# Supplementary material for: Integrative network analysis of miRNA-mRNA expression profiles during epileptogenesis in rats reveals therapeutic targets after emergence of first spontaneous seizure
Source: Sci Rep. 2024 Jul 3;14:15313. doi: 10.1038/s41598-024-66117-7 (PMC11222454; doi:10.1038/s41598-024-66117-7)
Supplement: Supplementary file 2 — Supplementary Information 1. [file 41598_2024_66117_MOESM2_ESM.xlsx]

## Sheet: TableS1a DE_mRNAs_bicluster
Timepoint	Gene_id	log2_fold_change	p_value	q_value	bicluster_data
24hr	AABR07000398.1	-4.64453	5e-05	0.00113311
24hr	Lama2	-1.92081	5e-05	0.00113311
24hr	Akap12	1.07212	5e-05	0.00113311
24hr	Rnaset2	1.82788	5e-05	0.00113311
24hr	Il11	4.1439	5e-05	0.00113311	Biclust_24hr
24hr	Napa	-1.04248	5e-05	0.00113311
24hr	Slc8a2	-1.24786	5e-05	0.00113311
24hr	Pnmal2	-1.03117	5e-05	0.00113311	Biclust_24hr
24hr	Plaur	4.3507	5e-05	0.00113311
24hr	Irgq	-0.984531	5e-05	0.00113311
24hr	Tgfb1	2.8815	5e-05	0.00113311
24hr	Adck4	1.14118	5e-05	0.00113311
24hr	Zfp36	3.00996	5e-05	0.00113311
24hr	Tyrobp	3.12	5e-05	0.00113311
24hr	Cebpa	1.25686	5e-05	0.00113311
24hr	Cd33	2.3363	5e-05	0.00113311
24hr	Klk6	1.62404	5e-05	0.00113311
24hr	Slc17a7	-1.17804	5e-05	0.00113311
24hr	Car11	-1.65159	5e-05	0.00113311
24hr	Alpk3	2.4112	5e-05	0.00113311
24hr	Ctsc	2.43698	5e-05	0.00113311
24hr	Ucp2	1.33877	5e-05	0.00113311
24hr	Arap1	1.04668	5e-05	0.00113311
24hr	Pde2a	-1.66889	5e-05	0.00113311
24hr	Rrm1	1.2485	5e-05	0.00113311
24hr	Plk1	3.65217	5e-05	0.00113311
24hr	Cacng3	-1.36023	5e-05	0.00113311
24hr	Sez6l2	-1.23039	5e-05	0.00113311
24hr	Itgal	3.25262	5e-05	0.00113311
24hr	Itgad	4.1799	5e-05	0.00113311
24hr	Bag3	1.8026	5e-05	0.00113311
24hr	Tnni2	#NAME?	5e-05	0.00113311	Biclust_24hr
24hr	Lsp1	4.11191	5e-05	0.00113311
24hr	Ppp1r14b	2.21681	5e-05	0.00113311
24hr	Eml3	1.17757	5e-05	0.00113311
24hr	Syt7	-1.20088	5e-05	0.00113311
24hr	Fam111a	4.42782	5e-05	0.00113311
24hr	Ostf1	1.12369	5e-05	0.00113311
24hr	Aldh1a1	-1.5034	5e-05	0.00113311
24hr	Dock8	2.74952	5e-05	0.00113311
24hr	Il33	1.48073	5e-05	0.00113311
24hr	Kif20b	2.40292	5e-05	0.00113311
24hr	Kif11	4.19423	5e-05	0.00113311
24hr	Plce1	1.62143	5e-05	0.00113311
24hr	Ubtd1	1.37893	5e-05	0.00113311
24hr	Scd2	-0.999602	5e-05	0.00113311	Biclust_24hr
24hr	Nfkb2	2.31026	5e-05	0.00113311
24hr	Casp7	1.82094	5e-05	0.00113311
24hr	Rab32	3.88771	5e-05	0.00113311
24hr	Arhgap18	1.71883	5e-05	0.00113311
24hr	Fbxo5	3.33765	5e-05	0.00113311
24hr	Dynlt1	1.4689	5e-05	0.00113311
24hr	Ezr	1.33073	5e-05	0.00113311
24hr	Prkcg	-2.2619	5e-05	0.00113311
24hr	Rpl28	1.16357	5e-05	0.00113311
24hr	Ehd2	2.5313	5e-05	0.00113311	Biclust_24hr
24hr	Vasp	1.6753	5e-05	0.00113311
24hr	Fosb	2.96947	5e-05	0.00113311
24hr	Axl	1.70738	5e-05	0.00113311
24hr	Itpkc	1.37749	5e-05	0.00113311
24hr	Rps16	1.28443	5e-05	0.00113311
24hr	Sipa1l3	-1.07573	5e-05	0.00113311
24hr	Arhgap33	-1.48491	5e-05	0.00113311
24hr	Haus5	1.44615	5e-05	0.00113311
24hr	Fxyd5	3.44998	5e-05	0.00113311
24hr	Fxyd1,Fxyd7	-1.29447	5e-05	0.00113311
24hr	Dpy19l3	-1.33839	5e-05	0.00113311
24hr	Atf5	1.5043	5e-05	0.00113311
24hr	Lin7b	-1.62717	5e-05	0.00113311
24hr	AC128792.1,LOC100360087	1.26691	5e-05	0.00113311
24hr	Ppp1r15a	1.07736	5e-05	0.00113311
24hr	Emp3	3.18271	5e-05	0.00113311
24hr	AABR07003500.1,Gabra5	-1.64133	5e-05	0.00113311
24hr	AABR07004090.1,Chrna7	-1.32962	5e-05	0.00113311
24hr	Lrrk1	1.36682	5e-05	0.00113311
24hr	Aldh1a3	3.72907	5e-05	0.00113311
24hr	Rlbp1	-1.1313	5e-05	0.00113311
24hr	Fes	3.04854	5e-05	0.00113311
24hr	Furin	1.26265	5e-05	0.00113311
24hr	Prss23	2.09463	5e-05	0.00113311
24hr	Myo7a	2.75657	5e-05	0.00113311
24hr	Uvrag	-1.35213	5e-05	0.00113311
24hr	Serpinh1	1.46945	5e-05	0.00113311
24hr	Plekhb1	-1.1575	5e-05	0.00113311
24hr	P2ry6	2.42713	5e-05	0.00113311
24hr	Prkcdbp	1.9679	5e-05	0.00113311
24hr	Nrip3	-1.28103	5e-05	0.00113311	Biclust_24hr
24hr	Syt17	-1.33313	5e-05	0.00113311
24hr	Rn60_1_1882.1	1.65292	5e-05	0.00113311
24hr	Crym	-1.81833	5e-05	0.00113311
24hr	Arhgap17	1.66261	5e-05	0.00113311
24hr	Ppp4c	1.06832	5e-05	0.00113311
24hr	Kif22	4.08591	5e-05	0.00113311
24hr	Vkorc1	2.91012	5e-05	0.00113311
24hr	Pycard	3.26203	5e-05	0.00113311
24hr	Mki67	3.59857	5e-05	0.00113311
24hr	Rnh1	1.19478	5e-05	0.00113311
24hr	Ifitm10	1.895	5e-05	0.00113311
24hr	Ctsd	1.31213	5e-05	0.00113311
24hr	Mir675	6.53192	5e-05	0.00113311
24hr	Ccnd1	2.65033	5e-05	0.00113311
24hr	Gal	5.3645	5e-05	0.00113311
24hr	Rpl35a	-1.08607	5e-05	0.00113311
24hr	Cnih2	-1.07522	5e-05	0.00113311
24hr	Snx32	-1.01355	5e-05	0.00113311
24hr	Sipa1	2.30157	5e-05	0.00113311
24hr	Frmd8	1.17632	5e-05	0.00113311
24hr	Plcb3	1.48212	5e-05	0.00113311
24hr	Fermt3	2.94282	5e-05	0.00113311
24hr	LOC102546963	2.03596	5e-05	0.00113311
24hr	Anxa1	2.24922	5e-05	0.00113311
24hr	Ch25h	2.98518	5e-05	0.00113311
24hr	Blnk	2.39573	5e-05	0.00113311
24hr	Pik3ap1	2.4677	5e-05	0.00113311
24hr	Hspa12a	-0.853959	5e-05	0.00113311
24hr	Litaf	1.58028	5e-05	0.00113311
24hr	Grin2a	-1.65931	5e-05	0.00113311
24hr	Carhsp1	1.396	5e-05	0.00113311
24hr	Cdip1	-0.899589	5e-05	0.00113311
24hr	Nthl1	2.26209	5e-05	0.00113311
24hr	Rps2	1.34328	5e-05	0.00113311
24hr	Fbxl16	-0.97118	5e-05	0.00113311
24hr	Tmem8a	1.75335	5e-05	0.00113311
24hr	Stk10	1.92999	5e-05	0.00113311
24hr	Lcp2	2.4737	5e-05	0.00113311
24hr	Havcr2	2.18451	5e-05	0.00113311
24hr	Ifi47	2.15054	5e-05	0.00113311
24hr	AC115159.2	#VALUE!	5e-05	0.00113311	Biclust_24hr
24hr	Igtp	1.77672	5e-05	0.00113311
24hr	Gas7	-0.95048	5e-05	0.00113311	Biclust_24hr
24hr	Pik3r5	3.22077	5e-05	0.00113311
24hr	Rpl26	1.33662	5e-05	0.00113311
24hr	Aurkb	3.96742	5e-05	0.00113311
24hr	Fam64a	4.50198	5e-05	0.00113311
24hr	Camkk1	-1.84662	5e-05	0.00113311
24hr	AABR07030034.1	2.21641	5e-05	0.00113311
24hr	Myo1c	1.55598	5e-05	0.00113311
24hr	Spag5	1.5936	5e-05	0.00113311
24hr	Aldoc	-1.20114	5e-05	0.00113311	Biclust_24hr
24hr	Vtn	-2.5022	5e-05	0.00113311
24hr	Rhbdl3	-1.23222	5e-05	0.00113311
24hr	Ccl2	7.24176	5e-05	0.00113311
24hr	Slfn2	3.20924	5e-05	0.00113311
24hr	Tmem100	2.52832	5e-05	0.00113311
24hr	Gngt2	3.90113	5e-05	0.00113311
24hr	Ppp1r1b	-1.07382	5e-05	0.00113311
24hr	Rapgefl1	-1.29225	5e-05	0.00113311
24hr	Cdc6	3.82656	5e-05	0.00113311
24hr	Grn	1.80594	5e-05	0.00113311
24hr	Adam11	-1.33945	5e-05	0.00113311
24hr	Cd300a	2.47989	5e-05	0.00113311
24hr	Sphk1	2.57466	5e-05	0.00113311
24hr	Rnf213	1.39365	5e-05	0.00113311
24hr	Baiap2	-1.12676	5e-05	0.00113311
24hr	Rbfox1	-0.958836	5e-05	0.00113311
24hr	LOC360479	2.51017	5e-05	0.00113311
24hr	Ccnf	1.8955	5e-05	0.00113311	Biclust_24hr
24hr	Rab26	-1.43596	5e-05	0.00113311
24hr	Hn1l	1.41752	5e-05	0.00113311
24hr	Npm1	0.971101	5e-05	0.00113311
24hr	Dock2	1.93601	5e-05	0.00113311
24hr	Lsm11	-1.26721	5e-05	0.00113311
24hr	Cyfip2	-1.27297	5e-05	0.00113311	Biclust_24hr
24hr	Pdlim4	2.34238	5e-05	0.00113311
24hr	LOC100362023	-1.18128	5e-05	0.00113311
24hr	Ybx1-ps3	1.50897	5e-05	0.00113311
24hr	Rnf112	-0.934705	5e-05	0.00113311
24hr	Efnb3	-1.76178	5e-05	0.00113311
24hr	Cxcl16	3.88791	5e-05	0.00113311
24hr	Pfn1	0.993302	5e-05	0.00113311
24hr	LOC691995	1.36659	5e-05	0.00113311
24hr	Rph3al	-1.51679	5e-05	0.00113311
24hr	Pctp	2.23632	5e-05	0.00113311
24hr	Hlf	-1.12385	5e-05	0.00113311
24hr	LOC100363469	4.35533	5e-05	0.00113311
24hr	Epn3	-1.73624	5e-05	0.00113311	Biclust_24hr
24hr	Abi3	2.03674	5e-05	0.00113311
24hr	Stac2	1.69307	5e-05	0.00113311
24hr	Top2a	4.46735	5e-05	0.00113311
24hr	Dhx58	2.20591	5e-05	0.00113311
24hr	Stat3	1.76489	5e-05	0.00113311
24hr	Ezh1	-1.13759	5e-05	0.00113311
24hr	Vat1	1.56847	5e-05	0.00113311
24hr	Brca1	2.28019	5e-05	0.00113311
24hr	Mpp3	-1.00836	5e-05	0.00113311
24hr	Mpp2	-1.28939	5e-05	0.00113311
24hr	Pyy	#VALUE!	5e-05	0.00113311	Biclust_24hr
24hr	Gfap	2.89391	5e-05	0.00113311	Biclust_24hr
24hr	Kif18b	4.601	5e-05	0.00113311
24hr	Nsf	-1.07141	5e-05	0.00113311	Biclust_24hr
24hr	Kpna2	1.64374	5e-05	0.00113311
24hr	Prkca	-1.43234	5e-05	0.00113311
24hr	Trim47	3.44686	5e-05	0.00113311	Biclust_24hr
24hr	Tk1	3.22763	5e-05	0.00113311
24hr	Socs3	5.45255	5e-05	0.00113311
24hr	Nptx1	-1.31933	5e-05	0.00113311
24hr	P4hb	1.09737	5e-05	0.00113311
24hr	Fasn	-0.876803	5e-05	0.00113311
24hr	Rab40b	-1.06638	5e-05	0.00113311
24hr	Hunk	-1.3133	5e-05	0.00113311
24hr	Clic6	-3.51546	5e-05	0.00113311
24hr	Chaf1b	2.55931	5e-05	0.00113311
24hr	Pcp4	0.947559	5e-05	0.00113311
24hr	Mx2	1.4039	5e-05	0.00113311
24hr	LOC100911295	1.16278	5e-05	0.00113311
24hr	Lnp1	1.94486	5e-05	0.00113311
24hr	Alcam	-0.987724	5e-05	0.00113311
24hr	Plcxd2	-1.31206	5e-05	0.00113311
24hr	Atp6v1a	-1.01374	5e-05	0.00113311	Biclust_24hr
24hr	Arhgap31	1.30506	5e-05	0.00113311
24hr	Parp14	1.30731	5e-05	0.00113311
24hr	Kalrn	-1.45476	5e-05	0.00113311
24hr	Sst	1.3782	5e-05	0.00113311
24hr	Dgkg	-1.6956	5e-05	0.00113311
24hr	Klhl6	2.21568	5e-05	0.00113311
24hr	Prodh1	-1.9373	5e-05	0.00113311
24hr	Aifm3	-2.13408	5e-05	0.00113311
24hr	Sdf2l1	2.3563	5e-05	0.00113311
24hr	Cebpd	2.395	5e-05	0.00113311
24hr	Nrip1	-1.08653	5e-05	0.00113311
24hr	Adamts1	1.95911	5e-05	0.00113311
24hr	Runx1	2.90293	5e-05	0.00113311
24hr	Mx1	1.70306	5e-05	0.00113311
24hr	Hcls1	3.10977	5e-05	0.00113311
24hr	Adipoq	3.86017	5e-05	0.00113311
24hr	Kl	-3.69886	5e-05	0.00113311
24hr	Stxbp2	2.41924	5e-05	0.00113311
24hr	Card11	3.24996	5e-05	0.00113311
24hr	Slc12a9,Trip6	1.93429	5e-05	0.00113311
24hr	AABR07035796.1	1.67411	5e-05	0.00113311
24hr	Serpine1	4.79495	5e-05	0.00113311
24hr	Cux1	1.18878	5e-05	0.00113311
24hr	Lat2	3.22133	5e-05	0.00113311
24hr	Ncf1	3.37807	5e-05	0.00113311
24hr	Cdk2ap1	0.957921	5e-05	0.00113311
24hr	Camkk2	-1.57977	5e-05	0.00113311
24hr	Sh2b3	1.07041	5e-05	0.00113311
24hr	Oas1a	2.55372	5e-05	0.00113311
24hr	Srrm4	-1.10446	5e-05	0.00113311
24hr	Hspb8	2.16497	5e-05	0.00113311
24hr	Gltp	1.09832	5e-05	0.00113311
24hr	Cmklr1	2.99782	5e-05	0.00113311
24hr	AABR07036608.1	-1.62195	5e-05	0.00113311
24hr	Sez6l	-1.16699	5e-05	0.00113311
24hr	Fry	-1.25167	5e-05	0.00113311
24hr	Alox5ap	2.11543	5e-05	0.00113311
24hr	Cpsf4	1.36518	5e-05	0.00113311
24hr	Arpc1b	3.09604	5e-05	0.00113311
24hr	Nptx2	1.4475	5e-05	0.00113311
24hr	Lmtk2	-1.08812	5e-05	0.00113311
24hr	Mcm7	1.65698	5e-05	0.00113311
24hr	Vgf	2.06501	5e-05	0.00113311
24hr	Rasa4	2.19597	5e-05	0.00113311
24hr	Hspb1	6.97911	5e-05	0.00113311
24hr	Kmt5a	1.34749	5e-05	0.00113311
24hr	Kntc1	2.99201	5e-05	0.00113311	Biclust_24hr
24hr	Oas1f	2.35014	5e-05	0.00113311
24hr	Tesc	1.12104	5e-05	0.00113311
24hr	Rplp0	1.91844	5e-05	0.00113311
24hr	Ankrd13a	1.04372	5e-05	0.00113311
24hr	Ung	3.00008	5e-05	0.00113311
24hr	Chek2	2.15968	5e-05	0.00113311
24hr	Galnt9	-1.51014	5e-05	0.00113311
24hr	Pole	2.56519	5e-05	0.00113311
24hr	Rab7b	1.80019	5e-05	0.00113311
24hr	Atp2b4	-1.82848	5e-05	0.00113311
24hr	Ptpn7	2.7548	5e-05	0.00113311
24hr	Aspm	3.41521	5e-05	0.00113311
24hr	Rgs16	2.00423	5e-05	0.00113311
24hr	Astn1	-1.20114	5e-05	0.00113311
24hr	Gpr161	-1.20942	5e-05	0.00113311
24hr	Arhgap30	2.72269	5e-05	0.00113311
24hr	Tp53bp2	-1.11804	5e-05	0.00113311
24hr	Eprs	1.44251	5e-05	0.00113311
24hr	Nsl1	2.34669	5e-05	0.00113311
24hr	Mcm6	2.94905	5e-05	0.00113311
24hr	Mapkapk2	1.16654	5e-05	0.00113311
24hr	Ptprc	2.65143	5e-05	0.00113311
24hr	Rgs2	1.24306	5e-05	0.00113311
24hr	Fam163a	-1.26951	5e-05	0.00113311
24hr	Brinp2	-1.43692	5e-05	0.00113311
24hr	Nuf2	3.93887	5e-05	0.00113311
24hr	Fcgr2b	3.28704	5e-05	0.00113311
24hr	Fcer1g	2.81104	5e-05	0.00113311
24hr	Nhlh1	-3.05337	5e-05	0.00113311
24hr	Tagln2	3.44768	5e-05	0.00113311
24hr	AC109958.1	-1.11591	5e-05	0.00113311
24hr	LOC689499	-1.92187	5e-05	0.00113311
24hr	Hlx	2.91924	5e-05	0.00113311
24hr	Kcnk2	-1.27656	5e-05	0.00113311
24hr	Cenpf	4.40925	5e-05	0.00113311
24hr	Atf3	5.09572	5e-05	0.00113311
24hr	Dtl	3.67057	5e-05	0.00113311
24hr	Plac8	3.97105	5e-05	0.00113311
24hr	Tmem150c	-1.22141	5e-05	0.00113311
24hr	Hopx	0.973362	5e-05	0.00113311
24hr	Kcnip4	-1.67561	5e-05	0.00113311
24hr	Ldb2	-1.40917	5e-05	0.00113311
24hr	Wfs1	-2.98842	5e-05	0.00113311
24hr	Sh3tc1	2.15968	5e-05	0.00113311
24hr	Tnip2	2.15822	5e-05	0.00113311
24hr	Lif	2.82572	5e-05	0.00113311
24hr	Ikzf1	2.21227	5e-05	0.00113311
24hr	LOC690700	-1.28983	5e-05	0.00113311
24hr	Ppp3r1,Rn50_14_1002.4,Wdr92	-0.949268	5e-05	0.00113311	Biclust_24hr
24hr	Spp1	7.74251	5e-05	0.00113311
24hr	Bmp2k	1.09048	5e-05	0.00113311
24hr	Anxa3	2.25392	5e-05	0.00113311
24hr	Slc4a4	-0.957117	5e-05	0.00113311
24hr	Kit	-1.66355	5e-05	0.00113311
24hr	Rasl11b	-1.47024	5e-05	0.00113311
24hr	Rhoh	2.58611	5e-05	0.00113311
24hr	LOC257642	-2.92184	5e-05	0.00113311
24hr	Rbpj	1.31719	5e-05	0.00113311
24hr	Pi4k2b	1.48977	5e-05	0.00113311
24hr	Lap3	1.17228	5e-05	0.00113311
24hr	Cd38	1.96883	5e-05	0.00113311
24hr	Rgs12	-1.30145	5e-05	0.00113311
24hr	Sh3bp2	2.11788	5e-05	0.00113311
24hr	Nat8l	-1.31881	5e-05	0.00113311
24hr	Tacc3	3.37582	5e-05	0.00113311
24hr	Sec14l2	-1.38702	5e-05	0.00113311
24hr	Camk2b	-1.50787	5e-05	0.00113311	Biclust_24hr
24hr	Myo1g	3.77411	5e-05	0.00113311
24hr	Lgals3	6.35798	5e-05	0.00113311
24hr	AABR07017540.1	-1.85759	5e-05	0.00113311
24hr	Cpne6	-1.5745	5e-05	0.00113311
24hr	Arl11	2.69037	5e-05	0.00113311
24hr	Pbk	4.33313	5e-05	0.00113311
24hr	Fam167a	3.44536	5e-05	0.00113311
24hr	Sox7	4.35135	5e-05	0.00113311
24hr	NEWGENE_1305790	-1.97265	5e-05	0.00113311
24hr	Lcp1	1.82977	5e-05	0.00113311
24hr	Tpt1	1.01835	5e-05	0.00113311
24hr	Kctd4	-1.72944	5e-05	0.00113311
24hr	Epsti1	2.83727	5e-05	0.00113311
24hr	Lmo7	-1.33235	5e-05	0.00113311
24hr	AABR07019356.1	-2.11152	5e-05	0.00113311
24hr	Wdhd1	2.01315	5e-05	0.00113311
24hr	Tep1	1.58435	5e-05	0.00113311
24hr	Haus4	1.55364	5e-05	0.00113311
24hr	Jph4	-1.46112	5e-05	0.00113311
24hr	Ripk3	4.81946	5e-05	0.00113311
24hr	Phf11b	3.56215	5e-05	0.00113311
24hr	Esco2	3.4082	5e-05	0.00113311
24hr	Ptk2b	-1.36306	5e-05	0.00113311	Biclust_24hr
24hr	Mycbp2	-0.971835	5e-05	0.00113311
24hr	Dock9	-1.09031	5e-05	0.00113311
24hr	Rps24	1.48592	5e-05	0.00113311
24hr	Mustn1	1.95937	5e-05	0.00113311
24hr	Arhgap22	1.71808	5e-05	0.00113311
24hr	Myo9b	1.48916	5e-05	0.00113311
24hr	Ifi30	2.80541	5e-05	0.00113311
24hr	Ncan	1.73687	5e-05	0.00113311
24hr	Tusc3	-1.15628	5e-05	0.00113311
24hr	LOC100910163	4.18375	5e-05	0.00113311
24hr	Ckap2	3.12227	5e-05	0.00113311
24hr	Grk1	1.64853	5e-05	0.00113311
24hr	Shcbp1	3.78193	5e-05	0.00113311
24hr	Wdfy4	3.37796	5e-05	0.00113311
24hr	Tpm4	2.82327	5e-05	0.00113311
24hr	Unc13a	-1.08238	5e-05	0.00113311
24hr	Rab3a	-0.971816	5e-05	0.00113311
24hr	Lrrc25	2.63746	5e-05	0.00113311
24hr	Hmgb2	2.87073	5e-05	0.00113311
24hr	Gpm6a	-1.01372	5e-05	0.00113311
24hr	Casp3	1.25154	5e-05	0.00113311
24hr	Msr1	4.65999	5e-05	0.00113311
24hr	RGD1304810	-1.36518	5e-05	0.00113311
24hr	Dusp26	1.36833	5e-05	0.00113311
24hr	Eif4ebp1	2.40519	5e-05	0.00113311
24hr	Myom2	-1.65371	5e-05	0.00113311
24hr	F10	3.49279	5e-05	0.00113311
24hr	Myo16	-1.02631	5e-05	0.00113311
24hr	Nfil3	1.56876	5e-05	0.00113311
24hr	Diras2	-1.31587	5e-05	0.00113311
24hr	Serpinb1a	1.85812	5e-05	0.00113311
24hr	Gmnn	2.17422	5e-05	0.00113311
24hr	AABR07027753.4	4.32011	5e-05	0.00113311
24hr	LOC100910554	3.61854	5e-05	0.00113311
24hr	Yae1d1	0.974052	5e-05	0.00113311
24hr	Crem	2.0918	5e-05	0.00113311
24hr	Camk1d	-1.30724	5e-05	0.00113311
24hr	Mcm10	4.42295	5e-05	0.00113311
24hr	Mt1	2.89541	5e-05	0.00113311
24hr	Vim	2.92097	5e-05	0.00113311
24hr	Cacnb2	-1.04749	5e-05	0.00113311
24hr	Zfp367	1.59147	5e-05	0.00113311
24hr	Tgfbi	2.11476	5e-05	0.00113311
24hr	Syk	1.71709	5e-05	0.00113311
24hr	Gadd45g	3.04527	5e-05	0.00113311
24hr	S1pr3	3.38996	5e-05	0.00113311
24hr	Cap2	-1.60551	5e-05	0.00113311
24hr	Ly86	2.25329	5e-05	0.00113311
24hr	Mboat1	3.06749	5e-05	0.00113311
24hr	Dcdc2	-1.85632	5e-05	0.00113311
24hr	Hist1h1a	2.80388	5e-05	0.00113311
24hr	Hist1h2bk	3.6161	5e-05	0.00113311
24hr	Hist1h2ail1	2.45338	5e-05	0.00113311
24hr	Hist1h2ak	3.50805	5e-05	0.00113311
24hr	Klf6	1.04251	5e-05	0.00113311
24hr	Impact	-1.0576	5e-05	0.00113311
24hr	Camk4	-1.56218	5e-05	0.00113311
24hr	Eif1a	1.46665	5e-05	0.00113311
24hr	Snx2	1.11945	5e-05	0.00113311
24hr	Lmnb1	1.89784	5e-05	0.00113311
24hr	Camk2a	-1.73071	5e-05	0.00113311	Biclust_24hr
24hr	Tubb6	5.3987	5e-05	0.00113311
24hr	Rpl17	1.2831	5e-05	0.00113311
24hr	Ss18	1.14605	5e-05	0.00113311
24hr	Klhl14	-2.6715	5e-05	0.00113311
24hr	Ttr	-2.18022	5e-05	0.00113311
24hr	Hbegf	2.93412	5e-05	0.00113311
24hr	Cd14	4.62579	5e-05	0.00113311
24hr	Lox	4.47599	5e-05	0.00113311
24hr	Synpo	-1.16222	5e-05	0.00113311
24hr	Nfatc1	1.61903	5e-05	0.00113311
24hr	Ccdc102a	1.79428	5e-05	0.00113311
24hr	Hmox1	3.43555	5e-05	0.00113311
24hr	Mcm5	4.71863	5e-05	0.00113311
24hr	Rasd2	-1.93048	5e-05	0.00113311
24hr	Ddx39a	1.64614	5e-05	0.00113311
24hr	Samd1	1.34023	5e-05	0.00113311
24hr	LOC100359539	4.04263	5e-05	0.00113311
24hr	Dnase2	2.03351	5e-05	0.00113311
24hr	Cbfb	1.42353	5e-05	0.00113311
24hr	Calb2	-1.12502	5e-05	0.00113311
24hr	Plcg2	2.1082	5e-05	0.00113311
24hr	Necab2	-1.75705	5e-05	0.00113311
24hr	Irf8	2.82607	5e-05	0.00113311
24hr	Cdt1	3.66556	5e-05	0.00113311
24hr	LOC100359922	1.24193	5e-05	0.00113311
24hr	Cpne7	-2.14047	5e-05	0.00113311
24hr	Itgb1	1.24747	5e-05	0.00113311
24hr	Cx3cl1	-1.3823	5e-05	0.00113311
24hr	Mt2A	3.00633	5e-05	0.00113311
24hr	Adcy7	2.71467	5e-05	0.00113311
24hr	AC120246.2	1.95579	5e-05	0.00113311
24hr	Calr	0.927235	5e-05	0.00113311
24hr	Junb	1.16798	5e-05	0.00113311
24hr	Zfp791	2.31657	5e-05	0.00113311
24hr	Ces2h	#VALUE!	5e-05	0.00113311	Biclust_24hr
24hr	Fhod1	2.58542	5e-05	0.00113311
24hr	Cotl1	1.05394	5e-05	0.00113311
24hr	Cyba	2.8843	5e-05	0.00113311
24hr	RGD1559896	-1.49017	5e-05	0.00113311
24hr	Hapln1	-1.70253	5e-05	0.00113311
24hr	Enc1	-1.02863	5e-05	0.00113311	Biclust_24hr
24hr	Arl15	-1.72121	5e-05	0.00113311
24hr	AABR07008309.1	2.11426	5e-05	0.00113311
24hr	Fyb	2.24412	5e-05	0.00113311
24hr	Fabp4	3.84477	5e-05	0.00113311
24hr	Bhlhe22	-0.986607	5e-05	0.00113311
24hr	Trim55	3.10199	5e-05	0.00113311
24hr	AABR07009927.1	#VALUE!	5e-05	0.00113311	Biclust_24hr
24hr	Fgf2	1.24313	5e-05	0.00113311
24hr	Spry1	2.03144	5e-05	0.00113311
24hr	Fat4	-1.51727	5e-05	0.00113311
24hr	Plk4	2.48537	5e-05	0.00113311
24hr	Foxo1	-1.06524	5e-05	0.00113311
24hr	Trpc4	-1.01298	5e-05	0.00113311
24hr	Nes	2.9995	5e-05	0.00113311
24hr	Iqgap3	2.03977	5e-05	0.00113311
24hr	Shc1	2.00728	5e-05	0.00113311
24hr	Slc39a1	1.83408	5e-05	0.00113311
24hr	S100a3	2.14935	5e-05	0.00113311
24hr	S100a4	3.97847	5e-05	0.00113311
24hr	S100a6	3.36663	5e-05	0.00113311
24hr	S100a11	2.5501	5e-05	0.00113311
24hr	S100a10	3.55746	5e-05	0.00113311
24hr	ENSRNOG00000059093	1.60489	5e-05	0.00113311
24hr	Hmgcs2	-1.40155	5e-05	0.00113311
24hr	Rhoc	2.46544	5e-05	0.00113311
24hr	Amigo1	-1.11625	5e-05	0.00113311
24hr	Sort1	-1.16644	5e-05	0.00113311
24hr	Plppr4	-1.27075	5e-05	0.00113311
24hr	Cnn3	1.27494	5e-05	0.00113311
24hr	Ndst4	-1.955	5e-05	0.00113311
24hr	AABR07013250.1	-1.88991	5e-05	0.00113311
24hr	Cenpe	2.85484	5e-05	0.00113311
24hr	Ppp3ca	-1.81196	5e-05	0.00113311	Biclust_24hr
24hr	LOC685067	2.31415	5e-05	0.00113311
24hr	Gbp2	3.25664	5e-05	0.00113311
24hr	Ddah1	1.24283	5e-05	0.00113311
24hr	Ttll7	-1.02717	5e-05	0.00113311
24hr	Rasgrf2	-1.83291	5e-05	0.00113311
24hr	Arhgef28	-1.32641	5e-05	0.00113311
24hr	Map1b	-1.23038	5e-05	0.00113311	Biclust_24hr
24hr	Ccnb1	2.8159	5e-05	0.00113311
24hr	C7	-2.47642	5e-05	0.00113311
24hr	Rai14	2.02163	5e-05	0.00113311
24hr	Npr3	-1.87427	5e-05	0.00113311
24hr	Otulin	1.40075	5e-05	0.00113311
24hr	Fam105a	2.156	5e-05	0.00113311
24hr	Car2	-1.0692	5e-05	0.00113311
24hr	Car3	-2.72615	5e-05	0.00113311
24hr	Fabp5	1.4799	5e-05	0.00113311
24hr	AABR07009639.1	-2.23266	5e-05	0.00113311
24hr	Ect2	4.10745	5e-05	0.00113311
24hr	Pex5l	-1.29688	5e-05	0.00113311
24hr	Sertm1	-1.73954	5e-05	0.00113311
24hr	Slitrk3	-1.39894	5e-05	0.00113311
24hr	Gria2,Mir2985	-1.39615	5e-05	0.00113311
24hr	Gucy1a3	-1.24222	5e-05	0.00113311
24hr	Rps3a	1.10375	5e-05	0.00113311
24hr	Pmf1	2.18953	5e-05	0.00113311
24hr	Lmna	1.28412	5e-05	0.00113311
24hr	Fcgr1a	3.11984	5e-05	0.00113311	Biclust_24hr
24hr	Cttnbp2nl	1.65436	5e-05	0.00113311
24hr	Cd53	2.93235	5e-05	0.00113311
24hr	Gstm7	-1.03045	5e-05	0.00113311
24hr	Celsr2	-1.90414	5e-05	0.00113311
24hr	S1pr1	-1.38724	5e-05	0.00113311
24hr	Rpl34	1.04915	5e-05	0.00113311
24hr	Dapp1	2.06812	5e-05	0.00113311
24hr	Sh3glb1	1.1588	5e-05	0.00113311
24hr	Ifi44	1.64127	5e-05	0.00113311
24hr	Tcf19	2.34631	5e-05	0.00113311
24hr	Psmb8	2.65664	5e-05	0.00113311
24hr	Clic1,Ddah2,Rn60_20_0051.7	1.52461	5e-05	0.00113311
24hr	Kifc1	3.70701	5e-05	0.00113311
24hr	Syngap1	-1.4016	5e-05	0.00113311
24hr	Cdkn1a	1.83927	5e-05	0.00113311
24hr	Fgd2	2.66096	5e-05	0.00113311
24hr	Hmga1	1.45124	5e-05	0.00113311
24hr	Uhrf1bp1	1.08822	5e-05	0.00113311
24hr	Def6	2.34412	5e-05	0.00113311
24hr	Pim1	2.81728	5e-05	0.00113311
24hr	Gstt3	-1.27625	5e-05	0.00113311
24hr	Cdk1	4.35621	5e-05	0.00113311
24hr	Sowahc	1.70814	5e-05	0.00113311
24hr	Snrpd2l	#VALUE!	5e-05	0.00113311	Biclust_24hr
24hr	AABR07045184.1	-1.62304	5e-05	0.00113311
24hr	Tspyl4	-1.34334	5e-05	0.00113311	Biclust_24hr
24hr	AABR07045454.1	#VALUE!	5e-05	0.00113311	Biclust_24hr
24hr	Psmb9	2.13964	5e-05	0.00113311
24hr	Aif1	2.00221	5e-05	0.00113311
24hr	Lst1	#VALUE!	5e-05	0.00113311	Biclust_24hr
24hr	Bak1	1.88705	5e-05	0.00113311
24hr	Cbs	-1.31607	5e-05	0.00113311
24hr	Sik1	1.4113	5e-05	0.00113311
24hr	Itgb2	3.30654	5e-05	0.00113311
24hr	Sep-10	1.31494	5e-05	0.00113311
24hr	Wasf1	-1.62324	5e-05	0.00113311
24hr	Il1rn	5.01613	5e-05	0.00113311
24hr	Psd4	2.79481	5e-05	0.00113311
24hr	Sapcd2	2.41808	5e-05	0.00113311
24hr	Olfm1	-1.66099	5e-05	0.00113311
24hr	Gfi1b	#VALUE!	5e-05	0.00113311	Biclust_24hr
24hr	Fibcd1	-2.95092	5e-05	0.00113311
24hr	Eng	2.47475	5e-05	0.00113311
24hr	Fam129b	2.0903	5e-05	0.00113311
24hr	Hspa5	1.08672	5e-05	0.00113311
24hr	Cntrl	1.41414	5e-05	0.00113311
24hr	Fmnl2	1.16379	5e-05	0.00113311
24hr	Klhl23	-0.996594	5e-05	0.00113311
24hr	Cdca7	2.51583	5e-05	0.00113311
24hr	Scrn3	-1.13034	5e-05	0.00113311
24hr	Ssfa2	1.20369	5e-05	0.00113311
24hr	Spi1	2.84588	5e-05	0.00113311
24hr	AC109112.1	-1.26376	5e-05	0.00113311	Biclust_24hr
24hr	Kif18a	2.86214	5e-05	0.00113311
24hr	Bub1b	4.97374	5e-05	0.00113311
24hr	Disp2	-1.51807	5e-05	0.00113311
24hr	Knstrn	4.39541	5e-05	0.00113311
24hr	Rad51	2.77529	5e-05	0.00113311
24hr	Nusap1	4.12127	5e-05	0.00113311
24hr	Itpka	-1.73156	5e-05	0.00113311
24hr	B2m	1.32529	5e-05	0.00113311
24hr	Cds2	-1.39337	5e-05	0.00113311
24hr	Plcb1	-1.17486	5e-05	0.00113311
24hr	Slc24a3	-1.27958	5e-05	0.00113311
24hr	Cst7	#VALUE!	5e-05	0.00113311	Biclust_24hr
24hr	Gins1	3.11373	5e-05	0.00113311
24hr	Srxn1	1.563	5e-05	0.00113311
24hr	Id1	1.73982	5e-05	0.00113311
24hr	Tpx2	3.33307	5e-05	0.00113311
24hr	Hck	3.42815	5e-05	0.00113311
24hr	Mybl2	4.90357	5e-05	0.00113311
24hr	Ube2c	4.8109	5e-05	0.00113311
24hr	Cebpb	1.81722	5e-05	0.00113311
24hr	Dok5	1.38389	5e-05	0.00113311
24hr	Cass4	2.43051	5e-05	0.00113311
24hr	Cacna1b	-1.17361	5e-05	0.00113311
24hr	Ptgds	-2.63088	5e-05	0.00113311
24hr	Rexo4	1.19275	5e-05	0.00113311
24hr	Ier5l	1.65836	5e-05	0.00113311
24hr	Dnm1	-1.47907	5e-05	0.00113311	Biclust_24hr
24hr	AABR07051515.1,Ggta1	2.50904	5e-05	0.00113311
24hr	Rpl35	1.1122	5e-05	0.00113311
24hr	Rprm	1.52947	5e-05	0.00113311
24hr	Acvr1c	1.76852	5e-05	0.00113311
24hr	Rbms1	1.59182	5e-05	0.00113311
24hr	Chn1	-1.37727	5e-05	0.00113311	Biclust_24hr
24hr	Nfe2l2	1.51437	5e-05	0.00113311
24hr	Neurod1	-1.35947	5e-05	0.00113311
24hr	Frzb	-2.36365	5e-05	0.00113311
24hr	Nr1h3	2.19037	5e-05	0.00113311	Biclust_24hr
24hr	Cd82	1.14455	5e-05	0.00113311
24hr	AABR07052897.2,AABR07052897.3	1.90203	5e-05	0.00113311
24hr	Cd44	2.70969	5e-05	0.00113311
24hr	Ano3	-1.81452	5e-05	0.00113311
24hr	Arhgap11a	3.11999	5e-05	0.00113311
24hr	Rasgrp1	-1.32055	5e-05	0.00113311
24hr	Ankrd63	-3.20827	5e-05	0.00113311
24hr	Ccdc32	-1.43508	5e-05	0.00113311
24hr	Ehd4	1.42367	5e-05	0.00113311
24hr	Ckap2l	4.16582	5e-05	0.00113311
24hr	Lzts3	-1.8091	5e-05	0.00113311
24hr	Pcna	1.68411	5e-05	0.00113311
24hr	Nrsn2	-1.72225	5e-05	0.00113311
24hr	Dusp15	-1.17374	5e-05	0.00113311
24hr	Bpifb1	7.82939	5e-05	0.00113311	Biclust_24hr
24hr	Eif2s2	1.11442	5e-05	0.00113311
24hr	Ndrg3	-1.0469	5e-05	0.00113311
24hr	Rbl1	3.24944	5e-05	0.00113311
24hr	AC095852.1	#VALUE!	5e-05	0.00113311
24hr	Tgm2	2.10728	5e-05	0.00113311
24hr	Mafb	2.17226	5e-05	0.00113311
24hr	Pmepa1	1.87778	5e-05	0.00113311
24hr	Prelid3b	1.20146	5e-05	0.00113311
24hr	AABR07059193.1	1.90806	5e-05	0.00113311
24hr	Dync1i1	-1.23333	5e-05	0.00113311
24hr	Mdfic	1.88809	5e-05	0.00113311
24hr	Tes	1.33461	5e-05	0.00113311
24hr	Cav2	2.10309	5e-05	0.00113311
24hr	Flnc	1.29031	5e-05	0.00113311
24hr	AABR07060519.1	2.1966	5e-05	0.00113311
24hr	Gpnmb	4.17113	5e-05	0.00113311
24hr	Wipf3	-1.05915	5e-05	0.00113311
24hr	Mturn	-1.14237	5e-05	0.00113311
24hr	Adcyap1r1	-1.36266	5e-05	0.00113311
24hr	Fkbp9	-1.46833	5e-05	0.00113311
24hr	AC120448.1,Krcc1	1.65024	5e-05	0.00113311
24hr	Capg	4.31809	5e-05	0.00113311
24hr	Slc4a5	-2.9446	5e-05	0.00113311
24hr	Mob1a	1.04473	5e-05	0.00113311
24hr	Aak1	-1.02423	5e-05	0.00113311
24hr	Fbln2	2.55812	5e-05	0.00113311
24hr	Itpr1	-1.7982	5e-05	0.00113311
24hr	Slc6a1	-1.55095	5e-05	0.00113311
24hr	Syn2	-1.15502	5e-05	0.00113311	Biclust_24hr
24hr	Hnrnpf	1.03108	5e-05	0.00113311
24hr	Rasgef1a	-1.22421	5e-05	0.00113311
24hr	Slc25a18	-1.33907	5e-05	0.00113311
24hr	Tuba8	-1.45724	5e-05	0.00113311
24hr	Usp18	2.06149	5e-05	0.00113311
24hr	Vamp1	-0.914391	5e-05	0.00113311
24hr	Lmo3	-1.48849	5e-05	0.00113311
24hr	AABR07059190.1	2.18751	5e-05	0.00113311
24hr	Tfpi2	4.55877	5e-05	0.00113311
24hr	Slc25a13	1.25931	5e-05	0.00113311
24hr	Cadps2	-1.38784	5e-05	0.00113311
24hr	Wasl	-1.01674	5e-05	0.00113311
24hr	Slc13a4	-1.6053	5e-05	0.00113311
24hr	Zc3hav1	1.18061	5e-05	0.00113311
24hr	Parp12	1.64972	5e-05	0.00113311
24hr	Skap2	1.70519	5e-05	0.00113311
24hr	Neurod6	-1.78204	5e-05	0.00113311
24hr	Gadd45a	3.25628	5e-05	0.00113311
24hr	Cd8b	#VALUE!	5e-05	0.00113311	Biclust_24hr
24hr	Tmsb10	1.55017	5e-05	0.00113311
24hr	Ctnna2	-1.1536	5e-05	0.00113311
24hr	AABR07061178.1	-1.01435	5e-05	0.00113311
24hr	Hk2	1.51167	5e-05	0.00113311
24hr	Mthfd2	1.94164	5e-05	0.00113311
24hr	Sfxn5	-1.07683	5e-05	0.00113311
24hr	Arhgap25	1.52799	5e-05	0.00113311
24hr	Mcm2	2.82587	5e-05	0.00113311
24hr	Prickle2	-1.28144	5e-05	0.00113311
24hr	Srgap3	-1.12827	5e-05	0.00113311
24hr	AABR07061802.1	#VALUE!	5e-05	0.00113311
24hr	Atp2b2	-1.19294	5e-05	0.00113311
24hr	Rassf4	2.94172	5e-05	0.00113311
24hr	Ret	2.04721	5e-05	0.00113311
24hr	Lrtm2	-1.65287	5e-05	0.00113311
24hr	Cecr6	-1.75026	5e-05	0.00113311
24hr	Clec4a3	2.65658	5e-05	0.00113311
24hr	Ptpn6	2.97238	5e-05	0.00113311
24hr	Ltbr	1.81731	5e-05	0.00113311
24hr	Cd9	1.51721	5e-05	0.00113311
24hr	Clec7a	3.67465	5e-05	0.00113311
24hr	Ybx3	1.80341	5e-05	0.00113311
24hr	Grin2b	-1.52906	5e-05	0.00113311	Biclust_24hr
24hr	Arhgdib	2.51973	5e-05	0.00113311
24hr	Rerg	-1.35176	5e-05	0.00113311
24hr	Ldhb	-1.08842	5e-05	0.00113311
24hr	Fam60a	2.02439	5e-05	0.00113311
24hr	Rpl7	0.971376	5e-05	0.00113311
24hr	Lyn	2.38429	5e-05	0.00113311
24hr	Gem	3.64405	5e-05	0.00113311
24hr	Runx1t1	-1.20169	5e-05	0.00113311
24hr	Glipr2	4.15861	5e-05	0.00113311
24hr	Frmpd1	1.51202	5e-05	0.00113311
24hr	Nr4a3	-1.57257	5e-05	0.00113311
24hr	Zfp483	-1.20161	5e-05	0.00113311
24hr	Dnajc25	2.57648	5e-05	0.00113311
24hr	Sh3gl2	-1.03995	5e-05	0.00113311
24hr	Usp1	1.24155	5e-05	0.00113311
24hr	Dnajc6	-0.922678	5e-05	0.00113311
24hr	Plpp3	-1.73263	5e-05	0.00113311
24hr	Tal1	2.3665	5e-05	0.00113311
24hr	Hpcal4	-1.53536	5e-05	0.00113311
24hr	AABR07049887.1	-1.71598	5e-05	0.00113311
24hr	Csf3r	3.00659	5e-05	0.00113311
24hr	A3galt2	2.91816	5e-05	0.00113311
24hr	Ak2	1.63435	5e-05	0.00113311
24hr	Adgrb2	-1.0634	5e-05	0.00113311
24hr	Col16a1	1.31849	5e-05	0.00113311
24hr	Nkain1	1.98258	5e-05	0.00113311
24hr	Fgr	4.48979	5e-05	0.00113311
24hr	Map3k6	2.82114	5e-05	0.00113311
24hr	Ftl1,Ubxn11	1.45587	5e-05	0.00113311
24hr	Camk2n1	-0.904347	5e-05	0.00113311
24hr	Plekhg5	-1.31542	5e-05	0.00113311
24hr	Hes5	-3.34465	5e-05	0.00113311
24hr	Adhfe1	-2.46918	5e-05	0.00113311
24hr	Rps20	1.10733	5e-05	0.00113311
24hr	Penk	2.80051	5e-05	0.00113311
24hr	Ripk2	1.61463	5e-05	0.00113311
24hr	Bag1	1.03422	5e-05	0.00113311
24hr	Akna	1.71841	5e-05	0.00113311
24hr	Plin2	3.31886	5e-05	0.00113311
24hr	Slc24a2	-1.61461	5e-05	0.00113311
24hr	Kank4	-1.86261	5e-05	0.00113311
24hr	Cdkn2c	2.62819	5e-05	0.00113311
24hr	Rps8	1.25764	5e-05	0.00113311
24hr	Kif2c	4.83564	5e-05	0.00113311
24hr	AC119459.4	#VALUE!	5e-05	0.00113311	Biclust_24hr
24hr	Cdc20	3.46953	5e-05	0.00113311
24hr	Ybx1	1.35924	5e-05	0.00113311
24hr	Foxo6	-1.45833	5e-05	0.00113311
24hr	Exo5	1.50348	5e-05	0.00113311
24hr	AABR07049886.2	-2.19908	5e-05	0.00113311
24hr	Cdca8	2.75614	5e-05	0.00113311
24hr	Ncdn	-1.25979	5e-05	0.00113311	Biclust_24hr
24hr	Hpca	-1.77482	5e-05	0.00113311	Biclust_24hr
24hr	Themis2	2.3083	5e-05	0.00113311
24hr	Rps6ka1	1.00071	5e-05	0.00113311
24hr	LOC100360316	0.941909	5e-05	0.00113311
24hr	Clic4	1.62449	5e-05	0.00113311
24hr	C1qb	3.04509	5e-05	0.00113311
24hr	C1qc	3.41313	5e-05	0.00113311
24hr	C1qa	2.70188	5e-05	0.00113311
24hr	Klhdc7a	-2.36222	5e-05	0.00113311
24hr	Pdpn	2.80281	5e-05	0.00113311
24hr	AC094126.1	4.60132	5e-05	0.00113311	Biclust_24hr
24hr	Pik3cd	1.70944	5e-05	0.00113311
24hr	AABR07050646.1	-1.1055	5e-05	0.00113311
24hr	Plch2	-1.56304	5e-05	0.00113311
24hr	Isg15	2.69597	5e-05	0.00113311
24hr	Nlrc4	2.72599	5e-05	0.00113311
24hr	Otof	-2.45393	5e-05	0.00113311
24hr	Sdc1	4.4861	5e-05	0.00113311
24hr	Odc1	1.15	5e-05	0.00113311
24hr	Rrm2	5.14028	5e-05	0.00113311
24hr	Dgkb	-0.959528	5e-05	0.00113311
24hr	Akap5	-1.77885	5e-05	0.00113311
24hr	Fos	3.05608	5e-05	0.00113311
24hr	Rin3	2.36369	5e-05	0.00113311
24hr	LOC299282	4.04389	5e-05	0.00113311
24hr	LOC100909954	-1.29036	5e-05	0.00113311
24hr	Aspg	4.54458	5e-05	0.00113311
24hr	Siva1	1.32936	5e-05	0.00113311
24hr	Pld4	2.15745	5e-05	0.00113311
24hr	Ncapg2	2.14395	5e-05	0.00113311
24hr	Xdh	2.2561	5e-05	0.00113311
24hr	Tcf23	2.79925	5e-05	0.00113311
24hr	Cenpa	3.55983	5e-05	0.00113311
24hr	Ncoa1	-0.98386	5e-05	0.00113311
24hr	Vsnl1	-1.04532	5e-05	0.00113311	Biclust_24hr
24hr	Rsad2	2.70837	5e-05	0.00113311
24hr	Sox11	2.13371	5e-05	0.00113311
24hr	Rps7	1.33036	5e-05	0.00113311
24hr	Pik3cg	2.00761	5e-05	0.00113311
24hr	Hdac9	-1.02198	5e-05	0.00113311
24hr	Tspan13	-1.08251	5e-05	0.00113311
24hr	Baz1a	2.29909	5e-05	0.00113311
24hr	Gpx2	#VALUE!	5e-05	0.00113311	Biclust_24hr
24hr	AABR07065406.2	2.7969	5e-05	0.00113311
24hr	Lgmn	2.15875	5e-05	0.00113311
24hr	Ifi27l2b	3.17905	5e-05	0.00113311
24hr	Bcl11b	-0.950692	5e-05	0.00113311
24hr	Naca	1.40545	5e-05	0.00113311
24hr	Cd63	2.25648	5e-05	0.00113311
24hr	Celf5	-1.13689	5e-05	0.00113311
24hr	Mob3a	1.45865	5e-05	0.00113311
24hr	Klf16	-1.23075	5e-05	0.00113311
24hr	Tcf3	1.13763	5e-05	0.00113311
24hr	Aldh1l2	3.26317	5e-05	0.00113311
24hr	Nt5dc3	-1.26351	5e-05	0.00113311
24hr	E2f7	4.10217	5e-05	0.00113311
24hr	Phlda1	1.74304	5e-05	0.00113311
24hr	Arhgap9	2.53448	5e-05	0.00113311
24hr	Kcns2	-1.32425	5e-05	0.00113311
24hr	Mal2	-1.26542	5e-05	0.00113311
24hr	Nov	-2.3863	5e-05	0.00113311
24hr	Deptor	-1.49084	5e-05	0.00113311
24hr	Trib1	2.65166	5e-05	0.00113311
24hr	Myc	2.4232	5e-05	0.00113311
24hr	Gpt	-1.74316	5e-05	0.00113311
24hr	Ncf4	4.63277	5e-05	0.00113311
24hr	Csf2rb	5.49819	5e-05	0.00113311
24hr	Cyth4	2.34048	5e-05	0.00113311
24hr	Maff	4.41894	5e-05	0.00113311
24hr	Mgat3	-0.974289	5e-05	0.00113311
24hr	Tef	-0.94966	5e-05	0.00113311
24hr	AC135486.1	2.11375	5e-05	0.00113311
24hr	Tspo	4.58275	5e-05	0.00113311
24hr	Mpped1	-1.78797	5e-05	0.00113311
24hr	Parvg	2.3901	5e-05	0.00113311
24hr	Gtse1	1.82084	5e-05	0.00113311
24hr	Creld2	1.96645	5e-05	0.00113311
24hr	Tuba1c	4.59675	5e-05	0.00113311
24hr	Gpd1	1.89721	5e-05	0.00113311
24hr	Scn8a	-1.29038	5e-05	0.00113311
24hr	Espl1	3.76615	5e-05	0.00113311
24hr	Nckap1l	1.67562	5e-05	0.00113311
24hr	Rpl41	1.0162	5e-05	0.00113311
24hr	Cdk2	2.15419	5e-05	0.00113311
24hr	Matk	-1.02227	5e-05	0.00113311
24hr	Zfr2	-1.49827	5e-05	0.00113311
24hr	Gadd45b	1.69016	5e-05	0.00113311
24hr	Rasal3	2.06642	5e-05	0.00113311
24hr	AABR07056495.1,Hsp90b1	0.965803	5e-05	0.00113311
24hr	Mybpc1	2.01304	5e-05	0.00113311
24hr	Gas2l3	1.93235	5e-05	0.00113311
24hr	Syt1	-1.26071	5e-05	0.00113311	Biclust_24hr
24hr	Trhde	-1.12324	5e-05	0.00113311
24hr	RGD1564883	1.50133	5e-05	0.00113311
24hr	Lyz2	2.42658	5e-05	0.00113311
24hr	Rassf3	1.22081	5e-05	0.00113311
24hr	Arhgef25	-1.83357	5e-05	0.00113311
24hr	Pabpc1	1.77127	5e-05	0.00113311
24hr	Ncald	-1.08426	5e-05	0.00113311	Biclust_24hr
24hr	Sla	2.28415	5e-05	0.00113311
24hr	Eef1d	1.06808	5e-05	0.00113311
24hr	Nrbp2	-0.978575	5e-05	0.00113311
24hr	Arhgap39	-0.974261	5e-05	0.00113311
24hr	Rac2	2.84002	5e-05	0.00113311
24hr	Abcd2	-1.25873	5e-05	0.00113311
24hr	Slc2a13	-1.32006	5e-05	0.00113311
24hr	Twf1	1.0289	5e-05	0.00113311
24hr	Ddn	-1.13387	5e-05	0.00113311	Biclust_24hr
24hr	Faim2	-1.3816	5e-05	0.00113311
24hr	Racgap1	2.59821	5e-05	0.00113311
24hr	Bin2	1.79503	5e-05	0.00113311
24hr	Casp1	3.35374	5e-05	0.00113311
24hr	Casp12,Casp4	2.87344	5e-05	0.00113311
24hr	AABR07069282.1	2.24736	5e-05	0.00113311
24hr	Icam5	-1.42934	5e-05	0.00113311
24hr	Scn3b	-1.70967	5e-05	0.00113311
24hr	H2afx	1.38021	5e-05	0.00113311
24hr	Scn2b	-1.11117	5e-05	0.00113311
24hr	Pstpip1	2.95472	5e-05	0.00113311
24hr	AABR07070277.3	1.99822	5e-05	0.00113311
24hr	Rpl4	1.01399	5e-05	0.00113311
24hr	Rps27l	2.81796	5e-05	0.00113311
24hr	Anxa2	2.42733	5e-05	0.00113311
24hr	Bcl2a1	3.89921	5e-05	0.00113311
24hr	Rbp1,Rbp2	2.12707	5e-05	0.00113311
24hr	Cpne4	-1.76573	5e-05	0.00113311
24hr	Camkv	-1.72819	5e-05	0.00113311
24hr	Ucn2	#VALUE!	5e-05	0.00113311	Biclust_24hr
24hr	Nme6	2.04784	5e-05	0.00113311
24hr	Dclk3	-1.4439	5e-05	0.00113311
24hr	Rpl14	1.1534	5e-05	0.00113311
24hr	Klhl40	2.82057	5e-05	0.00113311
24hr	Ccr2,Ccr5	1.89497	5e-05	0.00113311
24hr	Col5a3	1.67517	5e-05	0.00113311
24hr	Fli1	1.99878	5e-05	0.00113311
24hr	St3gal4	1.20531	5e-05	0.00113311
24hr	Nrgn	-1.55517	5e-05	0.00113311
24hr	Sidt2,Tagln	3.01602	5e-05	0.00113311
24hr	Elmod1	-1.17778	5e-05	0.00113311
24hr	Dmxl2	-0.927624	5e-05	0.00113311
24hr	Scamp5	-1.46732	5e-05	0.00113311
24hr	Csk	1.19592	5e-05	0.00113311
24hr	LOC100360522	1.66362	5e-05	0.00113311
24hr	AABR07070355.1,Kif23	4.06937	5e-05	0.00113311
24hr	Tex9	1.56712	5e-05	0.00113311
24hr	Tmod3	2.0345	5e-05	0.00113311
24hr	Cox7a2l2	-1.00065	5e-05	0.00113311
24hr	Tf	1.72233	5e-05	0.00113311	Biclust_24hr
24hr	Cdv3	1.20033	5e-05	0.00113311
24hr	Parp3	2.10763	5e-05	0.00113311
24hr	Mapkapk3	1.67206	5e-05	0.00113311
24hr	AC128059.3,Bsn	-1.12651	5e-05	0.00113311
24hr	Pth1r	1.84227	5e-05	0.00113311
24hr	Cmtm7	2.18491	5e-05	0.00113311
24hr	Plcd1	1.13108	5e-05	0.00113311
24hr	Amer3	-0.987761	5e-05	0.00113311
24hr	Slc9a4	-1.99351	5e-05	0.00113311
24hr	Slc11a1	3.62407	5e-05	0.00113311
24hr	Nyap2	-1.4021	5e-05	0.00113311
24hr	Sp100,Sp140	2.09054	5e-05	0.00113311
24hr	Itm2c	-1.42531	5e-05	0.00113311
24hr	Inpp5d	1.28514	5e-05	0.00113311
24hr	Sh3bp4	-1.37442	5e-05	0.00113311
24hr	Epb41l3	-0.9294	5e-05	0.00113311
24hr	Vav1	2.97277	5e-05	0.00113311
24hr	Uhrf1	1.67392	5e-05	0.00113311
24hr	Dnph1	1.7103	5e-05	0.00113311
24hr	Mcm3	3.99862	5e-05	0.00113311
24hr	Kcnq5	-1.4493	5e-05	0.00113311
24hr	RGD1310819	-0.849888	5e-05	0.00113311
24hr	Stat1	1.00083	5e-05	0.00113311
24hr	Igfbp5	-1.6095	5e-05	0.00113311
24hr	Epha4	-1.44484	5e-05	0.00113311
24hr	Scg2	1.25157	5e-05	0.00113311
24hr	Hjurp	4.3447	5e-05	0.00113311
24hr	Dtymk	1.35519	5e-05	0.00113311
24hr	Rab31	1.02071	5e-05	0.00113311
24hr	Tgif1	2.12492	5e-05	0.00113311
24hr	Myl12a	2.02324	5e-05	0.00113311
24hr	Ndc80	4.91431	5e-05	0.00113311	Biclust_24hr
24hr	Cybb	1.93429	5e-05	0.00113311
24hr	Frmpd4	-1.06993	5e-05	0.00113311
24hr	Cnksr2	-1.04779	5e-05	0.00113311
24hr	Sat1	1.3067	5e-05	0.00113311
24hr	Msn	3.054	5e-05	0.00113311
24hr	Ar	-2.12225	5e-05	0.00113311
24hr	Fam155b	-1.17202	5e-05	0.00113311
24hr	Magee1	-1.34373	5e-05	0.00113311
24hr	LOC681325	#VALUE!	5e-05	0.00113311	Biclust_24hr
24hr	Cenpi	2.31485	5e-05	0.00113311
24hr	Rpl36a	1.15737	5e-05	0.00113311
24hr	Cldn2	-2.95878	5e-05	0.00113311
24hr	Htr2c	-1.38876	5e-05	0.00113311
24hr	Rhox5	#VALUE!	5e-05	0.00113311	Biclust_24hr
24hr	Sash3	1.75062	5e-05	0.00113311
24hr	Pnma3	-1.26602	5e-05	0.00113311
24hr	Flna	1.701	5e-05	0.00113311
24hr	Arhgap4	2.23545	5e-05	0.00113311
24hr	Pnck	-1.61136	5e-05	0.00113311
24hr	Usp11	-0.869588	5e-05	0.00113311
24hr	Prkx	1.13484	5e-05	0.00113311
24hr	Zfx	-1.1493	5e-05	0.00113311
24hr	Arhgef9	-1.24726	5e-05	0.00113311	Biclust_24hr
24hr	Rps4x	1.01016	5e-05	0.00113311
24hr	Rn50_X_0746.6	-2.02473	5e-05	0.00113311
24hr	AABR07039697.1	-1.4474	5e-05	0.00113311
24hr	Pcdh19	-1.58663	5e-05	0.00113311
24hr	LOC100361854	1.01047	5e-05	0.00113311
24hr	Amot	-1.33327	5e-05	0.00113311
24hr	Dcaf12l1	-1.09717	5e-05	0.00113311
24hr	Elf4	3.01172	5e-05	0.00113311
24hr	Fgf13	-1.43531	5e-05	0.00113311
24hr	Gdi1	-0.955236	5e-05	0.00113311	Biclust_24hr
24hr	Atp2b3	-1.39706	5e-05	0.00113311
24hr	Trip13	2.6892	0.0001	0.00209761
24hr	Lix1	-1.16893	0.0001	0.00209761
24hr	Klk8	-2.61486	0.0001	0.00209761
24hr	Picalm	0.903772	0.0001	0.00209761
24hr	AABR07005028.2,Ampd3	0.88147	0.0001	0.00209761
24hr	Il4r	2.02229	0.0001	0.00209761
24hr	AABR07001592.2	3.55034	0.0001	0.00209761
24hr	Sv2b	-1.19104	0.0001	0.00209761
24hr	Slc3a2	1.1458	0.0001	0.00209761
24hr	RGD1559482	5.01811	0.0001	0.00209761
24hr	Birc5	2.69119	0.0001	0.00209761
24hr	Nde1	1.66277	0.0001	0.00209761
24hr	Tnfsf12	1.56235	0.0001	0.00209761
24hr	Rpl23	0.865576	0.0001	0.00209761
24hr	Mrps6	0.991225	0.0001	0.00209761
24hr	Mmd2	-0.930186	0.0001	0.00209761
24hr	Mtus2	-1.07373	0.0001	0.00209761
24hr	Rasal1	-1.42447	0.0001	0.00209761
24hr	Oasl2	2.04418	0.0001	0.00209761
24hr	Rgs8	-0.970649	0.0001	0.00209761
24hr	Fcgr3a	4.20704	0.0001	0.00209761
24hr	Cacna1e	-1.53459	0.0001	0.00209761
24hr	Atp1a2	-0.903842	0.0001	0.00209761
24hr	Adcy1	-1.06634	0.0001	0.00209761
24hr	AABR07016572.1	1.95904	0.0001	0.00209761
24hr	Parm1	-1.07813	0.0001	0.00209761
24hr	Klhl26	-0.949565	0.0001	0.00209761
24hr	Primpol	2.1936	0.0001	0.00209761
24hr	Ripk1	1.42884	0.0001	0.00209761
24hr	Ndrg4	-0.953524	0.0001	0.00209761	Biclust_24hr
24hr	Hmgcs1	-0.872918	0.0001	0.00209761
24hr	LOC690126	4.59815	0.0001	0.00209761
24hr	Snx18	0.922483	0.0001	0.00209761
24hr	Lims1	1.21969	0.0001	0.00209761
24hr	LOC103694872	-0.910409	0.0001	0.00209761
24hr	Egr2	2.60162	0.0001	0.00209761
24hr	Slc4a10	-0.942232	0.0001	0.00209761
24hr	Spc25	2.22271	0.0001	0.00209761
24hr	Gpr155	-2.56963	0.0001	0.00209761
24hr	Chrna1	2.59457	0.0001	0.00209761
24hr	Calcrl	1.5647	0.0001	0.00209761
24hr	Adra1d	-2.00767	0.0001	0.00209761
24hr	Hdac11	-0.861728	0.0001	0.00209761
24hr	Emp1	2.19453	0.0001	0.00209761
24hr	Tril	-1.06896	0.0001	0.00209761
24hr	Herc6	1.30735	0.0001	0.00209761
24hr	Calb1	-0.865832	0.0001	0.00209761
24hr	Mtap	1.14739	0.0001	0.00209761
24hr	Stil	1.86255	0.0001	0.00209761
24hr	Sdc3	-0.957815	0.0001	0.00209761
24hr	Rhd	3.24881	0.0001	0.00209761
24hr	Plk3	1.58461	0.0001	0.00209761
24hr	Epb41	1.26329	0.0001	0.00209761
24hr	Extl1	-1.3099	0.0001	0.00209761
24hr	Kcnab2	-1.65596	0.0001	0.00209761
24hr	Dnajc27	-0.914175	0.0001	0.00209761
24hr	Tnfaip2	2.14468	0.0001	0.00209761
24hr	Gna15	1.65086	0.0001	0.00209761
24hr	Llph	1.46558	0.0001	0.00209761
24hr	Cdk4	1.27861	0.0001	0.00209761
24hr	Trabd	1.12296	0.0001	0.00209761
24hr	Txnrd1	0.911419	0.0001	0.00209761
24hr	Kcnj4	-1.12917	0.0001	0.00209761
24hr	Fmnl3	1.26106	0.0001	0.00209761
24hr	Spryd3	-0.928805	0.0001	0.00209761
24hr	AABR07069473.1,Bbs9	-1.05873	0.0001	0.00209761
24hr	Il18	1.87231	0.0001	0.00209761
24hr	Arhgap20	-0.970652	0.0001	0.00209761
24hr	Myo1e	1.02304	0.0001	0.00209761
24hr	Ttk	3.01558	0.0001	0.00209761
24hr	AABR07073453.1,Lrrfip2	1.01318	0.0001	0.00209761
24hr	Xylb	1.63064	0.0001	0.00209761
24hr	Map2k1	-0.882341	0.0001	0.00209761	Biclust_24hr
24hr	Mlip	-1.08769	0.0001	0.00209761
24hr	LOC100360856	-1.54855	0.0001	0.00209761
24hr	Casp8	2.48569	0.0001	0.00209761
24hr	Nop58	1.03787	0.0001	0.00209761
24hr	Unc80	-1.11386	0.0001	0.00209761
24hr	RGD1561662	2.84879	0.0001	0.00209761
24hr	Tuba4a	-0.911765	0.0001	0.00209761	Biclust_24hr
24hr	Tyms	1.37858	0.0001	0.00209761
24hr	Zcchc12	-0.945714	0.0001	0.00209761
24hr	Prr32	-3.44646	0.0001	0.00209761
24hr	RGD1561931	-0.974383	0.0001	0.00209761
24hr	Kcnn4	4.08702	0.00015	0.0029824
24hr	Fbxo17	2.64183	0.00015	0.0029824	Biclust_24hr
24hr	Rpl18	0.9084	0.00015	0.0029824
24hr	AABR07005779.3	-1.4253	0.00015	0.0029824
24hr	Dusp8	-1.01376	0.00015	0.0029824
24hr	Cst6	-1.35224	0.00015	0.0029824
24hr	Got1	-1.00149	0.00015	0.0029824
24hr	Npm3	1.42903	0.00015	0.0029824
24hr	Stc2	2.15098	0.00015	0.0029824
24hr	Ska2	1.35281	0.00015	0.0029824
24hr	Col1a1	-1.27949	0.00015	0.0029824
24hr	Igfbp4	-1.13987	0.00015	0.0029824
24hr	Itga2b	2.2367	0.00015	0.0029824
24hr	Unc13d	2.36925	0.00015	0.0029824
24hr	Synj1	-0.912279	0.00015	0.0029824
24hr	Pkp2	-1.54576	0.00015	0.0029824
24hr	Sh2b2	1.83068	0.00015	0.0029824
24hr	Ccdc93	0.977944	0.00015	0.0029824
24hr	Phlda3	1.15499	0.00015	0.0029824
24hr	Zfp238	-0.907665	0.00015	0.0029824
24hr	Htr5b	-3.11903	0.00015	0.0029824
24hr	Adamts3	-1.9612	0.00015	0.0029824
24hr	Zfyve28	-1.15639	0.00015	0.0029824
24hr	Arhgef40	1.38242	0.00015	0.0029824
24hr	Clu	0.873073	0.00015	0.0029824
24hr	Dlgap5	3.17277	0.00015	0.0029824
24hr	Haus8	1.41763	0.00015	0.0029824
24hr	Aldh5a1	-0.831746	0.00015	0.0029824
24hr	LOC100910792	-0.888224	0.00015	0.0029824
24hr	Kcnab1	-1.00898	0.00015	0.0029824
24hr	Dennd2c	1.91074	0.00015	0.0029824
24hr	Lrrc7	-1.26891	0.00015	0.0029824
24hr	Dse	1.51992	0.00015	0.0029824
24hr	Fam102a	-1.02054	0.00015	0.0029824
24hr	Rpl12	1.37057	0.00015	0.0029824
24hr	Nmi,Rbm43	1.59872	0.00015	0.0029824
24hr	Zfp217	1.45129	0.00015	0.0029824
24hr	Add2	-0.857211	0.00015	0.0029824
24hr	Etv6	1.07261	0.00015	0.0029824
24hr	Arntl2	3.00947	0.00015	0.0029824
24hr	Isy1,Rab43	0.953021	0.00015	0.0029824
24hr	Mybl1	1.45915	0.00015	0.0029824
24hr	Fhl3	2.27749	0.00015	0.0029824
24hr	Sav1	1.06789	0.00015	0.0029824
24hr	Rn60_7_1214.2	#VALUE!	0.00015	0.0029824	Biclust_24hr
24hr	Mapk8ip2	-0.874015	0.00015	0.0029824
24hr	AABR07058124.3,Fam84b,LOC500877	-1.51922	0.00015	0.0029824
24hr	Ets1	1.10967	0.00015	0.0029824
24hr	Gpx1	0.978525	0.00015	0.0029824
24hr	Abhd5	1.03191	0.00015	0.0029824
24hr	P4htm,Wdr6	-0.937492	0.00015	0.0029824
24hr	Myd88	1.81765	0.00015	0.0029824
24hr	C3	1.51278	0.00015	0.0029824
24hr	AABR07066677.1	-2.39508	0.00015	0.0029824
24hr	Cd2ap	1.04507	0.00015	0.0029824
24hr	Il1rl1	2.22297	0.00015	0.0029824
24hr	Bok	-0.954982	0.00015	0.0029824
24hr	AABR07068030.1,Bard1	3.56309	0.00015	0.0029824
24hr	Rn50_X_0749.3	-0.895554	0.00015	0.0029824
24hr	Ppp2r1a	-0.895501	0.0002	0.00382685
24hr	Me3	-1.14342	0.0002	0.00382685
24hr	Apbb1	-1.36783	0.0002	0.00382685	Biclust_24hr
24hr	AC098563.1,Igf2	-3.1656	0.0002	0.00382685
24hr	AABR07006713.2,LOC100912050	-1.72572	0.0002	0.00382685
24hr	Lgals9	1.93394	0.0002	0.00382685
24hr	Nlrp1a	1.80801	0.0002	0.00382685
24hr	Ccl6	3.02628	0.0002	0.00382685
24hr	Ranbp1	0.837039	0.0002	0.00382685
24hr	Hmgb2l1	3.59437	0.0002	0.00382685
24hr	Cd200r1	3.56027	0.0002	0.00382685
24hr	Rfc3	1.37309	0.0002	0.00382685
24hr	Hip1	0.828428	0.0002	0.00382685
24hr	Eif3b	0.84328	0.0002	0.00382685
24hr	Oasl	2.69968	0.0002	0.00382685
24hr	Tec	1.53886	0.0002	0.00382685
24hr	Grxcr1	1.53936	0.0002	0.00382685
24hr	Mdh1	-0.85971	0.0002	0.00382685
24hr	Dhrs4	1.23506	0.0002	0.00382685
24hr	Ctsb	0.848181	0.0002	0.00382685
24hr	Nefm	-1.11808	0.0002	0.00382685
24hr	Gfod1	-0.914653	0.0002	0.00382685
24hr	AC125248.1	3.50438	0.0002	0.00382685
24hr	Rrad	1.7011	0.0002	0.00382685
24hr	Tox3	-1.34157	0.0002	0.00382685
24hr	Jph3	-1.05998	0.0002	0.00382685
24hr	Mctp1	-0.986128	0.0002	0.00382685
24hr	Rps23	0.878047	0.0002	0.00382685
24hr	Syt11	-0.805061	0.0002	0.00382685
24hr	St6galnac3	-0.947471	0.0002	0.00382685
24hr	Tap1	1.85286	0.0002	0.00382685
24hr	Ank3	-0.925024	0.0002	0.00382685
24hr	Fabp7	0.859674	0.0002	0.00382685
24hr	Hat1	0.988038	0.0002	0.00382685
24hr	Casc4	0.866825	0.0002	0.00382685
24hr	Rin2	1.002	0.0002	0.00382685
24hr	Snph	-0.872728	0.0002	0.00382685
24hr	Gnai1	-0.848311	0.0002	0.00382685
24hr	AABR07061492.1	-1.60432	0.0002	0.00382685
24hr	Fgl2	2.13142	0.0002	0.00382685
24hr	Gsap	3.05259	0.0002	0.00382685
24hr	Cyp26b1	-1.2324	0.0002	0.00382685
24hr	Phf24	-1.14289	0.0002	0.00382685
24hr	Calr4	-2.44661	0.0002	0.00382685
24hr	Marcksl1	-0.870413	0.0002	0.00382685
24hr	Luzp1	-0.861124	0.0002	0.00382685
24hr	Cdk5rap2	1.00207	0.0002	0.00382685
24hr	Ptprn2	-0.94287	0.0002	0.00382685
24hr	Rgs22	1.51352	0.0002	0.00382685
24hr	Cenpm	2.21711	0.0002	0.00382685
24hr	Galnt6	1.25813	0.0002	0.00382685
24hr	Tmem123	1.40719	0.0002	0.00382685
24hr	Nectin1	-1.2645	0.0002	0.00382685
24hr	Rasgrf1	-0.793428	0.0002	0.00382685
24hr	Acat1	-0.926081	0.0002	0.00382685
24hr	Pml	1.22409	0.0002	0.00382685
24hr	Nabp1	1.17485	0.0002	0.00382685
24hr	Fzd7	-2.68236	0.0002	0.00382685
24hr	AABR07037927.1,Cdkl5	-0.905477	0.0002	0.00382685
24hr	Tspan7	-0.850562	0.0002	0.00382685
24hr	Sertad1	1.22977	0.00025	0.00461214
24hr	AABR07004988.1	-0.93903	0.00025	0.00461214
24hr	Acsm5	-2.11172	0.00025	0.00461214
24hr	Galnt18	-1.3889	0.00025	0.00461214
24hr	Rack1	0.838279	0.00025	0.00461214
24hr	Thra	-0.95601	0.00025	0.00461214
24hr	AC095278.3,Rdm1	0.826091	0.00025	0.00461214
24hr	LOC688282,Syngr2	1.57465	0.00025	0.00461214
24hr	Hmmr	1.50808	0.00025	0.00461214
24hr	Pttg1	3.53337	0.00025	0.00461214
24hr	Smim11	1.28636	0.00025	0.00461214
24hr	AABR07035802.1	-1.27343	0.00025	0.00461214
24hr	Aida	0.92819	0.00025	0.00461214
24hr	Fras1	-1.08685	0.00025	0.00461214
24hr	Nwd2	-1.29081	0.00025	0.00461214
24hr	Pnp	0.876279	0.00025	0.00461214
24hr	Nefl	-0.940324	0.00025	0.00461214	Biclust_24hr
24hr	Ipo5	0.823086	0.00025	0.00461214
24hr	Pcdh20	-1.15769	0.00025	0.00461214
24hr	Eri1	0.97629	0.00025	0.00461214
24hr	Kbtbd11	-1.5297	0.00025	0.00461214
24hr	Hist1h2ail1	4.32508	0.00025	0.00461214
24hr	Tmed9	1.01378	0.00025	0.00461214
24hr	St8sia3	-0.880281	0.00025	0.00461214
24hr	Etf1	0.857988	0.00025	0.00461214
24hr	Nlrc5	2.51929	0.00025	0.00461214
24hr	Cyld	-1.08662	0.00025	0.00461214
24hr	Cd180	2.22782	0.00025	0.00461214
24hr	Dpyd	-1.4217	0.00025	0.00461214
24hr	Trim2	-0.938839	0.00025	0.00461214	Biclust_24hr
24hr	Pcsk2	-0.89013	0.00025	0.00461214
24hr	AABR07072933.1	-3.39227	0.00025	0.00461214
24hr	Lsm5	1.52634	0.00025	0.00461214
24hr	LOC102551184	1.23056	0.00025	0.00461214
24hr	Bhlhe41	0.861366	0.00025	0.00461214
24hr	Flrt2	-1.31351	0.00025	0.00461214
24hr	Crip1	1.9658	0.00025	0.00461214
24hr	Shmt2	1.017	0.00025	0.00461214
24hr	Gnai2	0.900048	0.00025	0.00461214
24hr	Csrnp1	1.01755	0.00025	0.00461214
24hr	Tubb4a	-0.917725	0.00025	0.00461214	Biclust_24hr
24hr	Ppp4r1	1.03745	0.00025	0.00461214
24hr	Tlr7	2.38887	0.00025	0.00461214
24hr	Plp1	-0.845695	0.00025	0.00461214	Biclust_24hr
24hr	Kcnc1	-1.1148	0.0003	0.00538164
24hr	Tppp	-0.858756	0.0003	0.00538164	Biclust_24hr
24hr	Dctpp1	1.32184	0.0003	0.00538164
24hr	Slit3	-1.07502	0.0003	0.00538164
24hr	Camta2,Spag7	-0.878355	0.0003	0.00538164
24hr	Nfkbiz	1.91517	0.0003	0.00538164
24hr	Gch1	2.0876	0.0003	0.00538164
24hr	Prkcd	1.04155	0.0003	0.00538164
24hr	Tmem38a	-1.01829	0.0003	0.00538164
24hr	Card19	1.79951	0.0003	0.00538164
24hr	Hist1h1b	3.19797	0.0003	0.00538164
24hr	Tspan17	-1.00296	0.0003	0.00538164
24hr	Kcna2	-1.1393	0.0003	0.00538164
24hr	Ddit4l	-1.45694	0.0003	0.00538164
24hr	Zer1	-0.880373	0.0003	0.00538164
24hr	Cytip	2.70173	0.0003	0.00538164
24hr	Edem1	1.01857	0.0003	0.00538164
24hr	Cdk6	1.91784	0.0003	0.00538164
24hr	Asun	0.96226	0.0003	0.00538164
24hr	AABR07046669.1,Jph1	-1.32409	0.0003	0.00538164
24hr	Lyrm2	1.18243	0.0003	0.00538164
24hr	Clspn	1.26524	0.0003	0.00538164
24hr	Ahdc1	-0.918415	0.0003	0.00538164
24hr	Rpl11	0.944079	0.0003	0.00538164
24hr	Crocc	-1.17111	0.0003	0.00538164
24hr	Vps13d	-0.843087	0.0003	0.00538164
24hr	Ttc7a	1.17883	0.0003	0.00538164
24hr	Sostdc1	-2.81334	0.0003	0.00538164
24hr	Galc	1.23726	0.0003	0.00538164
24hr	Kifc2	-1.36357	0.0003	0.00538164
24hr	Pfkm	-0.877984	0.0003	0.00538164
24hr	Nell2	-0.816036	0.0003	0.00538164
24hr	Tmem14a	-0.94734	0.0003	0.00538164
24hr	Pja2	-0.930818	0.0003	0.00538164	Biclust_24hr
24hr	Tmsbl1	1.61569	0.0003	0.00538164
24hr	Gpr26	-0.862784	0.00035	0.00613299
24hr	Gal3st3	-1.26566	0.00035	0.00613299
24hr	Sash1	-0.874701	0.00035	0.00613299
24hr	Klc2	-0.814461	0.00035	0.00613299
24hr	Prdx5	1.24629	0.00035	0.00613299
24hr	Rtn3	-1.14948	0.00035	0.00613299
24hr	Dagla	-1.21458	0.00035	0.00613299
24hr	Irf1	1.04442	0.00035	0.00613299
24hr	Gna13	0.78471	0.00035	0.00613299
24hr	Krt14,Krt17,Krt19	2.94219	0.00035	0.00613299
24hr	Rhbdf2	1.93391	0.00035	0.00613299
24hr	Gna12	0.916868	0.00035	0.00613299
24hr	Ptgs2	1.29746	0.00035	0.00613299
24hr	Nek2	2.24311	0.00035	0.00613299
24hr	Nos1ap	-0.808797	0.00035	0.00613299
24hr	Slamf8	2.92313	0.00035	0.00613299
24hr	Msx1	-1.59144	0.00035	0.00613299
24hr	Fgfrl1	1.24807	0.00035	0.00613299
24hr	Cabp7	-0.830233	0.00035	0.00613299
24hr	Bcl2l2	-0.79361	0.00035	0.00613299
24hr	Plau	3.75353	0.00035	0.00613299
24hr	Inhba	2.53415	0.00035	0.00613299
24hr	Chrm3	-2.08818	0.00035	0.00613299
24hr	Apbb1ip	1.45787	0.00035	0.00613299
24hr	Galnt1	0.89942	0.00035	0.00613299
24hr	Adgrl1	-0.899832	0.00035	0.00613299
24hr	Btf3	1.06008	0.00035	0.00613299
24hr	AABR07054025.3	-1.03306	0.00035	0.00613299
24hr	Zfp831	-1.05729	0.00035	0.00613299
24hr	Rpl22	0.829745	0.00035	0.00613299
24hr	RGD1561849	-0.797988	0.00035	0.00613299
24hr	Brinp1	-0.935255	0.00035	0.00613299
24hr	Pla2g5	-1.87316	0.00035	0.00613299
24hr	Pygl	1.83936	0.00035	0.00613299
24hr	AC109891.1,Timeless	2.57556	0.00035	0.00613299
24hr	Tmem74	-1.53449	0.00035	0.00613299
24hr	Gpr84	2.25692	0.00035	0.00613299
24hr	Car12	-1.3082	0.00035	0.00613299
24hr	Gnb5	-0.885113	0.00035	0.00613299
24hr	LOC100359583	0.859916	0.00035	0.00613299	Biclust_24hr
24hr	Syn1	-1.12759	0.00035	0.00613299
24hr	Snrpa1	0.959513	0.0004	0.00683986
24hr	Chrm1	-1.53447	0.0004	0.00683986
24hr	Jak2	0.847112	0.0004	0.00683986
24hr	Lgi1	-0.928962	0.0004	0.00683986
24hr	Rpl13a	0.840143	0.0004	0.00683986
24hr	AC119015.2,Trim25	1.68666	0.0004	0.00683986
24hr	Cpeb4	-0.83175	0.0004	0.00683986
24hr	AC136867.2	2.10138	0.0004	0.00683986
24hr	Adrbk2	-0.984458	0.0004	0.00683986
24hr	Pxn	1.04978	0.0004	0.00683986
24hr	Tnnt2	-1.61443	0.0004	0.00683986
24hr	Kifap3	-0.794004	0.0004	0.00683986
24hr	Atp1b1	-0.855222	0.0004	0.00683986
24hr	Mgst3	-0.785254	0.0004	0.00683986
24hr	Capn2	0.801468	0.0004	0.00683986
24hr	Tlr10	3.79608	0.0004	0.00683986
24hr	Gatad2a	0.876701	0.0004	0.00683986
24hr	Wdr17	-1.00765	0.0004	0.00683986
24hr	Rnf14	-0.79338	0.0004	0.00683986	Biclust_24hr
24hr	Ppargc1b	-1.08736	0.0004	0.00683986
24hr	Asf1b	4.73364	0.0004	0.00683986
24hr	Large	-1.12764	0.0004	0.00683986
24hr	Eif3i-ps1	0.885312	0.0004	0.00683986
24hr	Gbp5	1.59098	0.0004	0.00683986
24hr	Ier3	1.45001	0.0004	0.00683986
24hr	Procr	4.96417	0.0004	0.00683986
24hr	AABR07052283.1	-1.27661	0.0004	0.00683986
24hr	Strip2	-1.38427	0.0004	0.00683986
24hr	Stk38l	0.897164	0.0004	0.00683986
24hr	Plxna1	-1.01085	0.0004	0.00683986
24hr	Pabpc4	0.928366	0.0004	0.00683986
24hr	LOC100911581	-1.65347	0.0004	0.00683986
24hr	Pnrc2	1.10873	0.0004	0.00683986
24hr	Ifrd1	0.866135	0.0004	0.00683986
24hr	Ccdc184	-1.13024	0.0004	0.00683986
24hr	Rrp9	0.926162	0.0004	0.00683986
24hr	Slc25a23	-0.818385	0.0004	0.00683986
24hr	Tcte1	-0.826256	0.0004	0.00683986
24hr	Sp110	2.5758	0.0004	0.00683986
24hr	Ogt	-0.801354	0.0004	0.00683986
24hr	Apln	-1.03389	0.0004	0.00683986
24hr	Blm	1.44639	0.00045	0.00755648
24hr	Rprml	-0.861902	0.00045	0.00755648
24hr	Asic2	-1.15982	0.00045	0.00755648
24hr	Sgca	1.58171	0.00045	0.00755648
24hr	Vps29	-0.842666	0.00045	0.00755648
24hr	Cadm3	-0.854232	0.00045	0.00755648
24hr	Slc22a17	-1.13653	0.00045	0.00755648
24hr	Rhobtb2	-0.88278	0.00045	0.00755648
24hr	Hsh2d	2.83734	0.00045	0.00755648
24hr	Hapln4	-1.09608	0.00045	0.00755648
24hr	Cplx2	-0.96717	0.00045	0.00755648	Biclust_24hr
24hr	Mbd2	0.926491	0.00045	0.00755648
24hr	Slc14a1	1.17453	0.00045	0.00755648
24hr	Sv2a	-0.789032	0.00045	0.00755648
24hr	Capza1	0.875801	0.00045	0.00755648
24hr	LOC103691744	1.43065	0.00045	0.00755648
24hr	Gsn	0.856743	0.00045	0.00755648
24hr	Nxt1	1.34438	0.00045	0.00755648
24hr	Fam83d	1.27927	0.00045	0.00755648
24hr	Madd	-0.85304	0.00045	0.00755648
24hr	Sdc4	0.872681	0.00045	0.00755648
24hr	C1galt1	0.961464	0.00045	0.00755648
24hr	Cttnbp2	-0.830241	0.00045	0.00755648
24hr	LOC103692087	6.51969	0.00045	0.00755648	Biclust_24hr
24hr	Anp32b	0.948996	0.00045	0.00755648
24hr	Prepl,Slc3a1	-1.04194	0.00045	0.00755648
24hr	Nfkbia	0.967461	0.00045	0.00755648
24hr	Tmpo	0.877916	0.00045	0.00755648
24hr	Pgr	-1.49029	0.00045	0.00755648
24hr	Rab6b	-0.820203	0.00045	0.00755648	Biclust_24hr
24hr	Klhl30	3.02416	0.00045	0.00755648
24hr	Fuom	2.18845	0.0005	0.00826476
24hr	Tcirg1	1.26593	0.0005	0.00826476
24hr	Mrpl12	0.812446	0.0005	0.00826476
24hr	Mcm4	0.865608	0.0005	0.00826476
24hr	Gins4	1.86671	0.0005	0.00826476
24hr	Rnf182	-1.26009	0.0005	0.00826476
24hr	Rbm24	-1.21262	0.0005	0.00826476
24hr	Trim23	-0.909088	0.0005	0.00826476
24hr	Smim15	0.929969	0.0005	0.00826476
24hr	AABR07060473.1,AABR07060481.1,Cntnap2	-1.22939	0.0005	0.00826476
24hr	Far2	-0.947513	0.0005	0.00826476
24hr	Zfp36l1	0.891482	0.0005	0.00826476
24hr	Kcnv1	-1.35502	0.0005	0.00826476
24hr	Fxyd6	-1.01604	0.0005	0.00826476
24hr	Rab3d	-0.924416	0.0005	0.00826476
24hr	Htr1b	-1.48696	0.0005	0.00826476
24hr	Clk1	0.922827	0.0005	0.00826476
24hr	Cep89	1.16153	0.00055	0.00893416
24hr	Gria1	-0.942979	0.00055	0.00893416
24hr	Mapt	-1.02939	0.00055	0.00893416
24hr	Nsg2	-0.804627	0.00055	0.00893416	Biclust_24hr
24hr	Rtn4r	-1.36389	0.00055	0.00893416
24hr	Cux1	1.18406	0.00055	0.00893416
24hr	Hectd4	-0.743995	0.00055	0.00893416
24hr	Cplx1	-0.771014	0.00055	0.00893416
24hr	Xpo1	0.844138	0.00055	0.00893416
24hr	Gcnt2	1.76778	0.00055	0.00893416
24hr	Ccsap	-0.811832	0.00055	0.00893416
24hr	Elovl7	-1.29839	0.00055	0.00893416
24hr	Rab3c	-1.15393	0.00055	0.00893416
24hr	Ppp1r9a	-0.755716	0.00055	0.00893416
24hr	Clta	-0.801455	0.00055	0.00893416
24hr	Trim32	-0.891807	0.00055	0.00893416
24hr	Zdhhc18	1.38891	0.00055	0.00893416
24hr	Fam110c	3.07019	0.00055	0.00893416
24hr	Nudt14	-1.25206	0.00055	0.00893416
24hr	Enpp2	-0.957368	0.00055	0.00893416
24hr	Arhgap42	1.07756	0.00055	0.00893416
24hr	LOC100125362	-0.808767	0.00055	0.00893416
24hr	Fam134a	-0.960101	0.00055	0.00893416
24hr	Chaf1a	1.02112	0.00055	0.00893416
24hr	Wdr13	-0.793361	0.00055	0.00893416
24hr	Dmrtc1a	-1.27369	0.00055	0.00893416
24hr	Aen	0.923225	0.0006	0.00960208
24hr	Ms4a6a	3.15972	0.0006	0.00960208
24hr	Wnt9a	-1.8185	0.0006	0.00960208
24hr	Tp53	1.0876	0.0006	0.00960208
24hr	Sez6	-0.918425	0.0006	0.00960208
24hr	Asphd2	-1.21735	0.0006	0.00960208
24hr	Ncf2	2.49372	0.0006	0.00960208
24hr	Styx	1.27715	0.0006	0.00960208
24hr	Dsn1	1.4876	0.0006	0.00960208
24hr	AABR07047256.1	#VALUE!	0.0006	0.00960208	Biclust_24hr
24hr	Ppp1r36	1.40451	0.0006	0.00960208
24hr	Troap	4.02581	0.0006	0.00960208
24hr	Rps28	1.19599	0.0006	0.00960208
24hr	Kcnq3	-0.799443	0.0006	0.00960208
24hr	B3gat1	-0.85013	0.0006	0.00960208
24hr	Fam96a	0.981527	0.0006	0.00960208
24hr	Acsbg1	-0.767121	0.0006	0.00960208
24hr	AABR07070246.1,Lingo1	-1.14778	0.0006	0.00960208
24hr	Reps2	-0.911516	0.0006	0.00960208
24hr	Oat	-0.755708	0.00065	0.010273
24hr	Lrrc10b	-0.983032	0.00065	0.010273
24hr	Morn4	-1.09521	0.00065	0.010273
24hr	Fn3k	-1.11563	0.00065	0.010273
24hr	Spdl1	1.7513	0.00065	0.010273
24hr	Ccdc50	0.771831	0.00065	0.010273
24hr	Nuak2	1.31607	0.00065	0.010273
24hr	Dnm3	-0.905949	0.00065	0.010273
24hr	Rel	1.48279	0.00065	0.010273
24hr	Mast3	-1.31197	0.00065	0.010273
24hr	Kcnn2	-1.15529	0.00065	0.010273
24hr	AC097890.1	0.974775	0.00065	0.010273
24hr	Lhfp	1.07699	0.00065	0.010273
24hr	S100a16	0.835249	0.00065	0.010273
24hr	Extl2	-1.16668	0.00065	0.010273
24hr	Rrp1b	1.21538	0.00065	0.010273
24hr	Kcnj3	-0.982496	0.00065	0.010273
24hr	Map1a	-1.02735	0.00065	0.010273	Biclust_24hr
24hr	Irak2	1.24102	0.00065	0.010273
24hr	E2f2	1.28094	0.00065	0.010273
24hr	Klf4	2.1061	0.00065	0.010273
24hr	Gpd1l	-0.884184	0.00065	0.010273
24hr	Il13ra1	2.41626	0.00065	0.010273
24hr	Zmym3	-0.895587	0.00065	0.010273
24hr	Lig1	1.42786	0.0007	0.0109081
24hr	Slc25a22	-1.94896	0.0007	0.0109081
24hr	Fen1	0.953283	0.0007	0.0109081
24hr	Kcnip2	-1.77483	0.0007	0.0109081
24hr	Kcnj6	-0.998132	0.0007	0.0109081
24hr	Fcgr2a	1.96758	0.0007	0.0109081
24hr	Dmtn	-0.791163	0.0007	0.0109081
24hr	Lzts1	-0.76686	0.0007	0.0109081
24hr	AABR07026294.1	-1.28069	0.0007	0.0109081
24hr	Rpl34-ps1	1.07969	0.0007	0.0109081
24hr	Pgbd5	-0.790246	0.0007	0.0109081
24hr	AABR07013123.1	#VALUE!	0.0007	0.0109081	Biclust_24hr
24hr	Ccna2	5.53863	0.0007	0.0109081
24hr	Il1a	3.1772	0.0007	0.0109081
24hr	Txnrd3	-1.04937	0.0007	0.0109081
24hr	Fancd2	1.42418	0.0007	0.0109081
24hr	Adamts9	1.19439	0.0007	0.0109081
24hr	Oma1	1.40072	0.0007	0.0109081
24hr	Gpr153	1.69362	0.0007	0.0109081
24hr	Zc3h12a	2.45763	0.0007	0.0109081
24hr	Crim1	-0.908474	0.0007	0.0109081
24hr	Etv1	-0.937898	0.0007	0.0109081
24hr	Ttll12	0.941251	0.0007	0.0109081
24hr	AC107267.1,Gria4	-1.20396	0.0007	0.0109081
24hr	Was	2.23079	0.0007	0.0109081
24hr	Dock11	1.0267	0.0007	0.0109081
24hr	Kcnc3	-0.989739	0.00075	0.0115559
24hr	Arfgef3	-0.888152	0.00075	0.0115559
24hr	Sult1a1	-1.31012	0.00075	0.0115559	Biclust_24hr
24hr	Rab11fip4	-0.78046	0.00075	0.0115559
24hr	Snn	-0.811149	0.00075	0.0115559
24hr	Rab8a	0.766649	0.00075	0.0115559
24hr	Map9	-0.753172	0.00075	0.0115559
24hr	Rab13	1.23556	0.00075	0.0115559
24hr	Col25a1	-1.1632	0.00075	0.0115559
24hr	Ndnf	-1.22151	0.00075	0.0115559
24hr	AABR07059201.1	1.41076	0.00075	0.0115559
24hr	Nod1	1.34748	0.00075	0.0115559
24hr	C1s	1.2895	0.00075	0.0115559
24hr	Pla2g2d	2.62165	0.00075	0.0115559
24hr	Mpdz	-0.797197	0.00075	0.0115559
24hr	Vamp3	0.888889	0.00075	0.0115559
24hr	AABR07062799.2,Prkce	-1.18275	0.00075	0.0115559	Biclust_24hr
24hr	Gng7	-0.895346	0.00075	0.0115559
24hr	Atp2b1	-0.80235	0.00075	0.0115559
24hr	Recql4	1.47409	0.00075	0.0115559
24hr	Gprasp1,Gprasp2	-0.838627	0.00075	0.0115559	Biclust_24hr
24hr	AC117118.1,AC123018.1	-0.901451	0.0008	0.0121959
24hr	Gstp1	-0.793953	0.0008	0.0121959
24hr	Kif3a	-0.772021	0.0008	0.0121959
24hr	Rufy1	0.8196	0.0008	0.0121959
24hr	Thsd7b	-1.24253	0.0008	0.0121959
24hr	Ddx41,Mir3542	0.875539	0.0008	0.0121959
24hr	Smc4	1.63804	0.0008	0.0121959
24hr	AABR07052585.3	1.28404	0.0008	0.0121959
24hr	Sstr1	-1.11617	0.0008	0.0121959
24hr	Npc2	1.0646	0.0008	0.0121959
24hr	Peg3	-0.81774	0.00085	0.0128143	Biclust_24hr
24hr	Zfand2a	0.802494	0.00085	0.0128143
24hr	Mmp17	-1.02487	0.00085	0.0128143
24hr	Rpl6	0.752194	0.00085	0.0128143
24hr	Eif3el1	0.84163	0.00085	0.0128143
24hr	Plxna2	-0.912652	0.00085	0.0128143
24hr	Lyar	1.09492	0.00085	0.0128143
24hr	Elf1	1.1473	0.00085	0.0128143
24hr	Chdh	2.65997	0.00085	0.0128143
24hr	Ivd	-0.80044	0.00085	0.0128143
24hr	Kcnq2	-0.999559	0.00085	0.0128143
24hr	Cald1	1.11753	0.00085	0.0128143
24hr	Anxa4	0.853991	0.00085	0.0128143
24hr	AABR07056621.1,Mir135a	0.784169	0.00085	0.0128143
24hr	Uba7	2.19573	0.00085	0.0128143
24hr	Kif15	2.2515	0.00085	0.0128143
24hr	Cnp	-0.818598	0.0009	0.013417	Biclust_24hr
24hr	Fads6	-1.14991	0.0009	0.013417
24hr	Uchl1	-0.804796	0.0009	0.013417	Biclust_24hr
24hr	Gjb6	-1.12396	0.0009	0.013417
24hr	Yjefn3	-1.83296	0.0009	0.013417
24hr	Tpmt	1.31644	0.0009	0.013417
24hr	C1ql3	-1.08335	0.0009	0.013417
24hr	Rock1	0.824869	0.0009	0.013417
24hr	Mab21l1	-0.850131	0.0009	0.013417
24hr	Myt1,Pcmtd2	-0.842057	0.0009	0.013417
24hr	Phf19	1.9378	0.0009	0.013417
24hr	Itpripl1,Ncaph	1.31047	0.0009	0.013417
24hr	Dysf	1.77369	0.0009	0.013417
24hr	Bid	1.05176	0.0009	0.013417
24hr	Ptpn3	-0.879446	0.0009	0.013417
24hr	Draxin	1.63444	0.0009	0.013417
24hr	Gls2	-0.993836	0.0009	0.013417
24hr	Srebf2	-0.781309	0.0009	0.013417
24hr	Wnt7b	0.947359	0.0009	0.013417
24hr	Cmtm6	0.929482	0.0009	0.013417
24hr	Ppm1m	1.10118	0.0009	0.013417
24hr	Coq10b	0.92008	0.0009	0.013417
24hr	Atrnl1	-1.06861	0.00095	0.0140277
24hr	Mvp,Pagr1,Prrt2	-0.814587	0.00095	0.0140277
24hr	Wscd2	-1.46209	0.00095	0.0140277
24hr	Ccng2	-0.848168	0.00095	0.0140277
24hr	Map3k8	1.71742	0.00095	0.0140277
24hr	RGD1309362	1.63643	0.00095	0.0140277
24hr	Depdc1b	4.06535	0.00095	0.0140277
24hr	LOC100912399	1.29893	0.00095	0.0140277
24hr	Tspy26	-0.899717	0.00095	0.0140277
24hr	Hmgcl	1.08165	0.00095	0.0140277
24hr	Necap2	0.940176	0.00095	0.0140277
24hr	Snrpf	1.05828	0.00095	0.0140277
24hr	Cryab	1.51583	0.00095	0.0140277
24hr	Snx1	0.810303	0.00095	0.0140277
24hr	Slc9a2	-1.59726	0.00095	0.0140277
24hr	Cuedc2	1.23819	0.001	0.014614
24hr	Itgb3	2.86629	0.001	0.014614
24hr	Osgin1	2.64544	0.001	0.014614
24hr	Creb3l4	1.06951	0.001	0.014614
24hr	Cstb	0.803057	0.001	0.014614
24hr	Ltk	-1.65584	0.001	0.014614
24hr	Cdca3	6.2782	0.001	0.014614
24hr	Tnfrsf1a	1.4601	0.001	0.014614
24hr	AABR07050391.1	1.12534	0.001	0.014614	Biclust_24hr
24hr	Aldh6a1	-0.869798	0.001	0.014614
24hr	Kcnmb4	-0.764567	0.001	0.014614
24hr	Eif3d	0.749748	0.001	0.014614
24hr	Tyk2	0.980338	0.001	0.014614
24hr	Stac	-1.78519	0.001	0.014614
24hr	Pola1	1.3508	0.001	0.014614
24hr	Mrgpre	-1.47818	0.00105	0.0151978
24hr	Otub1	-0.759119	0.00105	0.0151978
24hr	Kif1c	0.774838	0.00105	0.0151978
24hr	Car4	-1.93417	0.00105	0.0151978
24hr	Rbfox3	-0.925793	0.00105	0.0151978
24hr	LOC498555	1.04697	0.00105	0.0151978
24hr	Cpne5	-0.970157	0.00105	0.0151978
24hr	Ctsz	3.13825	0.00105	0.0151978
24hr	Prmt8	-0.835187	0.00105	0.0151978
24hr	Ergic2	1.10251	0.00105	0.0151978
24hr	Cdca7l	3.02488	0.00105	0.0151978
24hr	Mip	2.39118	0.00105	0.0151978
24hr	Tspyl5	-0.777218	0.00105	0.0151978
24hr	Ankrd46	-0.77186	0.00105	0.0151978
24hr	Trappc9	-0.868072	0.00105	0.0151978
24hr	Birc3	2.81053	0.00105	0.0151978
24hr	AABR07041411.1,AABR07041418.1	-1.45405	0.00105	0.0151978
24hr	Thbs2	-1.48211	0.0011	0.0158051
24hr	Vps37d	-1.03058	0.0011	0.0158051
24hr	Tifab	1.49342	0.0011	0.0158051
24hr	Cmtm4	-0.875444	0.0011	0.0158051
24hr	Lrrc4c	-1.11749	0.0011	0.0158051
24hr	Sema6d	-0.853863	0.0011	0.0158051
24hr	Tcea2	-0.989016	0.0011	0.0158051
24hr	Tmem178b	-1.3756	0.0011	0.0158051
24hr	Cxcl12	-1.1145	0.0011	0.0158051
24hr	LOC100362333	0.797786	0.0011	0.0158051
24hr	Rhoq	0.911925	0.0011	0.0158051
24hr	Garem2	-1.2832	0.0011	0.0158051
24hr	Herc1	-0.848644	0.0011	0.0158051
24hr	Dmd	-0.989922	0.0011	0.0158051
24hr	Gspt2	-0.987132	0.0011	0.0158051
24hr	Rps12	0.783235	0.00115	0.0163936	Biclust_24hr
24hr	Ethe1	0.904664	0.00115	0.0163936
24hr	Plpp6	-0.978496	0.00115	0.0163936
24hr	Rmnd1	0.936455	0.00115	0.0163936
24hr	Gfpt2	1.50296	0.00115	0.0163936
24hr	Myh10	-0.742857	0.00115	0.0163936
24hr	Afg3l1	0.87952	0.00115	0.0163936
24hr	Ndst3	-1.10431	0.00115	0.0163936
24hr	Sptan1	-1.00376	0.00115	0.0163936	Biclust_24hr
24hr	Atad2	2.05418	0.00115	0.0163936
24hr	AABR07056015.1	-1.7212	0.00115	0.0163936
24hr	Impdh2	1.14327	0.00115	0.0163936
24hr	Ptprs	-1.21844	0.00115	0.0163936
24hr	Rpl36	0.732809	0.00115	0.0163936
24hr	L1cam	-0.929975	0.00115	0.0163936
24hr	Apba2	-0.768849	0.0012	0.0169585
24hr	Tub	-0.837941	0.0012	0.0169585
24hr	Vwa3a	-1.31492	0.0012	0.0169585
24hr	Cntnap1	-0.902517	0.0012	0.0169585
24hr	Cd68	2.68998	0.0012	0.0169585
24hr	Fmod	-1.76471	0.0012	0.0169585
24hr	Bcl11a	-0.886429	0.0012	0.0169585
24hr	Ninj1	1.06915	0.0012	0.0169585
24hr	Ankrd34a	-0.84348	0.0012	0.0169585
24hr	Fam212b	-0.714638	0.0012	0.0169585
24hr	Arfip1	0.846044	0.0012	0.0169585
24hr	Pdrg1	0.779854	0.0012	0.0169585
24hr	Tmem229a	-0.820389	0.0012	0.0169585
24hr	Rusc2	-0.783149	0.0012	0.0169585
24hr	Nasp	0.891541	0.0012	0.0169585
24hr	Tmem51	-1.64474	0.0012	0.0169585
24hr	Ip6k2	-0.734401	0.0012	0.0169585
24hr	Lrrc2	1.30537	0.0012	0.0169585
24hr	Cgnl1	-1.06904	0.0012	0.0169585
24hr	Trpc1	-0.976511	0.0012	0.0169585
24hr	Shroom2	-0.796251	0.0012	0.0169585
24hr	Rmi2	3.94229	0.00125	0.0175381
24hr	Lgals3bp	1.19184	0.00125	0.0175381
24hr	Cdkn3	3.45412	0.00125	0.0175381
24hr	Fam149a	0.925802	0.00125	0.0175381
24hr	Iqgap2	-0.804324	0.00125	0.0175381
24hr	Sptssb	-1.24381	0.00125	0.0175381
24hr	Adgrl2	-0.933944	0.00125	0.0175381	Biclust_24hr
24hr	Cdc40	-0.810543	0.00125	0.0175381
24hr	Scn2a	-1.38644	0.00125	0.0175381
24hr	Hnmt	-1.42353	0.00125	0.0175381
24hr	Chd7	0.877902	0.00125	0.0175381
24hr	Frrs1l	-0.85209	0.00125	0.0175381
24hr	Map4	-0.791197	0.00125	0.0175381	Biclust_24hr
24hr	Lonrf2	-0.733529	0.00125	0.0175381
24hr	Clcn4	-0.89264	0.00125	0.0175381
24hr	Snx9	0.966916	0.0013	0.0180996
24hr	Arrdc4	0.963338	0.0013	0.0180996
24hr	Rgl2	1.06688	0.0013	0.0180996
24hr	Lsm3	0.920513	0.0013	0.0180996
24hr	Cdc25a	1.15541	0.0013	0.0180996
24hr	Asb1	-0.797015	0.0013	0.0180996
24hr	PVR	1.97139	0.00135	0.0186571
24hr	Nudcd2	1.01767	0.00135	0.0186571
24hr	RGD1562276	-0.953922	0.00135	0.0186571
24hr	Hap1	-0.710284	0.00135	0.0186571
24hr	Rn50_13_0822.1,Tnr	-1.12453	0.00135	0.0186571
24hr	Ywhah	-0.747538	0.00135	0.0186571	Biclust_24hr
24hr	Ikbkb	0.872063	0.00135	0.0186571
24hr	LOC103690190	3.14478	0.00135	0.0186571
24hr	Rap1a	1.09604	0.00135	0.0186571
24hr	Rsph1	1.10546	0.00135	0.0186571
24hr	Tyro3	-0.821038	0.00135	0.0186571
24hr	AABR07060872.1	-2.89316	0.00135	0.0186571
24hr	Tcaf1	-0.848984	0.00135	0.0186571
24hr	Ston1	1.21933	0.00135	0.0186571
24hr	E2f6	0.837666	0.00135	0.0186571
24hr	Mycn	-1.21924	0.00135	0.0186571
24hr	Mapk10	-0.837521	0.0014	0.0192168
24hr	Ctnna1	0.80053	0.0014	0.0192168
24hr	RGD1305178	0.893134	0.0014	0.0192168
24hr	Il10ra	1.53617	0.0014	0.0192168
24hr	Tbx18	-1.73431	0.0014	0.0192168
24hr	Cx3cr1	1.58538	0.0014	0.0192168
24hr	Per2	-0.884887	0.0014	0.0192168
24hr	Fam169b	1.10784	0.00145	0.0197642
24hr	Slit2	-1.11318	0.00145	0.0197642
24hr	Fgfr1	0.777057	0.00145	0.0197642
24hr	RGD1311739	-0.942329	0.00145	0.0197642
24hr	Npap60	-3.03962	0.00145	0.0197642
24hr	Tmem176b	0.914738	0.00145	0.0197642
24hr	Cbx7	-0.893694	0.00145	0.0197642
24hr	Daam2	-0.784351	0.00145	0.0197642
24hr	AABR07006475.1,Gcnt1	1.30558	0.0015	0.0203186
24hr	Rnf152	-1.00959	0.0015	0.0203186
24hr	Cxcl14	0.998001	0.0015	0.0203186
24hr	MGC108823	1.92566	0.0015	0.0203186
24hr	Celf3	-0.747503	0.0015	0.0203186
24hr	Tmem176a	1.14783	0.0015	0.0203186
24hr	AABR07059159.1	-0.898328	0.0015	0.0203186
24hr	Prdx1	0.716936	0.0015	0.0203186
24hr	Pdia6	0.810258	0.0015	0.0203186
24hr	Rps25	0.807322	0.0015	0.0203186
24hr	Coro2b	-0.752004	0.0015	0.0203186
24hr	Pygm	-0.794327	0.00155	0.0208662
24hr	Lrrc59	0.703739	0.00155	0.0208662
24hr	B3galt5	-1.29587	0.00155	0.0208662
24hr	Sall2	-0.788596	0.00155	0.0208662
24hr	Ogn	-1.81197	0.00155	0.0208662
24hr	Ghsr	2.04478	0.00155	0.0208662
24hr	Egfem1	-1.11648	0.00155	0.0208662
24hr	Negr1	-0.928048	0.00155	0.0208662
24hr	St6galnac6	-0.765176	0.00155	0.0208662
24hr	Mapre1	0.907765	0.00155	0.0208662
24hr	Fsip1	1.81596	0.00155	0.0208662
24hr	AABR07056605.1,AABR07056608.1	-2.6286	0.00155	0.0208662	Biclust_24hr
24hr	Acss3	-1.25512	0.00155	0.0208662
24hr	Arc	0.794157	0.00155	0.0208662
24hr	Slc38a3	-1.19855	0.00155	0.0208662
24hr	Slc25a43	2.97489	0.00155	0.0208662
24hr	Trim5	1.33257	0.0016	0.021406
24hr	Rab37	-1.88522	0.0016	0.021406
24hr	Bri3bp	-0.776798	0.0016	0.021406
24hr	Cacybp	0.80365	0.0016	0.021406
24hr	Zfp385d	-1.18689	0.0016	0.021406
24hr	Jun	0.710767	0.0016	0.021406
24hr	AC135400.1,Cerk	0.700628	0.0016	0.021406
24hr	Sema6b	-1.11263	0.0016	0.021406
24hr	Tmem200a	-1.2792	0.00165	0.0219506
24hr	Plekhg1	-0.8881	0.00165	0.0219506
24hr	Trim34	1.44661	0.00165	0.0219506
24hr	Ccm2	0.838063	0.00165	0.0219506
24hr	Psme2	0.809514	0.00165	0.0219506
24hr	B3galnt1	0.945228	0.00165	0.0219506
24hr	Agap2	-0.774888	0.00165	0.0219506
24hr	Tgfbr2	1.024	0.00165	0.0219506
24hr	Pgap1	-0.882947	0.00165	0.0219506
24hr	Aldh16a1	1.10973	0.0017	0.0224828
24hr	LOC689479	-1.67176	0.0017	0.0224828
24hr	Anks1a	0.829183	0.0017	0.0224828
24hr	St6galnac4	0.913686	0.0017	0.0224828
24hr	Cnr2	2.68881	0.0017	0.0224828
24hr	Shb	1.85417	0.0017	0.0224828
24hr	Samd12	-1.00772	0.0017	0.0224828
24hr	Ifrd2	1.30206	0.0017	0.0224828
24hr	Trank1	-0.891707	0.0017	0.0224828
24hr	LOC100361838	0.776311	0.0017	0.0224828
24hr	NEWGENE_1565481	-0.873633	0.0017	0.0224828
24hr	Trim21	1.45088	0.00175	0.0230034
24hr	Arhgap27	1.15387	0.00175	0.0230034
24hr	Cyth3	-0.793363	0.00175	0.0230034
24hr	Tll1	1.15256	0.00175	0.0230034
24hr	Neto1	-0.75245	0.00175	0.0230034
24hr	Nfkb1	0.750405	0.00175	0.0230034
24hr	Ube2l6	1.3825	0.00175	0.0230034
24hr	Atf4	0.727909	0.00175	0.0230034
24hr	Fam19a5	-0.721993	0.00175	0.0230034
24hr	Hmbs	0.879559	0.00175	0.0230034
24hr	Usp46	-0.725717	0.0018	0.023522
24hr	Kctd1	-0.85442	0.0018	0.023522
24hr	Bcar3	0.820174	0.0018	0.023522
24hr	Fam81a	-0.706428	0.0018	0.023522
24hr	Ebi3	1.43268	0.0018	0.023522
24hr	Srcin1	-0.780738	0.00185	0.0240202
24hr	Umps	0.824338	0.00185	0.0240202
24hr	Adipor1	0.760374	0.00185	0.0240202
24hr	Ppp1r3e	-0.999324	0.00185	0.0240202
24hr	Pstpip2	1.49137	0.00185	0.0240202
24hr	Cyr61	5.43585	0.00185	0.0240202
24hr	Mmp9	1.59076	0.00185	0.0240202
24hr	Hilpda	1.01343	0.00185	0.0240202
24hr	Tmem63c	-0.972757	0.00185	0.0240202
24hr	Cd86	2.7148	0.0019	0.0245402
24hr	Pcdh7	-0.832715	0.0019	0.0245402
24hr	Plek	2.83638	0.0019	0.0245402
24hr	Gjb2	-1.35809	0.0019	0.0245402
24hr	Slitrk1	-0.857786	0.0019	0.0245402
24hr	B4galt6	-0.737192	0.0019	0.0245402
24hr	Sesn1	-0.83476	0.0019	0.0245402
24hr	Sys1	1.00584	0.0019	0.0245402
24hr	Mlh1	1.14672	0.0019	0.0245402
24hr	Nfkbib	1.00493	0.00195	0.0250627
24hr	Mef2a	-0.714404	0.00195	0.0250627
24hr	Ifitm3	1.25353	0.00195	0.0250627
24hr	Grap	2.42448	0.00195	0.0250627
24hr	Exo1	3.39689	0.00195	0.0250627	Biclust_24hr
24hr	AC122637.1	-1.51347	0.00195	0.0250627
24hr	Bmp3	-1.12522	0.00195	0.0250627
24hr	Tubb2a,Tubb2b	0.743572	0.00195	0.0250627
24hr	Ssx2ip	-0.734428	0.00195	0.0250627
24hr	Vamp8	0.876518	0.00195	0.0250627
24hr	Heyl	-1.06869	0.00195	0.0250627
24hr	Ajap1	-1.02207	0.00195	0.0250627
24hr	Cirbp	-0.751525	0.00195	0.0250627
24hr	Cwc15	0.760184	0.00195	0.0250627
24hr	Fut4	1.60973	0.00195	0.0250627
24hr	Nrtn	2.25946	0.00195	0.0250627
24hr	Atic	0.752479	0.00195	0.0250627
24hr	Sgk1	0.743236	0.002	0.0255465
24hr	Smarce1	0.756991	0.002	0.0255465
24hr	Slc7a7	1.58903	0.002	0.0255465
24hr	Tgds	1.1906	0.002	0.0255465
24hr	Nras	0.854579	0.002	0.0255465
24hr	Rpe65	-1.56767	0.002	0.0255465
24hr	Nckipsd	-0.749503	0.002	0.0255465
24hr	Lama1	1.50423	0.002	0.0255465
24hr	Ube2o	-0.698901	0.00205	0.0260939
24hr	Slbp	0.805492	0.00205	0.0260939
24hr	Rit2	-0.862633	0.00205	0.0260939
24hr	Kcng2	-1.1875	0.00205	0.0260939
24hr	Rn50_20_0058.5	2.41275	0.00205	0.0260939
24hr	Slc2a3	-0.9749	0.00205	0.0260939
24hr	Epm2aip1	-0.705653	0.00205	0.0260939
24hr	Abat	-0.78897	0.0021	0.0265571
24hr	Miat	-0.808063	0.0021	0.0265571
24hr	AABR07017145.2	-0.736792	0.0021	0.0265571
24hr	Prnp	-0.696956	0.0021	0.0265571
24hr	Clec4a1	2.52138	0.0021	0.0265571
24hr	Osr1	-1.43645	0.0021	0.0265571
24hr	Rpl10l	1.53857	0.0021	0.0265571
24hr	Oplah	1.40233	0.0021	0.0265571
24hr	Mfng	1.31186	0.0021	0.0265571
24hr	Kank2	0.864435	0.0021	0.0265571
24hr	Sbpl	2.66412	0.00215	0.0270362	Biclust_24hr
24hr	Tsen15	0.848666	0.00215	0.0270362
24hr	Sncb	-0.719795	0.00215	0.0270362
24hr	Hist1h4a	0.993648	0.00215	0.0270362
24hr	Pdlim5	0.892809	0.00215	0.0270362
24hr	Pkig	0.793969	0.00215	0.0270362
24hr	Anapc15	1.14113	0.0022	0.0275283
24hr	Nmrk1	-1.1539	0.0022	0.0275283
24hr	Brip1	1.44902	0.0022	0.0275283
24hr	Kcne2	-1.8838	0.0022	0.0275283
24hr	Mn1	-0.829528	0.0022	0.0275283
24hr	Slc9a5	-1.61746	0.0022	0.0275283
24hr	Set	2.46907	0.0022	0.0275283
24hr	Lhfpl4	-1.18304	0.0022	0.0275283
24hr	Txn1	0.781199	0.0022	0.0275283
24hr	AABR07055191.1,LOC102554748	1.99998	0.0022	0.0275283
24hr	Fam83f	1.70953	0.0022	0.0275283
24hr	Rpl3	0.825841	0.0022	0.0275283	Biclust_24hr
24hr	Tnfaip8l1	2.05199	0.0022	0.0275283
24hr	Fosl1	1.52859	0.00225	0.0279993
24hr	Gda	-0.772964	0.00225	0.0279993
24hr	Coro7	-0.922999	0.00225	0.0279993
24hr	Vamp2	-0.709479	0.00225	0.0279993	Biclust_24hr
24hr	Mb21d2	-0.860379	0.00225	0.0279993
24hr	RGD1310587	-1.06207	0.00225	0.0279993
24hr	Stard3nl	-0.819589	0.00225	0.0279993
24hr	Hace1	-0.788373	0.00225	0.0279993
24hr	Galnt16	-1.10113	0.00225	0.0279993
24hr	Ppp4r4	-0.945446	0.00225	0.0279993
24hr	Nck2	-0.738841	0.00225	0.0279993
24hr	Stx11	1.72022	0.0023	0.0284565
24hr	Klk11	-3.01755	0.0023	0.0284565	Biclust_24hr
24hr	Amdhd2	1.00895	0.0023	0.0284565
24hr	Hnrnpab	-0.773002	0.0023	0.0284565
24hr	Pptc7	-0.741169	0.0023	0.0284565
24hr	Clnk	-1.06804	0.0023	0.0284565	Biclust_24hr
24hr	Nop9	0.805247	0.0023	0.0284565
24hr	Il15ra	1.93126	0.0023	0.0284565
24hr	Fcrl2	2.36304	0.0023	0.0284565
24hr	Rps10	0.700574	0.0023	0.0284565
24hr	Slc6a11	-1.09547	0.0023	0.0284565
24hr	Col8a2	-1.80784	0.0023	0.0284565
24hr	Prex2	-0.777244	0.0023	0.0284565
24hr	Zwilch	0.990099	0.0023	0.0284565
24hr	Npas2	-0.836377	0.0023	0.0284565
24hr	Ccdc86	0.891394	0.00235	0.0289693
24hr	Cntf	1.59953	0.00235	0.0289693
24hr	Cd48	1.2894	0.00235	0.0289693
24hr	Cfh	1.24621	0.00235	0.0289693
24hr	Crtc1	-1.04035	0.00235	0.0289693
24hr	Tlr2	1.81612	0.00235	0.0289693
24hr	Olr1	4.99781	0.00235	0.0289693
24hr	Rn50_X_1141.3,Trpc5	-1.70281	0.00235	0.0289693
24hr	Rpl23a	0.740876	0.0024	0.0294668
24hr	Ctxn1	-0.726141	0.0024	0.0294668
24hr	Tp53i3	1.48103	0.0024	0.0294668
24hr	G0s2	1.0478	0.0024	0.0294668
24hr	Ddx21	0.702079	0.0024	0.0294668
24hr	Cables2	0.86116	0.0024	0.0294668
24hr	Nkain4	-1.21367	0.0024	0.0294668
24hr	Arhgef19	1.13327	0.0024	0.0294668
24hr	Arel1	-0.760795	0.0024	0.0294668
24hr	Ppp1r13b	-0.824645	0.0024	0.0294668
24hr	Mobp,Rpsa	1.1665	0.0024	0.0294668	Biclust_24hr
24hr	Bcorl1	-0.832154	0.0024	0.0294668
24hr	AC107531.3	-1.46082	0.00245	0.0299564
24hr	Btbd17	-1.95189	0.00245	0.0299564
24hr	Pcca	-0.976179	0.00245	0.0299564
24hr	Ryr2	-0.898956	0.00245	0.0299564
24hr	Wdr7	-0.705484	0.00245	0.0299564
24hr	Tasp1	-0.814818	0.00245	0.0299564
24hr	Cav1	0.94596	0.00245	0.0299564
24hr	Lrfn5	-0.854102	0.00245	0.0299564
24hr	Ubr7	0.713284	0.00245	0.0299564
24hr	Has2	2.84537	0.00245	0.0299564
24hr	Plppr2	-0.874061	0.00245	0.0299564
24hr	Slc16a2	-1.10331	0.00245	0.0299564
24hr	Ap3b2	-0.700633	0.0025	0.0304446
24hr	Ppm1e	-0.961984	0.0025	0.0304446	Biclust_24hr
24hr	Ube2t	3.54451	0.0025	0.0304446
24hr	Stc1	-1.71936	0.0025	0.0304446
24hr	Lxn	1.63723	0.0025	0.0304446
24hr	Ppil1	0.857633	0.0025	0.0304446
24hr	Midn	0.727208	0.0025	0.0304446
24hr	AABR07000411.1	-0.95783	0.00255	0.0308969
24hr	Cox8b	#VALUE!	0.00255	0.0308969	Biclust_24hr
24hr	Nmnat2	-0.73029	0.00255	0.0308969
24hr	Pfdn1	1.2567	0.00255	0.0308969
24hr	Wwtr1	0.957652	0.00255	0.0308969
24hr	Adam15	1.00738	0.00255	0.0308969
24hr	Tmem117	1.30093	0.00255	0.0308969
24hr	Pecr	-0.926832	0.00255	0.0308969
24hr	Kctd13	-0.902825	0.0026	0.0313796
24hr	Cdh13	-0.908794	0.0026	0.0313796
24hr	Braf	-0.73821	0.0026	0.0313796
24hr	Med10	0.949396	0.00265	0.0318627
24hr	Slfn13	2.54535	0.00265	0.0318627
24hr	Actr3b	-0.739816	0.00265	0.0318627
24hr	Prr15	1.92462	0.00265	0.0318627
24hr	Ankrd12	-0.699184	0.00265	0.0318627
24hr	LOC100911951	-1.94576	0.0027	0.0323683
24hr	Bax	0.992371	0.0027	0.0323683
24hr	Erich3	-1.01483	0.0027	0.0323683
24hr	Mapre3	-0.684765	0.0027	0.0323683
24hr	Vsig2	-1.419	0.0027	0.0323683	Biclust_24hr
24hr	Plxna3	-1.07764	0.0027	0.0323683
24hr	Fadd	1.00808	0.00275	0.0328431
24hr	Camk1g	-0.877127	0.00275	0.0328431
24hr	Lrba	-0.893638	0.00275	0.0328431
24hr	P4ha1	0.861018	0.00275	0.0328431
24hr	Lamp5	-1.21526	0.00275	0.0328431
24hr	Brk1	-0.723289	0.00275	0.0328431
24hr	Pianp	-1.20271	0.00275	0.0328431
24hr	Aplp2	-0.696654	0.00275	0.0328431
24hr	Gramd1b	-0.731039	0.00275	0.0328431
24hr	Arnt2	-0.69235	0.0028	0.0333227
24hr	Inhbb	-1.53839	0.0028	0.0333227
24hr	Tars	0.695053	0.0028	0.0333227
24hr	Tox2	-1.03592	0.0028	0.0333227
24hr	Comt	1.21151	0.00285	0.0337791
24hr	AABR07025272.1	2.2219	0.00285	0.0337791
24hr	AABR07013202.1,Usp53	0.767418	0.00285	0.0337791
24hr	Lsm8	-0.753429	0.00285	0.0337791
24hr	Gabarapl1	-0.701403	0.00285	0.0337791	Biclust_24hr
24hr	Dync1h1	-0.673129	0.00285	0.0337791
24hr	Efemp2	1.14152	0.0029	0.0342029
24hr	Shkbp1,Sptbn4	-0.910349	0.0029	0.0342029
24hr	Slx4	0.863356	0.0029	0.0342029
24hr	RGD1304704	0.700684	0.0029	0.0342029
24hr	MAST1,Mir3550	-0.737139	0.0029	0.0342029
24hr	Wdr4	1.05842	0.0029	0.0342029
24hr	Rap1gap	-0.682559	0.0029	0.0342029
24hr	Fam117b	-0.665832	0.0029	0.0342029
24hr	Ubqln2	-0.683867	0.0029	0.0342029
24hr	AABR07004703.1,Grm5	-1.24476	0.00295	0.0346647
24hr	Sacs	-0.719885	0.00295	0.0346647
24hr	Zfp933	1.07451	0.00295	0.0346647
24hr	Ryk	0.875935	0.00295	0.0346647
24hr	Ifi35	0.955916	0.003	0.0351449
24hr	Sorbs2	-0.928665	0.003	0.0351449
24hr	Slc6a13	-1.40364	0.003	0.0351449
24hr	H2afj	1.14866	0.003	0.0351449
24hr	Zfp512	-0.697828	0.003	0.0351449
24hr	Rpp30	0.894271	0.00305	0.0355765
24hr	Rgmb	-0.772801	0.00305	0.0355765
24hr	AABR07016672.1,AABR07016674.1	-1.17461	0.00305	0.0355765
24hr	Pamr1	-1.04563	0.00305	0.0355765
24hr	Otub2	-0.998146	0.00305	0.0355765
24hr	Cys1	-1.07581	0.00305	0.0355765
24hr	Rap1b	0.867304	0.00305	0.0355765
24hr	Tmem25	-1.03013	0.00305	0.0355765
24hr	Prdx6	-0.660905	0.0031	0.0360386
24hr	Cobl	-0.760205	0.0031	0.0360386
24hr	Cmtm3	1.5079	0.0031	0.0360386
24hr	Fam49a	-0.660605	0.0031	0.0360386
24hr	Map4k4	0.739528	0.0031	0.0360386
24hr	Nr2f2	-0.978949	0.00315	0.036469
24hr	Glis2	1.08553	0.00315	0.036469
24hr	Usp22	-0.77494	0.00315	0.036469
24hr	Nt5dc2	0.97168	0.00315	0.036469
24hr	Angptl4	1.81571	0.00315	0.036469
24hr	Map2k5	-0.750096	0.00315	0.036469
24hr	Gpc3	-1.13891	0.00315	0.036469
24hr	Slc25a39	0.736198	0.0032	0.0369126
24hr	Tmem130	-0.713925	0.0032	0.0369126
24hr	AABR07052022.1	2.81643	0.0032	0.0369126
24hr	Alg2	-0.740024	0.0032	0.0369126
24hr	Dtnb	-0.77388	0.0032	0.0369126
24hr	Nlrp3	1.05957	0.00325	0.0373499
24hr	Lhx9	-1.41723	0.00325	0.0373499
24hr	Pde1a	-0.76813	0.00325	0.0373499
24hr	Cacna2d1	-0.943934	0.00325	0.0373499
24hr	Magoh	0.844526	0.00325	0.0373499
24hr	Ptprg	-1.23241	0.0033	0.0378086
24hr	Rwdd4	0.92441	0.0033	0.0378086
24hr	Ctss	0.75673	0.0033	0.0378086
24hr	Ubr1	-1.05632	0.0033	0.0378086
24hr	Ldlrap1	0.931399	0.0033	0.0378086
24hr	AABR07007997.1	-0.934388	0.00335	0.0382614
24hr	Cops2	0.756937	0.00335	0.0382614
24hr	Dennd3	1.0082	0.00335	0.0382614
24hr	AABR07058699.2,Cntn1	-0.990429	0.00335	0.0382614
24hr	LOC102549869	1.59153	0.00335	0.0382614
24hr	Dmpk	-1.11924	0.0034	0.0386612
24hr	Dnajb11	0.808579	0.0034	0.0386612
24hr	AABR07015531.1	-1.03059	0.0034	0.0386612
24hr	Gnal	-0.827571	0.0034	0.0386612
24hr	Pmp2	2.31399	0.0034	0.0386612
24hr	Pdyn	-1.05085	0.0034	0.0386612
24hr	Oser1	0.803208	0.0034	0.0386612
24hr	Fbxo41	-0.785377	0.0034	0.0386612
24hr	AABR07047011.1	-1.00371	0.0034	0.0386612
24hr	Triqk	-1.03295	0.0034	0.0386612
[truncated: 5,015 more rows]

## Sheet: TableS1b DE_miRNAs
Timepoint	miRNA ID	log2FoldChange	pvalue	padj
24hr	rno-miR-212-3p	1.71116	1.29371e-09	1.69907e-07
24hr	rno-miR-212-5p	1.17975	7.27875e-05	0.00260711
24hr	rno-miR-147	3.64765	1.59235e-05	0.000697097
24hr	rno-miR-223-3p	3.56333	7.75529e-06	0.000381948
24hr	rno-miR-129-5p	0.638359	3.73768e-05	0.00147265
24hr	rno-miR-142-5p	2.03497	0.000111871	0.00367309
24hr	rno-miR-155-5p	3.75745	1.41662e-08	1.23556e-06
24hr	rno-miR-130b-3p	2.26074	0.00214309	0.0496692
24hr	rno-miR-665	0.854736	0.000455845	0.0119735
24hr	rno-miR-132-3p	1.25664	3.88012e-08	2.54794e-06
24hr	rno-miR-107-3p	0.614509	0.000269557	0.00816965
24hr	rno-miR-92a-1-5p	3.28229	1.56797e-08	1.23556e-06
24hr	rno-miR-92a-3p	0.977368	0.000728934	0.01795
24hr	rno-miR-27a-5p	2.43824	0.000308949	0.0086947
24hr	rno-miR-328b-3p	1.72217	1.52446e-07	8.58054e-06
24hr	rno-miR-21-3p	3.25675	5.96669e-12	2.35088e-09
24hr	rno-miR-3473	4.51307	2.69901e-11	5.31705e-09
72hr	rno-miR-212-3p	1.47231	1.78375e-07	2.99374e-05
72hr	rno-miR-140-3p	0.548616	0.00150131	0.027667
72hr	rno-miR-381-3p	2.25195	1.00761e-05	0.000536576
72hr	rno-miR-27a-3p	1.25325	1.1092e-05	0.000536576
72hr	rno-miR-21-5p	1.50194	0.000565334	0.0145856
72hr	rno-miR-223-3p	2.35449	0.00323068	0.0480874
72hr	rno-miR-142-5p	2.34491	8.4464e-06	0.000536576
72hr	rno-miR-155-5p	3.18205	1.67281e-06	0.000161844
72hr	rno-miR-130b-3p	3.01237	3.96961e-05	0.00170693
72hr	rno-let-7b-5p	-0.602888	0.00303183	0.0480874
72hr	rno-miR-665	1.08798	6.46206e-06	0.000500163
72hr	rno-miR-361-3p	-0.608259	0.000495149	0.0142181
72hr	rno-miR-139-3p	-1.09144	0.00235292	0.0395905
72hr	rno-miR-142-3p	2.30622	0.000368403	0.011881
72hr	rno-miR-132-3p	0.832124	0.000273648	0.00962742
72hr	rno-miR-496-3p	-0.713768	0.00143372	0.027667
72hr	rno-let-7c-5p	-0.623701	6.79401e-05	0.00262928
72hr	rno-miR-3068-3p	-0.627214	0.00201543	0.0354532
72hr	rno-miR-92a-1-5p	2.04463	0.000514351	0.0142181
72hr	rno-miR-672-5p	-0.911882	0.000690849	0.015727
72hr	rno-miR-92a-3p	0.930255	0.00130165	0.0265125
72hr	rno-miR-328b-3p	1.69412	2.32073e-07	2.99374e-05
72hr	rno-miR-130a-3p	0.632071	0.000674077	0.015727
72hr	rno-miR-21-3p	2.61415	3.54367e-08	1.3714e-05
72hr	rno-miR-433-5p	-0.518984	0.00320754	0.0480874
72hr	rno-miR-3473	2.21398	0.00128909	0.0265125
10days	rno-miR-339-5p	2.05642	2.89383e-06	0.000190028
10days	rno-miR-25-3p	0.86745	2.1102e-05	0.00069285
10days	rno-miR-211-5p	4.59153	2.6571e-06	0.000190028
10days	rno-miR-212-3p	0.869475	0.00205963	0.0312114
10days	rno-miR-140-3p	0.666283	0.000112801	0.00277772
10days	rno-miR-16-5p	0.867352	0.000451771	0.00741658
10days	rno-miR-363-3p	2.66065	0.000158485	0.00346907
10days	rno-miR-17-5p	1.83369	0.0017344	0.0273341
10days	rno-miR-27a-3p	1.23265	1.54233e-05	0.000552436
10days	rno-miR-21-5p	1.71283	8.42619e-05	0.00221328
10days	rno-miR-142-5p	3.07194	5.29496e-09	2.08621e-06
10days	rno-miR-425-5p	0.760315	0.000391908	0.00671356
10days	rno-miR-155-5p	3.06718	3.94615e-06	0.000222112
10days	rno-miR-130b-3p	3.30771	6.24941e-06	0.000279221
10days	rno-miR-342-3p	1.01277	0.000147274	0.00341329
10days	rno-miR-339-3p	1.18784	0.00027786	0.00547384
10days	rno-miR-532-5p	1.21564	6.37815e-06	0.000279221
10days	rno-miR-346	-0.835613	0.000180541	0.00374385
10days	rno-miR-142-3p	2.66245	3.87805e-05	0.00117535
10days	rno-miR-215	2.74506	1.44529e-05	0.000552436
10days	rno-miR-93-5p	0.852673	0.00032079	0.00574505
10days	rno-miR-146a-5p	2.58765	1.4454e-07	2.84744e-05
10days	rno-miR-92a-1-5p	2.82662	1.20728e-06	0.000158557
10days	rno-miR-92a-3p	1.37059	2.15771e-06	0.000190028
10days	rno-miR-21-3p	1.91575	5.67785e-05	0.00159791
10days	rno-miR-433-5p	-0.532669	0.00245951	0.0358906
10days	rno-miR-28-5p	0.735215	0.000298084	0.00559262
DOFS(24hAS)	rno-miR-339-5p	2.21348	4.37124e-07	4.30567e-06
DOFS(24hAS)	rno-miR-26b-5p	0.768342	0.0019103	0.00648843
DOFS(24hAS)	rno-miR-25-3p	0.759314	0.000193751	0.000942442
DOFS(24hAS)	rno-miR-211-5p	2.65486	0.00665795	0.0188722
DOFS(24hAS)	rno-miR-488-3p	-0.9628	1.07457e-09	2.48852e-08
DOFS(24hAS)	rno-let-7f-2-3p	-0.834351	5.33624e-08	7.00826e-07
DOFS(24hAS)	rno-miR-135b-5p	2.02001	7.95154e-05	0.000412225
DOFS(24hAS)	rno-miR-381-3p	2.80296	1.53893e-08	2.24569e-07
DOFS(24hAS)	rno-miR-493-5p	-0.64619	0.0146396	0.0374545
DOFS(24hAS)	rno-miR-16-5p	1.36679	3.22467e-08	4.38111e-07
DOFS(24hAS)	rno-miR-335	-0.573116	0.0126882	0.0333277
DOFS(24hAS)	rno-miR-376c-3p	-0.922082	0.0134216	0.0347624
DOFS(24hAS)	rno-miR-1839-5p	-0.775908	0.000187645	0.00092415
DOFS(24hAS)	rno-miR-149-5p	-0.808293	1.41287e-05	8.56418e-05
DOFS(24hAS)	rno-miR-363-3p	2.15086	0.00203805	0.00680501
DOFS(24hAS)	rno-miR-17-5p	3.38711	6.6512e-09	1.13938e-07
DOFS(24hAS)	rno-miR-27a-3p	1.62032	1.28124e-08	2.01924e-07
DOFS(24hAS)	rno-miR-98-5p	-0.815023	1.41397e-08	2.14271e-07
DOFS(24hAS)	rno-miR-21-5p	1.59738	0.000245106	0.00112293
DOFS(24hAS)	rno-miR-181c-5p	-1.15595	3.46649e-11	1.13816e-09
DOFS(24hAS)	rno-miR-223-3p	1.96888	0.0134991	0.0347624
DOFS(24hAS)	rno-miR-154-3p	3.46193	0.0122195	0.0325303
DOFS(24hAS)	rno-miR-423-5p	0.669304	0.000237716	0.001115
DOFS(24hAS)	rno-miR-341	-1.37953	1.66064e-09	3.27147e-08
DOFS(24hAS)	rno-miR-20a-5p	3.7993	4.82151e-10	1.1873e-08
DOFS(24hAS)	rno-miR-142-5p	2.71367	2.48424e-07	2.64313e-06
DOFS(24hAS)	rno-miR-34a-5p	2.22264	1.13689e-09	2.48852e-08
DOFS(24hAS)	rno-miR-872-3p	-0.780523	1.24468e-05	7.66255e-05
DOFS(24hAS)	rno-miR-504	-0.668996	0.00207803	0.0068802
DOFS(24hAS)	rno-miR-425-5p	0.529681	0.0132199	0.0344943
DOFS(24hAS)	rno-miR-221-5p	-0.99708	0.00137013	0.00490755
DOFS(24hAS)	rno-let-7i-3p	0.920725	0.00296791	0.00906478
DOFS(24hAS)	rno-miR-758-3p	-0.674583	0.00383573	0.0112782
DOFS(24hAS)	rno-miR-155-5p	3.99136	1.41858e-09	2.94169e-08
DOFS(24hAS)	rno-miR-342-5p	0.674478	4.65028e-05	0.000250988
DOFS(24hAS)	rno-miR-300-3p	-1.2035	5.30592e-16	3.48422e-14
DOFS(24hAS)	rno-miR-379-5p	1.93662	0.000769959	0.00294528
DOFS(24hAS)	rno-miR-434-3p	-1.68506	4.1156e-19	5.40516e-17
DOFS(24hAS)	rno-miR-378a-5p	1.68897	0.000714913	0.00276153
DOFS(24hAS)	rno-miR-134-5p	-0.562875	4.72103e-05	0.000251363
DOFS(24hAS)	rno-miR-195-5p	0.990578	0.00243057	0.00784954
DOFS(24hAS)	rno-miR-3577	-1.10527	1.47454e-05	8.80253e-05
DOFS(24hAS)	rno-miR-667-3p	-1.38931	3.31889e-09	6.22686e-08
DOFS(24hAS)	rno-miR-148a-3p	0.512107	0.0061067	0.0174351
DOFS(24hAS)	rno-miR-23a-3p	1.29513	6.67755e-06	4.53613e-05
DOFS(24hAS)	rno-miR-500-3p	1.41714	0.00729033	0.0205171
DOFS(24hAS)	rno-miR-181a-1-3p	-1.19824	2.31403e-10	6.07819e-09
DOFS(24hAS)	rno-miR-130b-3p	2.70286	0.000216525	0.00102784
DOFS(24hAS)	rno-miR-128-1-5p	-0.967736	0.00218067	0.0071007
DOFS(24hAS)	rno-miR-361-5p	0.712982	2.54922e-07	2.64313e-06
DOFS(24hAS)	rno-miR-664-3p	0.697405	0.00490243	0.014099
DOFS(24hAS)	rno-miR-377-3p	-0.872431	0.00258819	0.00815796
DOFS(24hAS)	rno-miR-344b-1-3p	-0.674393	0.010362	0.0285498
DOFS(24hAS)	rno-miR-125a-5p	-0.507357	0.0158743	0.0394379
DOFS(24hAS)	rno-miR-140-5p	1.85851	8.54604e-06	5.5199e-05
DOFS(24hAS)	rno-miR-19b-3p	2.81983	1.41058e-06	1.23504e-05
DOFS(24hAS)	rno-miR-181a-5p	-0.552912	0.0154992	0.0388961
DOFS(24hAS)	rno-miR-133a-3p	-0.727082	0.000248584	0.00112577
DOFS(24hAS)	rno-miR-665	0.919367	8.97631e-05	0.000459307
DOFS(24hAS)	rno-miR-361-3p	-0.561742	0.000811971	0.00307612
DOFS(24hAS)	rno-miR-138-5p	-1.16442	8.06452e-07	7.56529e-06
DOFS(24hAS)	rno-miR-324-5p	1.26168	0.000209504	0.00100664
DOFS(24hAS)	rno-miR-369-5p	-0.64783	0.000481243	0.0019751
DOFS(24hAS)	rno-miR-190b-5p	3.76914	1.65097e-06	1.41037e-05
DOFS(24hAS)	rno-miR-1843b-5p	-0.650138	0.0171879	0.0418026
DOFS(24hAS)	rno-miR-22-3p	-0.538877	0.00151496	0.00519038
DOFS(24hAS)	rno-miR-200c-3p	3.67971	0.00123018	0.00448786
DOFS(24hAS)	rno-miR-28-3p	0.683783	0.00928044	0.02575
DOFS(24hAS)	rno-miR-380-3p	-0.587812	0.00316873	0.0096037
DOFS(24hAS)	rno-miR-296-3p	1.42519	0.021354	0.0497839
DOFS(24hAS)	rno-miR-342-3p	0.935419	0.00038712	0.00160553
DOFS(24hAS)	rno-miR-365-3p	1.89832	2.45835e-06	1.93718e-05
DOFS(24hAS)	rno-miR-127-3p	1.59164	3.12162e-06	2.36523e-05
DOFS(24hAS)	rno-miR-186-5p	-0.647712	0.000137604	0.00068628
DOFS(24hAS)	rno-miR-299a-3p	-0.77148	0.00147878	0.00511086
DOFS(24hAS)	rno-miR-324-3p	0.69697	4.51701e-07	4.34073e-06
DOFS(24hAS)	rno-miR-190a-5p	2.17359	2.41805e-07	2.64313e-06
DOFS(24hAS)	rno-miR-15a-5p	2.71586	0.0024827	0.00788857
DOFS(24hAS)	rno-miR-19a-3p	3.54202	2.10571e-07	2.44014e-06
DOFS(24hAS)	rno-miR-339-3p	1.08474	0.000843886	0.00316658
DOFS(24hAS)	rno-miR-532-5p	0.807219	0.00265919	0.00824977
DOFS(24hAS)	rno-miR-346	-0.711693	0.00112385	0.00413828
DOFS(24hAS)	rno-miR-222-3p	1.16412	0.000366373	0.00156903
DOFS(24hAS)	rno-miR-7a-5p	1.97878	0.0116663	0.0312687
DOFS(24hAS)	rno-miR-141-3p	2.1979	0.0001374	0.00068628
DOFS(24hAS)	rno-miR-92b-3p	0.717361	0.000667207	0.00260277
DOFS(24hAS)	rno-miR-320-3p	0.80695	3.53896e-06	2.53518e-05
DOFS(24hAS)	rno-miR-142-3p	4.1912	8.64423e-11	2.43273e-09
DOFS(24hAS)	rno-miR-337-5p	-0.749172	3.49264e-06	2.53518e-05
DOFS(24hAS)	rno-miR-338-5p	0.847544	0.000386274	0.00160553
DOFS(24hAS)	rno-miR-329-5p	-0.677846	0.000309715	0.00135586
DOFS(24hAS)	rno-miR-409a-3p	-0.797949	0.000549617	0.00223246
DOFS(24hAS)	rno-miR-370-5p	-1.42038	2.48494e-05	0.000143352
DOFS(24hAS)	rno-miR-410-3p	-1.2501	3.60886e-09	6.46315e-08
DOFS(24hAS)	rno-miR-374-5p	2.9031	1.23314e-07	1.5183e-06
DOFS(24hAS)	rno-miR-124-3p	1.12597	9.70954e-06	6.17025e-05
DOFS(24hAS)	rno-miR-30c-5p	-0.579809	0.0183059	0.0439787
DOFS(24hAS)	rno-miR-485-5p	-0.745351	0.00248237	0.00788857
DOFS(24hAS)	rno-miR-376a-5p	-2.09833	7.28851e-27	2.87167e-24
DOFS(24hAS)	rno-miR-708-3p	-1.79792	3.69444e-15	2.07944e-13
DOFS(24hAS)	rno-miR-32-5p	2.56401	1.68243e-06	1.41037e-05
DOFS(24hAS)	rno-miR-93-5p	0.868138	0.000244251	0.00112293
DOFS(24hAS)	rno-miR-764-3p	-1.38659	0.0107949	0.0295359
DOFS(24hAS)	rno-miR-185-5p	1.33293	0.0151519	0.0385151
DOFS(24hAS)	rno-miR-411-5p	-0.770696	5.3549e-05	0.000281311
DOFS(24hAS)	rno-miR-127-5p	-0.960625	1.01615e-08	1.66818e-07
DOFS(24hAS)	rno-miR-153-5p	-1.11661	2.04356e-06	1.64319e-05
DOFS(24hAS)	rno-miR-181c-3p	-1.22603	2.09528e-08	2.94836e-07
DOFS(24hAS)	rno-miR-146a-5p	4.36177	7.40328e-19	7.29223e-17
DOFS(24hAS)	rno-miR-134-3p	-0.815922	0.00146173	0.00509666
DOFS(24hAS)	rno-miR-29b-3p	1.28401	0.00263518	0.00824016
DOFS(24hAS)	rno-miR-582-3p	-1.29381	6.89694e-06	4.60575e-05
DOFS(24hAS)	rno-miR-137-3p	1.61424	0.000260506	0.00116636
DOFS(24hAS)	rno-miR-423-3p	0.544941	0.0113535	0.030639
DOFS(24hAS)	rno-let-7d-3p	0.564444	0.00211341	0.00693904
DOFS(24hAS)	rno-miR-136-3p	-0.890406	1.21773e-06	1.09042e-05
DOFS(24hAS)	rno-miR-33-5p	-1.61945	3.8157e-13	1.50339e-11
DOFS(24hAS)	rno-miR-351-5p	-0.833556	0.0162963	0.0401296
DOFS(24hAS)	rno-miR-106b-5p	1.48933	2.79723e-05	0.000157444
DOFS(24hAS)	rno-miR-338-3p	0.698329	0.00284676	0.00876268
DOFS(24hAS)	rno-miR-434-5p	-1.11568	2.70495e-06	2.0897e-05
DOFS(24hAS)	rno-miR-181d-5p	-0.560731	0.000336617	0.00145744
DOFS(24hAS)	rno-miR-496-3p	-0.611779	0.00438536	0.0127987
DOFS(24hAS)	rno-miR-3085	-1.11139	4.11325e-05	0.000225086
DOFS(24hAS)	rno-miR-652-3p	1.15349	8.98528e-07	8.23302e-06
DOFS(24hAS)	rno-miR-484	1.22717	0.0159153	0.0394379
DOFS(24hAS)	rno-miR-17-1-3p	2.44538	8.04507e-06	5.28293e-05
DOFS(24hAS)	rno-miR-673-3p	-1.20034	2.02158e-06	1.64319e-05
DOFS(24hAS)	rno-miR-15b-5p	2.50309	8.84286e-08	1.1239e-06
DOFS(24hAS)	rno-miR-24-3p	1.90243	5.41847e-11	1.64221e-09
DOFS(24hAS)	rno-miR-873-5p	-1.62869	3.61673e-17	2.84998e-15
DOFS(24hAS)	rno-miR-3068-3p	-0.923277	5.09562e-06	3.58513e-05
DOFS(24hAS)	rno-miR-1249	0.661421	0.0213138	0.0497839
DOFS(24hAS)	rno-miR-92a-1-5p	1.92287	0.000913942	0.0033971
DOFS(24hAS)	rno-miR-487b-3p	-1.03533	9.33281e-14	4.0857e-12
DOFS(24hAS)	rno-miR-29c-5p	0.87111	0.0208707	0.0492398
DOFS(24hAS)	rno-miR-345-5p	1.41191	3.00659e-05	0.000166845
DOFS(24hAS)	rno-miR-92a-3p	1.31143	5.78767e-06	4.0006e-05
DOFS(24hAS)	rno-miR-350	1.88644	0.0175119	0.0423295
DOFS(24hAS)	rno-miR-3068-5p	2.34637	3.37818e-06	2.51133e-05
DOFS(24hAS)	rno-miR-532-3p	2.18103	2.24257e-07	2.5245e-06
DOFS(24hAS)	rno-miR-22-5p	1.6123	0.000278536	0.00123307
DOFS(24hAS)	rno-miR-9a-3p	1.29034	0.000385501	0.00160553
DOFS(24hAS)	rno-miR-328b-3p	2.14655	1.42779e-11	5.11408e-10
DOFS(24hAS)	rno-miR-130a-3p	0.632124	0.000663646	0.00260277
DOFS(24hAS)	rno-miR-18a-5p	3.88498	3.58739e-07	3.62419e-06
DOFS(24hAS)	rno-miR-323-3p	-0.719102	0.000564843	0.0022709
DOFS(24hAS)	rno-miR-136-5p	-1.32371	3.06063e-21	6.02945e-19
DOFS(24hAS)	rno-miR-21-3p	2.07614	1.13558e-05	7.10187e-05
DOFS(24hAS)	rno-miR-674-5p	1.05176	0.00144665	0.00508909
DOFS(24hAS)	rno-miR-298-5p	0.588109	0.012317	0.0325698
DOFS(24hAS)	rno-miR-433-5p	-1.35267	4.81136e-15	2.3696e-13
DOFS(24hAS)	rno-miR-540-3p	-1.17494	1.89078e-05	0.000111189
DOFS(24hAS)	rno-miR-135a-5p	3.0388	1.73083e-07	2.0665e-06
DOFS(24hAS)	rno-miR-490-3p	-0.880572	0.00195195	0.00657323
DOFS(24hAS)	rno-miR-181a-2-3p	1.41849	0.00457811	0.013263
DOFS(24hAS)	rno-miR-28-5p	0.53333	0.00837711	0.0234084
DOFS(24hAS)	rno-let-7i-5p	-0.581598	2.51047e-05	0.000143352
Chronic (1mAS)	rno-miR-339-5p	1.14217	0.00924443	0.0425904
Chronic (1mAS)	rno-miR-488-3p	-0.697602	9.80064e-06	0.000180612
Chronic (1mAS)	rno-let-7f-2-3p	-0.662469	1.39222e-05	0.000236898
Chronic (1mAS)	rno-miR-101a-5p	0.640325	0.00759587	0.0381767
Chronic (1mAS)	rno-miR-135b-5p	1.67861	0.00104816	0.00811279
Chronic (1mAS)	rno-miR-381-3p	2.67737	6.4996e-08	3.59335e-06
Chronic (1mAS)	rno-miR-335	-0.808672	0.00043887	0.00397892
Chronic (1mAS)	rno-miR-376c-3p	-1.31775	0.000442103	0.00397892
Chronic (1mAS)	rno-miR-1839-5p	-0.762408	0.00024185	0.00252962
Chronic (1mAS)	rno-miR-1224	0.764057	0.000921604	0.00743043
Chronic (1mAS)	rno-miR-27a-3p	0.940538	0.000962363	0.00760071
Chronic (1mAS)	rno-miR-98-5p	-0.822558	1.03591e-08	8.01791e-07
Chronic (1mAS)	rno-miR-181c-5p	-0.622868	0.000355886	0.0034432
Chronic (1mAS)	rno-miR-20a-5p	1.64605	0.00706686	0.036465
Chronic (1mAS)	rno-miR-34a-5p	1.68955	3.71147e-06	8.97711e-05
Chronic (1mAS)	rno-miR-872-3p	-0.518797	0.00356252	0.0201942
Chronic (1mAS)	rno-miR-874-3p	0.698937	0.00206793	0.0137981
Chronic (1mAS)	rno-miR-99a-5p	-0.529328	0.00146925	0.0107283
Chronic (1mAS)	rno-miR-155-5p	2.04806	0.00199919	0.0135734
Chronic (1mAS)	rno-miR-342-5p	0.536682	0.0011946	0.00899176
Chronic (1mAS)	rno-miR-300-3p	-0.61549	3.34497e-05	0.000431501
Chronic (1mAS)	rno-miR-379-5p	1.4832	0.0100318	0.0451429
Chronic (1mAS)	rno-miR-434-3p	-0.801111	2.1608e-05	0.000321627
Chronic (1mAS)	rno-miR-378a-5p	1.30247	0.00921848	0.0425904
Chronic (1mAS)	rno-miR-101a-3p	-0.523278	0.000470546	0.00410528
Chronic (1mAS)	rno-miR-195-5p	0.862539	0.00829013	0.0391254
Chronic (1mAS)	rno-miR-23a-3p	0.759882	0.00824893	0.0391254
Chronic (1mAS)	rno-miR-181a-1-3p	-1.2587	2.72427e-11	3.5143e-09
Chronic (1mAS)	rno-miR-361-5p	0.581897	2.58768e-05	0.0003709
Chronic (1mAS)	rno-miR-664-3p	0.657331	0.00798234	0.0391033
Chronic (1mAS)	rno-miR-140-5p	1.26983	0.0023766	0.0147029
Chronic (1mAS)	rno-miR-181a-5p	-0.702138	0.00211373	0.0138647
Chronic (1mAS)	rno-miR-665	1.03469	9.76518e-06	0.000180612
Chronic (1mAS)	rno-miR-324-5p	1.00786	0.00306746	0.017718
Chronic (1mAS)	rno-miR-22-3p	-0.509276	0.00272127	0.0164552
Chronic (1mAS)	rno-miR-365-3p	1.11926	0.00558187	0.0304251
Chronic (1mAS)	rno-miR-127-3p	1.70033	6.32333e-07	2.22466e-05
Chronic (1mAS)	rno-miR-186-5p	-0.913546	7.57431e-08	3.66407e-06
Chronic (1mAS)	rno-miR-324-3p	0.909562	3.96812e-11	3.83915e-09
Chronic (1mAS)	rno-miR-187-3p	0.518369	0.0107121	0.0476505
Chronic (1mAS)	rno-miR-222-3p	1.13655	0.000501895	0.00422246
Chronic (1mAS)	rno-miR-320-3p	0.714322	4.04665e-05	0.000489392
Chronic (1mAS)	rno-miR-24-2-5p	-0.714689	0.000886161	0.00729669
Chronic (1mAS)	rno-miR-340-5p	-0.571222	0.000213699	0.00236291
Chronic (1mAS)	rno-miR-410-3p	-0.80081	0.000155924	0.00182856
Chronic (1mAS)	rno-miR-374-5p	1.70285	0.00193296	0.0133582
Chronic (1mAS)	rno-miR-124-3p	1.05729	3.27063e-05	0.000431501
Chronic (1mAS)	rno-miR-323-5p	0.795168	0.00290463	0.0172878
Chronic (1mAS)	rno-miR-376a-5p	-1.05637	2.93586e-08	1.89363e-06
Chronic (1mAS)	rno-miR-708-3p	-1.06221	3.14639e-06	8.90191e-05
Chronic (1mAS)	rno-miR-872-5p	-0.691712	7.70325e-06	0.000156903
Chronic (1mAS)	rno-miR-877	1.12341	1.40792e-05	0.000236898
Chronic (1mAS)	rno-miR-148b-5p	-1.01801	0.00725041	0.0369198
Chronic (1mAS)	rno-miR-153-5p	-0.857339	0.000237026	0.00252962
Chronic (1mAS)	rno-miR-181c-3p	-0.91346	2.87999e-05	0.000398056
Chronic (1mAS)	rno-miR-146a-5p	2.28709	3.32507e-06	8.90191e-05
Chronic (1mAS)	rno-miR-582-3p	-0.873004	0.00239349	0.0147029
Chronic (1mAS)	rno-miR-136-3p	-0.534099	0.00360052	0.0201942
Chronic (1mAS)	rno-miR-33-5p	-1.1757	1.01738e-07	4.37471e-06
Chronic (1mAS)	rno-miR-434-5p	-0.726967	0.00222618	0.0141282
Chronic (1mAS)	rno-let-7c-5p	-0.642971	4.00905e-05	0.000489392
Chronic (1mAS)	rno-let-7f-5p	-0.769109	0.000209283	0.00236291
Chronic (1mAS)	rno-miR-652-3p	0.698606	0.00294831	0.0172878
Chronic (1mAS)	rno-miR-770-5p	0.585211	0.0082655	0.0391254
Chronic (1mAS)	rno-miR-6329	-1.00614	0.00186242	0.0131047
Chronic (1mAS)	rno-miR-673-3p	-0.693307	0.00540384	0.0298755
Chronic (1mAS)	rno-miR-24-3p	1.3955	1.50423e-06	4.85114e-05
Chronic (1mAS)	rno-let-7g-5p	-0.645067	0.00120819	0.00899176
Chronic (1mAS)	rno-miR-873-5p	-0.99349	2.2146e-07	8.5705e-06
Chronic (1mAS)	rno-miR-3068-3p	-0.939456	3.45035e-06	8.90191e-05
Chronic (1mAS)	rno-miR-487b-3p	-0.59	2.12558e-05	0.000321627
Chronic (1mAS)	rno-miR-370-3p	0.745765	0.00222692	0.0141282
Chronic (1mAS)	rno-miR-345-5p	1.20392	0.000374806	0.0035378
Chronic (1mAS)	rno-miR-3068-5p	1.80537	0.00035408	0.0034432
Chronic (1mAS)	rno-miR-532-3p	1.33876	0.00156256	0.0111983
Chronic (1mAS)	rno-miR-22-5p	1.22454	0.0057855	0.031097
Chronic (1mAS)	rno-miR-328b-3p	2.16691	8.61545e-12	1.66709e-09
Chronic (1mAS)	rno-miR-130a-3p	0.791557	2.01364e-05	0.000321627
Chronic (1mAS)	rno-miR-136-5p	-1.30691	8.45038e-21	3.2703e-18
Chronic (1mAS)	rno-miR-433-5p	-0.783417	4.17642e-06	9.5075e-05
Chronic (1mAS)	rno-miR-135a-5p	2.03134	0.000477358	0.00410528
Chronic (1mAS)	rno-let-7i-5p	-0.623942	6.16337e-06	0.000132513

## Sheet: README
Supp Table 1a : Differentially expressed mRNAs at each timepoint and presence after biclustering
Col heading	Description
Timepoint	Timepoint at which mRNA was differentially expressed
Gene_id	Differentially expressed mRNA
log2_fold_change	Expression foldchange over control. Values #Name? or Inf indicate values of 0 in either control or epilepsy timepoint
p-value	p-value
q-value	Adjusted p-value
bicluster_data	Timepoint at which mRNA is retained following biclustering
Supp Table 1b : Differentially expressed miRNAs at each timepoint
Col heading	Description
Timepoint	Timepoint at which miRNA was differentially expressed
miRNA ID	Differentially expressed miRNA
log2FoldChange	Expression foldchange over control
pvalue	p-value
padj	Benjamini-Hochberg adjusted p-value
