# Supplementary material for: Integrative network analysis of miRNA-mRNA expression profiles during epileptogenesis in rats reveals therapeutic targets after emergence of first spontaneous seizure
Source: Sci Rep. 2024 Jul 3;14:15313. doi: 10.1038/s41598-024-66117-7 (PMC11222454; doi:10.1038/s41598-024-66117-7)
Supplement: Supplementary file 3 — Supplementary Information 2. [file 41598_2024_66117_MOESM3_ESM.xlsx]

## Sheet: TableS2a mRNA_allDE_GOenrich
Timepoint	ID	Description	GeneRatio	BgRatio	pvalue	p.adjust	geneID	Count
24hr	GO:0002274	myeloid leukocyte activation	77/1802	257/18112	1.92634e-19	1.18778e-15	Tgfb1/Tyrobp/Cebpa/Cd33/Ctsc/Il33/Fes/Pycard/Anxa1/Lcp2/Havcr2/Grn/Cd300a/Sphk1/Dock2/Stxbp2/Serpine1/Lat2/Fcer1g/Tnip2/Anxa3/Kit/Rhoh/Rbpj/Syk/Camk4/Hmox1/Plcg2/Cx3cl1/Aif1/Itgb2/Spi1/Cst7/Ptgds/Nr1h3/Rasgrp1/Ptpn6/Ltbr/Lyn/Nr4a3/Fgr/C1qa/Rac2/Casp1/Slc11a1/Il4r/Fcgr3a/Il18/Unc13d/Clu/Myd88/Il1rl1/Lgals9/Syt11/Prkcd/Pja2/Pla2g5/Jak2/Cplx2/Fcgr2a/Dysf/Plpp6/Cx3cr1/Jun/Tgfbr2/Cnr2/Cd86/Vamp8/Vamp2…	77
24hr	GO:0031099	regeneration	89/1802	328/18112	4.07891e-19	1.25753e-15	Plaur/Tgfb1/Cebpa/Ucp2/Axl/Rps16/Mki67/Mir675/Ccnd1/Anxa1/Aldoc/Vtn/Ccl2/Grn/Npm1/Ezh1/Gfap/Socs3/Serpine1/Hopx/Lif/Spp1/Anxa3/Lcp1/Rps24/Mustn1/Hmgb2/Vim/Hmox1/Shc1/Map1b/Ccnb1/Cdkn1a/Cdk1/Bak1/Cebpb/Pcna/Itpr1/Cd9/Ybx3/Rpl7/Nr4a3/Naca/Myc/Tspo/Cdk2/Ucn2/Epha4/Htr2c/Flna/Klk8/Cdk4/Il18/Map2k1/Tyms/Rpl18/Gpx1/Tec/Nefm/Fzd7/Nefl/Nos1ap/Plau/Jak2/Ifrd1/Sgca/Gsn/Nfkbia/Rtn4r/Klf4/Ccna2/Gstp1/Dysf/Pt…	89
24hr	GO:0006909	phagocytosis	71/1802	238/18112	6.4807e-18	1.332e-14	Tgfb1/Tyrobp/Syt7/Prkcg/Axl/Myo7a/P2ry6/Pycard/Anxa1/Ccl2/Cd300a/Sphk1/Dock2/LOC100362023/Adipoq/Rab7b/Ptprc/Fcgr2b/Fcer1g/Anxa3/Rhoh/Myo1g/Msr1/Camk1d/Syk/Plcg2/Irf8/Itgb1/Calr/Cyba/Fcgr1a/Aif1/Itgb2/Hck/Nr1h3/Tgm2/Arhgap25/Clec7a/Fgr/Pld4/Ncf4/Nckap1l/Rac2/Bin2/Icam5/Csk/Slc11a1/Vav1/Rab31/Unc13d/Myd88/C3/Syt11/Rack1/Pla2g5/Rhobtb2/Gsn/Ncf2/Fcgr2a/Lyar/Dysf/Itgb3/Tub/Rap1a/Tyro3/Il15ra/Tlr2/Rap…	71
24hr	GO:0002764	immune response-regulating signaling pathway	90/1802	392/18112	1.99755e-14	3.07923e-11	Tyrobp/Cd33/Ezr/Blnk/Pik3ap1/Lcp2/Havcr2/Cd300a/Dhx58/Klhl6/Card11/Lat2/Oas1a/Cmklr1/Rab7b/Mapkapk2/Ptprc/Fcgr2b/Fcer1g/Tnip2/Kit/Cd38/Myo1g/Lgals3/Syk/Cd14/Plcg2/Cyba/Otulin/Fcgr1a/Nr1h3/Bpifb1/Zc3hav1/Cd8b/Ptpn6/Clec7a/Lyn/Nr4a3/Ripk2/Themis2/Rsad2/Nckap1l/Casp1/Csk/Mapkapk3/Vav1/LOC681325/Fcgr3a/Tril/Kcnn4/Sh2b2/Myd88/Lgals9/Oasl/Tec/Cyld/Cd180/Tlr7/Nfkbiz/Pja2/Irf1/Nfkbia/Irak2/Fcgr2a/Zc3h12a…	90
24hr	GO:0045785	positive regulation of cell adhesion	103/1802	481/18112	3.26166e-14	4.02228e-11	Plaur/Tgfb1/Itgal/Dock8/Pycard/Anxa1/Havcr2/Vtn/Ccl2/Efnb3/Prkca/P4hb/Runx1/Card11/Ptprc/Hlx/Lif/Ikzf1/Spp1/Rhoh/Ptk2b/Dusp26/Syk/Cbfb/Itgb1/Cx3cl1/Calr/S100a10/Ppp3ca/Aif1/Itgb2/B2m/Cass4/Cd44/Rasgrp1/Tgm2/Fbln2/Ret/Ptpn6/Nr4a3/Plpp3/Col16a1/Ripk2/Pdpn/Cd63/Nckap1l/Rasal3/St3gal4/Vav1/Epha4/Sash3/Flna/Il4r/Lims1/Il18/Unc13d/Ets1/Lgals9/Ank3/Rin2/Pnp/Cyld/Nfkbiz/Cdk6/Apbb1ip/Jak2/Kifap3/Blm/Sdc4/…	103
24hr	GO:0010959	regulation of metal ion transport	98/1802	453/18112	7.1842e-14	7.38297e-11	Tgfb1/Cd33/Fxyd5/P2ry6/Gal/Ccl2/Stac2/Serpine1/Tesc/Kcnip4/Wfs1/Lgals3/Jph4/Ptk2b/Cacnb2/Camk2a/Plcg2/Itgb1/Cx3cl1/Cyba/Trpc4/Amigo1/Gstm7/Bak1/Sik1/B2m/Cacna1b/Adcyap1r1/Itpr1/Atp2b2/Ptpn6/Lyn/Nkain1/Hpca/Akap5/Pik3cg/Tspan13/Cd63/Kcns2/Tspo/Scn3b/Scn2b/Tf/Flna/Fgf13/Atp1a2/Epb41/Kcnab2/Stc2/Kcnab1/Rrad/Jph3/Ank3/Pml/Gnai2/Plp1/Kcnc1/Tmem38a/Ptgs2/Nos1ap/Gnb5/Atp1b1/Fxyd6/Kcnn2/Gpd1l/Kcnip2/Atp2…	98
24hr	GO:0007264	small GTPase mediated signal transduction	96/1802	444/18112	1.34684e-13	1.18637e-10	Arap1/Dock8/Plce1/Arhgap18/Dynlt1/Sipa1l3/Arhgap33/Arhgap17/Sipa1/Rapgefl1/Dock2/LOC100362023/Arhgap31/Kalrn/Rasa4/Arhgap30/Rhoh/Dock9/Myo9b/Rab3a/Hmox1/Itgb1/Spry1/Iqgap3/Rhoc/Rasgrf2/Arhgef28/Syngap1/Cdkn1a/Aif1/Wasf1/Psd4/Chn1/Rasgrp1/Tgm2/Adcyap1r1/Rasgef1a/Arhgap25/Arhgdib/Rerg/Plekhg5/Pdpn/Pik3cg/Cyth4/Cdk2/Rasal3/Arhgef25/Rac2/Vav1/Arhgap4/Amot/Gdi1/Mmd2/Rasal1/Arhgap20/Map2k1/Sh2b2/Cd2ap/…	96
24hr	GO:0050764	regulation of phagocytosis	42/1802	122/18112	1.73433e-13	1.33674e-10	Tgfb1/Syt7/Prkcg/Pycard/Ccl2/Cd300a/Sphk1/Dock2/Adipoq/Ptprc/Fcgr2b/Fcer1g/Camk1d/Syk/Plcg2/Calr/Cyba/Fcgr1a/Itgb2/Hck/Tgm2/Clec7a/Fgr/Nckap1l/Csk/Slc11a1/Rab31/C3/Syt11/Rack1/Pla2g5/Fcgr2a/Lyar/Dysf/Tub/Rap1a/Il15ra/Tlr2/Rap1gap/Rab27a/Trem2/Atg3	42
24hr	GO:0030100	regulation of endocytosis	63/1802	238/18112	2.21189e-13	1.51539e-10	Slc17a7/Syt7/Axl/Vtn/Cd300a/Sphk1/Nsf/Prkca/Adipoq/Serpine1/Ankrd13a/Lgals3/Syk/Cd14/Plcg2/Necab2/Itgb1/Ppp3ca/Fcgr1a/B2m/Dnm1/Nr1h3/Ehd4/Aak1/Wasl/Sh3gl2/Dnajc6/Hpca/Akap5/Rin3/Cd63/Nckap1l/Anxa2/Scamp5/Tf/Rab31/Picalm/Synj1/Clu/C3/Cd2ap/Hip1/Mctp1/Syt11/Apln/Kif3a/Rufy1/Rock1/Itgb3/Hap1/Ston1/Arc/Usp46/Vamp8/Rit2/Cav1/Cdh13/Ubqln2/Gpc3/Ldlrap1/Trem2/Calm1/Lrrk2	63
24hr	GO:0002275	myeloid cell activation involved in immune response	38/1802	105/18112	4.07879e-13	2.51498e-10	Tyrobp/Il33/Fes/Pycard/Havcr2/Grn/Cd300a/Dock2/Stxbp2/Lat2/Fcer1g/Anxa3/Kit/Syk/Hmox1/Plcg2/Itgb2/Spi1/Ptgds/Rasgrp1/Ptpn6/Lyn/Nr4a3/Fgr/Rac2/Il4r/Unc13d/Myd88/Lgals9/Cplx2/Dysf/Cx3cr1/Vamp8/Vamp2/Stx11/Clnk/Ifi35/Trem2	38
24hr	GO:0032640	tumor necrosis factor production	52/1802	182/18112	1.1322e-12	5.60988e-10	Akap12/Zfp36/Tyrobp/Cd33/Il33/Axl/Pycard/Frmd8/Havcr2/Ccl2/Stat3/Adipoq/Oas1a/Hspb1/Mapkapk2/Ptprc/Fcer1g/Syk/Cd14/Plcg2/Cx3cl1/Cyba/Rasgrp1/Gpnmb/Clec4a3/Ptpn6/Clec7a/Ripk2/Tspo/Cybb/Sash3/Ripk1/Il18/Clu/Myd88/Lgals9/Syt11/Jak2/Fcgr2a/Il1a/Zc3h12a/Nod1/Gstp1/Tnfrsf1a/Cx3cr1/Ghsr/Tlr2/Fadd/Trem2/Vsir/Irak3/Lrrk2	52
24hr	GO:0032680	regulation of tumor necrosis factor production	52/1802	182/18112	1.1322e-12	5.60988e-10	Akap12/Zfp36/Tyrobp/Cd33/Il33/Axl/Pycard/Frmd8/Havcr2/Ccl2/Stat3/Adipoq/Oas1a/Hspb1/Mapkapk2/Ptprc/Fcer1g/Syk/Cd14/Plcg2/Cx3cl1/Cyba/Rasgrp1/Gpnmb/Clec4a3/Ptpn6/Clec7a/Ripk2/Tspo/Cybb/Sash3/Ripk1/Il18/Clu/Myd88/Lgals9/Syt11/Jak2/Fcgr2a/Il1a/Zc3h12a/Nod1/Gstp1/Tnfrsf1a/Cx3cr1/Ghsr/Tlr2/Fadd/Trem2/Vsir/Irak3/Lrrk2	52
24hr	GO:0070661	leukocyte proliferation	80/1802	353/18112	1.18275e-12	5.60988e-10	Tgfb1/Tyrobp/Itgal/Itgad/Dock8/Il33/Pycard/Gal/Anxa1/Havcr2/Cd300a/Dock2/Card11/Ptprc/Fcgr2b/Cd38/Lgals3/Ripk3/Casp3/Syk/Cx3cl1/Npr3/Cdkn1a/Aif1/Lst1/Itgb2/Cebpb/Cd44/Rasgrp1/Gpnmb/Ptpn6/Lyn/Ripk2/Sox11/Tcf3/Csf2rb/Nckap1l/Rasal3/Rac2/Slc11a1/Inpp5d/Msn/Sash3/Elf4/Fcgr3a/Il18/Clu/Myd88/Lgals9/Pnp/Cd180/Prkcd/Irf1/Jak2/Blm/Sdc4/Tcirg1/Tp53/Il13ra1/Il1a/Pla2g2d/Gstp1/Tyk2/Cxcl12/Impdh2/Tgfbr2/Shb/E…	80
24hr	GO:0006898	receptor-mediated endocytosis	64/1802	253/18112	1.32654e-12	5.84246e-10	Cacng3/Ezr/Vtn/Cd300a/Cxcl16/Nsf/Prkca/Adipoq/Serpine1/Ankrd13a/Fcgr2b/Fcer1g/Msr1/Syk/Cd14/Plcg2/Necab2/Itgb1/Fcgr1a/Itgb2/Wasf1/B2m/Dnm1/Cav2/Aak1/Wasl/Cd9/Sh3gl2/Dnajc6/Hpca/Akap5/Rin3/Cd63/Anxa2/Tf/Rab31/Picalm/Calcrl/Synj1/Clu/C3/Cd2ap/Hip1/Syt11/Apln/Htr1b/Gria1/Clta/Dnm3/Kif3a/Snx1/Itgb3/Snx9/Hap1/Arc/Tgfbr2/Arhgap27/Usp46/Ifitm3/Cav1/Ubqln2/Ldlrap1/Ctsl/Cacng2	64
24hr	GO:0051656	establishment of organelle localization	89/1802	414/18112	1.49669e-12	5.85697e-10	Plk1/Eml3/Dynlt1/Ezr/Fes/Myo7a/Kif22/Cnih2/Aurkb/Myo1c/Spag5/Cd300a/Npm1/Stxbp2/Lat2/Nuf2/Fcer1g/Cenpf/Kit/Tacc3/Rab3a/Syk/Hmox1/Cdt1/Itgb1/Fhod1/Spry1/Cenpe/Map1b/Ccnb1/Kifc1/Wasf1/Sapcd2/Kif18a/Nusap1/Ptgds/Dnm1/Rasgrp1/Dync1i1/Wasl/Lyn/Gem/Nr4a3/Fgr/Kif2c/Cdca8/Sdc1/Cenpa/Rac2/Ndc80/Picalm/Il4r/Birc5/Nde1/Myo1e/Map2k1/Unc13d/Synj1/Lgals9/Syt11/Cdk5rap2/Nefl/Tmed9/Crocc/Cplx2/Fam83d/Madd/Sdc4/T…	89
24hr	GO:0002366	leukocyte activation involved in immune response	71/1802	297/18112	1.51981e-12	5.85697e-10	Tgfb1/Tyrobp/Itgal/Il33/Fes/Pycard/Anxa1/Havcr2/Grn/Cd300a/Dock2/Stat3/Stxbp2/Lat2/Ung/Ptprc/Fcer1g/Hlx/Anxa3/Kit/Lgals3/Lcp1/Ptk2b/Syk/Hmox1/Plcg2/Irf8/Itgb2/Spi1/Ptgds/Rasgrp1/Ptpn6/Clec7a/Lyn/Nr4a3/Fgr/Ripk2/Nckap1l/Rac2/Parp3/Slc11a1/Il4r/Il18/Unc13d/Myd88/Lgals9/Fgl2/Cd180/Nfkbiz/Apbb1ip/Cplx2/Tp53/Zc3h12a/Dock11/Dysf/Cx3cr1/Shb/Cd86/Mlh1/Exo1/Vamp8/Mfng/Vamp2/Stx11/Clnk/Ifi35/Nlrp3/Rab27a/T…	71
24hr	GO:0045055	regulated exocytosis	69/1802	286/18112	1.98462e-12	7.19834e-10	Napa/Syt7/Prkcg/Fes/Syt17/Arhgap17/Cd300a/Rab26/Rph3al/Prkca/Stxbp2/Lat2/Fcer1g/Anxa3/Kit/Unc13a/Rab3a/Cacnb2/Syk/Camk2a/Hmox1/Ppp3ca/Pex5l/Itgb2/Spi1/Cacna1b/Ptgds/Rasgrp1/Syn2/Cadps2/Lyn/Nr4a3/Fgr/Otof/Nckap1l/Syt1/Rac2/Scamp5/Rab31/Il4r/Adcy1/Unc13d/Synj1/Lgals9/Syt11/Gnai2/Cplx2/Sv2a/Rab3d/Htr1b/Cplx1/Dmtn/Vamp3/Apba2/Rap1a/Plek/Vamp8/Vamp2/Stx11/Clnk/Braf/Rap1b/Prkcb/Rab27a/Cacna1g/Syt2/Calm…	69
24hr	GO:0071706	tumor necrosis factor superfamily cytokine production	52/1802	185/18112	2.27214e-12	7.3737e-10	Akap12/Zfp36/Tyrobp/Cd33/Il33/Axl/Pycard/Frmd8/Havcr2/Ccl2/Stat3/Adipoq/Oas1a/Hspb1/Mapkapk2/Ptprc/Fcer1g/Syk/Cd14/Plcg2/Cx3cl1/Cyba/Rasgrp1/Gpnmb/Clec4a3/Ptpn6/Clec7a/Ripk2/Tspo/Cybb/Sash3/Ripk1/Il18/Clu/Myd88/Lgals9/Syt11/Jak2/Fcgr2a/Il1a/Zc3h12a/Nod1/Gstp1/Tnfrsf1a/Cx3cr1/Ghsr/Tlr2/Fadd/Trem2/Vsir/Irak3/Lrrk2	52
24hr	GO:1903555	regulation of tumor necrosis factor superfamily cytokine production	52/1802	185/18112	2.27214e-12	7.3737e-10	Akap12/Zfp36/Tyrobp/Cd33/Il33/Axl/Pycard/Frmd8/Havcr2/Ccl2/Stat3/Adipoq/Oas1a/Hspb1/Mapkapk2/Ptprc/Fcer1g/Syk/Cd14/Plcg2/Cx3cl1/Cyba/Rasgrp1/Gpnmb/Clec4a3/Ptpn6/Clec7a/Ripk2/Tspo/Cybb/Sash3/Ripk1/Il18/Clu/Myd88/Lgals9/Syt11/Jak2/Fcgr2a/Il1a/Zc3h12a/Nod1/Gstp1/Tnfrsf1a/Cx3cr1/Ghsr/Tlr2/Fadd/Trem2/Vsir/Irak3/Lrrk2	52
24hr	GO:0002263	cell activation involved in immune response	71/1802	301/18112	3.00713e-12	9.27098e-10	Tgfb1/Tyrobp/Itgal/Il33/Fes/Pycard/Anxa1/Havcr2/Grn/Cd300a/Dock2/Stat3/Stxbp2/Lat2/Ung/Ptprc/Fcer1g/Hlx/Anxa3/Kit/Lgals3/Lcp1/Ptk2b/Syk/Hmox1/Plcg2/Irf8/Itgb2/Spi1/Ptgds/Rasgrp1/Ptpn6/Clec7a/Lyn/Nr4a3/Fgr/Ripk2/Nckap1l/Rac2/Parp3/Slc11a1/Il4r/Il18/Unc13d/Myd88/Lgals9/Fgl2/Cd180/Nfkbiz/Apbb1ip/Cplx2/Tp53/Zc3h12a/Dock11/Dysf/Cx3cr1/Shb/Cd86/Mlh1/Exo1/Vamp8/Mfng/Vamp2/Stx11/Clnk/Ifi35/Nlrp3/Rab27a/T…	71
24hr	GO:0051592	response to calcium ion	51/1802	183/18112	5.26095e-12	1.54472e-09	Syt7/Fosb/Syt17/Ccnd1/Grin2a/Alox5ap/Rasa4/Cpne6/Ptk2b/Plcg2/Cpne7/Junb/Ppp3ca/Ect2/Hspa5/Slc6a1/Slc25a13/Grin2b/Penk/Hpca/Clic4/Sdc1/Fos/Lgmn/Syt1/Cpne4/Plcd1/Gdi1/Rasal1/Ranbp1/Syt11/Tnnt2/Slc25a23/S100a16/Dmtn/Kcnmb4/Cpne5/Trpc1/Cacybp/Jun/Mef2a/Ryr2/Cav1/Braf/Inhbb/Alg2/Syt2/Apobec1/Calm1/Cacng2/Adcy8	51
24hr	GO:0006887	exocytosis	86/1802	408/18112	1.08388e-11	2.98909e-09	Napa/Syt7/Prkcg/Lin7b/Fes/Syt17/Arhgap17/Anxa1/Cd300a/Rab26/Rph3al/Nsf/Prkca/Stxbp2/Lat2/Fcer1g/Anxa3/Kit/Myo1g/Unc13a/Rab3a/Cacnb2/Syk/Camk2a/Hmox1/Ppp3ca/Pex5l/Itgb2/Spi1/Hck/Cacna1b/Ptgds/Rasgrp1/Syn2/Cadps2/Lyn/Nr4a3/Fgr/Otof/Sdc1/Vsnl1/Nckap1l/Syt1/Rac2/Scamp5/Rab31/Il4r/Adcy1/Tnfaip2/Unc13d/Synj1/Lgals9/Syt11/Gnai2/Cplx2/Sv2a/Sdc4/Rab3d/Htr1b/Cplx1/Rab3c/Dmtn/Rab8a/Rab13/Vamp3/Anxa4/Myh10/A…	86
24hr	GO:0044772	mitotic cell cycle phase transition	87/1802	415/18112	1.11497e-11	2.98909e-09	Tgfb1/Rrm1/Plk1/Fbxo5/Ccnd1/Anxa1/Rpl26/Aurkb/Ccl2/Cdc6/Ccnf/Lsm11/Brca1/Adamts1/Kntc1/Chek2/Pole/Cenpf/Dtl/Tacc3/Camk2b/Eif4ebp1/Myo16/Camk2a/Rpl17/Nfatc1/Cdt1/Itgb1/Nes/Iqgap3/Cenpe/Ppp3ca/Ccnb1/Tcf19/Cdkn1a/Cdk1/Aif1/Bub1b/Plcb1/Ube2c/Rbl1/Gpnmb/Gadd45a/Ptpn6/Cdkn2c/Pdpn/Rrm2/Tcf3/E2f7/Myc/Cdk2/Rps27l/Tmod3/Ndc80/Trip13/Birc5/Stil/Plk3/Cdk4/Ttk/Cdk5rap2/Pml/Nabp1/Clspn/Inhba/Ier3/Blm/Anp32b/Zf…	87
24hr	GO:1901653	cellular response to peptide	94/1802	466/18112	1.60789e-11	4.13094e-09	Tgfb1/Ucp2/Myo1c/Ccl2/Cdc6/Stat3/Prkca/Socs3/Adipoq/Kl/Serpine1/Eprs/Fcgr2b/Eif4ebp1/Vim/Klf6/Camk2a/Cyba/Foxo1/Shc1/Hmgcs2/Map1b/Car2/Plcb1/Id1/Nfe2l2/Nr1h3/Cav2/Nr4a3/Ripk2/Ybx1/Fos/Hdac9/Lgmn/Myc/Gpt/Cdk2/Csk/Stat1/Epha4/Rab31/Rpl23/Cdk4/Il18/Got1/Sh2b2/Il1rl1/Rasgrf1/Gnai2/Prkcd/Irf1/Bcl2l2/Jak2/Pxn/Ogt/Pgr/Zfp36l1/Gria1/Tp53/Klf4/Ccna2/Rab8a/Rab13/Nod1/Atp2b1/Gstp1/Rock1/Itgb3/Tyk2/Rhoq/Ghsr…	94
24hr	GO:0048659	smooth muscle cell proliferation	53/1802	200/18112	1.68929e-11	4.16647e-09	Tgfb1/P2ry6/Prkca/Kalrn/Adamts1/Adipoq/Rbpj/Hbegf/Hmox1/Cx3cl1/Cyba/Fgf2/Shc1/Npr3/S1pr1/Cdkn1a/Aif1/Tgm2/Nr4a3/Hes5/Trib1/Myc/Stat1/Igfbp5/Ndrg4/Calcrl/Il18/Myd88/Gnai2/Gna13/Gna12/Ptgs2/Jak2/Apln/Htr1b/Tp53/Klf4/Gstp1/Itgb3/Ogn/Jun/Tgfbr2/Mmp9/Cav1/Cdh13/Comt/Efemp2/Pde1a/Ldlrap1/Nol3/C3ar1/Irak4/Pak1	53
24hr	GO:0050890	cognition	82/1802	385/18112	1.89029e-11	4.32553e-09	Slc8a2/Cebpa/Slc17a7/Prkcg/Grin2a/Ppp1r1b/Prkca/Kalrn/Nptx2/Kcnk2/Kit/Jph4/Tusc3/Casp3/Dcdc2/Camk4/Synpo/Itgb1/Syngap1/Il1rn/B2m/Plcb1/Cebpb/Slc6a1/Grin2b/Camk2n1/Slc24a2/Foxo6/Fos/Lgmn/Mgat3/Casp1/St3gal4/Nrgn/Fgf13/Klk8/Picalm/Cacna1e/Atp1a2/Adcy1/Ndrg4/Egr2/Gpr155/Calb1/Il18/Synj1/Kcnab1/Mapk8ip2/Apbb1/Jph3/Syt11/Thra/Pja2/Ptgs2/Brinp1/Chrm1/Gria1/Mapt/Map1a/Fen1/Tifab/Scn2a/Chd7/Cx3cr1/Ghsr/A…	82
24hr	GO:0007611	learning or memory	76/1802	345/18112	1.89598e-11	4.32553e-09	Slc8a2/Cebpa/Slc17a7/Prkcg/Grin2a/Ppp1r1b/Prkca/Kalrn/Nptx2/Kcnk2/Kit/Jph4/Casp3/Dcdc2/Camk4/Synpo/Itgb1/Syngap1/Il1rn/B2m/Plcb1/Cebpb/Slc6a1/Grin2b/Camk2n1/Slc24a2/Foxo6/Fos/Lgmn/Casp1/Nrgn/Fgf13/Klk8/Picalm/Cacna1e/Atp1a2/Adcy1/Ndrg4/Egr2/Calb1/Il18/Synj1/Kcnab1/Mapk8ip2/Apbb1/Jph3/Syt11/Thra/Pja2/Ptgs2/Brinp1/Gria1/Mapt/Map1a/Fen1/Tifab/Scn2a/Cx3cr1/Ghsr/Arc/Jun/Neto1/Sgk1/Prnp/Fosl1/Crtc1/Tlr…	76
24hr	GO:0048660	regulation of smooth muscle cell proliferation	51/1802	189/18112	1.96423e-11	4.32553e-09	Tgfb1/P2ry6/Prkca/Adamts1/Adipoq/Rbpj/Hbegf/Hmox1/Cx3cl1/Cyba/Fgf2/Shc1/Npr3/S1pr1/Cdkn1a/Aif1/Tgm2/Nr4a3/Hes5/Trib1/Myc/Stat1/Igfbp5/Ndrg4/Calcrl/Il18/Myd88/Gnai2/Gna13/Gna12/Ptgs2/Jak2/Apln/Htr1b/Tp53/Klf4/Gstp1/Itgb3/Ogn/Jun/Tgfbr2/Mmp9/Cav1/Cdh13/Comt/Efemp2/Pde1a/Ldlrap1/C3ar1/Irak4/Pak1	51
24hr	GO:1903706	regulation of hemopoiesis	85/1802	406/18112	2.07581e-11	4.41361e-09	Tgfb1/Zfp36/Tyrobp/Axl/Fes/Anxa1/Stat3/Prkca/Runx1/Hcls1/Adipoq/Card11/Sh2b3/Hspb1/Tesc/Rab7b/Ptprc/Hlx/Lif/Ikzf1/Rhoh/Ptk2b/Hmgb2/Syk/Lox/Cbfb/Car2/Gfi1b/Spi1/B2m/Cebpb/Cd44/Rasgrp1/Mafb/Mturn/Ptpn6/Lyn/Tal1/Csf3r/Ripk2/C1qc/Isg15/Fos/Trib1/Myc/Nckap1l/Inpp5d/Stat1/Sash3/Il4r/Ripk1/Il18/Casp8/Ets1/Lgals9/Fgl2/Cyp26b1/Pnp/Cyld/LOC102551184/Nfkbiz/Cdk6/Irf1/Slamf8/Inhba/Ppargc1b/Nfkbia/Zfp36l1/Fan…	85
24hr	GO:0031100	animal organ regeneration	46/1802	161/18112	2.25631e-11	4.52715e-09	Tgfb1/Cebpa/Ucp2/Axl/Rps16/Mki67/Ccnd1/Aldoc/Vtn/Ccl2/Npm1/Ezh1/Socs3/Lif/Anxa3/Lcp1/Rps24/Hmgb2/Hmox1/Shc1/Cdkn1a/Cdk1/Bak1/Cebpb/Pcna/Itpr1/Ybx3/Rpl7/Nr4a3/Myc/Cdk2/Htr2c/Cdk4/Il18/Tyms/Rpl18/Nfkbia/Ccna2/Gstp1/Ptpn3/Cxcl12/Rap1a/Tgfbr2/Hmbs/Atic/Cav1	46
24hr	GO:0002683	negative regulation of immune system process	90/1802	441/18112	2.27606e-11	4.52715e-09	Tgfb1/Tyrobp/Il33/Ezr/Axl/Gal/Anxa1/Havcr2/Ccl2/Grn/Cd300a/Dhx58/Parp14/Runx1/Adipoq/Oas1a/Hspb1/Ptprc/Fcgr2b/Fcer1g/Hlx/Lgals3/Casp3/Hmox1/Cbfb/Cx3cl1/Lst1/Spi1/Plcb1/Cst7/Cebpb/Nr1h3/Cd44/Mafb/Gpnmb/Usp18/Wasl/Ptpn6/Lyn/Fgr/C1qc/Isg15/Rin3/Sox11/Gpx2/Trib1/Myc/Nckap1l/Parp3/Inpp5d/Il4r/Gpx1/Il1rl1/Lgals9/Cd200r1/Syt11/Tap1/Fgl2/Nlrc5/Cyld/Cdk6/Irf1/Slamf8/Sdc4/Zc3h12a/Ttll12/Pla2g2d/Lyar/Elf1/C…	90
24hr	GO:0050727	regulation of inflammatory response	78/1802	360/18112	2.44177e-11	4.70498e-09	Zfp36/Cebpa/Ctsc/Pde2a/Il33/Pycard/Anxa1/Pik3ap1/Grn/Sphk1/Prkca/Socs3/Adipoq/Serpine1/Ncf1/Alox5ap/Fcgr2b/Fcer1g/Pbk/Plcg2/Cx3cl1/Fabp4/Otulin/Fcgr1a/Cst7/Cebpb/Nr1h3/Cd44/Tgm2/Usp18/Lyn/Camk2n1/Akna/Pik3cg/Gpx2/Casp1/Ripk1/Calcrl/Ets1/Gpx1/Myd88/C3/Il1rl1/Lgals9/Nlrp1a/Cd200r1/Syt11/Cyld/Nfkbiz/Dagla/Ptgs2/Slamf8/Pla2g5/Jak2/Ier3/Nfkbia/Fcgr2a/Fancd2/Pla2g2d/Tnfrsf1a/Ninj1/Tyro3/Cx3cr1/Slit2/Fg…	78
24hr	GO:0051090	regulation of DNA-binding transcription factor activity	89/1802	441/18112	5.47615e-11	1.02321e-08	Tgfb1/Pycard/Havcr2/Sphk1/Npm1/Stat3/Hcls1/Card11/Cmklr1/Rab7b/Fcgr2b/Wfs1/Anxa3/Kit/Tacc3/Ripk3/Camk1d/Syk/Camk2a/Hmox1/Plcg2/Cx3cl1/Ppp3ca/Otulin/Pim1/Sik1/Itgb2/Spi1/Id1/Hck/Cebpb/Neurod1/Mturn/Clec7a/Plpp3/Ripk2/Nlrc4/Siva1/Tcf3/Trib1/Ar/Flna/Adcy1/Ripk1/Il18/Clu/Sav1/Myd88/Lgals9/Thra/Nlrc5/Cyld/Rpl11/LOC100359583/Jak2/Ppargc1b/Ifrd1/Nfkbia/Trim32/Irak2/Klf4/Fancd2/Zc3h12a/Nod1/Anxa4/Trappc9…	89
24hr	GO:1904062	regulation of cation transmembrane transport	81/1802	387/18112	6.27822e-11	1.13857e-08	Tgfb1/Cacng3/Fxyd5/P2ry6/Gal/Cnih2/Grin2a/Ccl2/Stac2/Tesc/Rgs2/Kcnip4/Ptk2b/Cacnb2/Plcg2/Itgb1/Cx3cl1/Cyba/Amigo1/Rasgrf2/Gstm7/Ptpn6/Lyn/Hpca/Pik3cg/Tspan13/Cd63/Kcns2/Scn3b/Scn2b/Flna/Fgf13/Atp1a2/Kcnab2/Kcnab1/Mapk8ip2/Rrad/Jph3/Ank3/Rasgrf1/Plp1/Kcnc1/Tmem38a/Nos1ap/Gnb5/Atp1b1/Asic2/Tcirg1/Fxyd6/Kcnn2/Gpd1l/Kcnip2/Dysf/Ptpn3/Itgb3/Stac/Dmd/Trpc1/Chd7/Hap1/Ywhah/Ikbkb/Arc/Neto1/Mmp9/Prnp/Osr1…	81
24hr	GO:1903131	mononuclear cell differentiation	93/1802	472/18112	7.8803e-11	1.38828e-08	Tgfb1/Pde2a/Axl/Fes/Anxa1/Dock2/Stat3/Fasn/Runx1/Card11/Sh2b3/Hspb1/Ptprc/Fcer1g/Hlx/Ikzf1/Kit/Rhoh/Rbpj/Ripk3/Ptk2b/Nfil3/Syk/Camk4/Nfatc1/Cbfb/Plcg2/Irf8/Bak1/Spi1/B2m/Cebpb/Cd44/Rasgrp1/Mafb/Ptpn6/Ltbr/Lyn/Ripk2/Rsad2/Bcl11b/Tcf3/Myc/Nckap1l/Cmtm7/Inpp5d/Vav1/Sash3/Il4r/Il18/Lgals9/Fgl2/Cyp26b1/Fzd7/Pnp/Cyld/Nfkbiz/Cdk6/Irf1/Slamf8/Rpl22/Blm/Tcirg1/Zfp36l1/Tp53/Il1a/Fancd2/Zc3h12a/Dock11/Pla2g…	93
24hr	GO:0032103	positive regulation of response to external stimulus	91/1802	459/18112	8.97342e-11	1.53695e-08	Tgfb1/Tyrobp/Cebpa/Ctsc/Pde2a/Il33/Pycard/Havcr2/Ccl2/Grn/Dhx58/Prkca/Serpine1/Cmklr1/Alox5ap/Hspb1/Fcer1g/Ptk2b/Hmgb2/Camk1d/Syk/Ly86/Plcg2/Cx3cl1/Calr/Cyba/Fabp4/Fgf2/Fcgr1a/S1pr1/Aif1/Spi1/Cebpb/Rasgrp1/Tgm2/Wasl/Zc3hav1/Clec7a/Camk2n1/Ripk2/Nlrc4/Pik3cg/Lgmn/Nckap1l/Rac2/Casp1/Vav1/Scg2/Flna/Ripk1/Ets1/C3/Il1rl1/Lgals9/Nlrp1a/Oasl/Nlrc5/Cd180/Nfkbiz/Sash1/Ptgs2/Pla2g5/Jak2/Gbp5/Nfkbia/Fcgr2a/…	91
24hr	GO:0022407	regulation of cell-cell adhesion	91/1802	463/18112	1.44846e-10	2.41384e-08	Plaur/Tgfb1/Itgal/Dock8/Pycard/Fermt3/Anxa1/Havcr2/Ccl2/Cd300a/Efnb3/Prkca/Runx1/Adipoq/Card11/Sh2b3/Hspb1/Ptprc/Hlx/Ikzf1/Rhoh/Lgals3/Casp3/Syk/Cbfb/Cx3cl1/Celsr2/Aif1/Itgb2/Il1rn/Spi1/B2m/Cebpb/Cd44/Rasgrp1/Gpnmb/Ptpn6/Cd9/Lyn/Nr4a3/Plpp3/Ripk2/Akna/Pdpn/Nckap1l/Rasal3/St3gal4/Sash3/Il4r/Il18/Map2k1/Ets1/Lgals9/Ank3/Fgl2/Pnp/Cyld/Nfkbiz/Prkcd/Irf1/Jak2/Kifap3/Blm/Sdc4/Gcnt2/Klf4/Dmtn/Il1a/Zc3h1…	91
24hr	GO:0032943	mononuclear cell proliferation	71/1802	327/18112	1.73917e-10	2.82203e-08	Tgfb1/Tyrobp/Itgal/Itgad/Dock8/Pycard/Gal/Anxa1/Havcr2/Cd300a/Dock2/Card11/Ptprc/Fcgr2b/Cd38/Lgals3/Ripk3/Casp3/Syk/Cdkn1a/Aif1/Lst1/Itgb2/Cebpb/Cd44/Rasgrp1/Gpnmb/Ptpn6/Lyn/Ripk2/Sox11/Tcf3/Nckap1l/Rasal3/Rac2/Slc11a1/Inpp5d/Msn/Sash3/Elf4/Fcgr3a/Il18/Myd88/Lgals9/Pnp/Cd180/Prkcd/Irf1/Jak2/Blm/Sdc4/Tp53/Il13ra1/Il1a/Pla2g2d/Tyk2/Cxcl12/Impdh2/Tgfbr2/Shb/Ebi3/Cd86/Prnp/Nck2/Bax/Fadd/Csf1r/Laptm5/…	71
24hr	GO:0030099	myeloid cell differentiation	87/1802	438/18112	2.11611e-10	3.34563e-08	Tgfb1/Zfp36/Tyrobp/Cebpa/Pde2a/Lrrk1/Fes/Stat3/Prkca/Fasn/Runx1/Hcls1/Adipoq/Sh2b3/Tesc/Rab7b/Fcer1g/Lif/Ikzf1/Kit/Rbpj/Ptk2b/Hmgb2/Casp3/Camk4/Lox/Nfatc1/Dnase2/Cbfb/Irf8/Junb/Car2/Gfi1b/Spi1/B2m/Cebpb/Mafb/Mturn/Ptpn6/Ltbr/Lyn/Tal1/Csf3r/C1qc/Isg15/Fos/Ncapg2/Trib1/Myc/Nckap1l/Anxa2/Fli1/Tmod3/Tf/Inpp5d/Stat1/Prkx/Ripk1/Rhd/Casp8/Ets1/Pml/Thra/LOC102551184/Cdk6/Inhba/Jak2/Ppargc1b/Pabpc4/Nfkbia…	87
24hr	GO:0007159	leukocyte cell-cell adhesion	78/1802	376/18112	2.21785e-10	3.41882e-08	Tgfb1/Itgal/Dock8/Ezr/Pycard/Fermt3/Anxa1/Stk10/Havcr2/Ccl2/Cd300a/Efnb3/Runx1/Card11/Hspb1/Ptprc/Hlx/Ikzf1/Rhoh/Lgals3/Casp3/Syk/Cbfb/Itgb1/Aif1/Itgb2/B2m/Cebpb/Cd44/Rasgrp1/Gpnmb/Ptpn6/Nr4a3/Ripk2/Nckap1l/Rasal3/Rac2/St3gal4/Msn/Sash3/Il4r/Il18/Add2/Ets1/Lgals9/Fgl2/Pnp/Cyld/Nfkbiz/Irf1/Jak2/Blm/Sdc4/Klf4/Il1a/Zc3h12a/Pla2g2d/Rock1/Tyk2/Cxcl12/L1cam/Cx3cr1/Tgfbr2/Shb/Cd86/Fut4/Prnp/Nck2/Cfh/Olr…	78
24hr	GO:0007346	regulation of mitotic cell cycle	91/1802	467/18112	2.31834e-10	3.48656e-08	Tgfb1/Rrm1/Plk1/Kif20b/Fbxo5/Mki67/Ccnd1/Anxa1/Rpl26/Aurkb/Ccl2/Cdc6/Sphk1/Lsm11/Brca1/Prkca/Adamts1/Kntc1/Chek2/Brinp2/Cenpf/Dtl/Eif4ebp1/Myo16/Gmnn/Rpl17/Cdt1/Cenpe/Ccnb1/Cdkn1a/Cdk1/Aif1/Sik1/Bub1b/Nusap1/Plcb1/Ube2c/Rprm/Rbl1/Cav2/Gpnmb/Ptpn6/Tal1/Cdkn2c/Pdpn/Rrm2/Lgmn/Tcf3/E2f7/Myc/Cdk2/Rps27l/Nme6/Tmod3/Ndc80/Trip13/Birc5/Stil/Plk3/Cdk4/Ttk/Dlgap5/Cdk5rap2/Pml/Nabp1/Cyld/Clspn/Inhba/Brinp1/…	91
24hr	GO:0046651	lymphocyte proliferation	70/1802	323/18112	2.55071e-10	3.74468e-08	Tgfb1/Tyrobp/Itgal/Itgad/Dock8/Pycard/Gal/Anxa1/Havcr2/Cd300a/Dock2/Card11/Ptprc/Fcgr2b/Cd38/Lgals3/Ripk3/Casp3/Syk/Cdkn1a/Aif1/Lst1/Itgb2/Cebpb/Cd44/Rasgrp1/Gpnmb/Ptpn6/Lyn/Ripk2/Sox11/Tcf3/Nckap1l/Rasal3/Rac2/Slc11a1/Inpp5d/Msn/Sash3/Elf4/Fcgr3a/Il18/Myd88/Lgals9/Pnp/Cd180/Prkcd/Irf1/Jak2/Blm/Sdc4/Tp53/Il13ra1/Il1a/Pla2g2d/Tyk2/Cxcl12/Impdh2/Tgfbr2/Shb/Ebi3/Cd86/Prnp/Nck2/Bax/Fadd/Laptm5/Ada/Vs…	70
24hr	GO:0071496	cellular response to external stimulus	86/1802	433/18112	2.70213e-10	3.87473e-08	Tgfb1/Ucp2/Pde2a/Bag3/Il33/Axl/Ppp1r15a/Fes/Sipa1/Sphk1/Adamts1/Serpine1/Ptprc/Atf3/Tmem150c/Impact/Rpl17/Hmox1/Itgb1/Cyba/Fgf2/Foxo1/Sh3glb1/Cdkn1a/Pim1/Aif1/Bak1/Cbs/Sik1/Eng/Hspa5/Nfe2l2/Cadps2/Gadd45a/Ltbr/Grin2b/Lyn/Penk/Fos/Ncoa1/Casp1/Ucn2/Atp1a2/Kcnj4/Il18/Casp8/Got1/Col1a1/Myd88/Il1rl1/Ctsb/Tlr7/Dctpp1/Prkcd/Irf1/Ptgs2/Cpeb4/Tp53/Nuak2/Zc3h12a/Atp2b1/Gstp1/Srebf2/Itgb3/Tnfrsf1a/Cd68/Rnf1…	86
24hr	GO:0044843	cell cycle G1/S phase transition	55/1802	227/18112	2.90891e-10	4.07644e-08	Rrm1/Ccnd1/Anxa1/Rpl26/Ccl2/Lsm11/Adamts1/Pole/Atp2b4/Camk2b/Eif4ebp1/Myo16/Camk2a/Rpl17/Nfatc1/Plcg2/Itgb1/Iqgap3/Ppp3ca/Tcf19/Cdkn1a/Aif1/Plcb1/Rbl1/Gpnmb/Ptpn6/Cdkn2c/Pdpn/Rrm2/Tcf3/E2f7/Myc/Cdk2/Rps27l/Stil/Plk3/Cdk4/Apbb1/Pml/Inhba/Fam83d/Anp32b/Tp53/Klf4/Ccna2/Bid/Nasp/Cdc25a/E2f6/Psme2/Cirbp/Kank2/Mn1/Slfn13/Cdk17	55
24hr	GO:0042116	macrophage activation	33/1802	101/18112	3.24484e-10	4.41495e-08	Tyrobp/Cebpa/Ctsc/Il33/Havcr2/Grn/Sphk1/Tnip2/Syk/Plcg2/Cx3cl1/Aif1/Cst7/Nr1h3/C1qa/Casp1/Slc11a1/Il4r/Clu/Il1rl1/Lgals9/Syt11/Pja2/Pla2g5/Jak2/Dysf/Cx3cr1/Jun/Tlr2/Lrfn5/Ifi35/Trem2/Lrrk2	33
24hr	GO:0071248	cellular response to metal ion	59/1802	253/18112	3.33498e-10	4.41495e-08	Cebpa/Syt7/Fosb/Syt17/Grin2a/Nptx1/Serpine1/Ncf1/Alox5ap/Rasa4/Cpne6/Mt1/Hmox1/Plcg2/Cpne7/Mt2A/Adcy7/Calr/Junb/Fabp4/Ccnb1/Ect2/Hspa5/B2m/Nfe2l2/Grin2b/A3galt2/Hpca/Clic4/Fos/Lgmn/Tspo/Syt1/Cpne4/Tf/Cybb/Rasal1/Txnrd1/Syt11/Ank3/Ptgs2/Slc25a23/Gsn/Enpp2/Dmtn/Cpne5/Cacybp/Jun/Atf4/Hmbs/Mmp9/Cd86/Mef2a/Prnp/Braf/Inhbb/Syt2/Lrrk2/Adcy8	59
24hr	GO:0032409	regulation of transporter activity	67/1802	305/18112	3.36527e-10	4.41495e-08	Cacng3/Fxyd5/P2ry6/Gal/Cnih2/Grin2a/Ccl2/Stac2/Prkca/Adipoq/Tesc/Ptk2b/Cacnb2/Plcg2/Itgb1/Amigo1/Rasgrf2/Cttnbp2nl/Gstm7/Pim1/Hpca/Kcns2/Scn3b/Scn2b/Fgf13/Atp1a2/Ripk1/Kcnab1/Mapk8ip2/Rrad/Jph3/Ank3/Rasgrf1/Kcnc1/Prkcd/Nos1ap/Chrm3/Gnb5/Atp1b1/Asic2/Fxyd6/Gpd1l/Dysf/Ptpn3/Stac/Dmd/Hap1/Ywhah/Ikbkb/Tcaf1/Arc/Neto1/Mmp9/Prnp/Osr1/Kcne2/Vamp2/Ryr2/Cav1/Cacna2d1/Ctss/Trem2/Calm1/Cacng2/Cacnb1/Kcnc2/S…	67
24hr	GO:0002224	toll-like receptor signaling pathway	36/1802	117/18112	3.46181e-10	4.44699e-08	Pik3ap1/Havcr2/Cd300a/Oas1a/Rab7b/Mapkapk2/Tnip2/Cd14/Plcg2/Cyba/Nr1h3/Bpifb1/Lyn/Ripk2/Rsad2/Mapkapk3/LOC681325/Tril/Myd88/Lgals9/Cd180/Tlr7/Pja2/Irf1/Nfkbia/Irak2/Ptprs/Ninj1/Tyro3/Cd86/Tlr2/Cav1/Ifi35/Plin3/Trem2/Irak3	36
24hr	GO:0050767	regulation of neurogenesis	89/1802	457/18112	3.77925e-10	4.66698e-08	Tgfb1/Il33/Dynlt1/Atf5/Baiap2/Rnf112/Efnb3/Gfap/Kalrn/Cux1/Aspm/Lif/Spp1/Kit/Camk2b/Hmgb2/Vim/Cx3cl1/S100a10/Amigo1/Ppp3ca/Map1b/Sh3glb1/Syngap1/Itpka/B2m/Id1/Tgm2/Lyn/Hes5/Bag1/Akap5/Sox11/Myc/Tspo/Rpl4/Anxa2/Tf/Epha4/Arhgap4/Fgf13/Gdi1/Picalm/Egr2/Map2k1/Synj1/Hmgb2l1/Nefl/Bhlhe41/Brinp1/Plxna1/Ifrd1/Mapt/Rtn4r/Trim32/Enpp2/Tp53/Plxna2/Draxin/Wnt7b/Sema6d/Cxcl12/Ptprs/L1cam/Bcl11a/Chd7/Hap1/Ywh…	89
24hr	GO:0032760	positive regulation of tumor necrosis factor production	35/1802	112/18112	3.78444e-10	4.66698e-08	Akap12/Tyrobp/Il33/Pycard/Frmd8/Havcr2/Ccl2/Stat3/Oas1a/Hspb1/Mapkapk2/Ptprc/Fcer1g/Syk/Cd14/Plcg2/Cyba/Rasgrp1/Clec7a/Ripk2/Cybb/Sash3/Ripk1/Il18/Clu/Myd88/Lgals9/Jak2/Fcgr2a/Il1a/Nod1/Tnfrsf1a/Tlr2/Fadd/Lrrk2	35
24hr	GO:0032412	regulation of ion transmembrane transporter activity	63/1802	280/18112	4.05706e-10	4.90507e-08	Cacng3/Fxyd5/P2ry6/Gal/Cnih2/Grin2a/Ccl2/Stac2/Prkca/Tesc/Ptk2b/Cacnb2/Plcg2/Itgb1/Amigo1/Rasgrf2/Gstm7/Hpca/Kcns2/Scn3b/Scn2b/Fgf13/Atp1a2/Ripk1/Kcnab1/Mapk8ip2/Rrad/Jph3/Ank3/Rasgrf1/Kcnc1/Nos1ap/Chrm3/Gnb5/Atp1b1/Asic2/Fxyd6/Gpd1l/Dysf/Ptpn3/Stac/Dmd/Hap1/Ywhah/Ikbkb/Tcaf1/Arc/Neto1/Mmp9/Prnp/Osr1/Kcne2/Vamp2/Ryr2/Cav1/Cacna2d1/Ctss/Trem2/Calm1/Cacng2/Cacnb1/Kcnc2/Shisa6	63
24hr	GO:0033002	muscle cell proliferation	61/1802	268/18112	4.72582e-10	5.60373e-08	Tgfb1/P2ry6/Stat3/Prkca/Tk1/Kalrn/Adamts1/Adipoq/Kcnk2/Rbpj/Hbegf/Hmox1/Cx3cl1/Cyba/Fgf2/Shc1/Ccnb1/Npr3/S1pr1/Cdkn1a/Pim1/Cdk1/Aif1/Tgm2/Nr4a3/Hes5/Trib1/Myc/Stat1/Igfbp5/Ndrg4/Calcrl/Il18/Sav1/Myd88/Gnai2/Gna13/Gna12/Ptgs2/Jak2/Apln/Htr1b/Tp53/Klf4/Gstp1/Itgb3/Fgfr1/Ogn/Jun/Tgfbr2/Mmp9/Cav1/Cdh13/Comt/Efemp2/Pde1a/Ldlrap1/Nol3/C3ar1/Irak4/Pak1	61
24hr	GO:1902105	regulation of leukocyte differentiation	69/1802	322/18112	5.72549e-10	6.66101e-08	Tgfb1/Tyrobp/Axl/Fes/Anxa1/Prkca/Runx1/Hcls1/Adipoq/Card11/Sh2b3/Hspb1/Tesc/Ptprc/Hlx/Lif/Ikzf1/Rhoh/Syk/Cbfb/Car2/Gfi1b/Cebpb/Cd44/Rasgrp1/Mafb/Ptpn6/Lyn/Tal1/Ripk2/C1qc/Fos/Trib1/Myc/Nckap1l/Inpp5d/Sash3/Il4r/Ripk1/Il18/Casp8/Lgals9/Fgl2/Cyp26b1/Pnp/Cyld/Nfkbiz/Cdk6/Irf1/Slamf8/Ppargc1b/Zfp36l1/Fancd2/Zc3h12a/Ninj1/Tmem176b/Tmem176a/Jun/Tgfbr2/Shb/Il15ra/Braf/Fadd/Nlrp3/Csf1r/Trem2/Ada/Vsir/Zbt…	69
24hr	GO:1903557	positive regulation of tumor necrosis factor superfamily cytokine production	35/1802	114/18112	6.48448e-10	7.40432e-08	Akap12/Tyrobp/Il33/Pycard/Frmd8/Havcr2/Ccl2/Stat3/Oas1a/Hspb1/Mapkapk2/Ptprc/Fcer1g/Syk/Cd14/Plcg2/Cyba/Rasgrp1/Clec7a/Ripk2/Cybb/Sash3/Ripk1/Il18/Clu/Myd88/Lgals9/Jak2/Fcgr2a/Il1a/Nod1/Tnfrsf1a/Tlr2/Fadd/Lrrk2	35
24hr	GO:0150076	neuroinflammatory response	26/1802	69/18112	7.36936e-10	8.26172e-08	Tyrobp/Ctsc/Il33/Grn/Sphk1/Plcg2/Itgb1/Cx3cl1/Mt2A/Cst7/C1qa/Casp1/Adcy1/Clu/Cd200r1/Syt11/Dagla/Ptgs2/Jak2/Cx3cr1/Jun/Cntf/Tlr2/Trem2/Lrrk2/Adcy8	26
24hr	GO:0022898	regulation of transmembrane transporter activity	64/1802	291/18112	7.94005e-10	8.74257e-08	Cacng3/Fxyd5/P2ry6/Gal/Cnih2/Grin2a/Ccl2/Stac2/Prkca/Tesc/Ptk2b/Cacnb2/Plcg2/Itgb1/Amigo1/Rasgrf2/Gstm7/Pim1/Hpca/Kcns2/Scn3b/Scn2b/Fgf13/Atp1a2/Ripk1/Kcnab1/Mapk8ip2/Rrad/Jph3/Ank3/Rasgrf1/Kcnc1/Nos1ap/Chrm3/Gnb5/Atp1b1/Asic2/Fxyd6/Gpd1l/Dysf/Ptpn3/Stac/Dmd/Hap1/Ywhah/Ikbkb/Tcaf1/Arc/Neto1/Mmp9/Prnp/Osr1/Kcne2/Vamp2/Ryr2/Cav1/Cacna2d1/Ctss/Trem2/Calm1/Cacng2/Cacnb1/Kcnc2/Shisa6	64
24hr	GO:1902107	positive regulation of leukocyte differentiation	47/1802	185/18112	1.07688e-09	1.14483e-07	Tgfb1/Tyrobp/Axl/Fes/Anxa1/Prkca/Runx1/Hcls1/Tesc/Ptprc/Hlx/Lif/Ikzf1/Rhoh/Syk/Cbfb/Car2/Gfi1b/Rasgrp1/Ripk2/Fos/Trib1/Nckap1l/Inpp5d/Sash3/Il4r/Ripk1/Il18/Casp8/Lgals9/Pnp/Cyld/Nfkbiz/Ppargc1b/Zfp36l1/Ninj1/Jun/Tgfbr2/Shb/Il15ra/Fadd/Nlrp3/Csf1r/Trem2/Ada/Vsir/Zbtb7b	47
24hr	GO:1903708	positive regulation of hemopoiesis	47/1802	185/18112	1.07688e-09	1.14483e-07	Tgfb1/Tyrobp/Axl/Fes/Anxa1/Prkca/Runx1/Hcls1/Tesc/Ptprc/Hlx/Lif/Ikzf1/Rhoh/Syk/Cbfb/Car2/Gfi1b/Rasgrp1/Ripk2/Fos/Trib1/Nckap1l/Inpp5d/Sash3/Il4r/Ripk1/Il18/Casp8/Lgals9/Pnp/Cyld/Nfkbiz/Ppargc1b/Zfp36l1/Ninj1/Jun/Tgfbr2/Shb/Il15ra/Fadd/Nlrp3/Csf1r/Trem2/Ada/Vsir/Zbtb7b	47
24hr	GO:0010563	negative regulation of phosphorus metabolic process	88/1802	460/18112	1.20271e-09	1.23598e-07	Tgfb1/Plk1/Ppp1r15a/Lrrk1/Ppp4c/Pycard/Ppp1r1b/Cd300a/Npm1/Stat3/Prkca/Socs3/Pcp4/Parp14/Adipoq/Sh2b3/Hspb1/Ptprc/Rgs2/Pbk/Casp3/Gadd45g/Impact/Fabp4/Spry1/Ccnb1/Cdkn1a/Bak1/Eng/Pmepa1/Gadd45a/Ptpn6/Lyn/Sh3gl2/Plpp3/Camk2n1/Bag1/Cdkn2c/Hpca/Ncapg2/Xdh/Deptor/Trib1/Nckap1l/Gadd45b/Csk/Il18/Zfyve28/Cdk5rap2/Rack1/Aida/Gnai2/Prkcd/Irf1/Ier3/Ogt/Mapt/Tp53/Ppp1r36/Gpd1l/Dmtn/Zc3h12a/Gstp1/Uchl1/Rock1/…	88
24hr	GO:0045936	negative regulation of phosphate metabolic process	88/1802	460/18112	1.20271e-09	1.23598e-07	Tgfb1/Plk1/Ppp1r15a/Lrrk1/Ppp4c/Pycard/Ppp1r1b/Cd300a/Npm1/Stat3/Prkca/Socs3/Pcp4/Parp14/Adipoq/Sh2b3/Hspb1/Ptprc/Rgs2/Pbk/Casp3/Gadd45g/Impact/Fabp4/Spry1/Ccnb1/Cdkn1a/Bak1/Eng/Pmepa1/Gadd45a/Ptpn6/Lyn/Sh3gl2/Plpp3/Camk2n1/Bag1/Cdkn2c/Hpca/Ncapg2/Xdh/Deptor/Trib1/Nckap1l/Gadd45b/Csk/Il18/Zfyve28/Cdk5rap2/Rack1/Aida/Gnai2/Prkcd/Irf1/Ier3/Ogt/Mapt/Tp53/Ppp1r36/Gpd1l/Dmtn/Zc3h12a/Gstp1/Uchl1/Rock1/…	88
24hr	GO:0007015	actin filament organization	87/1802	454/18112	1.371e-09	1.38583e-07	Arap1/Arhgap18/Ezr/Vasp/Myo7a/Arhgap17/Pycard/Gas7/Myo1c/Baiap2/Cyfip2/Pdlim4/Pfn1/Hcls1/Arpc1b/Rhoh/Lcp1/Ptk2b/Tpm4/Synpo/Cx3cl1/Fhod1/Cotl1/S100a10/Rhoc/S1pr1/Aif1/Wasf1/Id1/Cass4/Capg/Wasl/Tmsb10/Ctnna2/Arhgap25/Kank4/Nckap1l/Gas2l3/Rac2/Twf1/Pstpip1/Tmod3/Tf/Flna/Myo1e/Add2/Cd2ap/Hip1/Marcksl1/Prkcd/Pxn/Tnnt2/Ppargc1b/Rhobtb2/Capza1/Gsn/Sdc4/Ppp1r9a/Dmtn/Was/Cald1/Myh10/Sptan1/Arfip1/Cgnl1/Sh…	87
24hr	GO:0050900	leukocyte migration	78/1802	391/18112	1.49235e-09	1.48416e-07	Tgfb1/Itgal/Dock8/Il33/Pycard/Anxa1/Ch25h/Stk10/Ccl2/Cd300a/Cxcl16/Prkca/Serpine1/Cmklr1/Fcer1g/Spp1/Kit/Rhoh/Myo1g/Lgals3/Ripk3/Ptk2b/Myo9b/Camk1d/Syk/Itgb1/Cx3cl1/Calr/Trim55/S1pr1/Aif1/Itgb2/Spi1/Plcb1/Wasl/Cd9/Lyn/Csf3r/Rin3/Lgmn/Nckap1l/Rac2/St3gal4/Vav1/Scg2/Msn/Itga2b/Add2/Myd88/Lgals9/Ccl6/Cd200r1/Slamf8/Rpl13a/Nfkbia/Tp53/Fcgr2a/Il1a/Rock1/Dysf/Itgb3/Cxcl12/Ninj1/Cx3cr1/Slit2/Cxcl14/Cnr2…	78
24hr	GO:0050866	negative regulation of cell activation	54/1802	231/18112	1.69432e-09	1.65828e-07	Tgfb1/Tyrobp/Axl/Gal/Anxa1/Havcr2/Grn/Cd300a/Runx1/Sh2b3/Hspb1/Fcgr2b/Hlx/Lgals3/Casp3/Hmox1/Cbfb/Cx3cl1/Lst1/Spi1/Cst7/Cebpb/Nr1h3/Cd44/Gpnmb/Ptpn6/Cd9/Lyn/Fgr/Sox11/Nckap1l/Parp3/Inpp5d/Il4r/Lgals9/Syt11/Fgl2/Cyld/Prkcd/Irf1/Sdc4/Zc3h12a/Pla2g2d/Tyro3/Cnr2/Cd86/Abat/Prnp/Clnk/Lrfn5/Laptm5/Trem2/Vsir/Zbtb7b	54
24hr	GO:1901990	regulation of mitotic cell cycle phase transition	65/1802	304/18112	1.97896e-09	1.90661e-07	Tgfb1/Rrm1/Plk1/Fbxo5/Ccnd1/Anxa1/Rpl26/Aurkb/Ccl2/Cdc6/Lsm11/Brca1/Adamts1/Kntc1/Cenpf/Dtl/Myo16/Rpl17/Cdt1/Cenpe/Ccnb1/Cdkn1a/Cdk1/Aif1/Bub1b/Plcb1/Ube2c/Rbl1/Gpnmb/Ptpn6/Cdkn2c/Pdpn/Rrm2/Tcf3/E2f7/Cdk2/Rps27l/Tmod3/Ndc80/Trip13/Birc5/Stil/Plk3/Cdk4/Ttk/Cdk5rap2/Pml/Nabp1/Clspn/Inhba/Ier3/Blm/Anp32b/Zfp36l1/Tp53/Spdl1/Klf4/Bid/Cdc25a/Psme2/Kank2/Anapc15/Zwilch/Slfn13/Cdc14a	65
24hr	GO:0031960	response to corticosteroid	69/1802	332/18112	2.24439e-09	2.12676e-07	Tgfb1/Zfp36/Cebpa/Fosb/Ccnd1/Anxa1/Ccl2/Prkca/Tk1/Socs3/Adipoq/Serpine1/Anxa3/Casp3/Eif4ebp1/Lmnb1/Junb/Cyba/Fabp4/Foxo1/Shc1/Hmgcs2/Cdkn1a/Aif1/Il1rn/Eng/Ptgds/Pcna/Grin2b/C1qb/Sdc1/Fos/Ucn2/Cybb/Birc5/Map2k1/Tyms/Got1/Col1a1/C3/Ctsb/Nefl/Dpyd/Slit3/Ptgs2/Jak2/Ppargc1b/Zfp36l1/Htr1b/Acsbg1/Sult1a1/Atp2b1/Gstp1/Wnt7b/L1cam/Hnmt/Slit2/Ghsr/Hmbs/Gjb2/Sgk1/Txn1/Fosl1/Cav1/Stc1/Bax/Ctsl/Cacna1g/Sstr4	69
24hr	GO:0048168	regulation of neuronal synaptic plasticity	28/1802	82/18112	2.27646e-09	2.12676e-07	Slc8a2/Grin2a/Kalrn/Vgf/Fcgr2b/Kit/Camk2b/Unc13a/Rab3a/Camk2a/Synpo/Syngap1/Grin2b/Ncdn/Egr2/Slc4a10/Plk3/Jph3/Mctp1/Rasgrf1/Bhlhe41/Kcnn2/Rab8a/Arc/Neto1/Chrd/Cpeb1/Shisa6	28
24hr	GO:0032970	regulation of actin filament-based process	81/1802	416/18112	2.36579e-09	2.17724e-07	Tgfb1/Arap1/Arhgap18/Vasp/Fes/Arhgap17/Pycard/Myo1c/Baiap2/Cyfip2/Pdlim4/Pfn1/Hcls1/Arpc1b/Rhoh/Ptk2b/Synpo/Cx3cl1/Fhod1/Cotl1/Iqgap3/S100a10/Rhoc/Ect2/S1pr1/Wasf1/Id1/Hck/Capg/Wasl/Tmsb10/Ctnna2/Arhgdib/Kank4/Pdpn/Nckap1l/Rac2/Twf1/Tmod3/Flna/Fgf13/Atp1a2/Pkp2/Add2/Cd2ap/Prkcd/Pxn/Tnnt2/Rhobtb2/Capza1/Gsn/Sdc4/Ppp1r9a/Dmtn/Il1a/Was/Rock1/Itgb3/Sptan1/Arfip1/Cgnl1/Shroom2/Iqgap2/Snx9/Slit2/Daam2/…	81
24hr	GO:0048661	positive regulation of smooth muscle cell proliferation	35/1802	120/18112	2.98252e-09	2.70444e-07	Tgfb1/P2ry6/Prkca/Adamts1/Rbpj/Hbegf/Hmox1/Cx3cl1/Cyba/Fgf2/Shc1/S1pr1/Aif1/Tgm2/Nr4a3/Hes5/Myc/Stat1/Igfbp5/Calcrl/Il18/Myd88/Gnai2/Ptgs2/Jak2/Htr1b/Itgb3/Jun/Tgfbr2/Mmp9/Cdh13/Ldlrap1/C3ar1/Irak4/Pak1	35
24hr	GO:0071375	cellular response to peptide hormone stimulus	77/1802	390/18112	3.08792e-09	2.75944e-07	Tgfb1/Ucp2/Myo1c/Ccl2/Cdc6/Stat3/Prkca/Socs3/Adipoq/Kl/Serpine1/Eprs/Eif4ebp1/Camk2a/Cyba/Foxo1/Shc1/Hmgcs2/Map1b/Car2/Plcb1/Nfe2l2/Nr1h3/Cav2/Nr4a3/Ybx1/Fos/Hdac9/Myc/Gpt/Cdk2/Csk/Stat1/Rab31/Cdk4/Il18/Got1/Sh2b2/Rasgrf1/Gnai2/Prkcd/Irf1/Jak2/Pxn/Ogt/Pgr/Zfp36l1/Gria1/Ccna2/Rab8a/Rab13/Atp2b1/Gstp1/Rock1/Itgb3/Tyk2/Rhoq/Ghsr/Jun/Nfkb1/Bcar3/Adipor1/Gjb2/Sgk1/Rpe65/Brip1/Vamp2/Cav1/Nmnat2/Inhbb/R…	77
24hr	GO:0001819	positive regulation of cytokine production	92/1802	498/18112	3.18735e-09	2.8076e-07	Akap12/Tgfb1/Tyrobp/Il33/Furin/Pycard/Frmd8/Anxa1/Havcr2/Ccl2/Sphk1/Dhx58/Stat3/Brca1/Runx1/Adipoq/Card11/Serpine1/Oas1a/Hspb1/Rab7b/Mapkapk2/Ptprc/Fcer1g/Kit/Hmgb2/Syk/Cd14/Plcg2/Irf8/Cx3cl1/Cyba/Aif1/B2m/Plcb1/Cebpb/Rasgrp1/Zc3hav1/Clec7a/Nr4a3/Fgr/Ripk2/Isg15/Nlrc4/Rsad2/Casp1/Scamp5/Slc11a1/Stat1/Cybb/Sash3/Il4r/Ripk1/Il18/Casp8/Clu/Myd88/C3/Il1rl1/Lgals9/Nlrp1a/Pnp/Tlr7/Irf1/Ptgs2/Jak2/Gbp5/…	92
24hr	GO:0022604	regulation of cell morphogenesis	69/1802	336/18112	3.79055e-09	3.25367e-07	Arap1/Arhgap18/Ezr/Fes/Syt17/Anxa1/Gas7/Ccl2/Baiap2/LOC100362023/P4hb/Kalrn/Cux1/Kit/Rhoh/Camk2b/Cpne6/Ptk2b/Unc13a/Calr/S100a10/Rhoc/Sh3glb1/Fmnl2/Itpka/Hck/Cass4/Cd44/Fgr/Pdpn/Akap5/Syt1/Rac2/Epb41l3/Epha4/Myl12a/Msn/Flna/Picalm/Rasal1/Lims1/Epb41/Fmnl3/Unc13d/Gna13/Gna12/Pxn/Strip2/Plxna1/Rhobtb2/Enpp2/Zmym3/Dmtn/Kif3a/Plxna2/Itgb3/Cpne5/Rhoq/Myh10/Bcl11a/Arc/Sgk1/Has2/Braf/Plxna3/Csf1r/Plekho…	69
24hr	GO:0002444	myeloid leukocyte mediated immunity	35/1802	121/18112	3.79929e-09	3.25367e-07	Tyrobp/Fes/Cd300a/Stxbp2/Lat2/Ncf1/Fcer1g/Anxa3/Kit/Syk/Hmox1/Fcgr1a/Itgb2/Spi1/Ptgds/Rasgrp1/Lyn/Nr4a3/Fgr/Rac2/Il4r/Fcgr3a/Unc13d/Myd88/C3/Lgals9/Cplx2/Fcgr2a/Cx3cr1/Vamp8/Vamp2/Stx11/Clnk/Ddx21/Irak4	35
24hr	GO:0051384	response to glucocorticoid	64/1802	304/18112	5.01857e-09	4.19999e-07	Tgfb1/Zfp36/Cebpa/Fosb/Ccnd1/Anxa1/Ccl2/Prkca/Tk1/Socs3/Adipoq/Serpine1/Anxa3/Casp3/Eif4ebp1/Lmnb1/Junb/Fabp4/Foxo1/Shc1/Hmgcs2/Cdkn1a/Aif1/Il1rn/Ptgds/Pcna/Grin2b/C1qb/Sdc1/Fos/Ucn2/Birc5/Map2k1/Tyms/Got1/C3/Ctsb/Nefl/Dpyd/Slit3/Ptgs2/Jak2/Ppargc1b/Zfp36l1/Acsbg1/Sult1a1/Atp2b1/Gstp1/Wnt7b/L1cam/Hnmt/Slit2/Ghsr/Hmbs/Gjb2/Sgk1/Txn1/Fosl1/Cav1/Stc1/Bax/Ctsl/Cacna1g/Sstr4	64
24hr	GO:0010639	negative regulation of organelle organization	73/1802	366/18112	5.04053e-09	4.19999e-07	Arap1/Plk1/Fbxo5/Aurkb/Ccnf/Npm1/Pfn1/Top2a/Vat1/Kntc1/Lif/Ckap2/Cdt1/Cenpe/Map1b/Ccnb1/Lmna/S1pr1/Bub1b/Tpx2/Capg/Tmsb10/Ctnna2/Mcm2/Kank4/Tspo/Twf1/Nme6/Tmod3/Ndc80/Fgf13/Trip13/Birc5/Ttk/Add2/Gpx1/Bok/Cdk5rap2/Pml/Pttg1/Tubb4a/Prkcd/Tmem14a/Bcl2l2/Ier3/Capza1/Gsn/Mapt/Ppp1r9a/Tp53/Spdl1/Map1a/Oma1/Was/Recql4/Sptan1/Cgnl1/Shroom2/Map4/Slit2/Coro2b/Mapre1/Sgk1/Anapc15/Zwilch/Tlr2/Slx4/Nol3/Apc2/…	73
24hr	GO:0051249	regulation of lymphocyte activation	89/1802	481/18112	5.32964e-09	4.38167e-07	Tgfb1/Tyrobp/Itgal/Dock8/Axl/Pycard/Gal/Anxa1/Havcr2/Ccl2/Cd300a/Efnb3/Runx1/Card11/Sh2b3/Hspb1/Ptprc/Fcgr2b/Hlx/Tnip2/Ikzf1/Rhoh/Cd38/Lgals3/Ripk3/Casp3/Syk/Cbfb/Cdkn1a/Aif1/Lst1/B2m/Cebpb/Cd44/Rasgrp1/Gpnmb/Ptpn6/Clec7a/Lyn/Fgr/Ripk2/Themis2/Sox11/Tcf3/Nckap1l/Rasal3/Rac2/Parp3/Inpp5d/Sash3/Il4r/Fcgr3a/Il18/Myd88/Lgals9/Fgl2/Cyp26b1/Pnp/Cyld/Nfkbiz/Irf1/Slamf8/Jak2/Blm/Sdc4/Zfp36l1/Il13ra1/Il1a…	89
24hr	GO:0070663	regulation of leukocyte proliferation	59/1802	271/18112	5.40554e-09	4.3856e-07	Tgfb1/Tyrobp/Itgal/Il33/Pycard/Gal/Anxa1/Havcr2/Cd300a/Card11/Ptprc/Fcgr2b/Cd38/Lgals3/Ripk3/Casp3/Syk/Cdkn1a/Aif1/Lst1/Cebpb/Cd44/Gpnmb/Ptpn6/Lyn/Ripk2/Sox11/Tcf3/Csf2rb/Nckap1l/Rasal3/Rac2/Inpp5d/Sash3/Fcgr3a/Il18/Myd88/Lgals9/Pnp/Irf1/Jak2/Blm/Sdc4/Il13ra1/Il1a/Pla2g2d/Gstp1/Tyk2/Tgfbr2/Cd86/Prnp/Nck2/Fadd/Csf1r/Laptm5/Ada/Vsir/Zbtb7b/Hhex	59
24hr	GO:0042326	negative regulation of phosphorylation	78/1802	402/18112	5.5103e-09	4.41253e-07	Tgfb1/Plk1/Ppp1r15a/Lrrk1/Ppp4c/Pycard/Cd300a/Npm1/Stat3/Prkca/Socs3/Pcp4/Parp14/Adipoq/Sh2b3/Hspb1/Ptprc/Rgs2/Pbk/Casp3/Gadd45g/Impact/Fabp4/Spry1/Ccnb1/Cdkn1a/Bak1/Eng/Pmepa1/Gadd45a/Ptpn6/Lyn/Sh3gl2/Plpp3/Camk2n1/Bag1/Cdkn2c/Ncapg2/Xdh/Deptor/Trib1/Gadd45b/Csk/Il18/Zfyve28/Cdk5rap2/Rack1/Aida/Prkcd/Irf1/Ier3/Ogt/Mapt/Gpd1l/Dmtn/Zc3h12a/Gstp1/Uchl1/Rock1/Birc3/Dmd/Slit2/Jun/Shb/Srcin1/Prnp/Pkig…	78
24hr	GO:0009612	response to mechanical stimulus	70/1802	346/18112	5.62671e-09	4.44362e-07	Tgfb1/Pde2a/Bag3/Il33/Fosb/Ccl2/Prkca/Kalrn/Serpine1/Hspb1/Kcnk2/Tmem150c/Kit/Ptk2b/Casp3/Itgb1/Junb/Cyba/Fgf2/Map1b/Ccnb1/Lmna/Bak1/Eng/Ano3/Gadd45a/Atp2b2/Ltbr/Grin2b/Fos/Myc/Casp1/Stat1/Atp1a2/Kcnj4/Il18/Casp8/Got1/Col1a1/Ets1/Myd88/Il1rl1/Ctsb/Phf24/Tlr7/Kcnc1/Prkcd/Irf1/Ptgs2/Capn2/Asic2/Mbd2/Gsn/Nfkbia/Etv1/Itgb3/Tnfrsf1a/Tifab/Cxcl12/Dmd/Jun/Tgfbr2/Nfkb1/Mmp9/Fosl1/Ryr2/Cav1/Fadd/Rcan1/Chi…	70
24hr	GO:0032956	regulation of actin cytoskeleton organization	73/1802	367/18112	5.69325e-09	4.44362e-07	Tgfb1/Arap1/Arhgap18/Vasp/Fes/Arhgap17/Pycard/Myo1c/Baiap2/Cyfip2/Pdlim4/Pfn1/Hcls1/Arpc1b/Rhoh/Ptk2b/Synpo/Cx3cl1/Fhod1/Cotl1/Iqgap3/S100a10/Rhoc/Ect2/S1pr1/Wasf1/Id1/Hck/Capg/Wasl/Tmsb10/Ctnna2/Arhgdib/Kank4/Nckap1l/Rac2/Twf1/Tmod3/Flna/Add2/Cd2ap/Prkcd/Pxn/Rhobtb2/Capza1/Gsn/Sdc4/Ppp1r9a/Dmtn/Il1a/Was/Rock1/Itgb3/Sptan1/Arfip1/Cgnl1/Shroom2/Iqgap2/Snx9/Slit2/Daam2/Coro2b/Plek/Nck2/Tlr2/Arhgef1…	73
24hr	GO:2001257	regulation of cation channel activity	46/1802	188/18112	5.87446e-09	4.52774e-07	Cacng3/P2ry6/Gal/Cnih2/Grin2a/Ccl2/Stac2/Ptk2b/Cacnb2/Plcg2/Itgb1/Amigo1/Rasgrf2/Gstm7/Hpca/Kcns2/Fgf13/Kcnab1/Mapk8ip2/Rrad/Jph3/Ank3/Rasgrf1/Kcnc1/Nos1ap/Gnb5/Asic2/Dysf/Stac/Dmd/Hap1/Ikbkb/Arc/Neto1/Mmp9/Kcne2/Vamp2/Cav1/Cacna2d1/Ctss/Trem2/Calm1/Cacng2/Cacnb1/Kcnc2/Shisa6	46
24hr	GO:0048259	regulation of receptor-mediated endocytosis	35/1802	123/18112	6.1044e-09	4.64688e-07	Vtn/Nsf/Prkca/Adipoq/Serpine1/Ankrd13a/Syk/Plcg2/Necab2/B2m/Aak1/Wasl/Sh3gl2/Dnajc6/Hpca/Akap5/Rin3/Cd63/Anxa2/Tf/Picalm/Synj1/Clu/C3/Cd2ap/Hip1/Syt11/Apln/Kif3a/Itgb3/Hap1/Arc/Usp46/Ubqln2/Ldlrap1	35
24hr	GO:0000082	G1/S transition of mitotic cell cycle	48/1802	201/18112	6.45581e-09	4.85446e-07	Rrm1/Ccnd1/Anxa1/Rpl26/Ccl2/Lsm11/Adamts1/Pole/Camk2b/Eif4ebp1/Myo16/Camk2a/Rpl17/Nfatc1/Itgb1/Iqgap3/Ppp3ca/Tcf19/Cdkn1a/Aif1/Plcb1/Rbl1/Gpnmb/Ptpn6/Cdkn2c/Pdpn/Rrm2/Tcf3/E2f7/Myc/Cdk2/Rps27l/Stil/Plk3/Cdk4/Pml/Inhba/Anp32b/Tp53/Klf4/Bid/Nasp/Cdc25a/E2f6/Psme2/Kank2/Slfn13/Cdk17	48
24hr	GO:0072593	reactive oxygen species metabolic process	55/1802	246/18112	6.60055e-09	4.90349e-07	Tgfb1/Tyrobp/Stat3/Brca1/Ncf1/Ripk3/Ptk2b/Syk/Plcg2/Cyba/Foxo1/Shc1/Cdkn1a/Cbs/Itgb2/Nfe2l2/Gadd45a/Hk2/Clec7a/Xdh/Ncf4/Tspo/Abcd2/Vav1/Cybb/Ripk1/Txnrd1/Il18/Gpx1/Dhrs4/Gnai2/Gch1/Prkcd/Prdx5/Plau/Ier3/Ogt/Mapt/Tp53/Ncf2/Zc3h12a/Gstp1/Gls2/Cryab/Birc3/Mycn/Prdx1/Tgfbr2/Sesn1/Olr1/Prdx6/Arf4/Rab27a/Hba-a2/Lrrk2	55
24hr	GO:0014074	response to purine-containing compound	52/1802	227/18112	7.08805e-09	5.20297e-07	Pde2a/Ezr/Fosb/Ppp1r15a/P2ry6/Ccl2/Sphk1/Adipoq/Serpine1/Vgf/Rplp0/Ptk2b/Crem/Plcg2/Junb/Hmgcs2/Gstm7/Hspa5/Itpr1/Slc6a1/Penk/Sdc1/Fos/Pik3cg/Gpd1/Cdk2/Casp1/Tf/Stat1/Igfbp5/Hmgcs1/Il18/Col1a1/Tmem38a/Ptgs2/Pla2g5/Rpl13a/Ppargc1b/Zfp36l1/Tp53/Dmtn/C1s/Rap1a/Pygm/Jun/Fosl1/Ryr2/Stc1/Braf/Inhbb/Rap1b/Gnal	52
24hr	GO:0071277	cellular response to calcium ion	29/1802	91/18112	7.23586e-09	5.21088e-07	Syt7/Fosb/Syt17/Alox5ap/Rasa4/Cpne6/Plcg2/Cpne7/Junb/Ect2/Hspa5/Hpca/Clic4/Fos/Lgmn/Syt1/Cpne4/Rasal1/Syt11/Slc25a23/Dmtn/Cpne5/Cacybp/Jun/Mef2a/Braf/Inhbb/Syt2/Adcy8	29
24hr	GO:0002695	negative regulation of leukocyte activation	49/1802	208/18112	7.26784e-09	5.21088e-07	Tgfb1/Tyrobp/Axl/Gal/Anxa1/Havcr2/Grn/Cd300a/Runx1/Hspb1/Fcgr2b/Hlx/Lgals3/Casp3/Hmox1/Cbfb/Cx3cl1/Lst1/Spi1/Cst7/Cebpb/Nr1h3/Cd44/Gpnmb/Ptpn6/Lyn/Fgr/Sox11/Nckap1l/Parp3/Inpp5d/Il4r/Lgals9/Syt11/Fgl2/Cyld/Irf1/Sdc4/Zc3h12a/Pla2g2d/Tyro3/Cnr2/Cd86/Prnp/Clnk/Lrfn5/Laptm5/Vsir/Zbtb7b	49
24hr	GO:0001933	negative regulation of protein phosphorylation	71/1802	356/18112	8.1972e-09	5.80965e-07	Tgfb1/Plk1/Ppp1r15a/Lrrk1/Ppp4c/Pycard/Cd300a/Npm1/Prkca/Socs3/Pcp4/Parp14/Adipoq/Sh2b3/Hspb1/Ptprc/Rgs2/Pbk/Casp3/Gadd45g/Impact/Fabp4/Spry1/Ccnb1/Cdkn1a/Bak1/Eng/Pmepa1/Gadd45a/Ptpn6/Lyn/Sh3gl2/Plpp3/Camk2n1/Bag1/Cdkn2c/Ncapg2/Xdh/Deptor/Trib1/Gadd45b/Il18/Zfyve28/Cdk5rap2/Rack1/Aida/Prkcd/Irf1/Ogt/Gpd1l/Dmtn/Zc3h12a/Gstp1/Uchl1/Dmd/Slit2/Jun/Shb/Srcin1/Prnp/Pkig/Nck2/Cav1/Ppm1e/Wwtr1/Bax/Nr2f2…	71
24hr	GO:0030098	lymphocyte differentiation	80/1802	420/18112	8.38662e-09	5.87635e-07	Tgfb1/Axl/Anxa1/Dock2/Stat3/Runx1/Card11/Sh2b3/Hspb1/Ptprc/Fcer1g/Hlx/Ikzf1/Kit/Rhoh/Rbpj/Ripk3/Ptk2b/Nfil3/Syk/Nfatc1/Cbfb/Plcg2/Irf8/Bak1/Spi1/B2m/Cd44/Rasgrp1/Mafb/Ptpn6/Ripk2/Rsad2/Bcl11b/Tcf3/Nckap1l/Cmtm7/Inpp5d/Vav1/Sash3/Il4r/Il18/Lgals9/Fgl2/Cyp26b1/Fzd7/Pnp/Cyld/Nfkbiz/Cdk6/Irf1/Slamf8/Rpl22/Blm/Tcirg1/Zfp36l1/Tp53/Il1a/Fancd2/Zc3h12a/Dock11/Pla2g2d/Sstr1/Bcl11a/Chd7/Tyro3/Tgfbr2/Shb/Mf…	80
24hr	GO:0000302	response to reactive oxygen species	60/1802	281/18112	8.67742e-09	6.01179e-07	Ucp2/Axl/Anxa1/Sphk1/Rnf112/Prkca/Serpine1/Ncf1/Hspb1/Ripk3/Ptk2b/Casp3/Klf6/Impact/Hmox1/Foxo1/Shc1/Ect2/Cdk1/Bak1/Nfe2l2/Pcna/Nr4a3/Sdc1/Fos/Xdh/Stat1/Ripk1/Plk3/Il18/Col1a1/Ets1/Gpx1/Rack1/Gch1/Prkcd/Prdx5/Pxn/Capn2/Ppargc1b/Tp53/Klf4/Lig1/Il1a/Gstp1/Cryab/Prdx1/Jun/Mmp9/Sesn1/Txn1/Fosl1/Cfh/Olr1/Prdx6/Oser1/Nol3/Hba-a2/Ada/Lrrk2	60
24hr	GO:0043254	regulation of protein-containing complex assembly	82/1802	435/18112	8.94931e-09	6.13127e-07	Napa/Tgfb1/Arhgap18/Vasp/Fes/Pycard/Myo1c/Baiap2/Cyfip2/Pfn1/Hcls1/Arpc1b/Ikzf1/Lgals3/Lcp1/Ptk2b/Unc13a/Rab3a/Eif4ebp1/Syk/Impact/Plcg2/Cdt1/Cotl1/Rhoc/Map1b/Sh3glb1/Bak1/Hspa5/Hck/Pmepa1/Capg/Tmsb10/Clec7a/Tal1/Kank4/Isg15/Nckap1l/Twf1/Tmod3/Hjurp/Msn/Clu/Add2/Myd88/Cdk5rap2/Rack1/Thra/Aida/Tubb4a/Tppp/Prkcd/Rpl13a/Gbp5/Capza1/Gsn/Mapt/Ppp1r9a/Tp53/Bid/Cryab/Sptan1/Snx9/Slit2/Daam2/Mapre1/Plek/…	82
24hr	GO:0051056	regulation of small GTPase mediated signal transduction	54/1802	242/18112	9.71197e-09	6.58066e-07	Arap1/Plce1/Arhgap18/Dynlt1/Sipa1l3/Arhgap17/Sipa1/LOC100362023/Rasa4/Myo9b/Itgb1/Spry1/Rasgrf2/Arhgef28/Syngap1/Psd4/Chn1/Rasgrp1/Tgm2/Adcyap1r1/Rasgef1a/Arhgap25/Arhgdib/Pik3cg/Cyth4/Rasal3/Arhgef25/Arhgap4/Amot/Mmd2/Rasal1/Arhgap20/Map2k1/Sh2b2/Cd2ap/Rasgrf1/Ogt/Madd/Rtn4r/Arhgap42/Arfgef3/Cgnl1/Rgl2/Slit2/Lrrc59/Cyth3/Ssx2ip/Rit2/Kank2/Kctd13/Rap1gap/Map4k4/Dennd3/Tiam1	54
24hr	GO:0051924	regulation of calcium ion transport	62/1802	296/18112	1.06517e-08	7.13454e-07	Tgfb1/Cd33/P2ry6/Ccl2/Stac2/Serpine1/Wfs1/Lgals3/Jph4/Ptk2b/Cacnb2/Camk2a/Plcg2/Cx3cl1/Cyba/Trpc4/Gstm7/Bak1/Cacna1b/Adcyap1r1/Itpr1/Atp2b2/Ptpn6/Lyn/Hpca/Akap5/Pik3cg/Tspan13/Tspo/Atp1a2/Epb41/Stc2/Rrad/Jph3/Pml/Gnai2/Plp1/Tmem38a/Ptgs2/Nos1ap/Gnb5/Atp1b1/Atp2b1/Dysf/Itgb3/Stac/Cxcl12/Dmd/Trpc1/Chd7/Hap1/Prnp/Kcne2/Ryr2/Cav1/Stc1/Bax/Cacna2d1/Nol3/Cacna1g/Calm1/Cacnb1	62
24hr	GO:0045576	mast cell activation	27/1802	82/18112	1.07608e-08	7.13454e-07	Fes/Lcp2/Cd300a/Stxbp2/Serpine1/Lat2/Fcer1g/Kit/Rhoh/Syk/Hmox1/Ptgds/Rasgrp1/Ptpn6/Lyn/Nr4a3/Fgr/Rac2/Il4r/Unc13d/Lgals9/Cplx2/Fcgr2a/Cnr2/Vamp8/Clnk/Cd48	27
24hr	GO:0002221	pattern recognition receptor signaling pathway	43/1802	173/18112	1.10643e-08	7.25774e-07	Pik3ap1/Havcr2/Cd300a/Dhx58/Oas1a/Rab7b/Mapkapk2/Tnip2/Cd14/Plcg2/Cyba/Otulin/Nr1h3/Bpifb1/Zc3hav1/Clec7a/Lyn/Ripk2/Rsad2/Casp1/Mapkapk3/LOC681325/Tril/Myd88/Lgals9/Oasl/Cd180/Tlr7/Pja2/Irf1/Nfkbia/Irak2/Nod1/Ptprs/Ninj1/Tyro3/Cd86/Tlr2/Cav1/Ifi35/Plin3/Trem2/Irak3	43
24hr	GO:0045639	positive regulation of myeloid cell differentiation	33/1802	115/18112	1.30815e-08	8.49059e-07	Tgfb1/Tyrobp/Fes/Stat3/Prkca/Runx1/Hcls1/Tesc/Rab7b/Lif/Ikzf1/Hmgb2/Car2/Gfi1b/Mturn/Tal1/Isg15/Fos/Trib1/Nckap1l/Inpp5d/Stat1/Ripk1/Casp8/Ets1/Inhba/Ppargc1b/Zfp36l1/Ninj1/Jun/Fadd/Csf1r/Trem2	33
24hr	GO:0022409	positive regulation of cell-cell adhesion	61/1802	292/18112	1.55045e-08	9.95838e-07	Plaur/Tgfb1/Itgal/Dock8/Pycard/Anxa1/Havcr2/Ccl2/Efnb3/Runx1/Card11/Ptprc/Hlx/Ikzf1/Rhoh/Syk/Cbfb/Cx3cl1/Aif1/Itgb2/B2m/Cd44/Rasgrp1/Nr4a3/Plpp3/Ripk2/Pdpn/Nckap1l/Rasal3/St3gal4/Sash3/Il4r/Il18/Ets1/Lgals9/Ank3/Pnp/Cyld/Nfkbiz/Jak2/Kifap3/Blm/Gcnt2/Dmtn/Il1a/Tyk2/L1cam/Tbx18/Tgfbr2/Shb/Cd86/Fut4/Nck2/Cav1/Has2/Fadd/Rap1gap/Nlrp3/Ada/Vsir/Zbtb7b	61
24hr	GO:0046683	response to organophosphorus	46/1802	194/18112	1.67873e-08	1.06608e-06	Pde2a/Ezr/Fosb/P2ry6/Ccl2/Sphk1/Adipoq/Serpine1/Vgf/Rplp0/Ptk2b/Crem/Plcg2/Junb/Hmgcs2/Hspa5/Itpr1/Penk/Sdc1/Fos/Pik3cg/Gpd1/Cdk2/Casp1/Tf/Stat1/Igfbp5/Il18/Tyms/Col1a1/Rfc3/Ptgs2/Pla2g5/Rpl13a/Ppargc1b/Zfp36l1/Dmtn/C1s/Rap1a/Pygm/Jun/Fosl1/Stc1/Braf/Inhbb/Rap1b	46
24hr	GO:0043270	positive regulation of ion transport	67/1802	334/18112	1.69438e-08	1.06608e-06	Cacng3/P2ry6/Gal/Ccl2/Stac2/Pcp4/Serpine1/Tesc/Wfs1/Nat8l/Lgals3/Cacnb2/Camk2a/Plcg2/Itgb1/Cx3cl1/Amigo1/Gstm7/Bak1/Cebpb/Adcyap1r1/Itpr1/Slc6a1/Atp2b2/Grin2b/Akap5/Tspo/Syt1/Scn3b/Htr2c/Flna/Ank3/Plp1/Kcnc1/Chrm1/Atp1b1/Asic2/Kcnn2/Gpd1l/Kcnip2/Il1a/Atp2b1/Stac/Cxcl12/Dmd/Trpc1/Hap1/Ikbkb/Tcaf1/Arc/Slc38a3/Atf4/Vamp8/Sgk1/Abat/Kcne2/Ryr2/Cav1/Stc1/Bax/Cacna2d1/Ctss/Trem2/Sstr4/Calm1/Cacng2/Kcnc2	67
24hr	GO:1902903	regulation of supramolecular fiber organization	75/1802	391/18112	1.80064e-08	1.12149e-06	Arap1/Arhgap18/Vasp/Fes/Pycard/Myo1c/Baiap2/Cyfip2/Pdlim4/Pfn1/Hcls1/Arpc1b/Ptk2b/Ckap2/Synpo/Cx3cl1/Fhod1/Cotl1/S100a10/Rhoc/Map1b/S1pr1/Wasf1/Id1/Tpx2/Capg/Wasl/Tmsb10/Ctnna2/Kank4/Nckap1l/Twf1/Tmod3/Flna/Fgf13/Clu/Add2/Cdk5rap2/Tubb4a/Prkcd/Pxn/Capza1/Gsn/Sdc4/Mapt/Ppp1r9a/Map1a/Was/Cryab/Sptan1/Arfip1/Cgnl1/Shroom2/Snx9/Slit2/Daam2/Coro2b/Mapre1/Plek/Sgk1/Gda/Nck2/Tlr2/Cav1/Ppm1e/Pfdn1/Braf/M…	75
24hr	GO:1990778	protein localization to cell periphery	73/1802	377/18112	1.85515e-08	1.14018e-06	Tgfb1/Plk1/Cacng3/Ezr/Ehd2/Lin7b/Grin2a/Rab26/Abi3/Stac2/Nsf/Nptx1/Rab40b/Kalrn/Adipoq/Nptx2/Tesc/Atp2b4/Fcer1g/Kcnip4/Camk2b/Lgals3/Rab3a/Cacnb2/Camk2a/Itgb1/S100a10/Sapcd2/Ehd4/Akap5/Scn3b/Anxa2/Csk/Epb41l3/Rab31/Myl12a/Ar/Flna/Fgf13/Picalm/Epb41/Map2k1/Pkp2/Ank3/Gnai1/Rack1/Tspan17/Ttc7a/Lgi1/Atp1b1/Rab3d/Cplx1/Rab3c/Rab8a/Rab13/Vamp3/Rock1/Tnfrsf1a/Stac/Rhoq/Tub/Ikbkb/Rap1a/Mapk10/Ghsr/Sys1/V…	73
24hr	GO:0032944	regulation of mononuclear cell proliferation	55/1802	253/18112	1.86763e-08	1.14018e-06	Tgfb1/Tyrobp/Itgal/Pycard/Gal/Anxa1/Havcr2/Cd300a/Card11/Ptprc/Fcgr2b/Cd38/Lgals3/Ripk3/Casp3/Syk/Cdkn1a/Aif1/Lst1/Cebpb/Cd44/Gpnmb/Ptpn6/Lyn/Ripk2/Sox11/Tcf3/Nckap1l/Rasal3/Rac2/Inpp5d/Sash3/Fcgr3a/Il18/Myd88/Lgals9/Pnp/Irf1/Jak2/Blm/Sdc4/Il13ra1/Il1a/Pla2g2d/Tyk2/Tgfbr2/Cd86/Prnp/Nck2/Fadd/Csf1r/Laptm5/Ada/Vsir/Zbtb7b	55
24hr	GO:2000379	positive regulation of reactive oxygen species metabolic process	27/1802	84/18112	1.92903e-08	1.16504e-06	Tgfb1/Tyrobp/Ripk3/Ptk2b/Syk/Plcg2/Cyba/Cdkn1a/Itgb2/Nfe2l2/Gadd45a/Clec7a/Xdh/Tspo/Il18/Dhrs4/Gnai2/Prkcd/Plau/Ogt/Mapt/Tp53/Zc3h12a/Gstp1/Tgfbr2/Olr1/Rab27a	27
24hr	GO:0042098	T cell proliferation	51/1802	227/18112	1.95651e-08	1.16504e-06	Tgfb1/Itgal/Itgad/Dock8/Pycard/Anxa1/Havcr2/Dock2/Card11/Ptprc/Lgals3/Ripk3/Casp3/Syk/Aif1/Itgb2/Cebpb/Cd44/Rasgrp1/Gpnmb/Ptpn6/Ripk2/Nckap1l/Rasal3/Rac2/Slc11a1/Msn/Sash3/Elf4/Il18/Lgals9/Pnp/Irf1/Jak2/Blm/Sdc4/Tp53/Il1a/Pla2g2d/Tyk2/Cxcl12/Tgfbr2/Ebi3/Cd86/Prnp/Nck2/Bax/Fadd/Laptm5/Vsir/Zbtb7b	51
24hr	GO:0006816	calcium ion transport	84/1802	457/18112	1.96504e-08	1.16504e-06	Slc8a2/Tgfb1/Cd33/Cacng3/P2ry6/Grin2a/Ccl2/Stac2/Serpine1/Atp2b4/Ptprc/Wfs1/Camk2b/Lgals3/Jph4/Ptk2b/Gpm6a/Cacnb2/Camk2a/Nfatc1/Plcg2/Cx3cl1/Cyba/Fgf2/Trpc4/Ppp3ca/Gstm7/Bak1/Slc24a3/Cacna1b/Adcyap1r1/Itpr1/Atp2b2/Ptpn6/Grin2b/Lyn/Slc24a2/Hpca/Akap5/Pik3cg/Tspan13/Tspo/Anxa2/Htr2c/Atp2b3/Cacna1e/Atp1a2/Calcrl/Epb41/Kcnn4/Stc2/Rrad/Jph3/Pml/Gnai2/Plp1/Tmem38a/Ptgs2/Nos1ap/Gnb5/Atp1b1/Slc25a23/Atp2…	84
24hr	GO:0000819	sister chromatid segregation	45/1802	189/18112	2.09466e-08	1.22154e-06	Plk1/Eml3/Fbxo5/Kif22/Aurkb/Spag5/Cdc6/Top2a/Kif18b/Kntc1/Nsl1/Nuf2/Tacc3/Esco2/Cdt1/Cenpe/Ccnb1/Kifc1/Kif18a/Bub1b/Knstrn/Nusap1/Ube2c/Kif2c/Cdc20/Cdca8/Ncapg2/Espl1/Racgap1/Ndc80/Trip13/Birc5/Ttk/Ppp2r1a/Cdk5rap2/Pttg1/Nek2/Dsn1/Spdl1/Fen1/Recql4/Smc4/Rmi2/Anapc15/Zwilch	45
24hr	GO:0097193	intrinsic apoptotic signaling pathway	63/1802	308/18112	2.09996e-08	1.22154e-06	Plaur/Pycard/Cdip1/Rpl26/Brca1/Prkca/P4hb/Hspb1/Chek2/Tp53bp2/Wfs1/Tpt1/Ripk3/Casp3/Hmox1/Sh3glb1/Cdkn1a/Bak1/Cebpb/Nfe2l2/Cd44/Itpr1/Ybx3/Siva1/Rps7/Myc/Rps27l/Bcl2a1/Map2k1/Phlda3/Clu/Gpx1/Bok/Pml/Rack1/Cyld/Crip1/Rpl11/Ptgs2/Msx1/Bcl2l2/Jak2/Ier3/Mapt/Trim32/Aen/Tp53/E2f2/Bid/Tnfrsf1a/Cxcl12/Scn2a/Atf4/Mmp9/Mlh1/Nck2/Ppp1r13b/Cav1/Tmem117/Bax/Nol3/Trem2/Lrrk2	63
24hr	GO:0010976	positive regulation of neuron projection development	51/1802	228/18112	2.28082e-08	1.31435e-06	Dynlt1/Fes/Grn/Sphk1/Baiap2/Pcp4/Kalrn/Adamts1/Hspb1/Rgs2/Lif/Camk2b/Ptk2b/Camk1d/Itgb1/Cx3cl1/Enc1/Amigo1/Hspa5/Itpka/Nfe2l2/Itpr1/Ret/Lyn/Twf1/Flna/Ndrg4/Lrrc7/Apbb1/Ranbp1/Mapt/Ppp1r9a/Sez6/Ndnf/Ltk/Dmd/Bcl11a/Hap1/Ikbkb/Rap1a/Fgfr1/Negr1/Nckipsd/Rit2/Cntf/Crtc1/Braf/Cobl/Kidins220/Cpeb1/Tiam1	51
24hr	GO:0140029	exocytic process	28/1802	90/18112	2.36571e-08	1.35065e-06	Napa/Syt7/Cd300a/Stxbp2/Fcer1g/Unc13a/Rab3a/Syk/Camk2a/Cadps2/Lyn/Otof/Syt1/Unc13d/Synj1/Cplx2/Sv2a/Rab3d/Cplx1/Rab3c/Dmtn/Rab8a/Rab13/Plek/Vamp8/Vamp2/Syt2/Stx1a	28
24hr	GO:0007051	spindle organization	45/1802	190/18112	2.4843e-08	1.40534e-06	Plk1/Eml3/Kif11/Fbxo5/Ezr/Haus5/Uvrag/Aurkb/Spag5/Chek2/Aspm/Nuf2/Tacc3/Haus4/Cenpe/Ccnb1/Kifc1/Cdk1/Knstrn/Tpx2/Mybl2/Cdc20/Espl1/Racgap1/Parp3/Ndc80/Flna/Spc25/Stil/Dlgap5/Haus8/Ppp2r1a/Ranbp1/Gnai1/Tppp/Kifc2/Nek2/Ccsap/Map9/Kif15/Map4/Mapre1/Mlh1/Mapre3/Dync1h1	45
24hr	GO:0043299	leukocyte degranulation	27/1802	85/18112	2.56117e-08	1.43565e-06	Fes/Cd300a/Stxbp2/Lat2/Fcer1g/Anxa3/Kit/Syk/Hmox1/Itgb2/Spi1/Ptgds/Rasgrp1/Lyn/Nr4a3/Fgr/Nckap1l/Rac2/Il4r/Unc13d/Lgals9/Cplx2/Vamp8/Vamp2/Stx11/Clnk/Rab27a	27
24hr	GO:0050670	regulation of lymphocyte proliferation	54/1802	249/18112	2.73642e-08	1.52007e-06	Tgfb1/Tyrobp/Itgal/Pycard/Gal/Anxa1/Havcr2/Cd300a/Card11/Ptprc/Fcgr2b/Cd38/Lgals3/Ripk3/Casp3/Syk/Cdkn1a/Aif1/Lst1/Cebpb/Cd44/Gpnmb/Ptpn6/Lyn/Ripk2/Sox11/Tcf3/Nckap1l/Rasal3/Rac2/Inpp5d/Sash3/Fcgr3a/Il18/Myd88/Lgals9/Pnp/Irf1/Jak2/Blm/Sdc4/Il13ra1/Il1a/Pla2g2d/Tyk2/Tgfbr2/Cd86/Prnp/Nck2/Fadd/Laptm5/Ada/Vsir/Zbtb7b	54
24hr	GO:0031346	positive regulation of cell projection organization	83/1802	453/18112	2.76623e-08	1.52291e-06	Arap1/Plce1/Dynlt1/Fes/Grn/Sphk1/Baiap2/Pfn1/Pcp4/Kalrn/Adamts1/Cux1/Hspb1/Rgs2/Lif/Kit/Camk2b/Ptk2b/Gpm6a/Camk1d/Itgb1/Cx3cl1/Enc1/Amigo1/Map1b/Sh3glb1/Hspa5/Itpka/Nfe2l2/Itpr1/Wasl/Ret/Lyn/Akap5/Rac2/Twf1/Rpl4/Epha4/Flna/Gdi1/Picalm/Ndrg4/Map2k1/Lrrc7/Apbb1/Ranbp1/Nefl/Crocc/Plxna1/Mapt/Ppp1r9a/Enpp2/Sez6/Dnm3/Dock11/Ndnf/Plxna2/Ltk/Cxcl12/Rhoq/Dmd/L1cam/Bcl11a/Hap1/Ikbkb/Rap1a/Fgfr1/Negr1/Slit…	83
24hr	GO:0051091	positive regulation of DNA-binding transcription factor activity	58/1802	276/18112	2.79156e-08	1.52326e-06	Tgfb1/Pycard/Sphk1/Npm1/Stat3/Hcls1/Card11/Rab7b/Fcgr2b/Anxa3/Kit/Ripk3/Camk1d/Camk2a/Plcg2/Cx3cl1/Ppp3ca/Itgb2/Cebpb/Neurod1/Clec7a/Plpp3/Ripk2/Nlrc4/Tcf3/Ar/Adcy1/Ripk1/Il18/Clu/Sav1/Myd88/Lgals9/LOC100359583/Jak2/Ppargc1b/Ifrd1/Trim32/Irak2/Nod1/Trappc9/Ikbkb/Cx3cr1/Trim5/Jun/Trim34/Trim21/Fosl1/Crtc1/Tlr2/Cav1/Nlrp3/Prkcb/Irak3/Prkch/Lrrfip1/Adcy8/Dhx33	58
24hr	GO:0097191	extrinsic apoptotic signaling pathway	52/1802	236/18112	2.83371e-08	1.53269e-06	Tgfb1/Bag3/Il33/Pycard/Brca1/Serpine1/Ptprc/Atf3/Lgals3/Hmgb2/Casp3/Hmox1/Cx3cl1/Sort1/Lmna/Bak1/Spi1/Ret/Ltbr/Siva1/Deptor/Faim2/Bcl2a1/Itm2c/Scg2/Ar/Tnfsf12/Ripk1/Il18/Casp8/Gpx1/Bok/Ppp2r1a/Pml/Cyld/Bcl2l2/Inhba/Jak2/Madd/Il1a/Gstp1/Bid/Ctnna1/Cx3cr1/Fgfr1/Agap2/G0s2/Cav1/Bax/Fadd/Map2k5/Nol3	52
24hr	GO:0001666	response to hypoxia	81/1802	439/18112	2.9595e-08	1.58681e-06	Tgfb1/Ucp2/Aldoc/Ccl2/Npm1/Socs3/P4hb/Adipoq/Serpine1/Kcnk2/Rbpj/Cd38/Tacc3/Ptk2b/Casp3/Eif4ebp1/Hmox1/Cx3cl1/Cyba/Shc1/Ddah1/Ccnb1/Lmna/Cbs/Eng/Nfe2l2/Itpr1/Hk2/Grin2b/Penk/Myc/Casp1/Ucn2/Tf/Epha4/Cybb/Plk3/Il18/Map2k1/Stc2/Ets1/Pml/Prkcd/Ptgs2/Plau/Atp1b1/Capn2/Ogt/Zfp36l1/Tp53/B3gat1/Ccna2/Il1a/Ndnf/Cryab/Tnfrsf1a/Cxcl12/Trpc1/Scn2a/Pygm/Tgfbr2/Hmbs/Mmp9/Hilpda/Mlh1/Abat/Brip1/Tlr2/Ryr2/Cav1/S…	81
24hr	GO:0030217	T cell differentiation	61/1802	297/18112	2.99548e-08	1.59225e-06	Tgfb1/Anxa1/Dock2/Stat3/Runx1/Card11/Sh2b3/Hspb1/Ptprc/Fcer1g/Hlx/Ikzf1/Kit/Rhoh/Ripk3/Syk/Cbfb/Spi1/B2m/Cd44/Rasgrp1/Mafb/Ripk2/Rsad2/Bcl11b/Tcf3/Nckap1l/Vav1/Sash3/Il4r/Il18/Lgals9/Fgl2/Cyp26b1/Fzd7/Pnp/Cyld/Nfkbiz/Cdk6/Irf1/Rpl22/Blm/Tcirg1/Zfp36l1/Tp53/Il1a/Fancd2/Zc3h12a/Pla2g2d/Sstr1/Bcl11a/Chd7/Tgfbr2/Shb/Braf/Fadd/Nlrp3/Ctsl/Ada/Vsir/Zbtb7b	61
24hr	GO:0009636	response to toxic substance	62/1802	304/18112	3.04112e-08	1.6027e-06	Aldh1a1/Prkcg/Arhgap33/Grin2a/Prkca/Tk1/Alox5ap/Mt1/Mt2A/Shc1/Map1b/Ccnb1/Gstm7/Cdkn1a/Pim1/Cdk1/Bak1/Rad51/Srxn1/Nfe2l2/Slc6a1/Grin2b/Lyn/Penk/Sdc1/Fos/Gpx2/Scn8a/Cdk2/Casp1/Scn2b/Cdk4/Txnrd1/Tyms/Gpx1/Nefl/Kcnc1/Gch1/Prdx5/Ptgs2/Mgst3/Ogt/Htr1b/Gria1/Ppp1r9a/Txnrd3/Sult1a1/Gstp1/Cnp/Ikbkb/Prdx1/Atf4/Sesn1/Mlh1/Brip1/Txn1/Tlr2/Bax/Inhbb/Prdx6/Hba-a2/Kcnc2	62
24hr	GO:1901987	regulation of cell cycle phase transition	75/1802	396/18112	3.13894e-08	1.64023e-06	Tgfb1/Rrm1/Plk1/Fbxo5/Atf5/Ccnd1/Anxa1/Rpl26/Aurkb/Ccl2/Cdc6/Npm1/Lsm11/Brca1/Adamts1/Kntc1/Chek2/Atp2b4/Cenpf/Dtl/Myo16/Rpl17/Plcg2/Cdt1/Cenpe/Ccnb1/Cdkn1a/Cdk1/Aif1/Bub1b/Plcb1/Ube2c/Rbl1/Gpnmb/Ptpn6/Cdkn2c/Pdpn/Rrm2/Tcf3/E2f7/Cdk2/Rps27l/Tmod3/Ndc80/Trip13/Birc5/Stil/Plk3/Cdk4/Ttk/Apbb1/Cdk5rap2/Pml/Nabp1/Clspn/Inhba/Ier3/Blm/Fam83d/Anp32b/Zfp36l1/Tp53/Spdl1/Klf4/Fancd2/Bid/Cdc25a/Psme2/Cirbp/…	75
24hr	GO:0002768	immune response-regulating cell surface receptor signaling pathway	52/1802	237/18112	3.28531e-08	1.70229e-06	Tyrobp/Ezr/Blnk/Lcp2/Cd300a/Klhl6/Card11/Lat2/Cmklr1/Ptprc/Fcgr2b/Fcer1g/Kit/Cd38/Myo1g/Lgals3/Syk/Plcg2/Fcgr1a/Cd8b/Ptpn6/Clec7a/Lyn/Nr4a3/Ripk2/Themis2/Nckap1l/Csk/Vav1/Fcgr3a/Kcnn4/Sh2b2/Tec/Cyld/Nfkbiz/Fcgr2a/Zc3h12a/Elf1/Rap1a/Shb/Nras/Prnp/Tlr2/Braf/Bax/Cmtm3/Prkcb/C3ar1/Laptm5/Ada/Prkch/Oscar	52
24hr	GO:0007613	memory	42/1802	173/18112	3.3874e-08	1.74056e-06	Slc8a2/Cebpa/Slc17a7/Grin2a/Ppp1r1b/Kalrn/Kcnk2/Camk4/Il1rn/Plcb1/Cebpb/Slc6a1/Grin2b/Camk2n1/Slc24a2/Foxo6/Lgmn/Casp1/Fgf13/Klk8/Adcy1/Calb1/Jph3/Syt11/Pja2/Ptgs2/Brinp1/Gria1/Mapt/Map1a/Fen1/Scn2a/Cx3cr1/Arc/Neto1/Sgk1/Crtc1/Comt/Hrh3/Rcan1/Trem2/Adcy8	42
24hr	GO:1901991	negative regulation of mitotic cell cycle phase transition	41/1802	167/18112	3.50698e-08	1.78711e-06	Plk1/Fbxo5/Ccnd1/Rpl26/Aurkb/Ccl2/Cdc6/Brca1/Kntc1/Dtl/Myo16/Cdt1/Cenpe/Ccnb1/Cdkn1a/Cdk1/Bub1b/Rbl1/Gpnmb/E2f7/Rps27l/Ndc80/Trip13/Birc5/Plk3/Ttk/Cdk5rap2/Pml/Nabp1/Clspn/Inhba/Ier3/Blm/Zfp36l1/Tp53/Spdl1/Klf4/Kank2/Anapc15/Zwilch/Slfn13	41
24hr	GO:0000070	mitotic sister chromatid segregation	40/1802	161/18112	3.60467e-08	1.82184e-06	Plk1/Eml3/Fbxo5/Kif22/Aurkb/Spag5/Cdc6/Kif18b/Kntc1/Nsl1/Nuf2/Tacc3/Cdt1/Cenpe/Ccnb1/Kifc1/Kif18a/Bub1b/Knstrn/Nusap1/Ube2c/Kif2c/Cdc20/Cdca8/Ncapg2/Espl1/Racgap1/Ndc80/Trip13/Birc5/Ttk/Ppp2r1a/Cdk5rap2/Pttg1/Nek2/Dsn1/Spdl1/Smc4/Anapc15/Zwilch	40
24hr	GO:0050729	positive regulation of inflammatory response	38/1802	149/18112	3.71496e-08	1.86231e-06	Cebpa/Ctsc/Pde2a/Il33/Pycard/Grn/Prkca/Serpine1/Alox5ap/Fcer1g/Plcg2/Cx3cl1/Fabp4/Fcgr1a/Cebpb/Tgm2/Camk2n1/Pik3cg/Casp1/Ripk1/Ets1/C3/Il1rl1/Nlrp1a/Nfkbiz/Ptgs2/Jak2/Nfkbia/Fcgr2a/Tnfrsf1a/Ninj1/Fgfr1/Vamp8/Tlr2/Ifi35/Ctss/Trem2/Lrrk2	38
24hr	GO:0043087	regulation of GTPase activity	68/1802	348/18112	3.92307e-08	1.95078e-06	Arap1/Dock8/Dynlt1/Sipa1l3/Pycard/Sipa1/Ccl2/Kalrn/Rasa4/Rgs16/Ptk2b/Dock9/Arhgap22/Myo9b/Itgb1/Cx3cl1/Spry1/Iqgap3/S100a10/Rasgrf2/Ect2/S1pr1/Syngap1/Chn1/Arhgap11a/Rasgrp1/Tgm2/Cav2/Rasgef1a/Arhgap25/Arhgap9/Rasal3/Elmod1/Sh3bp4/Vav1/Epha4/Amot/Picalm/Rasal1/Rgs8/Snx18/Lims1/Map2k1/Ccl6/Ptprn2/Rasgrf1/Rack1/Gnb5/Plxna1/Rtn4r/Arhgap42/Rrp1b/Dock11/Plxna2/Iqgap2/Snx9/Rgl2/Rap1a/Arhgap27/Bcar3/Arh…	68
24hr	GO:0017157	regulation of exocytosis	55/1802	259/18112	4.36458e-08	2.15296e-06	Syt7/Prkcg/Fes/Syt17/Anxa1/Cd300a/Rab26/Rph3al/Nsf/Prkca/Stxbp2/Fcer1g/Rab3a/Cacnb2/Syk/Hmox1/Ppp3ca/Itgb2/Spi1/Cacna1b/Cadps2/Lyn/Fgr/Sdc1/Vsnl1/Nckap1l/Syt1/Rac2/Scamp5/Il4r/Adcy1/Unc13d/Lgals9/Syt11/Gnai2/Sdc4/Rab3d/Htr1b/Rab3c/Rab8a/Rab13/Apba2/Hap1/Rap1a/Vamp8/Vamp2/Braf/Rap1b/Prkcb/Rab27a/Cacna1g/Syt2/Calm1/Lrrk2/Stx1a	55
24hr	GO:0002573	myeloid leukocyte differentiation	52/1802	239/18112	4.40037e-08	2.15339e-06	Tgfb1/Tyrobp/Cebpa/Pde2a/Lrrk1/Fes/Prkca/Fasn/Runx1/Hcls1/Adipoq/Tesc/Fcer1g/Lif/Ikzf1/Kit/Rbpj/Camk4/Nfatc1/Junb/Car2/Gfi1b/Spi1/Cebpb/Mafb/Ltbr/Lyn/Tal1/C1qc/Fos/Trib1/Myc/Anxa2/Tf/Inpp5d/Ripk1/Casp8/Cdk6/Ppargc1b/Tcirg1/Zfp36l1/Ninj1/Jun/Tgfbr2/Cd86/Tlr2/Fadd/Gpc3/Csf1r/Trem2/Oscar/Hhex	52
24hr	GO:0051591	response to cAMP	38/1802	150/18112	4.50447e-08	2.18697e-06	Pde2a/Ezr/Fosb/Adipoq/Serpine1/Vgf/Rplp0/Ptk2b/Crem/Junb/Hmgcs2/Hspa5/Itpr1/Penk/Sdc1/Fos/Pik3cg/Gpd1/Cdk2/Tf/Stat1/Igfbp5/Il18/Col1a1/Pla2g5/Rpl13a/Ppargc1b/Zfp36l1/Dmtn/C1s/Rap1a/Pygm/Jun/Fosl1/Stc1/Braf/Inhbb/Rap1b	38
24hr	GO:0050867	positive regulation of cell activation	73/1802	385/18112	4.55886e-08	2.19609e-06	Tgfb1/Tyrobp/Cebpa/Ctsc/Itgal/Dock8/Il33/Axl/Pycard/Anxa1/Havcr2/Ccl2/Efnb3/Runx1/Stxbp2/Card11/Ptprc/Fcer1g/Hlx/Tnip2/Ikzf1/Rhoh/Cd38/Syk/Cbfb/Cdkn1a/Aif1/Itgb2/B2m/Rasgrp1/Clec7a/Nr4a3/Fgr/Ripk2/Rps6ka1/Pdpn/Tcf3/Nckap1l/Rasal3/Inpp5d/Sash3/Il4r/Fcgr3a/Il18/Myd88/Il1rl1/Lgals9/Pnp/Cyld/Nfkbiz/Jak2/Blm/Il13ra1/Il1a/Tyk2/Plpp6/Fgfr1/Tgfbr2/Shb/Cd86/Plek/Mlh1/Vamp8/Nck2/Il15ra/Cav1/Fadd/Nlrp3/Trem…	73
24hr	GO:2001233	regulation of apoptotic signaling pathway	76/1802	407/18112	4.71582e-08	2.25409e-06	Plaur/Ctsc/Pycard/Rpl26/Brca1/P4hb/Serpine1/Hspb1/Ptprc/Atf3/Wfs1/Camk2b/Lgals3/Tpt1/Ripk3/Hmgb2/Hmox1/Cx3cl1/Lmna/Sh3glb1/Nfe2l2/Cd44/Ret/Ltbr/Ybx3/Rps7/Deptor/Myc/Faim2/Itm2c/Scg2/Ar/Tnfsf12/Ripk1/Map2k1/Casp8/Clu/Mapk8ip2/Gpx1/Bok/Ppp2r1a/Pml/Rack1/Cyld/Gnai2/Prkcd/Rpl11/Tmem14a/Ptgs2/Msx1/Bcl2l2/Inhba/Jak2/Ier3/Madd/Trim32/Tp53/Gstp1/Bid/Cxcl12/Ctnna1/Cx3cr1/Fgfr1/Agap2/Mmp9/Nck2/G0s2/Cav1/Ba…	76
24hr	GO:0051258	protein polymerization	58/1802	280/18112	4.76387e-08	2.25954e-06	Arhgap18/Fbxo5/Vasp/Fes/Pycard/Gas7/Myo1c/Vtn/Baiap2/Cyfip2/Pfn1/Hcls1/Arpc1b/Ptk2b/Cotl1/Map1b/Aif1/Tpx2/Ube2c/Capg/Wasl/Tmsb10/Kank4/Nckap1l/Twf1/Pstpip1/Tmod3/Fgf13/Nde1/Add2/Cdk5rap2/Nefl/Tubb4a/Tppp/Prkcd/Capza1/Gsn/Mapt/Ppp1r9a/Trim32/Was/Sptan1/Snx9/Slit2/Daam2/Mapre1/Pstpip2/Sgk1/Gda/Coro7/Nck2/Tlr2/Cav1/Mapre3/Cobl/Micall2/Pak1/Nedd1	58
24hr	GO:0140014	mitotic nuclear division	59/1802	287/18112	4.85931e-08	2.28721e-06	Tgfb1/Plk1/Eml3/Kif20b/Kif11/Fbxo5/Kif22/Mki67/Aurkb/Spag5/Cdc6/Sphk1/Kif18b/Kntc1/Chek2/Nsl1/Nuf2/Tacc3/Cdt1/Cenpe/Ccnb1/Kifc1/Kif18a/Bub1b/Knstrn/Nusap1/Tpx2/Mybl2/Ube2c/Cav2/Kif2c/Cdc20/Cdca8/Ncapg2/Espl1/Racgap1/Nme6/Ndc80/Flna/Trip13/Birc5/Nde1/Ttk/Ppp2r1a/Ranbp1/Cdk5rap2/Pttg1/Kifc2/Nek2/Ccsap/Dsn1/Spdl1/Il1a/Map9/Smc4/Kif15/Anapc15/Zwilch/Cdc14a	59
24hr	GO:1903037	regulation of leukocyte cell-cell adhesion	66/1802	336/18112	5.03562e-08	2.35225e-06	Tgfb1/Itgal/Dock8/Pycard/Anxa1/Havcr2/Ccl2/Cd300a/Efnb3/Runx1/Card11/Hspb1/Ptprc/Hlx/Ikzf1/Rhoh/Lgals3/Casp3/Syk/Cbfb/Aif1/Itgb2/B2m/Cebpb/Cd44/Rasgrp1/Gpnmb/Ptpn6/Nr4a3/Ripk2/Nckap1l/Rasal3/St3gal4/Sash3/Il4r/Il18/Ets1/Lgals9/Fgl2/Pnp/Cyld/Nfkbiz/Irf1/Jak2/Blm/Sdc4/Klf4/Il1a/Zc3h12a/Pla2g2d/Tyk2/Cxcl12/Tgfbr2/Shb/Cd86/Fut4/Prnp/Nck2/Cav1/Has2/Fadd/Nlrp3/Laptm5/Ada/Vsir/Zbtb7b	66
24hr	GO:0002250	adaptive immune response	77/1802	415/18112	5.09167e-08	2.36054e-06	Tgfb1/Ctsc/Il33/Nfkb2/Pycard/Anxa1/Havcr2/Stat3/Alcam/Klhl6/Lat2/Ung/Ptprc/Fcgr2b/Fcer1g/Hlx/Myo1g/Ripk3/Ptk2b/Syk/Camk4/Adcy7/C7/Fcgr1a/B2m/Cd8b/Ptpn6/Clec7a/Lyn/Ripk2/C1qb/C1qc/C1qa/Rsad2/Csf2rb/Nckap1l/Csk/Parp3/Slc11a1/Inpp5d/Sash3/Il4r/Fcgr3a/Il18/Unc13d/Myd88/C3/Il1rl1/Tec/Tap1/Nfkbiz/Prkcd/Jak2/Tcirg1/Fcgr2a/Zc3h12a/Was/C1s/Otub1/Cx3cr1/Mlh1/Exo1/Nras/Stx11/Cd48/Cfh/Fadd/Nlrp3/Ctss/Prkcb/C…	77
24hr	GO:0001505	regulation of neurotransmitter levels	57/1802	274/18112	5.31275e-08	2.44466e-06	Napa/Slc17a7/Syt7/Prkcg/Lin7b/Sphk1/Gfap/Prkca/Stxbp2/Nat8l/Unc13a/Rab3a/Cacnb2/Camk2a/Itgb1/Cacna1b/Slc6a1/Syn2/Cadps2/Otof/Syt1/Htr2c/Sv2b/Atp1a2/Adcy1/Synj1/Aldh5a1/Mctp1/Ptprn2/Dagla/Nos1ap/Syn1/Cplx2/Sv2a/Htr1b/Cplx1/Ppp1r9a/Kcnc3/Itgb3/Apba2/Hnmt/Rap1a/Per2/Abat/Vamp2/Slc6a11/Braf/Comt/Rap1b/Pdyn/Hrh3/Prkcb/Syt2/Pak1/Calm1/Lrrk2/Stx1a	57
24hr	GO:0001818	negative regulation of cytokine production	60/1802	295/18112	5.60709e-08	2.56099e-06	Tgfb1/Zfp36/Tyrobp/Cd33/Il33/Ezr/Axl/Furin/Pycard/Anxa1/Havcr2/Dhx58/Adipoq/Oas1a/Cmklr1/Ptprc/Fcgr2b/Serpinb1a/Hmox1/Cx3cl1/Adcy7/Gpnmb/Clec4a3/Ptpn6/Hdac9/Tspo/Nckap1l/Abcd2/Csk/Slc11a1/Inpp5d/Cd2ap/Il1rl1/Lgals9/Cd200r1/Syt11/Pml/Rel/Klf4/Zc3h12a/Atp2b1/Gstp1/Anxa4/Cuedc2/Tnfrsf1a/Ptprs/Cx3cr1/Fgfr1/Ghsr/Nfkb1/Prnp/Tlr2/Inhbb/Map2k5/Nlrp3/Laptm5/Srgn/Trem2/Vsir/Irak3	60
24hr	GO:0018209	peptidyl-serine modification	67/1802	345/18112	6.30886e-08	2.86033e-06	Il11/Tgfb1/Plk1/Prkcg/Ppp1r15a/Aurkb/Ppp1r1b/Prkca/Hcls1/Lmtk2/Chek2/Atp2b4/Mapkapk2/Lif/Camk2b/Camk1d/Syk/Camk4/Camk2a/Foxo1/Cdk1/Bak1/Cd44/Gadd45a/Ret/Ripk2/Rps6ka1/Cdk2/Camkv/Dclk3/Mapkapk3/Pnck/Prkx/Ripk1/Ttk/Rack1/Prkcd/Clspn/Ptgs2/Galnt1/Stk38l/Ogt/Clk1/Mast3/Gpd1l/Dmtn/Ndnf/Rock1/Dmd/Ikbkb/Tgfbr2/Bcar3/Sgk1/Txn1/Galnt16/Nck2/Cav1/Braf/Bax/Camk1g/Dmpk/Prkcb/Pak1/Prkch/Lrrk2/Galnt13/Vrk1	67
24hr	GO:0051092	positive regulation of NF-kappaB transcription factor activity	39/1802	158/18112	6.42399e-08	2.89126e-06	Tgfb1/Pycard/Sphk1/Npm1/Stat3/Card11/Rab7b/Ripk3/Camk2a/Plcg2/Cx3cl1/Itgb2/Clec7a/Ripk2/Nlrc4/Ar/Ripk1/Il18/Clu/Myd88/Lgals9/LOC100359583/Trim32/Irak2/Nod1/Trappc9/Ikbkb/Cx3cr1/Trim5/Trim34/Trim21/Tlr2/Cav1/Nlrp3/Prkcb/Irak3/Prkch/Lrrfip1/Dhx33	39
24hr	GO:0032611	interleukin-1 beta production	28/1802	94/18112	6.74157e-08	2.99054e-06	Tyrobp/Cd33/Pycard/Sphk1/Stat3/Hspb1/Serpinb1a/S1pr3/Clec7a/Ripk2/Nlrc4/Casp1/Il18/Casp8/Myd88/Lgals9/Nlrp1a/Pml/Jak2/Gbp5/Zc3h12a/Nod1/Gstp1/Cx3cr1/Ghsr/Tlr2/Nlrp3/Trem2	28
24hr	GO:0032651	regulation of interleukin-1 beta production	28/1802	94/18112	6.74157e-08	2.99054e-06	Tyrobp/Cd33/Pycard/Sphk1/Stat3/Hspb1/Serpinb1a/S1pr3/Clec7a/Ripk2/Nlrc4/Casp1/Il18/Casp8/Myd88/Lgals9/Nlrp1a/Pml/Jak2/Gbp5/Zc3h12a/Nod1/Gstp1/Cx3cr1/Ghsr/Tlr2/Nlrp3/Trem2	28
24hr	GO:0051348	negative regulation of transferase activity	57/1802	276/18112	6.91669e-08	3.04631e-06	Zfp36/Plk1/Fbxo5/Pycard/Cd300a/Npm1/Prkca/Pcp4/Adipoq/Sh2b3/Hspb1/Ptprc/Rgs2/Casp3/Gadd45g/Fabp4/Spry1/Cdkn1a/Bub1b/Gadd45a/Ptpn6/Lyn/Camk2n1/Rps20/Cdkn2c/Cdc20/Ncapg2/Rps7/Deptor/Trib1/Gadd45b/Csk/Parp3/Rpl23/Zfyve28/Cdk5rap2/Pml/Rack1/Aida/Prkcd/Rpl11/Mapt/Tp53/Gstp1/Uchl1/Shb/Srcin1/Pkig/Cav1/Ppm1e/Midn/Wwtr1/Nr2f2/Irak3/Hhex/Limk1/Fam72a	57
24hr	GO:0002279	mast cell activation involved in immune response	21/1802	58/18112	7.10704e-08	3.10794e-06	Fes/Cd300a/Stxbp2/Lat2/Fcer1g/Kit/Syk/Hmox1/Ptgds/Rasgrp1/Ptpn6/Lyn/Nr4a3/Fgr/Rac2/Il4r/Unc13d/Lgals9/Cplx2/Vamp8/Clnk	21
24hr	GO:0097305	response to alcohol	84/1802	470/18112	7.18311e-08	3.11909e-06	Tgfb1/Aldh1a1/Fosb/P2ry6/Ccnd1/Grin2a/Rps2/Ccl2/Stat3/Brca1/Prkca/Tk1/Adamts1/Adipoq/Serpine1/Rplp0/Rgs2/Ptk2b/Eif4ebp1/Klf6/Lmnb1/Cd14/Adcy7/Junb/Cyba/Hmgcs2/Rps3a/Cdkn1a/Cdk1/Bak1/Spi1/Rad51/Cacna1b/Nr1h3/Adcyap1r1/Itpr1/Grin2b/Penk/Fos/Myc/Tspo/Cdk2/Cybb/Rps4x/Birc5/Hmgcs1/Cdk4/Casp8/Tyms/Myd88/Ctsb/Gnai1/Nefl/Slit3/Prkcd/Inhba/Blm/Gsn/Nfkbia/Htr1b/Tp53/Klf4/Atp2b1/Gstp1/Tnfrsf1a/L1cam/Ctnna1/…	84
24hr	GO:0002685	regulation of leukocyte migration	51/1802	236/18112	7.44408e-08	3.2098e-06	Tgfb1/Dock8/Il33/Pycard/Anxa1/Stk10/Ccl2/Cd300a/Serpine1/Cmklr1/Rhoh/Lgals3/Ripk3/Ptk2b/Camk1d/Cx3cl1/Calr/Aif1/Spi1/Plcb1/Wasl/Cd9/Lyn/Rin3/Lgmn/Nckap1l/Rac2/St3gal4/Msn/Itga2b/Myd88/Lgals9/Cd200r1/Slamf8/Tp53/Il1a/Dysf/Itgb3/Cxcl12/Ninj1/Cx3cr1/Slit2/Cxcl14/Mmp9/Fut4/Tlr2/Fadd/Csf1r/C3ar1/Trem2/Ada	51
24hr	GO:0071216	cellular response to biotic stimulus	68/1802	354/18112	7.82232e-08	3.33626e-06	Tgfb1/Zfp36/Pde2a/Axl/Pycard/Litaf/Havcr2/Ccl2/Cxcl16/Prkca/Serpine1/Fcgr2b/Tnip2/Hmgb2/Vim/Syk/Ly86/Cd14/Plcg2/Irf8/Cx3cl1/Hmgcs2/Gbp2/Hspa5/Spi1/B2m/Cebpb/Nr1h3/Clec7a/Lyn/Ripk2/Trib1/Tspo/Casp1/Stat1/Fcgr3a/Cdk4/Il18/Myd88/Cd180/Sash1/Plau/Jak2/Capn2/Ogt/Nfkbia/Tp53/Irak2/Il1a/Zc3h12a/Gstp1/Bid/Cd68/Cx3cr1/Fgfr1/Ghsr/Trim5/Jun/Nfkb1/Mmp9/Cd86/Nfkbib/Cfh/Tlr2/Slx4/Nlrp3/Trem2/Cpeb1	68
24hr	GO:0002262	myeloid cell homeostasis	45/1802	197/18112	7.84558e-08	3.33626e-06	Zfp36/Axl/Anxa1/Stat3/Hcls1/Sh2b3/Fcgr2b/Fcer1g/Ikzf1/Kit/Rps24/Hmgb2/Casp3/Hmox1/Dnase2/Bak1/Gfi1b/Spi1/B2m/Cd44/Mafb/Lyn/Tal1/Pik3cd/Isg15/Ncapg2/Nckap1l/Tmod3/Inpp5d/Stat1/Rhd/Il18/Ets1/Thra/Cdk6/Inhba/Jak2/Zfp36l1/Dmtn/Lyar/Prdx1/Cfh/Bax/Hba-a2/Uba5	45
24hr	GO:0048167	regulation of synaptic plasticity	67/1802	347/18112	7.9388e-08	3.35278e-06	Slc8a2/Tyrobp/Syt7/Prkcg/Grin2a/Baiap2/Mpp2/Gfap/Kalrn/Vgf/Fcgr2b/Kit/Cd38/Camk2b/Jph4/Ptk2b/Unc13a/Rab3a/Camk2a/Synpo/Calb2/Rasgrf2/Map1b/Syngap1/Itpka/Atp2b2/Grin2b/Slc24a2/Cdc20/Ncdn/Akap5/Lgmn/Nrgn/Epha4/Adcy1/Egr2/Slc4a10/Calb1/Plk3/Jph3/Mctp1/Rasgrf1/Bhlhe41/Ptgs2/Cplx2/Gria1/Mapt/Ppp1r9a/Kcnn2/Map1a/Lzts1/Rab8a/Cx3cr1/Arc/Neto1/Atf4/Mmp9/Prnp/Vamp2/Crtc1/Braf/Gnal/Chrd/Pak1/Cpeb1/Shisa6/Ad…	67
24hr	GO:0018105	peptidyl-serine phosphorylation	63/1802	319/18112	8.21579e-08	3.44616e-06	Il11/Tgfb1/Plk1/Prkcg/Ppp1r15a/Aurkb/Ppp1r1b/Prkca/Hcls1/Lmtk2/Chek2/Atp2b4/Mapkapk2/Lif/Camk2b/Camk1d/Syk/Camk4/Camk2a/Foxo1/Cdk1/Bak1/Cd44/Gadd45a/Ret/Ripk2/Rps6ka1/Cdk2/Camkv/Dclk3/Mapkapk3/Pnck/Prkx/Ripk1/Ttk/Rack1/Prkcd/Clspn/Ptgs2/Stk38l/Ogt/Clk1/Mast3/Gpd1l/Dmtn/Rock1/Dmd/Ikbkb/Tgfbr2/Bcar3/Sgk1/Txn1/Nck2/Cav1/Braf/Bax/Camk1g/Dmpk/Prkcb/Pak1/Prkch/Lrrk2/Vrk1	63
24hr	GO:0036293	response to decreased oxygen levels	84/1802	473/18112	9.5791e-08	3.99086e-06	Tgfb1/Ucp2/Ppp1r15a/Aldoc/Ccl2/Npm1/Socs3/P4hb/Adipoq/Serpine1/Kcnk2/Rbpj/Cd38/Tacc3/Ptk2b/Casp3/Eif4ebp1/Hmox1/Cx3cl1/Cyba/Shc1/Ddah1/Ccnb1/Lmna/Cbs/Eng/Nfe2l2/Itpr1/Hk2/Grin2b/Penk/Myc/Casp1/Ucn2/Tf/Epha4/Cybb/Plk3/Il18/Map2k1/Stc2/Ets1/Pml/Prkcd/Ptgs2/Plau/Cpeb4/Atp1b1/Capn2/Ogt/Zfp36l1/Tp53/B3gat1/Ccna2/Il1a/Ndnf/Cryab/Tnfrsf1a/Cxcl12/Trpc1/Scn2a/Pygm/Tgfbr2/Atf4/Hmbs/Mmp9/Hilpda/Mlh1/Abat/Br…	84
24hr	GO:0008360	regulation of cell shape	37/1802	148/18112	9.75478e-08	4.03678e-06	Arap1/Arhgap18/Ezr/Fes/Anxa1/Gas7/Ccl2/Baiap2/LOC100362023/Kit/Rhoh/Ptk2b/Rhoc/Fmnl2/Hck/Fgr/Pdpn/Rac2/Epb41l3/Myl12a/Msn/Epb41/Fmnl3/Gna13/Gna12/Pxn/Strip2/Plxna1/Rhobtb2/Dmtn/Kif3a/Plxna2/Rhoq/Myh10/Plxna3/Csf1r/Plekho1	37
24hr	GO:0007265	Ras protein signal transduction	67/1802	349/18112	9.96246e-08	4.09524e-06	Plce1/Dynlt1/Arhgap17/LOC100362023/Kalrn/Rasa4/Rhoh/Myo9b/Rab3a/Itgb1/Spry1/Iqgap3/Rasgrf2/Arhgef28/Syngap1/Cdkn1a/Aif1/Wasf1/Psd4/Rasgrp1/Rasgef1a/Arhgdib/Rerg/Plekhg5/Pdpn/Pik3cg/Cyth4/Cdk2/Rasal3/Arhgef25/Rac2/Arhgap4/Gdi1/Mmd2/Rasal1/Arhgap20/Map2k1/Sh2b2/Rasgrf1/Gna13/Gna12/Ogt/Madd/Rtn4r/Arhgap42/Tp53/Ccna2/Was/Arfgef3/Rock1/Rgl2/Rap1a/Lrrc59/Jun/Cyth3/Ssx2ip/Nras/Rit2/Kank2/Kctd13/Cdh13/Br…	67
24hr	GO:2000377	regulation of reactive oxygen species metabolic process	40/1802	167/18112	1.05605e-07	4.31234e-06	Tgfb1/Tyrobp/Stat3/Brca1/Ripk3/Ptk2b/Syk/Plcg2/Cyba/Foxo1/Shc1/Cdkn1a/Itgb2/Nfe2l2/Gadd45a/Hk2/Clec7a/Xdh/Tspo/Abcd2/Ripk1/Il18/Dhrs4/Gnai2/Gch1/Prkcd/Plau/Ier3/Ogt/Mapt/Tp53/Zc3h12a/Gstp1/Cryab/Birc3/Mycn/Tgfbr2/Olr1/Arf4/Rab27a	40
24hr	GO:0046631	alpha-beta T cell activation	42/1802	180/18112	1.12407e-07	4.55988e-06	Anxa1/Cd300a/Dock2/Stat3/Runx1/Ptprc/Hlx/Ikzf1/Wdfy4/Syk/Cbfb/Cebpb/Cd44/Clec4a3/Ripk2/Rsad2/Bcl11b/Nckap1l/Rasal3/Sash3/Elf4/Il4r/Il18/Lgals9/Pnp/Nfkbiz/Irf1/Rpl22/Jak2/Blm/Tcirg1/Zc3h12a/Pla2g2d/Tyk2/Tgfbr2/Shb/Braf/Nlrp3/Ctsl/Ada/Vsir/Zbtb7b	42
24hr	GO:0034341	response to interferon-gamma	38/1802	155/18112	1.1424e-07	4.57463e-06	Myo1c/Ccl2/Cxcl16/Parp14/Stxbp2/Rab7b/Eprs/Vim/Irf8/Cx3cl1/Gbp2/Aif1/Capg/Myc/Casp1/Slc11a1/Stat1/Il18/Lgals9/Ccl6/Nlrc5/Gch1/Irf1/Jak2/Rpl13a/Gbp5/Gsn/Tp53/Was/Vamp3/Trim21/Cd86/Ifitm3/Vamp8/Stx11/Cfh/Tlr2/Gapdh	38
24hr	GO:0050803	regulation of synapse structure or activity	56/1802	273/18112	1.14255e-07	4.57463e-06	Slc17a7/Arhgap33/Baiap2/Prkca/Nptx1/Kalrn/Fcgr2b/Camk2b/Arhgap22/Ncan/Gpm6a/Amigo1/Slitrk3/Syngap1/Itpka/Lzts3/Ctnna2/Lrtm2/Grin2b/Adgrb2/Cdc20/Dgkb/Camkv/Epha4/Frmpd4/Klk8/Picalm/Nectin1/Flrt2/Adgrl1/Asic2/Cttnbp2/Ppp1r9a/Dnm3/C1ql3/Thbs2/Myh10/Ptprs/Adgrl2/Il10ra/Ghsr/Negr1/Arc/Srcin1/Slitrk1/Prnp/Pdlim5/Lhfpl4/Tlr2/Lrfn5/Dmpk/Arf4/Srgn/Trem2/Lrrk2/Tiam1	56
24hr	GO:0071241	cellular response to inorganic substance	64/1802	329/18112	1.16213e-07	4.62304e-06	Cebpa/Syt7/Fosb/Syt17/Grin2a/Nptx1/Serpine1/Ncf1/Alox5ap/Rasa4/Cpne6/Mt1/Hmox1/Plcg2/Cpne7/Mt2A/Adcy7/Calr/Junb/Fabp4/Foxo1/Ccnb1/Ect2/Hspa5/Rad51/B2m/Nfe2l2/Grin2b/A3galt2/Hpca/Clic4/Fos/Lgmn/Tspo/Syt1/Cpne4/Tf/Cybb/Rasal1/Txnrd1/Syt11/Ank3/Ptgs2/Slc25a23/Blm/Gsn/Enpp2/Dmtn/Ccna2/Cpne5/Cacybp/Jun/Atf4/Hmbs/Mmp9/Cd86/Mef2a/Prnp/Braf/Inhbb/Syt2/Lrrk2/Kcnc2/Adcy8	64
24hr	GO:0002696	positive regulation of leukocyte activation	69/1802	365/18112	1.19657e-07	4.72953e-06	Tgfb1/Tyrobp/Cebpa/Ctsc/Itgal/Dock8/Il33/Axl/Pycard/Anxa1/Havcr2/Ccl2/Efnb3/Runx1/Stxbp2/Card11/Ptprc/Fcer1g/Hlx/Tnip2/Ikzf1/Rhoh/Cd38/Syk/Cbfb/Cdkn1a/Aif1/Itgb2/B2m/Rasgrp1/Clec7a/Nr4a3/Fgr/Ripk2/Tcf3/Nckap1l/Rasal3/Inpp5d/Sash3/Il4r/Fcgr3a/Il18/Myd88/Il1rl1/Lgals9/Pnp/Cyld/Nfkbiz/Jak2/Blm/Il13ra1/Il1a/Tyk2/Plpp6/Tgfbr2/Shb/Cd86/Mlh1/Vamp8/Nck2/Il15ra/Cav1/Fadd/Nlrp3/Trem2/Ada/Vsir/Lrrk2/Zbtb7b	69
24hr	GO:0007163	establishment or maintenance of cell polarity	49/1802	227/18112	1.38257e-07	5.36964e-06	Plk1/Dock8/Kif20b/Dynlt1/Ezr/Sipa1l3/Lin7b/Spag5/Dock2/Rhoh/Ptk2b/Myo9b/Itgb1/Spry1/Rhoc/Map1b/Lmna/Sapcd2/Prickle2/Hes5/Kif2c/Cenpa/Parvg/Nckap1l/Rac2/Ndc80/Msn/Amot/Fgf13/Nde1/Lims1/Lrrc7/Cyp26b1/Cdk5rap2/Rack1/Rhobtb2/Gsn/Tcirg1/Spdl1/Kif3a/Wnt7b/Map4/Ctnna1/Cyth3/Lama1/Coro7/Rap1b/Arf4/Pak1	49
24hr	GO:0032612	interleukin-1 production	31/1802	114/18112	1.38465e-07	5.36964e-06	Tyrobp/Cd33/Pycard/Anxa1/Havcr2/Sphk1/Stat3/Hspb1/Serpinb1a/S1pr3/Cx3cl1/Clec7a/Ripk2/Nlrc4/Casp1/Il18/Casp8/Myd88/Lgals9/Nlrp1a/Pml/Jak2/Gbp5/Zc3h12a/Nod1/Gstp1/Cx3cr1/Ghsr/Tlr2/Nlrp3/Trem2	31
24hr	GO:0032652	regulation of interleukin-1 production	31/1802	114/18112	1.38465e-07	5.36964e-06	Tyrobp/Cd33/Pycard/Anxa1/Havcr2/Sphk1/Stat3/Hspb1/Serpinb1a/S1pr3/Cx3cl1/Clec7a/Ripk2/Nlrc4/Casp1/Il18/Casp8/Myd88/Lgals9/Nlrp1a/Pml/Jak2/Gbp5/Zc3h12a/Nod1/Gstp1/Cx3cr1/Ghsr/Tlr2/Nlrp3/Trem2	31
24hr	GO:1902850	microtubule cytoskeleton organization involved in mitosis	37/1802	150/18112	1.41225e-07	5.44247e-06	Plk1/Eml3/Kif11/Dynlt1/Aurkb/Chek2/Nuf2/Tacc3/Itgb1/Spry1/Cenpe/Ccnb1/Kifc1/Sapcd2/Nusap1/Tpx2/Mybl2/Cdc20/Cenpa/Racgap1/Parp3/Ndc80/Flna/Nde1/Spc25/Stil/Dlgap5/Gnai1/Cdk5rap2/Kifc2/Nek2/Ccsap/Spdl1/Map9/Kif15/Map4/Dync1h1	37
24hr	GO:0019722	calcium-mediated signaling	47/1802	214/18112	1.4372e-07	5.50421e-06	Slc8a2/Itgal/Grin2a/Tmem100/Sphk1/Lat2/Camkk2/Cmklr1/Atp2b4/Ptprc/Ptk2b/Syk/Nfatc1/Plcg2/Necab2/Ppp3ca/Itpr1/Clec7a/Grin2b/Adgrb2/Hpca/Akap5/Vsnl1/Ncald/Atp1a2/Tox3/Tmem38a/Chrm3/Adgrl1/Atp1b1/Mapt/Ppp1r9a/Dmtn/Dmd/L1cam/Cx3cr1/Rit2/Prnp/Ryr2/Cdh13/Camk1g/Dmpk/Rcan1/Trem2/Ada/Calm1/Lrrk2	47
24hr	GO:0007059	chromosome segregation	64/1802	331/18112	1.46349e-07	5.57031e-06	Plk1/Eml3/Fbxo5/Uvrag/Kif22/Mki67/Aurkb/Spag5/Cdc6/Top2a/Brca1/Kif18b/Kntc1/Nsl1/Nuf2/Cenpf/Tacc3/Esco2/Cdt1/Cenpe/Ccnb1/Ect2/Pmf1/Kifc1/Kif18a/Bub1b/Knstrn/Nusap1/Ube2c/Gem/Kif2c/Cdc20/Cdca8/Ncapg2/Espl1/Racgap1/Hjurp/Ndc80/Trip13/Birc5/Nde1/Spc25/Ttk/Ska2/Dlgap5/Ppp2r1a/Cdk5rap2/Pttg1/Nek2/Fam83d/Dsn1/Spdl1/Fen1/Fancd2/Recql4/Smc4/Rmi2/Mlh1/Anapc15/Brip1/Zwilch/Dync1h1/Slx4/Cpeb1	64
24hr	GO:0098813	nuclear chromosome segregation	56/1802	275/18112	1.4768e-07	5.58647e-06	Plk1/Eml3/Fbxo5/Kif22/Aurkb/Spag5/Cdc6/Top2a/Kif18b/Kntc1/Nsl1/Nuf2/Cenpf/Tacc3/Esco2/Cdt1/Cenpe/Ccnb1/Ect2/Kifc1/Kif18a/Bub1b/Knstrn/Nusap1/Ube2c/Gem/Kif2c/Cdc20/Cdca8/Ncapg2/Espl1/Racgap1/Ndc80/Trip13/Birc5/Spc25/Ttk/Ppp2r1a/Cdk5rap2/Pttg1/Nek2/Fam83d/Dsn1/Spdl1/Fen1/Fancd2/Recql4/Smc4/Rmi2/Mlh1/Anapc15/Brip1/Zwilch/Dync1h1/Slx4/Cpeb1	56
24hr	GO:0031349	positive regulation of defense response	59/1802	296/18112	1.50803e-07	5.66982e-06	Tyrobp/Cebpa/Ctsc/Pde2a/Il33/Pycard/Havcr2/Grn/Prkca/Serpine1/Alox5ap/Fcer1g/Hmgb2/Syk/Plcg2/Cx3cl1/Cyba/Fabp4/Fcgr1a/Spi1/Cebpb/Rasgrp1/Tgm2/Clec7a/Camk2n1/Penk/Ripk2/Nlrc4/Pik3cg/Casp1/Vav1/Ripk1/Ets1/C3/Il1rl1/Lgals9/Nlrp1a/Nlrc5/Nfkbiz/Ptgs2/Pla2g5/Jak2/Gbp5/Nfkbia/Fcgr2a/Nod1/Tnfrsf1a/Ninj1/Fgfr1/Trim5/Vamp8/Clnk/Npas2/Tlr2/Fadd/Ifi35/Ctss/Trem2/Lrrk2	59
24hr	GO:0045787	positive regulation of cell cycle	68/1802	360/18112	1.52263e-07	5.69002e-06	Tgfb1/Rrm1/Kif20b/Fbxo5/Ccnd1/Anxa1/Aurkb/Spag5/Cdc6/Sphk1/Npm1/Lsm11/Prkca/Adamts1/Chek2/Dtl/Camk2b/Eif4ebp1/Rpl17/Plcg2/Cdt1/Calr/Plk4/Cenpe/Ccnb1/Ect2/Pim1/Cdk1/Aif1/Nusap1/Plcb1/Ube2c/Nr4a3/Tal1/Cdc20/Rrm2/Ncapg2/Lgmn/Tcf3/E2f7/Myc/Cdk2/Racgap1/Tmod3/Ndc80/Birc5/Stil/Cdk4/Ranbp1/Msx1/Fam83d/Anp32b/Trim32/Tp53/Fen1/Il1a/Rab11fip4/Smc4/Cdc25a/Fgfr1/Shb/Trim21/Fosl1/Mapre3/Dync1h1/Usp22/Cdc14a/C…	68
24hr	GO:0046635	positive regulation of alpha-beta T cell activation	24/1802	76/18112	1.7087e-07	6.34689e-06	Anxa1/Runx1/Ptprc/Hlx/Ikzf1/Syk/Cbfb/Ripk2/Nckap1l/Rasal3/Sash3/Il4r/Il18/Lgals9/Pnp/Nfkbiz/Jak2/Blm/Tyk2/Tgfbr2/Shb/Nlrp3/Ada/Zbtb7b	24
24hr	GO:0045930	negative regulation of mitotic cell cycle	48/1802	222/18112	1.75414e-07	6.45526e-06	Tgfb1/Plk1/Fbxo5/Ccnd1/Rpl26/Aurkb/Ccl2/Cdc6/Brca1/Kntc1/Chek2/Brinp2/Dtl/Myo16/Cdt1/Cenpe/Ccnb1/Cdkn1a/Cdk1/Bub1b/Rbl1/Gpnmb/E2f7/Rps27l/Nme6/Ndc80/Trip13/Birc5/Plk3/Ttk/Cdk5rap2/Pml/Nabp1/Clspn/Inhba/Brinp1/Ier3/Blm/Zfp36l1/Tp53/Spdl1/Klf4/Fancd2/Ptpn3/Kank2/Anapc15/Zwilch/Slfn13	48
24hr	GO:0046638	positive regulation of alpha-beta T cell differentiation	19/1802	51/18112	1.75881e-07	6.45526e-06	Anxa1/Runx1/Hlx/Ikzf1/Syk/Cbfb/Ripk2/Nckap1l/Sash3/Il4r/Il18/Lgals9/Pnp/Nfkbiz/Tgfbr2/Shb/Nlrp3/Ada/Zbtb7b	19
24hr	GO:0031623	receptor internalization	35/1802	139/18112	1.77704e-07	6.48356e-06	Cacng3/Ezr/Nsf/Ankrd13a/Fcer1g/Syk/Plcg2/Necab2/Itgb1/Itgb2/Dnm1/Cd9/Sh3gl2/Hpca/Akap5/Rin3/Cd63/Anxa2/Rab31/Picalm/Calcrl/Synj1/Apln/Htr1b/Gria1/Dnm3/Snx1/Itgb3/Hap1/Arc/Usp46/Cav1/Ubqln2/Ldlrap1/Cacng2	35
24hr	GO:0043303	mast cell degranulation	20/1802	56/18112	1.88558e-07	6.80479e-06	Fes/Cd300a/Stxbp2/Lat2/Fcer1g/Kit/Syk/Hmox1/Ptgds/Rasgrp1/Lyn/Nr4a3/Fgr/Rac2/Il4r/Unc13d/Lgals9/Cplx2/Vamp8/Clnk	20
24hr	GO:0033046	negative regulation of sister chromatid segregation	17/1802	42/18112	1.90922e-07	6.80479e-06	Plk1/Fbxo5/Aurkb/Kntc1/Cdt1/Cenpe/Ccnb1/Bub1b/Ndc80/Trip13/Birc5/Ttk/Cdk5rap2/Pttg1/Spdl1/Anapc15/Zwilch	17
24hr	GO:0033048	negative regulation of mitotic sister chromatid segregation	17/1802	42/18112	1.90922e-07	6.80479e-06	Plk1/Fbxo5/Aurkb/Kntc1/Cdt1/Cenpe/Ccnb1/Bub1b/Ndc80/Trip13/Birc5/Ttk/Cdk5rap2/Pttg1/Spdl1/Anapc15/Zwilch	17
24hr	GO:2000816	negative regulation of mitotic sister chromatid separation	17/1802	42/18112	1.90922e-07	6.80479e-06	Plk1/Fbxo5/Aurkb/Kntc1/Cdt1/Cenpe/Ccnb1/Bub1b/Ndc80/Trip13/Birc5/Ttk/Cdk5rap2/Pttg1/Spdl1/Anapc15/Zwilch	17
24hr	GO:0070371	ERK1 and ERK2 cascade	67/1802	355/18112	1.93733e-07	6.86528e-06	Akap12/Tgfb1/Ezr/P2ry6/Pycard/Havcr2/Ccl2/Prkca/Adipoq/Ptprc/Atf3/Lif/Ptk2b/Dusp26/Syk/Necab2/Cx3cl1/Fgf2/Spry1/Iqgap3/Shc1/Cd44/Rasgrp1/Dusp15/Gpnmb/Mturn/Lmo3/Ptpn6/Lyn/Glipr2/Ripk2/Myc/Csk/Tf/Epha4/Htr2c/Ndrg4/Dnajc27/Map2k1/C3/Lgals9/Ccl6/Gnai2/Pla2g5/Fam83d/Zfp36l1/Gcnt2/Styx/Klf4/Il1a/Nod1/Gstp1/Itgb3/Cxcl12/Dmd/L1cam/Rap1a/Jun/Tlr2/Cav1/Braf/Rap1b/Csf1r/Chi3l1/Trem2/Sstr4/Tiam1	67
24hr	GO:0007249	I-kappaB kinase/NF-kappaB signaling	56/1802	278/18112	2.15524e-07	7.59383e-06	Pycard/Litaf/Adipoq/Card11/Hspb1/Tnip2/Rhoh/Ripk3/Hmox1/Plcg2/Cx3cl1/S100a4/Rhoc/Ect2/Tgm2/Zc3hav1/Ltbr/Clec7a/Plekhg5/Ripk2/Eef1d/Casp1/Stat1/Flna/Ripk1/Casp8/Myd88/Il1rl1/Lgals9/Tlr7/Irf1/Nfkbia/Trim32/Rel/Irak2/Il1a/Zc3h12a/Nod1/Gstp1/Rock1/Tnfrsf1a/Tifab/Ikbkb/Cx3cr1/Trim5/Trim34/Trim21/Nfkbib/Tlr2/Ddx21/Fadd/Plin3/Prkcb/Gapdh/Trem2/Irak4	56
24hr	GO:0042060	wound healing	80/1802	452/18112	2.23209e-07	7.81993e-06	Tgfb1/Syt7/Il33/Axl/Vkorc1/Fermt3/Anxa1/Ccl2/Prkca/Serpine1/Sh2b3/Hspb1/Fcer1g/Mustn1/Rab3a/Casp3/F10/Syk/Klf6/Hbegf/Lox/Hmox1/Itgb1/Cx3cl1/Fgf2/Rhoc/Cdkn1a/Eng/Nfe2l2/Cd44/Tfpi2/Ptpn6/Cd9/Clec7a/Lyn/Plpp3/Pdpn/Sdc1/Naca/Anxa2/St3gal4/Slc11a1/Myl12a/Flna/Fcgr3a/Col1a1/Itga2b/Ets1/Gpx1/C3/Tec/Syt11/Fzd7/Prkcd/Gna13/Plau/Jak2/Procr/Gsn/Sdc4/Tp53/Dmtn/Il1a/Ndnf/Dysf/Itgb3/Myh10/Fmod/Tyro3/Fgfr1/Pdia…	80
24hr	GO:0042542	response to hydrogen peroxide	45/1802	204/18112	2.30329e-07	8.02378e-06	Axl/Anxa1/Sphk1/Rnf112/Serpine1/Hspb1/Ripk3/Ptk2b/Casp3/Klf6/Impact/Hmox1/Foxo1/Shc1/Ect2/Cdk1/Bak1/Nfe2l2/Pcna/Nr4a3/Sdc1/Xdh/Stat1/Ripk1/Il18/Col1a1/Ets1/Gpx1/Rack1/Prkcd/Capn2/Tp53/Klf4/Lig1/Cryab/Jun/Txn1/Fosl1/Cfh/Olr1/Oser1/Nol3/Hba-a2/Ada/Lrrk2	45
24hr	GO:0050807	regulation of synapse organization	54/1802	265/18112	2.39615e-07	8.30036e-06	Arhgap33/Baiap2/Prkca/Nptx1/Kalrn/Fcgr2b/Camk2b/Arhgap22/Ncan/Gpm6a/Amigo1/Slitrk3/Itpka/Lzts3/Ctnna2/Lrtm2/Grin2b/Adgrb2/Cdc20/Dgkb/Camkv/Epha4/Frmpd4/Klk8/Picalm/Nectin1/Flrt2/Adgrl1/Asic2/Cttnbp2/Ppp1r9a/Dnm3/C1ql3/Thbs2/Myh10/Ptprs/Adgrl2/Il10ra/Ghsr/Negr1/Arc/Srcin1/Slitrk1/Prnp/Pdlim5/Lhfpl4/Tlr2/Lrfn5/Dmpk/Arf4/Srgn/Trem2/Lrrk2/Tiam1	54
24hr	GO:0007568	aging	70/1802	379/18112	2.45502e-07	8.4568e-06	Tgfb1/Ctsc/Ucp2/Nfkb2/Casp7/Ppp1r15a/Furin/Litaf/Aurkb/Aldoc/Ccl2/Top2a/Stat3/Prkca/Socs3/Kl/Hspb1/Vim/Cx3cl1/Fgf2/Shc1/Ppp3ca/Bak1/Itgb2/Nfe2l2/Penk/C1qb/C1qa/Fos/Xdh/Ifi27l2b/Tspo/Bcl2a1/Pth1r/Igfbp5/Adra1d/Tyms/Clu/Gpx1/Dpyd/Prkcd/Gna13/Gna12/Ptgs2/Mbd2/Gsn/Ppp1r9a/Tp53/Ncf2/Atp2b1/Cnp/Gjb6/Srebf2/Cryab/Dmd/Cd68/Ctnna1/Cacybp/Jun/Tgfbr2/Mmp9/Cd86/Gjb2/Abat/Kcne2/Nmnat2/Bax/Ctsl/Ada/Rpl29	70
24hr	GO:0002429	immune response-activating cell surface receptor signaling pathway	47/1802	218/18112	2.56769e-07	8.79576e-06	Tyrobp/Ezr/Blnk/Lcp2/Cd300a/Klhl6/Card11/Lat2/Cmklr1/Ptprc/Fcgr2b/Fcer1g/Cd38/Myo1g/Lgals3/Syk/Plcg2/Cd8b/Ptpn6/Clec7a/Lyn/Nr4a3/Ripk2/Themis2/Nckap1l/Csk/Kcnn4/Sh2b2/Tec/Cyld/Nfkbiz/Fcgr2a/Zc3h12a/Elf1/Rap1a/Shb/Nras/Prnp/Tlr2/Braf/Bax/Cmtm3/Prkcb/C3ar1/Laptm5/Ada/Prkch	47
24hr	GO:0070372	regulation of ERK1 and ERK2 cascade	63/1802	330/18112	2.92928e-07	9.97896e-06	Akap12/Tgfb1/Ezr/P2ry6/Pycard/Havcr2/Ccl2/Prkca/Adipoq/Ptprc/Atf3/Lif/Ptk2b/Dusp26/Syk/Necab2/Cx3cl1/Fgf2/Spry1/Shc1/Cd44/Rasgrp1/Dusp15/Gpnmb/Mturn/Lmo3/Ptpn6/Lyn/Glipr2/Ripk2/Csk/Epha4/Htr2c/Ndrg4/Dnajc27/Map2k1/C3/Lgals9/Ccl6/Gnai2/Pla2g5/Fam83d/Gcnt2/Styx/Klf4/Il1a/Nod1/Gstp1/Itgb3/Cxcl12/Dmd/L1cam/Rap1a/Jun/Tlr2/Cav1/Braf/Rap1b/Csf1r/Chi3l1/Trem2/Sstr4/Tiam1	63
24hr	GO:0002757	immune response-activating signal transduction	47/1802	219/18112	2.95923e-07	1.00256e-05	Tyrobp/Ezr/Blnk/Lcp2/Cd300a/Klhl6/Card11/Lat2/Cmklr1/Ptprc/Fcgr2b/Fcer1g/Cd38/Myo1g/Lgals3/Syk/Plcg2/Cd8b/Ptpn6/Clec7a/Lyn/Nr4a3/Ripk2/Themis2/Nckap1l/Csk/Kcnn4/Sh2b2/Tec/Cyld/Nfkbiz/Fcgr2a/Zc3h12a/Elf1/Rap1a/Shb/Nras/Prnp/Tlr2/Braf/Bax/Cmtm3/Prkcb/C3ar1/Laptm5/Ada/Prkch	47
24hr	GO:0050766	positive regulation of phagocytosis	26/1802	89/18112	3.01126e-07	1.01461e-05	Pycard/Ccl2/Dock2/Ptprc/Fcgr2b/Fcer1g/Camk1d/Plcg2/Calr/Cyba/Fcgr1a/Itgb2/Clec7a/Nckap1l/Slc11a1/Rab31/C3/Pla2g5/Fcgr2a/Lyar/Tub/Rap1a/Il15ra/Rap1gap/Rab27a/Trem2	26
24hr	GO:0045765	regulation of angiogenesis	60/1802	309/18112	3.06041e-07	1.02557e-05	Ppp1r15a/Rnh1/Ccl2/Grn/Sphk1/Stat3/Brca1/Prkca/Adamts1/Runx1/Serpine1/Sh2b3/Hspb1/Atp2b4/Lif/Anxa3/Lgals3/Ptk2b/Hmox1/Itgb1/Cx3cl1/Fgf2/Shc1/Ddah1/Itgb2/Eng/Id1/Nfe2l2/Gadd45a/Hk2/Adgrb2/Pik3cd/Stat1/Cybb/Amot/Ets1/C3/Pml/Sash1/Pxn/Enpp2/E2f2/Klf4/Il1a/Adamts9/Zc3h12a/Rock1/Itgb3/Tnfrsf1a/Thbs2/Ninj1/Cx3cr1/Ghsr/Tgfbr2/Mmp9/Nras/Prkcb/C3ar1/Chi3l1/Hhex	60
24hr	GO:0045637	regulation of myeloid cell differentiation	48/1802	226/18112	3.08172e-07	1.02713e-05	Tgfb1/Zfp36/Tyrobp/Fes/Stat3/Prkca/Runx1/Hcls1/Adipoq/Tesc/Rab7b/Lif/Ikzf1/Ptk2b/Hmgb2/Lox/Car2/Gfi1b/Spi1/B2m/Cebpb/Mafb/Mturn/Lyn/Tal1/Csf3r/C1qc/Isg15/Fos/Trib1/Myc/Nckap1l/Inpp5d/Stat1/Ripk1/Casp8/Ets1/LOC102551184/Cdk6/Inhba/Ppargc1b/Nfkbia/Zfp36l1/Ninj1/Jun/Fadd/Csf1r/Trem2	48
24hr	GO:0051235	maintenance of location	65/1802	345/18112	3.13539e-07	1.0394e-05	Tgfb1/Slc17a7/Uvrag/P2ry6/Rnf213/Nrip1/Aspm/Ptprc/Tacc3/Ptk2b/Msr1/Plcg2/Cx3cl1/Cyba/Fgf2/Pex5l/Gstm7/Hspa5/Cds2/Acvr1c/Nr1h3/Itpr1/Tmsb10/Hk2/Ptpn6/Lyn/Plin2/Tspo/Twf1/Htr2c/Flna/Abhd5/C3/Lgals9/Jph3/Ank3/Pml/Thra/Tmem38a/Vps13d/Slc25a23/Gsn/Nfkbia/Zc3h12a/Dysf/Srebf2/Itgb3/Dmd/Trpc1/Chd7/Hap1/Hilpda/Nfkbib/Rit2/Txn1/Ryr2/Cav1/Bax/Plin3/Nol3/Srgn/Trem2/Chrd/Cry2/Calm1	65
24hr	GO:0010952	positive regulation of peptidase activity	43/1802	193/18112	3.17007e-07	1.03972e-05	Pycard/Ctsd/Grn/Cyfip2/Stat3/Sox7/Syk/Bak1/Acvr1c/Ret/Clec7a/Grin2b/Lyn/Ripk2/Nlrc4/Xdh/Lgmn/Myc/Casp1/Rps27l/Stat1/Epha4/Picalm/Casp8/Bok/Lgals9/Nlrp1a/Hip1/Pml/Rack1/Jak2/Gsn/Anp32b/Nod1/Bid/Psme2/Cav1/Bax/Fadd/Nlrp3/Rcn3/Laptm5/Vsir	43
24hr	GO:1903305	regulation of regulated secretory pathway	43/1802	193/18112	3.17007e-07	1.03972e-05	Syt7/Prkcg/Fes/Syt17/Cd300a/Rph3al/Prkca/Stxbp2/Fcer1g/Rab3a/Cacnb2/Syk/Hmox1/Ppp3ca/Itgb2/Spi1/Cacna1b/Lyn/Fgr/Nckap1l/Syt1/Rac2/Scamp5/Il4r/Adcy1/Unc13d/Lgals9/Syt11/Gnai2/Rab3d/Htr1b/Apba2/Rap1a/Vamp8/Braf/Rap1b/Prkcb/Rab27a/Cacna1g/Syt2/Calm1/Lrrk2/Stx1a	43
24hr	GO:0002269	leukocyte activation involved in inflammatory response	18/1802	48/18112	3.29791e-07	1.07592e-05	Tyrobp/Ctsc/Il33/Grn/Sphk1/Cx3cl1/Cst7/C1qa/Casp1/Clu/Myd88/Syt11/Jak2/Cx3cr1/Jun/Tlr2/Trem2/Lrrk2	18
24hr	GO:0018108	peptidyl-tyrosine phosphorylation	71/1802	390/18112	3.57257e-07	1.15496e-05	Il11/Tgfb1/Axl/Lrrk1/Fes/Vtn/Cd300a/Prkca/Socs3/Parp14/Hcls1/Adipoq/Ncf1/Sh2b3/Ptprc/Lif/Kit/Ptk2b/Syk/Hbegf/Plcg2/Itgb1/Fcgr1a/Itgb2/Hck/Cass4/Cd44/Ehd4/Cav2/Ret/Ptpn6/Clec7a/Lyn/Plpp3/Fgr/Hes5/Ripk2/Ncapg2/Matk/Twf1/Csk/Epha4/Il18/Ttk/Map2k1/Zfyve28/Tec/Rack1/Prkcd/Irf1/Jak2/Pxn/Clk1/Enpp2/Tp53/Dmtn/Itgb3/Ltk/Tnfrsf1a/Tyk2/Tyro3/Fgfr1/Srcin1/Prnp/Cntf/Cav1/Aplp2/Map2k5/Csf1r/Trem2/Fam72a	71
24hr	GO:0019932	second-messenger-mediated signaling	64/1802	339/18112	3.57765e-07	1.15496e-05	Slc8a2/Pde2a/Itgal/Gal/Grin2a/Tmem100/Sphk1/Lat2/Camkk2/Cmklr1/Atp2b4/Ptprc/Ptk2b/Crem/Mt1/Syk/Cap2/Nfatc1/Rasd2/Plcg2/Necab2/Mt2A/Ppp3ca/Pex5l/Cbs/Neurod1/Adcyap1r1/Itpr1/Clec7a/Grin2b/Adgrb2/Hpca/Akap5/Vsnl1/Ncald/Htr2c/Atp1a2/Tox3/Gnai1/Tmem38a/Chrm3/Adgrl1/Atp1b1/Mapt/Ppp1r9a/Dmtn/Ndnf/Dmd/L1cam/Cx3cr1/Rit2/Prnp/Ryr2/Cdh13/Camk1g/Dmpk/Rcan1/Gapdh/Trem2/Ada/Calm1/Lrrk2/Kcnc2/Adcy8	64
24hr	GO:1903039	positive regulation of leukocyte cell-cell adhesion	50/1802	241/18112	3.74715e-07	1.20338e-05	Tgfb1/Itgal/Dock8/Pycard/Anxa1/Havcr2/Ccl2/Efnb3/Runx1/Card11/Ptprc/Hlx/Ikzf1/Rhoh/Syk/Cbfb/Aif1/Itgb2/B2m/Cd44/Rasgrp1/Nr4a3/Ripk2/Nckap1l/Rasal3/St3gal4/Sash3/Il4r/Il18/Ets1/Lgals9/Pnp/Cyld/Nfkbiz/Jak2/Blm/Il1a/Tyk2/Tgfbr2/Shb/Cd86/Fut4/Nck2/Cav1/Has2/Fadd/Nlrp3/Ada/Vsir/Zbtb7b	50
24hr	GO:0033674	positive regulation of kinase activity	85/1802	496/18112	3.93539e-07	1.25435e-05	Slc8a2/Tgfb1/Axl/Ccnd1/Lcp2/Pik3r5/Camkk1/Cdc6/Cd300a/Npm1/Adipoq/Ncf1/Camkk2/Lmtk2/Atp2b4/Ptprc/Kit/Ripk3/Ptk2b/Syk/Hbegf/Fgf2/Cenpe/Ccnb1/Ect2/Fcgr1a/Sh3glb1/Cdkn1a/Fgd2/Pim1/Il1rn/Tpx2/Cass4/Cd44/Rasgrp1/Mob1a/Ret/Lyn/Tal1/Fgr/Pik3cg/Mob3a/Tcf3/Nckap1l/Csk/LOC100360522/Slc11a1/Epha4/Fgf13/Mmd2/Stil/Il18/Map2k1/Clu/Lgals9/Prkcd/Clspn/Sash1/Jak2/Pxn/Sdc4/Ppp1r9a/Itgb3/Ltk/Snx9/Rap1a/Tyro3/Fgfr1/…	85
24hr	GO:0048678	response to axon injury	32/1802	125/18112	3.94655e-07	1.25435e-05	Tyrobp/Grn/Kcnk2/Spp1/Plcg2/Fgf2/Map1b/Cdk1/Aif1/Lyn/Tspo/Epha4/Flna/Klk8/Txnrd1/Map2k1/Nefm/Nefl/Jak2/Rtn4r/Morn4/Klf4/Ptprs/Ctnna1/Jun/Txn1/Cntf/Braf/Bax/Arf4/Trem2/Naip6	32
24hr	GO:0010720	positive regulation of cell development	70/1802	384/18112	4.09739e-07	1.29562e-05	Tgfb1/Tyrobp/Il33/Baiap2/Rnf112/Gfap/P4hb/Kalrn/Runx1/Adipoq/Cux1/Aspm/Lif/Kit/Camk2b/Vim/Cx3cl1/Calr/S100a10/Amigo1/Map1b/Sh3glb1/Itpka/Cass4/Tgm2/Ret/Clec7a/Lyn/Bag1/Akap5/Sox11/Trib1/Myc/Tspo/Rpl4/Tf/Epha4/Flna/Gdi1/Picalm/Lims1/Egr2/Map2k1/Unc13d/Synj1/Nefl/Plxna1/Mapt/Trim32/Enpp2/Dmtn/Plxna2/Itgb3/Cxcl12/L1cam/Bcl11a/Ninj1/Hap1/Cx3cr1/Slitrk1/Sgk1/Cntf/Tlr2/Has2/Braf/Plxna3/Pak1/Prkch/Tiam1…	70
24hr	GO:0071219	cellular response to molecule of bacterial origin	62/1802	326/18112	4.16663e-07	1.31079e-05	Tgfb1/Zfp36/Pde2a/Axl/Pycard/Litaf/Havcr2/Ccl2/Cxcl16/Prkca/Serpine1/Fcgr2b/Tnip2/Hmgb2/Vim/Ly86/Cd14/Plcg2/Irf8/Cx3cl1/Hmgcs2/Gbp2/Spi1/B2m/Cebpb/Nr1h3/Lyn/Ripk2/Trib1/Tspo/Casp1/Stat1/Fcgr3a/Cdk4/Il18/Myd88/Cd180/Sash1/Plau/Jak2/Capn2/Ogt/Nfkbia/Irak2/Il1a/Zc3h12a/Gstp1/Cd68/Cx3cr1/Fgfr1/Ghsr/Trim5/Jun/Nfkb1/Mmp9/Cd86/Nfkbib/Cfh/Tlr2/Nlrp3/Trem2/Cpeb1	62
24hr	GO:0001774	microglial cell activation	17/1802	44/18112	4.23838e-07	1.31989e-05	Tyrobp/Ctsc/Il33/Grn/Sphk1/Cx3cl1/Cst7/C1qa/Casp1/Clu/Syt11/Jak2/Cx3cr1/Jun/Tlr2/Trem2/Lrrk2	17
24hr	GO:1905819	negative regulation of chromosome separation	17/1802	44/18112	4.23838e-07	1.31989e-05	Plk1/Fbxo5/Aurkb/Kntc1/Cdt1/Cenpe/Ccnb1/Bub1b/Ndc80/Trip13/Birc5/Ttk/Cdk5rap2/Pttg1/Spdl1/Anapc15/Zwilch	17
24hr	GO:0045860	positive regulation of protein kinase activity	74/1802	414/18112	4.26487e-07	1.32147e-05	Slc8a2/Tgfb1/Ccnd1/Lcp2/Pik3r5/Camkk1/Cdc6/Cd300a/Npm1/Adipoq/Ncf1/Camkk2/Atp2b4/Ptprc/Kit/Ripk3/Ptk2b/Syk/Hbegf/Fgf2/Cenpe/Ccnb1/Ect2/Fcgr1a/Cdkn1a/Fgd2/Pim1/Il1rn/Tpx2/Cass4/Rasgrp1/Mob1a/Tal1/Pik3cg/Mob3a/Tcf3/Nckap1l/Csk/LOC100360522/Slc11a1/Epha4/Fgf13/Mmd2/Stil/Il18/Map2k1/Clu/Lgals9/Prkcd/Clspn/Sash1/Jak2/Pxn/Sdc4/Ppp1r9a/Itgb3/Snx9/Rap1a/Fgfr1/Agap2/Tgfbr2/Srcin1/Cd86/Prnp/Mapre3/Map2k5/C…	74
24hr	GO:0002253	activation of immune response	58/1802	298/18112	4.42211e-07	1.36334e-05	Tyrobp/Ezr/Pycard/Blnk/Lcp2/Cd300a/Klhl6/Card11/Lat2/Cmklr1/Ptprc/Fcgr2b/Fcer1g/Cd38/Myo1g/Lgals3/Syk/Plcg2/C7/Cd8b/Ptpn6/Clec7a/Lyn/Nr4a3/Ripk2/Themis2/C1qb/C1qc/C1qa/Nlrc4/Nckap1l/Csk/Kcnn4/Sh2b2/C3/Tec/Cyld/Nfkbiz/Fcgr2a/Zc3h12a/C1s/Elf1/Rap1a/Trim5/Shb/Nras/Prnp/Cfh/Tlr2/Braf/Bax/Cmtm3/Prkcb/C3ar1/Laptm5/Trem2/Ada/Prkch	58
24hr	GO:0032102	negative regulation of response to external stimulus	72/1802	400/18112	4.63294e-07	1.42046e-05	Zfp36/Havcr2/Ccl2/Grn/Dhx58/Pyy/Socs3/Parp14/Adipoq/Serpine1/Sh2b3/Oas1a/Fcgr2b/Spp1/Pbk/Cx3cl1/Fgf2/Otulin/Aif1/Cst7/Nr1h3/Cd44/Usp18/Ctnna2/Cd9/Isg15/Rin3/Gpx2/Trib1/Anxa2/Epha4/Klk8/Calcrl/Ets1/Gpx1/Lgals9/Cd200r1/Syt11/Tap1/Fabp7/Fgl2/Nlrc5/Prkcd/Slamf8/Plau/Pla2g5/Ier3/Rtn4r/Ttll12/Gstp1/Lyar/Tnfrsf1a/Sema6d/Ptprs/Tyro3/Cx3cr1/Slit2/Ghsr/Sema6b/Cnr2/Trim21/Nfkb1/Ajap1/Abat/Lrfn5/Plxna3/Ryk/N…	72
24hr	GO:1903531	negative regulation of secretion by cell	42/1802	189/18112	4.66253e-07	1.42046e-05	Il11/Ucp2/Gal/Anxa1/Cd300a/Kalrn/Adipoq/Lif/Hmox1/Ppp3ca/Il1rn/Spi1/Acvr1c/Nr1h3/Vsnl1/Rsad2/Tspo/Nckap1l/Ucn2/Lgals9/Syt11/Gnai2/Rhbdf2/Madd/Htr1b/Ppp1r9a/Tp53/Vamp3/Tnfrsf1a/Rap1a/Ghsr/Srcin1/Vamp8/Abat/Midn/Braf/Inhbb/Rap1b/Map4k4/Hrh3/Cry2/Rhbdf1	42
24hr	GO:0051250	negative regulation of lymphocyte activation	40/1802	176/18112	4.6765e-07	1.42046e-05	Tgfb1/Tyrobp/Axl/Gal/Anxa1/Havcr2/Cd300a/Runx1/Hspb1/Fcgr2b/Hlx/Lgals3/Casp3/Cbfb/Lst1/Cebpb/Cd44/Gpnmb/Ptpn6/Lyn/Fgr/Sox11/Nckap1l/Parp3/Inpp5d/Il4r/Lgals9/Fgl2/Cyld/Irf1/Sdc4/Zc3h12a/Pla2g2d/Tyro3/Cd86/Prnp/Clnk/Laptm5/Vsir/Zbtb7b	40
24hr	GO:0018212	peptidyl-tyrosine modification	71/1802	393/18112	4.82017e-07	1.45278e-05	Il11/Tgfb1/Axl/Lrrk1/Fes/Vtn/Cd300a/Prkca/Socs3/Parp14/Hcls1/Adipoq/Ncf1/Sh2b3/Ptprc/Lif/Kit/Ptk2b/Syk/Hbegf/Plcg2/Itgb1/Fcgr1a/Itgb2/Hck/Cass4/Cd44/Ehd4/Cav2/Ret/Ptpn6/Clec7a/Lyn/Plpp3/Fgr/Hes5/Ripk2/Ncapg2/Matk/Twf1/Csk/Epha4/Il18/Ttk/Map2k1/Zfyve28/Tec/Rack1/Prkcd/Irf1/Jak2/Pxn/Clk1/Enpp2/Tp53/Dmtn/Itgb3/Ltk/Tnfrsf1a/Tyk2/Tyro3/Fgfr1/Srcin1/Prnp/Cntf/Cav1/Aplp2/Map2k5/Csf1r/Trem2/Fam72a	71
24hr	GO:1901342	regulation of vasculature development	60/1802	313/18112	4.83005e-07	1.45278e-05	Ppp1r15a/Rnh1/Ccl2/Grn/Sphk1/Stat3/Brca1/Prkca/Adamts1/Runx1/Serpine1/Sh2b3/Hspb1/Atp2b4/Lif/Anxa3/Lgals3/Ptk2b/Hmox1/Itgb1/Cx3cl1/Fgf2/Shc1/Ddah1/Itgb2/Eng/Id1/Nfe2l2/Gadd45a/Hk2/Adgrb2/Pik3cd/Stat1/Cybb/Amot/Ets1/C3/Pml/Sash1/Pxn/Enpp2/E2f2/Klf4/Il1a/Adamts9/Zc3h12a/Rock1/Itgb3/Tnfrsf1a/Thbs2/Ninj1/Cx3cr1/Ghsr/Tgfbr2/Mmp9/Nras/Prkcb/C3ar1/Chi3l1/Hhex	60
24hr	GO:0051306	mitotic sister chromatid separation	21/1802	64/18112	4.85892e-07	1.45437e-05	Plk1/Fbxo5/Aurkb/Cdc6/Kntc1/Tacc3/Cdt1/Cenpe/Ccnb1/Bub1b/Ube2c/Ndc80/Trip13/Birc5/Ttk/Ppp2r1a/Cdk5rap2/Pttg1/Spdl1/Anapc15/Zwilch	21
24hr	GO:0002443	leukocyte mediated immunity	75/1802	423/18112	4.94415e-07	1.47093e-05	Tgfb1/Tyrobp/Ctsc/Fes/Havcr2/Ccl2/Cd300a/Stxbp2/Lat2/Ncf1/Ung/Ptprc/Fcgr2b/Fcer1g/Anxa3/Kit/Myo1g/Ripk3/Syk/Hmox1/Plcg2/C7/Fcgr1a/Itgb2/Spi1/B2m/Ptgds/Rasgrp1/Ptpn6/Clec7a/Lyn/Nr4a3/Fgr/C1qb/C1qc/C1qa/Rsad2/Csf2rb/Nckap1l/Rac2/Parp3/Inpp5d/Vav1/Sash3/Il4r/Fcgr3a/Il18/Unc13d/Myd88/C3/Lgals9/Tap1/Prkcd/Cplx2/Tcirg1/Fcgr2a/Was/C1s/Cx3cr1/Prdx1/Mlh1/Exo1/Vamp8/Vamp2/Stx11/Clnk/Cfh/Tlr2/Ddx21/Fadd/Nlr…	75
24hr	GO:0061900	glial cell activation	19/1802	54/18112	4.97591e-07	1.47093e-05	Tyrobp/Ctsc/Il33/Grn/Sphk1/Cx3cl1/Mt2A/Cst7/C1qa/Casp1/Clu/Syt11/Jak2/Cx3cr1/Jun/Cntf/Tlr2/Trem2/Lrrk2	19
24hr	GO:0002448	mast cell mediated immunity	20/1802	59/18112	5.00425e-07	1.47093e-05	Fes/Cd300a/Stxbp2/Lat2/Fcer1g/Kit/Syk/Hmox1/Ptgds/Rasgrp1/Lyn/Nr4a3/Fgr/Rac2/Il4r/Unc13d/Lgals9/Cplx2/Vamp8/Clnk	20
24hr	GO:0032355	response to estradiol	52/1802	257/18112	5.00965e-07	1.47093e-05	Tgfb1/Aldh1a1/Ccnd1/Anxa1/Ccl2/Grn/Stat3/Brca1/Prkca/Socs3/Nrip1/Arpc1b/Fcgr2b/Cd38/Casp3/Vim/Calr/Map1b/Fcgr1a/Kif18a/Pcna/Adcyap1r1/Slc6a1/Penk/Ncoa1/Myc/Cdk2/Ar/Casp8/Col1a1/Ets1/Gpx1/C3/Nefm/Ptgs2/Bcl2l2/Mbd2/Gria1/Enpp2/Ccna2/Gstp1/Sstr1/Bid/Cryab/Tnfrsf1a/Ghsr/Hmbs/Mmp9/Gjb2/Arnt2/Nr2f2/Hba-a2	52
24hr	GO:0051304	chromosome separation	27/1802	97/18112	5.25305e-07	1.53508e-05	Plk1/Fbxo5/Aurkb/Cdc6/Top2a/Kntc1/Tacc3/Cdt1/Cenpe/Ccnb1/Bub1b/Ube2c/Ncapg2/Espl1/Ndc80/Trip13/Birc5/Ttk/Ppp2r1a/Cdk5rap2/Pttg1/Spdl1/Smc4/Mlh1/Anapc15/Zwilch/Slx4	27
24hr	GO:0070997	neuron death	79/1802	454/18112	5.39562e-07	1.56931e-05	Tyrobp/Casp7/Prkcg/Axl/Ccl2/Grn/Npm1/Stat3/Pcp4/Tp53bp2/Fcgr2b/Wfs1/Camk2b/Ptk2b/Casp3/Mt1/Hmox1/Cx3cl1/Nes/Syngap1/Hspa5/Mybl2/Cebpb/Gpnmb/Itpr1/Grin2b/Nr4a3/Bag1/C1qa/Fos/Lgmn/Nrbp2/Faim2/Casp1/Picalm/Birc5/Il18/Casp8/Clu/Gpx1/Bok/Nlrp1a/Cd200r1/Tox3/Rack1/Nefl/Trim2/Nos1ap/Plau/Jak2/Cpeb4/Capn2/Mapt/Tp53/Ncf2/Rel/Ndnf/Rock1/Draxin/Tnfrsf1a/Ctsz/Scn2a/Ikbkb/Tyro3/Cx3cr1/Jun/Agap2/Atf4/Prnp/Sncb…	79
24hr	GO:0050863	regulation of T cell activation	64/1802	343/18112	5.50208e-07	1.59276e-05	Tgfb1/Itgal/Dock8/Pycard/Anxa1/Havcr2/Ccl2/Cd300a/Efnb3/Runx1/Card11/Sh2b3/Hspb1/Ptprc/Hlx/Ikzf1/Rhoh/Lgals3/Ripk3/Casp3/Syk/Cbfb/Aif1/B2m/Cebpb/Cd44/Rasgrp1/Gpnmb/Ptpn6/Ripk2/Nckap1l/Rasal3/Rac2/Sash3/Il4r/Il18/Lgals9/Fgl2/Cyp26b1/Pnp/Cyld/Nfkbiz/Irf1/Jak2/Blm/Sdc4/Il1a/Fancd2/Zc3h12a/Pla2g2d/Tyk2/Tgfbr2/Shb/Cd86/Prnp/Nck2/Cav1/Braf/Fadd/Nlrp3/Laptm5/Ada/Vsir/Zbtb7b	64
24hr	GO:0071346	cellular response to interferon-gamma	32/1802	127/18112	5.80196e-07	1.67172e-05	Myo1c/Ccl2/Parp14/Stxbp2/Rab7b/Eprs/Vim/Irf8/Cx3cl1/Gbp2/Aif1/Capg/Myc/Casp1/Stat1/Il18/Lgals9/Ccl6/Nlrc5/Irf1/Jak2/Rpl13a/Gbp5/Gsn/Tp53/Was/Vamp3/Vamp8/Stx11/Cfh/Tlr2/Gapdh	32
24hr	GO:0007409	axonogenesis	84/1802	493/18112	5.89368e-07	1.69025e-05	Lama2/Vasp/Efnb3/Prkca/Nptx1/Alcam/Kalrn/Lmtk2/Spp1/Rhoh/Mycbp2/Rab3a/Vim/Itgb1/Bhlhe22/Amigo1/Plppr4/Arhgef28/Map1b/Slitrk3/Syngap1/Olfm1/Chn1/Ctnna2/Ret/Lrtm2/Nr4a3/Bcl11b/Arhgef25/Rac2/Rpl4/Epha4/Arhgap4/Fgf13/Gdi1/Picalm/Adcy1/Egr2/Map2k1/Apbb1/Nefm/Ank3/Nectin1/Nefl/Flrt2/Slit3/Lgi1/Plxna1/Ifrd1/Mapt/Rtn4r/Map1a/Etv1/Rab8a/Col25a1/Plxna2/Cnp/Uchl1/Draxin/Wnt7b/Lrrc4c/Sema6d/Cxcl12/Myh10/Ptpr…	84
24hr	GO:0071222	cellular response to lipopolysaccharide	60/1802	315/18112	6.04044e-07	1.72432e-05	Tgfb1/Zfp36/Pde2a/Axl/Pycard/Litaf/Havcr2/Ccl2/Cxcl16/Prkca/Serpine1/Fcgr2b/Tnip2/Hmgb2/Vim/Ly86/Cd14/Plcg2/Irf8/Cx3cl1/Hmgcs2/Gbp2/Spi1/B2m/Cebpb/Nr1h3/Lyn/Ripk2/Trib1/Tspo/Casp1/Stat1/Fcgr3a/Cdk4/Il18/Myd88/Cd180/Sash1/Plau/Jak2/Capn2/Ogt/Nfkbia/Irak2/Il1a/Zc3h12a/Gstp1/Cd68/Cx3cr1/Fgfr1/Ghsr/Trim5/Jun/Nfkb1/Mmp9/Cd86/Nfkbib/Cfh/Nlrp3/Cpeb1	60
24hr	GO:0033047	regulation of mitotic sister chromatid segregation	17/1802	45/18112	6.1824e-07	1.74067e-05	Plk1/Fbxo5/Aurkb/Kntc1/Cdt1/Cenpe/Ccnb1/Bub1b/Ndc80/Trip13/Birc5/Ttk/Cdk5rap2/Pttg1/Spdl1/Anapc15/Zwilch	17
24hr	GO:0051985	negative regulation of chromosome segregation	17/1802	45/18112	6.1824e-07	1.74067e-05	Plk1/Fbxo5/Aurkb/Kntc1/Cdt1/Cenpe/Ccnb1/Bub1b/Ndc80/Trip13/Birc5/Ttk/Cdk5rap2/Pttg1/Spdl1/Anapc15/Zwilch	17
24hr	GO:0070050	neuron cellular homeostasis	17/1802	45/18112	6.1824e-07	1.74067e-05	Slc8a2/Slc17a7/Cacnb2/Calb2/Cx3cl1/Cacna1b/Atp2b2/Atp2b3/Cacna1e/Chrna1/Calb1/Marcksl1/Nell2/Htr1b/Map1a/Atp2b1/Tyro3	17
24hr	GO:1902806	regulation of cell cycle G1/S phase transition	38/1802	165/18112	6.31353e-07	1.76951e-05	Rrm1/Ccnd1/Anxa1/Rpl26/Ccl2/Lsm11/Adamts1/Atp2b4/Myo16/Rpl17/Plcg2/Cdkn1a/Aif1/Plcb1/Rbl1/Gpnmb/Ptpn6/Cdkn2c/Pdpn/Rrm2/Tcf3/E2f7/Rps27l/Stil/Plk3/Apbb1/Pml/Inhba/Fam83d/Anp32b/Tp53/Klf4/Bid/Psme2/Cirbp/Kank2/Mn1/Slfn13	38
24hr	GO:0010950	positive regulation of endopeptidase activity	40/1802	178/18112	6.3883e-07	1.7818e-05	Pycard/Ctsd/Cyfip2/Stat3/Sox7/Syk/Bak1/Acvr1c/Ret/Clec7a/Grin2b/Lyn/Ripk2/Nlrc4/Xdh/Lgmn/Myc/Casp1/Rps27l/Stat1/Epha4/Picalm/Casp8/Bok/Lgals9/Nlrp1a/Hip1/Pml/Rack1/Jak2/Gsn/Anp32b/Nod1/Bid/Psme2/Bax/Fadd/Nlrp3/Laptm5/Vsir	40
24hr	GO:0090322	regulation of superoxide metabolic process	15/1802	36/18112	6.41518e-07	1.7818e-05	Tgfb1/Tyrobp/Syk/Cyba/Shc1/Itgb2/Nfe2l2/Clec7a/Il18/Gnai2/Gch1/Prkcd/Mapt/Gstp1/Olr1	15
24hr	GO:0019221	cytokine-mediated signaling pathway	75/1802	426/18112	6.55798e-07	1.81209e-05	Cebpa/Il33/Axl/Pycard/Cdip1/Ccl2/Sphk1/Stat3/Parp14/Mx1/Adipoq/Sh2b3/Oas1a/Ptprc/Fcer1g/Tnip2/Kit/Ptk2b/Syk/Klf6/Cx3cl1/Otulin/Il1rn/Spi1/Plcb1/Cd44/Usp18/Csf3r/Ripk2/Isg15/Csf2rb/Casp1/Stat1/Il4r/Ripk1/Lims1/Il18/Sh2b2/Myd88/Il1rl1/Ccl6/Oasl/Nlrc5/Cyld/Slit3/Irf1/Jak2/Nfkbia/Trim32/Tp53/Irak2/Il13ra1/Il1a/Ttll12/Tnfrsf1a/Tyk2/Cxcl12/Ikbkb/Il10ra/Cx3cr1/Slit2/Ebi3/Adipor1/Ifitm3/Il15ra/Cntf/Cav1/…	75
24hr	GO:0052547	regulation of peptidase activity	82/1802	479/18112	6.58301e-07	1.81209e-05	Plaur/Furin/Serpinh1/Pycard/Ctsd/Vtn/Grn/Cyfip2/Stat3/Serpine1/Sox7/Serpinb1a/Syk/Psmb8/Psmb9/Bak1/Cst7/Acvr1c/Cd44/Tfpi2/Ret/Clec7a/Grin2b/Lyn/Ripk2/Rps6ka1/Nlrc4/LOC299282/Xdh/Lgmn/Myc/Casp1/Rps27l/Anxa2/Stat1/Epha4/Picalm/Birc5/Casp8/Cst6/Gpx1/C3/Bok/Lgals9/Nlrp1a/Hip1/Ctsb/Pml/Rack1/Pttg1/Prdx5/Ptgs2/Jak2/Gsn/Anp32b/Wnt9a/Klf4/Crim1/Nod1/Rock1/Bid/Cryab/Cstb/Birc3/Psme2/Mmp9/Ube2o/Prnp/Cav1/L…	82
24hr	GO:0045786	negative regulation of cell cycle	67/1802	367/18112	6.83416e-07	1.87286e-05	Tgfb1/Cebpa/Plk1/Fbxo5/Atf5/Ccnd1/Rpl26/Aurkb/Ccl2/Cdc6/Ccnf/Npm1/Brca1/Kntc1/Chek2/Brinp2/Dtl/Lif/Casp3/Myo16/Gmnn/Cdt1/Cenpe/Ccnb1/Cdkn1a/Cdk1/Bub1b/Rbl1/Gpnmb/Cdkn2c/E2f7/Rps27l/Nme6/Ndc80/Trip13/Birc5/Plk3/Ttk/Ets1/Apbb1/Cdk5rap2/Pml/Nabp1/Pttg1/Cdk6/Clspn/Ptgs2/Nek2/Inhba/Brinp1/Ier3/Blm/Zfp36l1/Tp53/Spdl1/Klf4/Fancd2/Recql4/Ptpn3/Kank2/Anapc15/Zwilch/Ppp1r13b/Slfn13/Nr2f2/Tp53i13/Hhex	67
24hr	GO:2000116	regulation of cysteine-type endopeptidase activity	51/1802	253/18112	7.23467e-07	1.97385e-05	Plaur/Pycard/Ctsd/Cyfip2/Sox7/Syk/Psmb9/Bak1/Cst7/Acvr1c/Cd44/Ret/Clec7a/Grin2b/Ripk2/Rps6ka1/Nlrc4/Xdh/Lgmn/Myc/Casp1/Rps27l/Stat1/Birc5/Casp8/Gpx1/Bok/Lgals9/Nlrp1a/Hip1/Pml/Rack1/Prdx5/Ptgs2/Jak2/Gsn/Anp32b/Wnt9a/Klf4/Nod1/Bid/Cryab/Birc3/Mmp9/Bax/Fadd/Map2k5/Nlrp3/Nol3/Laptm5/Naip6	51
24hr	GO:0006836	neurotransmitter transport	52/1802	260/18112	7.2753e-07	1.97619e-05	Napa/Slc17a7/Syt7/Prkcg/Lin7b/Sphk1/Gfap/Prkca/Stxbp2/Nat8l/Unc13a/Rab3a/Cacnb2/Camk2a/Itgb1/Cacna1b/Slc6a1/Syn2/Cadps2/Otof/Syt1/Htr2c/Sv2b/Atp1a2/Adcy1/Synj1/Mctp1/Ptprn2/Nos1ap/Syn1/Cplx2/Sv2a/Htr1b/Cplx1/Ppp1r9a/Kcnc3/Itgb3/Apba2/Rap1a/Per2/Vamp2/Slc6a11/Braf/Slc6a13/Rap1b/Pdyn/Prkcb/Syt2/Pak1/Calm1/Lrrk2/Stx1a	52
24hr	GO:0048771	tissue remodeling	46/1802	219/18112	7.51436e-07	2.03217e-05	Tgfb1/Syt7/Axl/Lrrk1/Prkca/Lif/Spp1/Rbpj/Cd38/Ptk2b/Syk/Klf6/Ppp3ca/Car2/S1pr1/Bak1/Cbs/Tgm2/Gpnmb/Ncdn/Rac2/Csk/Tf/Pth1r/Inpp5d/Igfbp5/Flna/Fcgr3a/Il18/Pml/Ppargc1b/Tcirg1/Rab3d/Htr1b/Tp53/Il1a/Rock1/Itgb3/Chd7/Mmp9/Cav1/Bax/Ctss/Csf1r/Nol3/Oscar	46
24hr	GO:0071214	cellular response to abiotic stimulus	75/1802	428/18112	7.89713e-07	2.10861e-05	Tgfb1/Pde2a/Bag3/Il33/Ppp1r15a/Sipa1/Rpl26/Aurkb/Npm1/Brca1/Serpine1/Chek2/Tmem150c/Pbk/Grk1/Casp3/Impact/Itgb1/Cyba/Fgf2/Ect2/Cdkn1a/Psmb9/Bak1/Eng/Hspa5/Rad51/Rpl35/Pcna/Gadd45a/Ltbr/Ybx3/Slc24a2/Hpca/Myc/Tspo/Eef1d/Casp1/Atp1a2/Kcnj4/Il18/Casp8/Got1/Col1a1/Myd88/Il1rl1/Ctsb/Crip1/Tlr7/Prkcd/Irf1/Ptgs2/Gnb5/Rpl13a/Slc25a23/Blm/Asic2/Zfp36l1/Tp53/Dysf/Cryab/Itgb3/Tnfrsf1a/Tspyl5/Scn2a/Cdc25a/Map…	75
24hr	GO:0104004	cellular response to environmental stimulus	75/1802	428/18112	7.89713e-07	2.10861e-05	Tgfb1/Pde2a/Bag3/Il33/Ppp1r15a/Sipa1/Rpl26/Aurkb/Npm1/Brca1/Serpine1/Chek2/Tmem150c/Pbk/Grk1/Casp3/Impact/Itgb1/Cyba/Fgf2/Ect2/Cdkn1a/Psmb9/Bak1/Eng/Hspa5/Rad51/Rpl35/Pcna/Gadd45a/Ltbr/Ybx3/Slc24a2/Hpca/Myc/Tspo/Eef1d/Casp1/Atp1a2/Kcnj4/Il18/Casp8/Got1/Col1a1/Myd88/Il1rl1/Ctsb/Crip1/Tlr7/Prkcd/Irf1/Ptgs2/Gnb5/Rpl13a/Slc25a23/Blm/Asic2/Zfp36l1/Tp53/Dysf/Cryab/Itgb3/Tnfrsf1a/Tspyl5/Scn2a/Cdc25a/Map…	75
24hr	GO:0045841	negative regulation of mitotic metaphase/anaphase transition	16/1802	41/18112	7.89958e-07	2.10861e-05	Plk1/Fbxo5/Aurkb/Kntc1/Cdt1/Cenpe/Ccnb1/Bub1b/Ndc80/Trip13/Birc5/Ttk/Cdk5rap2/Spdl1/Anapc15/Zwilch	16
24hr	GO:0042113	B cell activation	56/1802	289/18112	8.0537e-07	2.14048e-05	Tgfb1/Tyrobp/Blnk/Cd300a/Card11/Lat2/Ung/Ptprc/Fcgr2b/Tnip2/Ikzf1/Kit/Rbpj/Cd38/Ptk2b/Casp3/Syk/Nfatc1/Plcg2/Irf8/Cdkn1a/Bak1/Spi1/Rasgrp1/Skap2/Ptpn6/Lyn/Themis2/Pik3cd/Tcf3/Nckap1l/Parp3/Cmtm7/Inpp5d/Sash3/Cyld/Cd180/Prkcd/Slamf8/Tcirg1/Zfp36l1/Tp53/Il13ra1/Dock11/Bcl11a/Shb/Cd86/Mlh1/Exo1/Mfng/Pfdn1/Bax/Prkcb/Laptm5/Ada/Hhex	56
24hr	GO:0010324	membrane invagination	25/1802	88/18112	9.03689e-07	2.39148e-05	Aurkb/Cd300a/Fcgr2b/Fcer1g/Rhoh/Msr1/Plcg2/Fcgr1a/Aif1/Itgb2/Wasl/Arhgap25/Clec7a/Nckap1l/Rac2/Bin2/Rab31/Snx18/C3/Syt11/Rhobtb2/Gsn/Fcgr2a/Snx9/Trem2	25
24hr	GO:0010965	regulation of mitotic sister chromatid separation	20/1802	61/18112	9.18823e-07	2.41844e-05	Plk1/Fbxo5/Aurkb/Cdc6/Kntc1/Tacc3/Cdt1/Cenpe/Ccnb1/Bub1b/Ube2c/Ndc80/Trip13/Birc5/Ttk/Cdk5rap2/Pttg1/Spdl1/Anapc15/Zwilch	20
24hr	GO:0110053	regulation of actin filament organization	54/1802	276/18112	9.21722e-07	2.41844e-05	Arap1/Arhgap18/Vasp/Pycard/Myo1c/Baiap2/Cyfip2/Pdlim4/Pfn1/Hcls1/Arpc1b/Ptk2b/Synpo/Cx3cl1/Fhod1/Cotl1/S100a10/Rhoc/S1pr1/Wasf1/Id1/Capg/Wasl/Tmsb10/Ctnna2/Kank4/Nckap1l/Twf1/Tmod3/Flna/Add2/Prkcd/Pxn/Capza1/Gsn/Sdc4/Ppp1r9a/Was/Sptan1/Arfip1/Cgnl1/Shroom2/Snx9/Slit2/Daam2/Coro2b/Plek/Nck2/Tlr2/Ppm1e/Braf/Brk1/Pak1/Limk1	54
24hr	GO:0031668	cellular response to extracellular stimulus	58/1802	305/18112	9.78282e-07	2.54931e-05	Ucp2/Axl/Ppp1r15a/Fes/Sipa1/Sphk1/Adamts1/Ptprc/Atf3/Impact/Rpl17/Hmox1/Itgb1/Foxo1/Sh3glb1/Cdkn1a/Pim1/Aif1/Cbs/Sik1/Hspa5/Nfe2l2/Cadps2/Grin2b/Lyn/Penk/Fos/Ncoa1/Ucn2/Col1a1/Dctpp1/Prkcd/Cpeb4/Tp53/Nuak2/Zc3h12a/Atp2b1/Gstp1/Srebf2/Cd68/Rnf152/Rps25/Slc38a3/Jun/Atf4/Mmp9/Sesn1/Kank2/Brip1/Mn1/Fosl1/Cav1/Inhbb/Comt/Gabarapl1/Ctsl/Higd1a/Lrrk2	58
24hr	GO:0030866	cortical actin cytoskeleton organization	15/1802	37/18112	9.79867e-07	2.54931e-05	Ezr/Ehd2/Calr/Ect2/Fmnl2/Nckap1l/Racgap1/Epb41l3/Epb41/Fmnl3/Rab13/Rock1/Rhoq/Ikbkb/Plek	15
24hr	GO:0007093	mitotic cell cycle checkpoint	32/1802	130/18112	1.01425e-06	2.62373e-05	Plk1/Ccnd1/Rpl26/Aurkb/Cdc6/Brca1/Kntc1/Chek2/Dtl/Cdt1/Cenpe/Ccnb1/Cdkn1a/Cdk1/Bub1b/Rps27l/Ndc80/Trip13/Birc5/Plk3/Ttk/Cdk5rap2/Pml/Nabp1/Clspn/Ier3/Blm/Tp53/Spdl1/Fancd2/Anapc15/Zwilch	32
24hr	GO:2001236	regulation of extrinsic apoptotic signaling pathway	38/1802	168/18112	1.01698e-06	2.62373e-05	Pycard/Brca1/Serpine1/Ptprc/Atf3/Lgals3/Hmgb2/Hmox1/Cx3cl1/Lmna/Ret/Ltbr/Deptor/Faim2/Itm2c/Scg2/Ar/Tnfsf12/Ripk1/Casp8/Gpx1/Ppp2r1a/Pml/Cyld/Inhba/Madd/Gstp1/Bid/Ctnna1/Cx3cr1/Fgfr1/Agap2/G0s2/Cav1/Bax/Fadd/Map2k5/Nol3	38
24hr	GO:0071675	regulation of mononuclear cell migration	31/1802	124/18112	1.04002e-06	2.65977e-05	Tgfb1/Dock8/Pycard/Stk10/Ccl2/Serpine1/Cmklr1/Lgals3/Ripk3/Ptk2b/Cx3cl1/Calr/Aif1/Spi1/Plcb1/Wasl/Lyn/Lgmn/Msn/Lgals9/Cd200r1/Slamf8/Itgb3/Cxcl12/Ninj1/Cx3cr1/Slit2/Cxcl14/Fadd/Csf1r/C3ar1	31
24hr	GO:0002931	response to ischemia	22/1802	72/18112	1.04064e-06	2.65977e-05	Slc8a2/Hspb1/Eif4ebp1/Camk2a/Cx3cl1/Hk2/Faim2/Bcl2l2/Cpeb4/Tp53/Ndnf/Uchl1/Bid/Cx3cr1/Per2/Fgfr1/Gjb2/Cav1/Csf1r/Nol3/Rcan1/Trem2	22
24hr	GO:0051403	stress-activated MAPK cascade	50/1802	249/18112	1.04389e-06	2.65977e-05	Zfp36/Ezr/Pycard/Sphk1/Ncf1/Mapkapk2/Fcgr2b/Pbk/Ptk2b/Gadd45g/Foxo1/Spi1/Plcb1/Rasgrp1/Dusp15/Mdfic/Mturn/Gadd45a/Ltbr/Clec7a/Ripk2/Xdh/Trib1/Myc/Gadd45b/Ripk1/Map2k1/Mapk8ip2/Myd88/Lgals9/Aida/Cyld/Tlr7/Pja2/Sash1/Zfp36l1/Il1a/Zc3h12a/Nod1/Gstp1/Wnt7b/Cryab/Mapk10/Prdx1/Nfkb1/Map4k4/Trem2/Irak4/Lrrk2/Naip6	50
24hr	GO:0001508	action potential	36/1802	156/18112	1.17232e-06	2.96251e-05	Slc8a2/Grin2a/Cacnb2/Dcdc2/Trpc4/Grin2b/Scn8a/Scn3b/Scn2b/Flna/Fgf13/Chrna1/Kcnab2/Gna15/Pkp2/Ank3/Kcna2/Nos1ap/Gria1/Kcnn2/Gpd1l/Ptpn3/Kcnmb4/Dmd/Cntnap1/Scn2a/Ywhah/Tbx18/Cnr2/Kcne2/Ryr2/Cav1/Cacna2d1/Cacna1g/Calm1/Kcnc2	36
24hr	GO:0034101	erythrocyte homeostasis	36/1802	156/18112	1.17232e-06	2.96251e-05	Zfp36/Axl/Stat3/Hcls1/Sh2b3/Ikzf1/Kit/Rps24/Hmgb2/Casp3/Hmox1/Dnase2/Gfi1b/Spi1/B2m/Mafb/Lyn/Tal1/Isg15/Ncapg2/Nckap1l/Tmod3/Inpp5d/Stat1/Rhd/Ets1/Thra/Cdk6/Inhba/Jak2/Zfp36l1/Dmtn/Lyar/Prdx1/Hba-a2/Uba5	36
24hr	GO:1902969	mitotic DNA replication	9/1802	14/18112	1.17868e-06	2.96643e-05	Mcm6/Rad51/Gins1/Mcm2/Mcm3/Mcm4/Lig1/Pola1/Fgfr1	9
24hr	GO:0002697	regulation of immune effector process	72/1802	410/18112	1.20409e-06	3.00584e-05	Tgfb1/Tyrobp/Il33/Fes/Anxa1/Havcr2/Ccl2/Grn/Cd300a/Dhx58/Stxbp2/Ncf1/Ptprc/Fcgr2b/Fcer1g/Hlx/Kit/Lgals3/Ripk3/Syk/Hmox1/Plcg2/Fcgr1a/Itgb2/Spi1/B2m/Rasgrp1/Ptpn6/Clec7a/Lyn/Nr4a3/Fgr/Ripk2/Rsad2/Nckap1l/Rac2/Parp3/Vav1/Sash3/Il4r/Tril/Il18/Unc13d/C3/Lgals9/Tap1/Fgl2/Nfkbiz/Slamf8/Pla2g5/Il13ra1/Fcgr2a/Zc3h12a/Was/Cuedc2/Rap1a/Cx3cr1/Shb/Cd86/Mlh1/Vamp8/Clnk/Cfh/Tlr2/Ddx21/Fadd/Nlrp3/Laptm5/Trem2/…	72
24hr	GO:0032535	regulation of cellular component size	72/1802	410/18112	1.20409e-06	3.00584e-05	Arhgap18/Ezr/Vasp/Ppp1r15a/Pycard/Myo1c/Baiap2/Npm1/Cyfip2/Pfn1/Hcls1/Arpc1b/Spp1/Ptk2b/Cotl1/Iqgap3/Map1b/Olfm1/Capg/Tmsb10/Atp2b2/Ret/Kank4/Rin3/Deptor/Nckap1l/Twf1/Rpl4/Tmod3/Vav1/Msn/Arhgap4/Fgf13/Gdi1/Picalm/Cdk4/Kcnn4/Add2/Nefm/Tmem123/Nefl/Prkcd/Ifrd1/Ogt/Capza1/Gsn/Mapt/Rtn4r/Ppp1r9a/Was/Draxin/Wnt7b/Sema6d/Cxcl12/Sptan1/Ptprs/L1cam/Bcl11a/Shroom2/Snx9/Slit2/Daam2/Sema6b/Plek/Nck2/Cntf/Tl…	72
24hr	GO:0060249	anatomical structure homeostasis	65/1802	358/18112	1.21584e-06	3.02293e-05	Slc8a2/Tgfb1/Slc17a7/Bag3/Aldh1a1/Lrrk1/Prkca/Oas1a/Hspb1/Ldb2/Spp1/Cd38/Ptk2b/Cacnb2/Syk/Lox/Calb2/Itgb1/Cx3cl1/Car2/S1pr1/B2m/Cacna1b/Neurod1/Atp2b2/Sh3gl2/Ncdn/Lyz2/Rac2/Csk/Tf/Pth1r/Inpp5d/Sash3/Atp2b3/Fcgr3a/Cacna1e/Chrna1/Calb1/Marcksl1/Crocc/Pfkm/Nell2/Prdx5/Ptgs2/Ppargc1b/Tcirg1/Rab3d/Htr1b/Gcnt2/Trim32/Map1a/Atp2b1/Itgb3/Dmd/Tub/Tyro3/Prdx1/Rpe65/Wwtr1/Bax/Ctss/Rcn3/Csf1r/Oscar	65
24hr	GO:0006268	DNA unwinding involved in DNA replication	11/1802	21/18112	1.25753e-06	3.11404e-05	Mcm7/Mcm6/Mcm5/Rad51/Gins1/Mcm2/Mcm3/Blm/Mcm4/Gins4/Recql4	11
24hr	GO:0043030	regulation of macrophage activation	19/1802	57/18112	1.28876e-06	3.17861e-05	Cebpa/Ctsc/Il33/Havcr2/Grn/Sphk1/Tnip2/Cx3cl1/Cst7/Nr1h3/Il4r/Il1rl1/Lgals9/Syt11/Pja2/Pla2g5/Lrfn5/Trem2/Lrrk2	19
24hr	GO:0097529	myeloid leukocyte migration	47/1802	230/18112	1.30302e-06	3.20096e-05	Anxa1/Ccl2/Cd300a/Prkca/Serpine1/Cmklr1/Fcer1g/Spp1/Kit/Rhoh/Lgals3/Ptk2b/Myo9b/Camk1d/Syk/Cx3cl1/Trim55/Aif1/Itgb2/Spi1/Plcb1/Cd9/Lyn/Csf3r/Rin3/Lgmn/Nckap1l/Rac2/Vav1/Scg2/Myd88/Ccl6/Cd200r1/Slamf8/Rpl13a/Fcgr2a/Il1a/Dysf/Cxcl12/Ninj1/Cx3cr1/Slit2/Fut4/Csf1r/C3ar1/Trem2/Irak4	47
24hr	GO:0031098	stress-activated protein kinase signaling cascade	51/1802	258/18112	1.33468e-06	3.26573e-05	Zfp36/Ezr/Pycard/Sphk1/Ncf1/Mapkapk2/Fcgr2b/Pbk/Ptk2b/Gadd45g/Foxo1/Spi1/Plcb1/Rasgrp1/Dusp15/Mdfic/Mturn/Gadd45a/Ltbr/Clec7a/Lyn/Ripk2/Xdh/Trib1/Myc/Gadd45b/Ripk1/Map2k1/Mapk8ip2/Myd88/Lgals9/Aida/Cyld/Tlr7/Pja2/Sash1/Zfp36l1/Il1a/Zc3h12a/Nod1/Gstp1/Wnt7b/Cryab/Mapk10/Prdx1/Nfkb1/Map4k4/Trem2/Irak4/Lrrk2/Naip6	51
24hr	GO:0002763	positive regulation of myeloid leukocyte differentiation	22/1802	73/18112	1.35069e-06	3.29184e-05	Tgfb1/Tyrobp/Fes/Prkca/Runx1/Hcls1/Tesc/Lif/Ikzf1/Car2/Gfi1b/Fos/Trib1/Ripk1/Casp8/Ppargc1b/Zfp36l1/Ninj1/Jun/Fadd/Csf1r/Trem2	22
24hr	GO:0032930	positive regulation of superoxide anion generation	12/1802	25/18112	1.36972e-06	3.31204e-05	Tgfb1/Tyrobp/Syk/Cyba/Itgb2/Clec7a/Il18/Gnai2/Prkcd/Mapt/Gstp1/Olr1	12
24hr	GO:0150077	regulation of neuroinflammatory response	12/1802	25/18112	1.36972e-06	3.31204e-05	Ctsc/Grn/Sphk1/Plcg2/Cx3cl1/Cst7/Cd200r1/Syt11/Dagla/Ptgs2/Trem2/Lrrk2	12
24hr	GO:2001235	positive regulation of apoptotic signaling pathway	36/1802	157/18112	1.37753e-06	3.31791e-05	Ctsc/Pycard/Rpl26/Ptprc/Atf3/Camk2b/Ripk3/Sh3glb1/Ret/Ltbr/Rps7/Myc/Itm2c/Tnfsf12/Ripk1/Casp8/Clu/Bok/Ppp2r1a/Pml/Rack1/Cyld/Prkcd/Rpl11/Msx1/Inhba/Jak2/Tp53/Bid/Ctnna1/Nck2/G0s2/Cav1/Bax/Fadd/Inhbb	36
24hr	GO:0042391	regulation of membrane potential	82/1802	488/18112	1.42259e-06	3.41311e-05	Slc8a2/Slc17a7/Ucp2/Cnih2/Grin2a/Baiap2/Mpp2/Kcnk2/Slc4a4/Ptk2b/Cacnb2/Dcdc2/Cx3cl1/Trpc4/Ppp3ca/Pex5l/Bak1/Il1rn/B2m/Grin2b/Myc/Tspo/Scn8a/Casp1/Scn3b/Scn2b/Flna/Fgf13/Chrna1/Kcnab2/Gna15/Kcnn4/Got1/Pkp2/Mapk8ip2/Bok/Ank3/Rack1/Kcnc1/Kcna2/Nos1ap/Chrm1/Atp1b1/Asic2/Hsh2d/Gria1/Mapt/Ppp1r9a/Sez6/Kcnq3/Kcnn2/Gpd1l/Kcnip2/Kcnq2/Bid/Ptpn3/Kcnmb4/Dmd/Cntnap1/Scn2a/Ywhah/Tbx18/Jun/Cnr2/Neto1/Abat/Kcne…	82
24hr	GO:0009416	response to light stimulus	65/1802	360/18112	1.48363e-06	3.54576e-05	Casp7/Ppp1r15a/Ccnd1/Grin2a/Rpl26/Aurkb/Ppp1r1b/Npm1/Dtl/Kit/Pbk/Grk1/Casp3/Dcdc2/Impact/Synpo/Itgb1/Junb/Syngap1/Cdkn1a/Bak1/Sik1/Rpl35/Pcna/Usp1/Slc24a2/Fos/Myc/Cacna1e/Atp1a2/Primpol/Ndrg4/Hmgcs1/Slc4a10/Clu/Gpx1/Apbb1/Pml/Crip1/Kcnc1/Prkcd/Ptgs2/Gnb5/Chrm1/Rpl13a/Asic2/Trim32/Tp53/Cdc25a/Mapk10/Per2/Neto1/Atf4/Mmp9/Cirbp/Sgk1/Rpe65/Cntf/Crtc1/Braf/Bax/Tp53i13/Chrd/Cry2/Kcnc2	65
24hr	GO:0090068	positive regulation of cell cycle process	52/1802	266/18112	1.49577e-06	3.55904e-05	Tgfb1/Rrm1/Kif20b/Fbxo5/Ccnd1/Anxa1/Aurkb/Spag5/Cdc6/Sphk1/Npm1/Lsm11/Adamts1/Chek2/Dtl/Camk2b/Rpl17/Plcg2/Cdt1/Plk4/Cenpe/Ccnb1/Ect2/Cdk1/Aif1/Nusap1/Plcb1/Ube2c/Cdc20/Rrm2/Ncapg2/E2f7/Cdk2/Racgap1/Tmod3/Ndc80/Birc5/Stil/Cdk4/Ranbp1/Msx1/Fam83d/Anp32b/Fen1/Il1a/Rab11fip4/Smc4/Cdc25a/Fgfr1/Dync1h1/Cdc14a/Cpeb1	52
24hr	GO:0033045	regulation of sister chromatid segregation	21/1802	68/18112	1.50073e-06	3.55904e-05	Plk1/Fbxo5/Aurkb/Cdc6/Kntc1/Tacc3/Cdt1/Cenpe/Ccnb1/Bub1b/Ube2c/Ndc80/Trip13/Birc5/Ttk/Cdk5rap2/Pttg1/Spdl1/Rmi2/Anapc15/Zwilch	21
24hr	GO:0046634	regulation of alpha-beta T cell activation	29/1802	114/18112	1.56643e-06	3.67565e-05	Anxa1/Cd300a/Runx1/Ptprc/Hlx/Ikzf1/Syk/Cbfb/Cd44/Ripk2/Nckap1l/Rasal3/Sash3/Il4r/Il18/Lgals9/Pnp/Nfkbiz/Irf1/Jak2/Blm/Zc3h12a/Tyk2/Tgfbr2/Shb/Nlrp3/Ada/Vsir/Zbtb7b	29
24hr	GO:0045766	positive regulation of angiogenesis	40/1802	184/18112	1.56778e-06	3.67565e-05	Grn/Sphk1/Stat3/Brca1/Prkca/Runx1/Serpine1/Hspb1/Anxa3/Lgals3/Ptk2b/Hmox1/Itgb1/Cx3cl1/Fgf2/Ddah1/Itgb2/Eng/Nfe2l2/Hk2/Pik3cd/Cybb/Ets1/C3/Sash1/Pxn/Klf4/Il1a/Zc3h12a/Itgb3/Tnfrsf1a/Ninj1/Cx3cr1/Ghsr/Tgfbr2/Mmp9/Nras/Prkcb/C3ar1/Chi3l1	40
24hr	GO:1904018	positive regulation of vasculature development	40/1802	184/18112	1.56778e-06	3.67565e-05	Grn/Sphk1/Stat3/Brca1/Prkca/Runx1/Serpine1/Hspb1/Anxa3/Lgals3/Ptk2b/Hmox1/Itgb1/Cx3cl1/Fgf2/Ddah1/Itgb2/Eng/Nfe2l2/Hk2/Pik3cd/Cybb/Ets1/C3/Sash1/Pxn/Klf4/Il1a/Zc3h12a/Itgb3/Tnfrsf1a/Ninj1/Cx3cr1/Ghsr/Tgfbr2/Mmp9/Nras/Prkcb/C3ar1/Chi3l1	40
24hr	GO:1902100	negative regulation of metaphase/anaphase transition of cell cycle	16/1802	43/18112	1.67535e-06	3.91297e-05	Plk1/Fbxo5/Aurkb/Kntc1/Cdt1/Cenpe/Ccnb1/Bub1b/Ndc80/Trip13/Birc5/Ttk/Cdk5rap2/Spdl1/Anapc15/Zwilch	16
24hr	GO:0010332	response to gamma radiation	22/1802	74/18112	1.74301e-06	4.05561e-05	Rpl26/Ccl2/Socs3/Chek2/Ptprc/Cyba/Cdkn1a/Bak1/Hspa5/Rad51/Myc/Gpx1/Pml/Rpl13a/Tp53/Il1a/Fancd2/Cryab/Tspyl5/Cav1/Bax/Apobec1	22
24hr	GO:1990776	response to angiotensin	17/1802	48/18112	1.77903e-06	4.12386e-05	Cdc6/Kl/Serpine1/Hspb1/Camk2a/Cyba/Car2/Nfe2l2/Myc/Cybb/Prkcd/Ptgs2/Rock1/Nfkb1/Brip1/Cav1/Nmnat2	17
24hr	GO:0050853	B cell receptor signaling pathway	18/1802	53/18112	1.79375e-06	4.14242e-05	Blnk/Cd300a/Klhl6/Lat2/Ptprc/Fcgr2b/Cd38/Syk/Plcg2/Ptpn6/Lyn/Nckap1l/Sh2b2/Tec/Bax/Cmtm3/Prkcb/Prkch	18
24hr	GO:0048872	homeostasis of number of cells	65/1802	362/18112	1.806e-06	4.15515e-05	Tgfb1/Zfp36/Axl/Anxa1/Stat3/Ezh1/Hcls1/Card11/Sh2b3/Fcgr2b/Fcer1g/Ikzf1/Kit/Ripk3/Rps24/Hmgb2/Casp3/Hmox1/Dnase2/Bak1/Gfi1b/Spi1/B2m/Cd44/Mafb/Cadps2/Lyn/Tal1/Pik3cd/Isg15/Siva1/Ncapg2/Nckap1l/Tmod3/Inpp5d/Stat1/Sash3/Zfx/Rhd/Il18/Sh2b2/Ets1/Lgals9/Thra/Cyld/Cdk6/Prdx5/Inhba/Jak2/Tcirg1/Zfp36l1/Dmtn/Dock11/Kif3a/Lyar/Ikbkb/Cx3cr1/Prdx1/Cfh/Bax/Fadd/Glis2/Hba-a2/Ada/Uba5	65
24hr	GO:0050730	regulation of peptidyl-tyrosine phosphorylation	54/1802	282/18112	1.83703e-06	4.21084e-05	Il11/Tgfb1/Lrrk1/Vtn/Cd300a/Prkca/Socs3/Parp14/Hcls1/Adipoq/Ncf1/Sh2b3/Ptprc/Lif/Kit/Ptk2b/Syk/Hbegf/Plcg2/Itgb1/Fcgr1a/Itgb2/Cass4/Cd44/Ehd4/Cav2/Ptpn6/Clec7a/Lyn/Plpp3/Hes5/Ripk2/Ncapg2/Epha4/Il18/Zfyve28/Tec/Rack1/Prkcd/Irf1/Jak2/Enpp2/Tp53/Dmtn/Itgb3/Tnfrsf1a/Srcin1/Prnp/Cntf/Cav1/Aplp2/Csf1r/Trem2/Fam72a	54
24hr	GO:0034109	homotypic cell-cell adhesion	27/1802	103/18112	1.90264e-06	4.34507e-05	Plaur/Fermt3/Prkca/Sh2b3/Hspb1/Syk/Ptpn6/Cd9/Lyn/Plpp3/Pdpn/Myl12a/Flna/Map2k1/Itga2b/Pkp2/Ank3/Prkcd/Jak2/Dmtn/Itgb3/L1cam/Tyro3/Pdia6/Plek/Abat/Cfh	27
24hr	GO:0008630	intrinsic apoptotic signaling pathway in response to DNA damage	28/1802	109/18112	1.91349e-06	4.35372e-05	Pycard/Cdip1/Rpl26/Brca1/Chek2/Tpt1/Hmox1/Cdkn1a/Bak1/Cd44/Myc/Rps27l/Bcl2a1/Phlda3/Clu/Bok/Pml/Crip1/Bcl2l2/Ier3/Trim32/Aen/Tp53/Bid/Tnfrsf1a/Cxcl12/Mlh1/Bax	28
24hr	GO:0099024	plasma membrane invagination	23/1802	80/18112	1.94716e-06	4.41404e-05	Aurkb/Cd300a/Fcgr2b/Fcer1g/Rhoh/Msr1/Plcg2/Fcgr1a/Aif1/Itgb2/Arhgap25/Clec7a/Nckap1l/Rac2/Bin2/Rab31/Snx18/C3/Rhobtb2/Gsn/Fcgr2a/Snx9/Trem2	23
24hr	GO:0051048	negative regulation of secretion	45/1802	220/18112	2.11393e-06	4.77453e-05	Il11/Ucp2/Gal/Anxa1/Cd300a/Kalrn/Adipoq/Lif/Hmox1/Ppp3ca/Il1rn/Spi1/Acvr1c/Nr1h3/Vsnl1/Rsad2/Tspo/Nckap1l/Ucn2/Lgals9/Syt11/Gnai2/Rhbdf2/Madd/Htr1b/Ppp1r9a/Tp53/Vamp3/Tnfrsf1a/Tifab/Rap1a/Ghsr/Srcin1/Vamp8/Abat/Midn/Braf/Inhbb/Comt/Rap1b/Map4k4/Hrh3/Cry2/Ada/Rhbdf1	45
24hr	GO:0007094	mitotic spindle assembly checkpoint	15/1802	39/18112	2.17018e-06	4.8483e-05	Plk1/Aurkb/Kntc1/Cdt1/Cenpe/Ccnb1/Bub1b/Ndc80/Trip13/Birc5/Ttk/Cdk5rap2/Spdl1/Anapc15/Zwilch	15
24hr	GO:0071173	spindle assembly checkpoint	15/1802	39/18112	2.17018e-06	4.8483e-05	Plk1/Aurkb/Kntc1/Cdt1/Cenpe/Ccnb1/Bub1b/Ndc80/Trip13/Birc5/Ttk/Cdk5rap2/Spdl1/Anapc15/Zwilch	15
24hr	GO:0071174	mitotic spindle checkpoint	15/1802	39/18112	2.17018e-06	4.8483e-05	Plk1/Aurkb/Kntc1/Cdt1/Cenpe/Ccnb1/Bub1b/Ndc80/Trip13/Birc5/Ttk/Cdk5rap2/Spdl1/Anapc15/Zwilch	15
24hr	GO:0045862	positive regulation of proteolysis	67/1802	379/18112	2.20968e-06	4.91873e-05	Ctsc/Plk1/Il33/Pycard/Ctsd/Grn/Cyfip2/Stat3/Sox7/Ptk2b/Syk/S100a10/Bak1/Acvr1c/Ret/Clec7a/Grin2b/Lyn/Ripk2/Cdc20/Nlrc4/Xdh/Lgmn/Trib1/Myc/Casp1/Rps27l/Anxa2/Klhl40/Stat1/Epha4/Picalm/Plk3/Casp8/Clu/Bok/Lgals9/Nlrp1a/Hip1/Pml/Rack1/Zer1/Jak2/Rnf14/Ogt/Gsn/Anp32b/Trim32/Zc3h12a/Nod1/Zfand2a/Bid/Snx9/Psme2/Kcne2/Cav1/Bax/Fadd/Ubqln2/Nlrp3/Rcn3/Laptm5/Trem2/Vsir/Psmc3/Lrrk2/Rnft2	67
24hr	GO:0030865	cortical cytoskeleton organization	19/1802	59/18112	2.32725e-06	5.1433e-05	Ezr/Ehd2/Rhoh/Calr/Rhoc/Ect2/Fmnl2/Nckap1l/Rac2/Racgap1/Epb41l3/Epb41/Fmnl3/Rhobtb2/Rab13/Rock1/Rhoq/Ikbkb/Plek	19
24hr	GO:0031663	lipopolysaccharide-mediated signaling pathway	19/1802	59/18112	2.32725e-06	5.1433e-05	Tgfb1/Ccl2/Prkca/Ly86/Cd14/Plcg2/Cx3cl1/Spi1/Lyn/Ripk2/Trib1/Stat1/Il18/Myd88/Cd180/Sash1/Nfkbia/Irak2/Trim5	19
24hr	GO:0042119	neutrophil activation	16/1802	44/18112	2.39051e-06	5.26424e-05	Tyrobp/Anxa1/Grn/Cd300a/Stxbp2/Fcer1g/Anxa3/Syk/Itgb2/Spi1/Fcgr3a/Il18/Myd88/Prkcd/Plpp6/Stx11	16
24hr	GO:0006801	superoxide metabolic process	21/1802	70/18112	2.53516e-06	5.56293e-05	Tgfb1/Tyrobp/Ncf1/Syk/Cyba/Shc1/Cbs/Itgb2/Nfe2l2/Clec7a/Ncf4/Cybb/Il18/Gnai2/Gch1/Prkcd/Mapt/Ncf2/Gstp1/Prdx1/Olr1	21
24hr	GO:0010631	epithelial cell migration	58/1802	314/18112	2.57075e-06	5.60364e-05	Tgfb1/Anxa1/Grn/Pfn1/Prkca/Serpine1/Hspb1/Atp2b4/Anxa3/Kit/Ptk2b/Hbegf/Hmox1/Plcg2/Itgb1/Calr/Fgf2/Itgb2/Nfe2l2/Gadd45a/Glipr2/Plpp3/Plekhg5/Pik3cd/Pik3cg/Hdac9/Lgmn/Cd63/Prkx/Amot/Ets1/Gpx1/Rin2/Sash1/Ptgs2/Pxn/Enpp2/Klf4/Adamts9/Zc3h12a/Rab13/Rock1/Itgb3/Slit2/Fgfr1/Daam2/Jun/Tgfbr2/Adipor1/Mmp9/Kank2/Has2/Stc1/Cdh13/Map4k4/Nr2f2/Map2k5/Ptprg	58
24hr	GO:0014812	muscle cell migration	31/1802	129/18112	2.5719e-06	5.60364e-05	P2ry6/Anxa1/Vtn/Kalrn/Adamts1/Adipoq/Serpine1/Rbpj/S100a11/Aif1/Nfe2l2/Nr4a3/Naca/Trib1/Myc/Igfbp5/Ndrg4/Il18/Gna13/Gna12/Plau/Plxna1/Pgr/Gstp1/Rock1/Itgb3/Sema6d/Slit2/Has2/Plekho1/Pak1	31
24hr	GO:0099003	vesicle-mediated transport in synapse	52/1802	271/18112	2.65995e-06	5.76999e-05	Napa/Slc17a7/Syt7/Prkcg/Grn/Prkca/Stxbp2/Unc13a/Rab3a/Cacnb2/Camk2a/Cacna1b/Dnm1/Syn2/Cadps2/Sh3gl2/Dnajc6/Hpca/Otof/Akap5/Syt1/Scamp5/Picalm/Adcy1/Synj1/Syt11/Syn1/Cplx2/Sv2a/Htr1b/Cplx1/Dnm3/Rab8a/Rock1/Itgb3/Apba2/Hap1/Rap1a/Ston1/Mapk10/Arc/Usp46/Sncb/Vamp2/Braf/Rap1b/Prkcb/Syt2/Synj2/Calm1/Lrrk2/Stx1a	52
24hr	GO:0052548	regulation of endopeptidase activity	77/1802	457/18112	2.66696e-06	5.76999e-05	Plaur/Furin/Serpinh1/Pycard/Ctsd/Vtn/Cyfip2/Stat3/Serpine1/Sox7/Serpinb1a/Syk/Psmb8/Psmb9/Bak1/Cst7/Acvr1c/Cd44/Tfpi2/Ret/Clec7a/Grin2b/Lyn/Ripk2/Rps6ka1/Nlrc4/LOC299282/Xdh/Lgmn/Myc/Casp1/Rps27l/Anxa2/Stat1/Epha4/Picalm/Birc5/Casp8/Cst6/Gpx1/C3/Bok/Lgals9/Nlrp1a/Hip1/Pml/Rack1/Pttg1/Prdx5/Ptgs2/Jak2/Gsn/Anp32b/Wnt9a/Klf4/Crim1/Nod1/Rock1/Bid/Cryab/Cstb/Birc3/Psme2/Mmp9/Ube2o/Prnp/Lxn/Bax/Fadd/Ap…	77
24hr	GO:0050673	epithelial cell proliferation	78/1802	465/18112	2.73524e-06	5.89702e-05	Tgfb1/Zfp36/Mki67/Ccnd1/Ccl2/Grn/Npm1/Stat3/Prkca/Kit/Hmgb2/Serpinb1a/Hmox1/Cyba/Fgf2/Iqgap3/Tcf19/Eng/B2m/Id1/Cebpb/Cav2/Itpr1/Nr4a3/Hes5/Rps6ka1/Pik3cd/Xdh/Sox11/Bcl11b/Myc/Uhrf1/Stat1/Igfbp5/Scg2/Ar/Prkx/Klk8/Birc5/Lims1/Il18/Map2k1/Igfbp4/Sav1/Gpx1/Fabp7/Fzd7/Cdk6/Bcl2l2/Plau/Apln/Pgr/Zfp36l1/Wdr13/Kif3a/Dysf/Itgb3/Cxcl12/Cdc25a/Tbx18/Fgfr1/Ghsr/Jun/Agap2/Nras/Osr1/Col8a2/Cav1/Has2/Cdh13/Bax/…	78
24hr	GO:0031348	negative regulation of defense response	47/1802	236/18112	2.76186e-06	5.92607e-05	Zfp36/Havcr2/Grn/Dhx58/Socs3/Parp14/Adipoq/Oas1a/Fcgr2b/Pbk/Cx3cl1/Otulin/Cst7/Nr1h3/Cd44/Usp18/Isg15/Gpx2/Calcrl/Ets1/Gpx1/Lgals9/Nlrp1a/Cd200r1/Syt11/Tap1/Fgl2/Nlrc5/Slamf8/Pla2g5/Ier3/Ttll12/Lyar/Tnfrsf1a/Tyro3/Cx3cr1/Slit2/Ghsr/Cnr2/Trim21/Nfkb1/Lrfn5/Nlrp3/Htra1/Trem2/Ada/Irak3	47
24hr	GO:0071674	mononuclear cell migration	40/1802	188/18112	2.76794e-06	5.92607e-05	Tgfb1/Itgal/Dock8/Pycard/Anxa1/Ch25h/Stk10/Ccl2/Cxcl16/Serpine1/Cmklr1/Myo1g/Lgals3/Ripk3/Ptk2b/Myo9b/Cx3cl1/Calr/S1pr1/Aif1/Spi1/Plcb1/Wasl/Lyn/Lgmn/Msn/Lgals9/Ccl6/Cd200r1/Slamf8/Itgb3/Cxcl12/Ninj1/Cx3cr1/Slit2/Cxcl14/Fut4/Fadd/Csf1r/C3ar1	40
24hr	GO:0007229	integrin-mediated signaling pathway	28/1802	111/18112	2.81889e-06	6.01428e-05	Tyrobp/Itgal/Itgad/Fermt3/Adam11/Adamts1/Fcer1g/Ptk2b/Syk/Itgb1/Itgb2/Plpp3/Fgr/Isg15/Cd63/Vav1/Flna/Lims1/Itga2b/Adamts3/Tec/Pxn/Dmtn/Adamts9/Itgb3/Ctnna1/Plek/Adam15	28
24hr	GO:1905818	regulation of chromosome separation	22/1802	76/18112	2.85475e-06	6.06979e-05	Plk1/Fbxo5/Aurkb/Cdc6/Kntc1/Tacc3/Cdt1/Cenpe/Ccnb1/Bub1b/Ube2c/Ncapg2/Ndc80/Trip13/Birc5/Ttk/Cdk5rap2/Pttg1/Spdl1/Smc4/Anapc15/Zwilch	22
24hr	GO:0051495	positive regulation of cytoskeleton organization	43/1802	209/18112	3.01263e-06	6.38346e-05	Vasp/Fes/Pycard/Myo1c/Spag5/Baiap2/Pdlim4/Pfn1/Ptk2b/Synpo/Cx3cl1/Fhod1/Plk4/Nes/S100a10/Rhoc/Map1b/Wasf1/Id1/Hck/Wasl/Nckap1l/Flna/Stil/Cdk5rap2/Pxn/Gsn/Sdc4/Mapt/Was/Snx9/Mapre1/Plek/Gda/Nck2/Cav1/Ppm1e/Braf/Plxna3/Brk1/Dync1h1/Pak1/Limk1	43
24hr	GO:0050777	negative regulation of immune response	39/1802	182/18112	3.05709e-06	6.43724e-05	Tgfb1/Il33/Anxa1/Havcr2/Grn/Cd300a/Dhx58/Parp14/Oas1a/Ptprc/Fcgr2b/Hlx/Lgals3/Hmox1/Spi1/Usp18/Ptpn6/Isg15/Gpx2/Nckap1l/Parp3/Inpp5d/Il4r/Gpx1/Il1rl1/Lgals9/Tap1/Fgl2/Nlrc5/Slamf8/Zc3h12a/Ttll12/Lyar/Tyro3/Trim21/Trem2/Vsir/Irak3/Zbtb7b	39
24hr	GO:0003012	muscle system process	76/1802	451/18112	3.07495e-06	6.43724e-05	Tnni2/Sphk1/Npm1/Stac2/Prkca/Runx1/Ncf1/Atp2b4/Rgs2/Kit/Cd38/Tpm4/Myom2/Cacnb2/Nfatc1/Cyba/Foxo1/Shc1/Ppp3ca/Lmna/Psmb9/Aif1/Nr4a3/Mybpc1/Twf1/Scn3b/Scn2b/Tmod3/Igfbp5/Ar/Fgf13/Atp1a2/Chrna1/Calcrl/Map2k1/Mlip/Pkp2/Apbb1/Tmem38a/Ptgs2/Chrm3/Tnnt2/Atp1b1/Sgca/Gsn/Pgr/Arhgap42/Kcnn2/Klf4/Gpd1l/Zc3h12a/Atp2b1/Cald1/Rock1/Tnfrsf1a/Stac/Tifab/Dmd/Ikbkb/Ghsr/Mef2a/Abat/Pdlim5/Kcne2/Ryr2/Cav1/Stc1/Sorbs…	76
24hr	GO:0007091	metaphase/anaphase transition of mitotic cell cycle	19/1802	60/18112	3.09021e-06	6.43724e-05	Plk1/Fbxo5/Aurkb/Cdc6/Kntc1/Tacc3/Cdt1/Cenpe/Ccnb1/Bub1b/Ube2c/Ndc80/Trip13/Birc5/Ttk/Cdk5rap2/Spdl1/Anapc15/Zwilch	19
24hr	GO:0033280	response to vitamin D	19/1802	60/18112	3.09021e-06	6.43724e-05	Slc8a2/Tgfb1/Fes/Serpinh1/Crym/Adamts1/Kl/Spp1/Vim/Itgb1/Pim1/Penk/Stc2/Ptgs2/Atp2b1/Kank2/Mn1/Stc1/Prkcb	19
24hr	GO:2001238	positive regulation of extrinsic apoptotic signaling pathway	19/1802	60/18112	3.09021e-06	6.43724e-05	Pycard/Ptprc/Atf3/Ret/Ltbr/Itm2c/Tnfsf12/Ripk1/Casp8/Ppp2r1a/Pml/Cyld/Inhba/Bid/Ctnna1/G0s2/Cav1/Bax/Fadd	19
24hr	GO:0031577	spindle checkpoint	15/1802	40/18112	3.15395e-06	6.54059e-05	Plk1/Aurkb/Kntc1/Cdt1/Cenpe/Ccnb1/Bub1b/Ndc80/Trip13/Birc5/Ttk/Cdk5rap2/Spdl1/Anapc15/Zwilch	15
24hr	GO:0090132	epithelium migration	58/1802	316/18112	3.16104e-06	6.54059e-05	Tgfb1/Anxa1/Grn/Pfn1/Prkca/Serpine1/Hspb1/Atp2b4/Anxa3/Kit/Ptk2b/Hbegf/Hmox1/Plcg2/Itgb1/Calr/Fgf2/Itgb2/Nfe2l2/Gadd45a/Glipr2/Plpp3/Plekhg5/Pik3cd/Pik3cg/Hdac9/Lgmn/Cd63/Prkx/Amot/Ets1/Gpx1/Rin2/Sash1/Ptgs2/Pxn/Enpp2/Klf4/Adamts9/Zc3h12a/Rab13/Rock1/Itgb3/Slit2/Fgfr1/Daam2/Jun/Tgfbr2/Adipor1/Mmp9/Kank2/Has2/Stc1/Cdh13/Map4k4/Nr2f2/Map2k5/Ptprg	58
24hr	GO:1901214	regulation of neuron death	70/1802	406/18112	3.30503e-06	6.81565e-05	Tyrobp/Prkcg/Axl/Ccl2/Grn/Npm1/Stat3/Pcp4/Tp53bp2/Fcgr2b/Wfs1/Ptk2b/Casp3/Mt1/Hmox1/Cx3cl1/Nes/Syngap1/Mybl2/Cebpb/Gpnmb/Itpr1/Grin2b/Nr4a3/Bag1/C1qa/Fos/Lgmn/Nrbp2/Faim2/Casp1/Picalm/Birc5/Il18/Casp8/Clu/Bok/Cd200r1/Tox3/Rack1/Nefl/Trim2/Nos1ap/Jak2/Cpeb4/Capn2/Mapt/Tp53/Ncf2/Rel/Ndnf/Rock1/Draxin/Tnfrsf1a/Ctsz/Ikbkb/Tyro3/Cx3cr1/Jun/Agap2/Atf4/Prnp/Sncb/Set/Cntf/Ppp1r13b/Braf/Bax/Trem2/Lrrk2	70
24hr	GO:0001558	regulation of cell growth	76/1802	452/18112	3.34479e-06	6.87465e-05	Tgfb1/Syt17/Sphk1/Npm1/Cxcl16/Socs3/Rgs2/Spp1/Cd38/Cpne6/Ptk2b/Unc13a/Hbegf/Cyba/S100a10/Map1b/Sh3glb1/Cdkn1a/Olfm1/Frzb/Cd44/Rerg/Cdkn2c/Syt1/Rpl4/Nme6/Sh3bp4/Epb41l3/Dnph1/Igfbp5/Arhgap4/Fgf13/Gdi1/Picalm/Rasal1/Igfbp4/Rrad/Pml/Sertad1/Rack1/Pttg1/Slit3/Msx1/Inhba/Lgi1/Ifrd1/Mapt/Rtn4r/Trim32/Tp53/Draxin/Cryab/Osgin1/Cpne5/Sema6d/Cxcl12/Ptprs/L1cam/Bcl11a/Ip6k2/Slit2/Sema6b/Adipor1/Sesn1/Cirbp/…	76
24hr	GO:0051251	positive regulation of lymphocyte activation	56/1802	302/18112	3.36484e-06	6.8929e-05	Tgfb1/Tyrobp/Itgal/Dock8/Axl/Pycard/Anxa1/Havcr2/Ccl2/Efnb3/Runx1/Card11/Ptprc/Hlx/Tnip2/Ikzf1/Rhoh/Cd38/Syk/Cbfb/Cdkn1a/Aif1/B2m/Rasgrp1/Clec7a/Ripk2/Tcf3/Nckap1l/Rasal3/Inpp5d/Sash3/Il4r/Fcgr3a/Il18/Myd88/Lgals9/Pnp/Cyld/Nfkbiz/Jak2/Blm/Il13ra1/Il1a/Tyk2/Tgfbr2/Shb/Cd86/Mlh1/Nck2/Il15ra/Cav1/Fadd/Nlrp3/Ada/Vsir/Zbtb7b	56
24hr	GO:0045839	negative regulation of mitotic nuclear division	17/1802	50/18112	3.40128e-06	6.92851e-05	Plk1/Fbxo5/Aurkb/Kntc1/Cdt1/Cenpe/Ccnb1/Bub1b/Nme6/Ndc80/Trip13/Birc5/Ttk/Cdk5rap2/Spdl1/Anapc15/Zwilch	17
24hr	GO:0051983	regulation of chromosome segregation	25/1802	94/18112	3.4047e-06	6.92851e-05	Plk1/Fbxo5/Mki67/Aurkb/Cdc6/Kntc1/Tacc3/Cdt1/Cenpe/Ccnb1/Bub1b/Ube2c/Kif2c/Ncapg2/Ndc80/Trip13/Birc5/Ttk/Cdk5rap2/Pttg1/Spdl1/Smc4/Rmi2/Anapc15/Zwilch	25
24hr	GO:0046777	protein autophosphorylation	48/1802	245/18112	3.50262e-06	7.10432e-05	Prkcg/Fes/Stk10/Prkca/Adipoq/Camkk2/Lmtk2/Chek2/Mapkapk2/Ptprc/Kit/Camk2b/Ripk3/Ptk2b/Grk1/Syk/Impact/Camk4/Camk2a/Pim1/Sik1/Eng/Hck/Gpnmb/Aak1/Lyn/Fgr/Csk/Mapkapk3/Epha4/Prkx/Ripk1/Ttk/Tec/Prkcd/Nek2/Jak2/Clk1/Tyro3/Fgfr1/Jun/Cav1/Csf1r/Irak3/Pak1/Calm1/Lrrk2/Vrk1	48
24hr	GO:0007162	negative regulation of cell adhesion	57/1802	310/18112	3.62009e-06	7.31851e-05	Tgfb1/Anxa1/Havcr2/Cd300a/Runx1/Adipoq/Serpine1/Sh2b3/Hspb1/Ptprc/Hlx/Lgals3/Casp3/Cbfb/Il1rn/Spi1/Cebpb/Cd44/Gpnmb/Ptpn6/Cd9/Akna/Nckap1l/Epha4/Il4r/Map2k1/Col1a1/Lgals9/Fgl2/Fzd7/Cyld/Prkcd/Irf1/Jak2/Plxna1/Sdc4/Gcnt2/Enpp2/Klf4/Dmtn/Zc3h12a/Pla2g2d/Plxna2/Cxcl12/Coro2b/Srcin1/Cd86/Ajap1/Abat/Prnp/Adam15/Cdh13/Plxna3/Map2k5/Laptm5/Vsir/Zbtb7b	57
24hr	GO:0007612	learning	41/1802	197/18112	3.75253e-06	7.56147e-05	Slc8a2/Grin2a/Ppp1r1b/Kalrn/Nptx2/Kit/Jph4/Dcdc2/Synpo/Itgb1/Syngap1/Plcb1/Slc6a1/Grin2b/Slc24a2/Fos/Lgmn/Nrgn/Fgf13/Cacna1e/Atp1a2/Ndrg4/Synj1/Mapk8ip2/Apbb1/Jph3/Syt11/Ptgs2/Map1a/Arc/Jun/Neto1/Sgk1/Fosl1/Tlr2/Braf/Comt/Arf4/Hrh3/Chrd/Pak1	41
24hr	GO:0060759	regulation of response to cytokine stimulus	33/1802	144/18112	3.78387e-06	7.59978e-05	Axl/Pycard/Sphk1/Parp14/Adipoq/Sh2b3/Oas1a/Ptprc/Syk/Otulin/Il1rn/Usp18/Ripk2/Isg15/Casp1/Ripk1/Nlrc5/Cyld/Slit3/Trim32/Irak2/Klf4/Ttll12/Tnfrsf1a/Slit2/Tlr2/Cav1/Fadd/Map2k5/Nol3/Laptm5/Trem2/Naip6	33
24hr	GO:0002181	cytoplasmic translation	29/1802	119/18112	3.97588e-06	7.95951e-05	Rps2/Rpl26/Rplp0/Eif4ebp1/Rpl17/Eif2s2/Ybx1/Rpl41/Pabpc1/Rpl36a/LOC100361854/Rpl18/Eif3b/Rps23/Etf1/Rpl11/Rpl22/Rpl13a/Cpeb4/Rbm24/Rps28/Rpl6/Eif3el1/Eif3d/LOC498555/Rpl36/Slbp/Rpl29/Cpeb1	29
24hr	GO:2001251	negative regulation of chromosome organization	24/1802	89/18112	4.08385e-06	8.14921e-05	Plk1/Fbxo5/Aurkb/Top2a/Kntc1/Cdt1/Cenpe/Ccnb1/Bub1b/Mcm2/Ndc80/Trip13/Birc5/Ttk/Cdk5rap2/Pml/Pttg1/Spdl1/Recql4/Anapc15/Zwilch/Slx4/Tnks2/H3f3b	24
24hr	GO:0030041	actin filament polymerization	37/1802	171/18112	4.27459e-06	8.47495e-05	Arhgap18/Vasp/Pycard/Gas7/Myo1c/Baiap2/Cyfip2/Pfn1/Hcls1/Arpc1b/Ptk2b/Cotl1/Aif1/Capg/Wasl/Tmsb10/Kank4/Nckap1l/Twf1/Pstpip1/Tmod3/Add2/Prkcd/Capza1/Gsn/Ppp1r9a/Was/Sptan1/Snx9/Slit2/Daam2/Pstpip2/Coro7/Nck2/Tlr2/Cobl/Micall2	37
24hr	GO:0070555	response to interleukin-1	37/1802	171/18112	4.27459e-06	8.47495e-05	Akap12/Ppp4c/Pycard/Anxa1/Ccl2/Sphk1/Prkca/Serpine1/Tnip2/Cd38/Cx3cl1/Cyba/Gbp2/Psmb9/Il1rn/Plcb1/Cebpb/Ripk2/Xdh/Myc/Ets1/Myd88/Lgals9/Ccl6/Irf1/Irak2/Il1a/Zc3h12a/Otub1/Hnmt/Ikbkb/Nfkb1/Mmp9/Has2/Inhbb/Chi3l1/Irak3	37
24hr	GO:0045931	positive regulation of mitotic cell cycle	31/1802	132/18112	4.29966e-06	8.49733e-05	Tgfb1/Rrm1/Fbxo5/Ccnd1/Anxa1/Sphk1/Lsm11/Prkca/Adamts1/Dtl/Eif4ebp1/Rpl17/Cdt1/Cenpe/Ccnb1/Cdk1/Aif1/Plcb1/Ube2c/Tal1/Rrm2/Lgmn/Tmod3/Birc5/Stil/Cdk4/Anp32b/Cdc25a/Fgfr1/Shb/Usp22	31
24hr	GO:0043547	positive regulation of GTPase activity	49/1802	254/18112	4.37528e-06	8.61917e-05	Arap1/Dock8/Sipa1l3/Sipa1/Ccl2/Kalrn/Rgs16/Ptk2b/Dock9/Arhgap22/Myo9b/Itgb1/Cx3cl1/S100a10/Rasgrf2/Ect2/S1pr1/Chn1/Arhgap11a/Rasgrp1/Tgm2/Cav2/Rasgef1a/Arhgap25/Elmod1/Vav1/Picalm/Rgs8/Snx18/Lims1/Map2k1/Ccl6/Rasgrf1/Rack1/Gnb5/Rtn4r/Arhgap42/Dock11/Snx9/Rgl2/Rap1a/Arhgap27/Bcar3/Arhgef19/Rap1gap/Map4k4/Apc2/Tax1bp3/Tiam1	49
24hr	GO:0036230	granulocyte activation	17/1802	51/18112	4.63167e-06	9.08003e-05	Tyrobp/Anxa1/Grn/Cd300a/Stxbp2/Fcer1g/Anxa3/Syk/Itgb2/Spi1/Fcgr3a/Il18/Myd88/Prkcd/Plpp6/Vamp2/Stx11	17
24hr	GO:0033273	response to vitamin	39/1802	185/18112	4.63868e-06	9.08003e-05	Slc8a2/Tgfb1/Cebpa/Fes/Serpinh1/Crym/Ccnd1/Ccl2/Adamts1/Kl/Spp1/Vim/Itgb1/Map1b/Pim1/Cbs/Cd44/Penk/Tspo/Hmgcs1/Tyms/Stc2/Col1a1/Gpx1/Cyp26b1/Ptgs2/Gsn/Tp53/Il1a/Atp2b1/Gstp1/Hmbs/Mmp9/Kank2/Brip1/Mn1/Stc1/Prkcb/Ada	39
24hr	GO:0042554	superoxide anion generation	16/1802	46/18112	4.69002e-06	9.15148e-05	Tgfb1/Tyrobp/Ncf1/Syk/Cyba/Itgb2/Clec7a/Ncf4/Cybb/Il18/Gnai2/Prkcd/Mapt/Ncf2/Gstp1/Olr1	16
24hr	GO:0045619	regulation of lymphocyte differentiation	41/1802	199/18112	4.88692e-06	9.5056e-05	Tgfb1/Axl/Anxa1/Runx1/Card11/Sh2b3/Hspb1/Ptprc/Hlx/Ikzf1/Rhoh/Syk/Cbfb/Cd44/Rasgrp1/Ptpn6/Ripk2/Nckap1l/Inpp5d/Sash3/Il4r/Il18/Lgals9/Fgl2/Cyp26b1/Pnp/Cyld/Nfkbiz/Irf1/Slamf8/Zfp36l1/Fancd2/Zc3h12a/Tgfbr2/Shb/Il15ra/Braf/Nlrp3/Ada/Vsir/Zbtb7b	41
24hr	GO:0042176	regulation of protein catabolic process	69/1802	403/18112	4.96308e-06	9.62339e-05	Ctsc/Plk1/Il33/Ezr/Prkcg/Furin/Grin2a/Rab26/Gfap/Nsf/Chek2/Dtl/Pbk/Ptk2b/Mycbp2/Serpinb1a/Foxo1/Plekhg5/Cdc20/Odc1/Rps7/Trib1/Mgat3/Cdk2/Anxa2/Klhl40/Epha4/Msn/Flna/Tnfsf12/Rpl23/Plk3/Clu/Gpx1/Pml/Rack1/Zer1/Rpl11/Gna12/Rnf14/Ier3/Ogt/Fam83d/Xpo1/Trim32/Styx/Map1a/Zfand2a/Dysf/Ptpn3/Snx1/Snx9/Psme2/Agap2/Anks1a/Kcne2/Hace1/Arel1/Cav1/Ubqln2/Gpc3/Apc2/Laptm5/Trem2/Irak3/Psmc3/Lrrk2/Rhbdf1/Rnft2	69
24hr	GO:0031334	positive regulation of protein-containing complex assembly	43/1802	213/18112	5.02517e-06	9.71322e-05	Tgfb1/Vasp/Fes/Pycard/Myo1c/Baiap2/Pfn1/Ikzf1/Lgals3/Lcp1/Ptk2b/Syk/Plcg2/Cdt1/Rhoc/Map1b/Sh3glb1/Bak1/Clec7a/Tal1/Isg15/Nckap1l/Msn/Clu/Myd88/Cdk5rap2/Rack1/Tppp/Gbp5/Mapt/Tp53/Bid/Snx9/Mapre1/Plek/Gda/Nck2/Cav1/Bax/Brk1/Rap1b/Pak1/Dhx33	43
24hr	GO:0002886	regulation of myeloid leukocyte mediated immunity	21/1802	73/18112	5.32429e-06	0.000102592	Tyrobp/Fes/Cd300a/Stxbp2/Fcer1g/Syk/Hmox1/Fcgr1a/Itgb2/Spi1/Lyn/Fgr/Rac2/Il4r/Unc13d/C3/Lgals9/Fcgr2a/Cx3cr1/Vamp8/Ddx21	21
24hr	GO:0006813	potassium ion transport	48/1802	249/18112	5.57196e-06	0.00010703	Gal/Nsf/Kcnk2/Kcnip4/Ptk2b/Itgb1/Amigo1/Slc24a3/Slc24a2/Akap5/Cd63/Kcns2/Cdk2/Slc9a4/Kcnq5/Flna/Atp1a2/Kcnab2/Kcnj4/Kcnn4/Kcnab1/Ank3/Kcnc1/Tmem38a/Kcna2/Atp1b1/Kcnv1/Kcnq3/Kcnn2/Kcnj3/Kcnip2/Kcnj6/Kcnc3/Kcnq2/Slc9a2/Kcnmb4/Neto1/Atf4/Kcng2/Prnp/Kcne2/Slc9a5/Vamp2/Cav1/Trem2/Calm1/Kcnt2/Kcnc2	48
24hr	GO:2001056	positive regulation of cysteine-type endopeptidase activity	34/1802	153/18112	5.59089e-06	0.00010706	Pycard/Ctsd/Cyfip2/Sox7/Syk/Bak1/Acvr1c/Ret/Clec7a/Grin2b/Ripk2/Nlrc4/Xdh/Lgmn/Myc/Casp1/Rps27l/Stat1/Casp8/Bok/Lgals9/Nlrp1a/Hip1/Pml/Rack1/Jak2/Gsn/Anp32b/Nod1/Bid/Bax/Fadd/Nlrp3/Laptm5	34
24hr	GO:0072659	protein localization to plasma membrane	56/1802	307/18112	5.63522e-06	0.000107575	Tgfb1/Ezr/Ehd2/Rab26/Abi3/Stac2/Nsf/Rab40b/Kalrn/Adipoq/Tesc/Atp2b4/Fcer1g/Kcnip4/Camk2b/Lgals3/Rab3a/Cacnb2/Camk2a/Itgb1/S100a10/Ehd4/Akap5/Scn3b/Anxa2/Csk/Epb41l3/Rab31/Myl12a/Ar/Flna/Fgf13/Picalm/Pkp2/Ank3/Rack1/Tspan17/Ttc7a/Atp1b1/Rab3d/Rab3c/Rab8a/Rab13/Vamp3/Rock1/Tnfrsf1a/Stac/Rhoq/Ikbkb/Rap1a/Sys1/Vamp8/Prnp/Vamp2/Ldlrap1/Trem2	56
24hr	GO:0090130	tissue migration	58/1802	322/18112	5.77916e-06	0.000109982	Tgfb1/Anxa1/Grn/Pfn1/Prkca/Serpine1/Hspb1/Atp2b4/Anxa3/Kit/Ptk2b/Hbegf/Hmox1/Plcg2/Itgb1/Calr/Fgf2/Itgb2/Nfe2l2/Gadd45a/Glipr2/Plpp3/Plekhg5/Pik3cd/Pik3cg/Hdac9/Lgmn/Cd63/Prkx/Amot/Ets1/Gpx1/Rin2/Sash1/Ptgs2/Pxn/Enpp2/Klf4/Adamts9/Zc3h12a/Rab13/Rock1/Itgb3/Slit2/Fgfr1/Daam2/Jun/Tgfbr2/Adipor1/Mmp9/Kank2/Has2/Stc1/Cdh13/Map4k4/Nr2f2/Map2k5/Ptprg	58
24hr	GO:0030071	regulation of mitotic metaphase/anaphase transition	18/1802	57/18112	5.84485e-06	0.00011089	Plk1/Fbxo5/Aurkb/Cdc6/Kntc1/Cdt1/Cenpe/Ccnb1/Bub1b/Ube2c/Ndc80/Trip13/Birc5/Ttk/Cdk5rap2/Spdl1/Anapc15/Zwilch	18
24hr	GO:0060326	cell chemotaxis	57/1802	315/18112	6.0069e-06	0.000113615	Anxa1/Ch25h/Ccl2/Cxcl16/Prkca/Serpine1/Cmklr1/Hspb1/Fcer1g/Spp1/Kit/Lgals3/Ptk2b/Myo9b/Hmgb2/Camk1d/Syk/Hbegf/Lox/Cx3cl1/Calr/Fgf2/S1pr1/Aif1/Itgb2/Eng/Spi1/Lyn/Csf3r/Plekhg5/Rin3/Lgmn/Nckap1l/Rac2/Bin2/Vav1/Scg2/Lgals9/Ccl6/Prkcd/Slamf8/Rpl13a/Enpp2/Fcgr2a/Rab13/Gstp1/Dysf/Cxcl12/Ninj1/Cx3cr1/Slit2/Fgfr1/Cxcl14/Cnr2/Csf1r/C3ar1/Tiam1	57
24hr	GO:1904705	regulation of vascular associated smooth muscle cell proliferation	20/1802	68/18112	6.11669e-06	0.000115338	P2ry6/Adamts1/Adipoq/Hmox1/Fgf2/Cdkn1a/Nr4a3/Igfbp5/Gnai2/Gna13/Gna12/Jak2/Apln/Htr1b/Gstp1/Jun/Mmp9/Efemp2/Ldlrap1/Pak1	20
24hr	GO:0014910	regulation of smooth muscle cell migration	26/1802	103/18112	6.22509e-06	0.000117024	P2ry6/Vtn/Adamts1/Adipoq/Serpine1/Rbpj/S100a11/Aif1/Nfe2l2/Nr4a3/Trib1/Myc/Igfbp5/Ndrg4/Il18/Gna13/Gna12/Plau/Plxna1/Pgr/Gstp1/Itgb3/Sema6d/Slit2/Has2/Pak1	26
24hr	GO:0045646	regulation of erythrocyte differentiation	17/1802	52/18112	6.24734e-06	0.000117085	Zfp36/Stat3/Hmgb2/Gfi1b/Spi1/B2m/Mafb/Lyn/Tal1/Isg15/Nckap1l/Inpp5d/Stat1/Ets1/Cdk6/Inhba/Zfp36l1	17
24hr	GO:2000045	regulation of G1/S transition of mitotic cell cycle	32/1802	141/18112	6.55317e-06	0.000122445	Rrm1/Ccnd1/Anxa1/Rpl26/Ccl2/Lsm11/Adamts1/Myo16/Rpl17/Cdkn1a/Aif1/Plcb1/Rbl1/Gpnmb/Ptpn6/Cdkn2c/Pdpn/Rrm2/Tcf3/E2f7/Rps27l/Stil/Plk3/Pml/Inhba/Anp32b/Tp53/Klf4/Bid/Psme2/Kank2/Slfn13	32
24hr	GO:0070588	calcium ion transmembrane transport	59/1802	331/18112	6.73877e-06	0.000125238	Slc8a2/Tgfb1/Cacng3/P2ry6/Grin2a/Stac2/Atp2b4/Ptprc/Ptk2b/Gpm6a/Cacnb2/Plcg2/Cx3cl1/Cyba/Fgf2/Trpc4/Gstm7/Slc24a3/Cacna1b/Itpr1/Atp2b2/Ptpn6/Grin2b/Lyn/Slc24a2/Hpca/Pik3cg/Tspan13/Anxa2/Htr2c/Atp2b3/Cacna1e/Atp1a2/Rrad/Jph3/Plp1/Tmem38a/Nos1ap/Gnb5/Atp1b1/Slc25a23/Atp2b1/Dysf/Itgb3/Stac/Dmd/Trpc1/Chd7/Hap1/Prnp/Kcne2/Ryr2/Bax/Cacna2d1/Nol3/Cacna1g/Calm1/Cacng2/Cacnb1	59
24hr	GO:0070527	platelet aggregation	21/1802	74/18112	6.74329e-06	0.000125238	Fermt3/Prkca/Sh2b3/Hspb1/Syk/Ptpn6/Cd9/Lyn/Pdpn/Myl12a/Flna/Itga2b/Prkcd/Jak2/Dmtn/Itgb3/Tyro3/Pdia6/Plek/Abat/Cfh	21
24hr	GO:0044784	metaphase/anaphase transition of cell cycle	19/1802	63/18112	6.92314e-06	0.000128192	Plk1/Fbxo5/Aurkb/Cdc6/Kntc1/Tacc3/Cdt1/Cenpe/Ccnb1/Bub1b/Ube2c/Ndc80/Trip13/Birc5/Ttk/Cdk5rap2/Spdl1/Anapc15/Zwilch	19
24hr	GO:0030010	establishment of cell polarity	33/1802	148/18112	7.07323e-06	0.00013058	Plk1/Dock8/Kif20b/Dynlt1/Sipa1l3/Spag5/Dock2/Ptk2b/Myo9b/Itgb1/Spry1/Map1b/Sapcd2/Prickle2/Hes5/Cenpa/Ndc80/Msn/Amot/Fgf13/Nde1/Cyp26b1/Cdk5rap2/Rack1/Gsn/Tcirg1/Spdl1/Map4/Cyth3/Lama1/Coro7/Rap1b/Pak1	33
24hr	GO:0007269	neurotransmitter secretion	41/1802	202/18112	7.19327e-06	0.000131333	Napa/Syt7/Prkcg/Lin7b/Sphk1/Prkca/Stxbp2/Unc13a/Rab3a/Cacnb2/Camk2a/Cacna1b/Syn2/Cadps2/Otof/Syt1/Htr2c/Adcy1/Synj1/Mctp1/Ptprn2/Nos1ap/Syn1/Cplx2/Sv2a/Htr1b/Cplx1/Ppp1r9a/Kcnc3/Apba2/Rap1a/Vamp2/Braf/Rap1b/Pdyn/Prkcb/Syt2/Pak1/Calm1/Lrrk2/Stx1a	41
24hr	GO:0008154	actin polymerization or depolymerization	41/1802	202/18112	7.19327e-06	0.000131333	Arhgap18/Vasp/Pycard/Gas7/Myo1c/Baiap2/Cyfip2/Pfn1/Hcls1/Arpc1b/Ptk2b/Cotl1/Aif1/Capg/Wasl/Tmsb10/Kank4/Nckap1l/Twf1/Pstpip1/Tmod3/Add2/Prkcd/Capza1/Gsn/Ppp1r9a/Was/Sptan1/Shroom2/Snx9/Slit2/Daam2/Ghsr/Pstpip2/Plek/Coro7/Nck2/Tlr2/Brk1/Cobl/Micall2	41
24hr	GO:0099643	signal release from synapse	41/1802	202/18112	7.19327e-06	0.000131333	Napa/Syt7/Prkcg/Lin7b/Sphk1/Prkca/Stxbp2/Unc13a/Rab3a/Cacnb2/Camk2a/Cacna1b/Syn2/Cadps2/Otof/Syt1/Htr2c/Adcy1/Synj1/Mctp1/Ptprn2/Nos1ap/Syn1/Cplx2/Sv2a/Htr1b/Cplx1/Ppp1r9a/Kcnc3/Apba2/Rap1a/Vamp2/Braf/Rap1b/Pdyn/Prkcb/Syt2/Pak1/Calm1/Lrrk2/Stx1a	41
24hr	GO:0045453	bone resorption	22/1802	80/18112	7.19925e-06	0.000131333	Lrrk1/Prkca/Spp1/Cd38/Ptk2b/Syk/Car2/S1pr1/Ncdn/Rac2/Csk/Tf/Pth1r/Inpp5d/Fcgr3a/Ppargc1b/Tcirg1/Rab3d/Itgb3/Ctss/Csf1r/Oscar	22
24hr	GO:0050870	positive regulation of T cell activation	43/1802	216/18112	7.28515e-06	0.000132357	Tgfb1/Itgal/Dock8/Pycard/Anxa1/Havcr2/Ccl2/Efnb3/Runx1/Card11/Ptprc/Hlx/Ikzf1/Rhoh/Syk/Cbfb/Aif1/B2m/Rasgrp1/Ripk2/Nckap1l/Rasal3/Sash3/Il4r/Il18/Lgals9/Pnp/Cyld/Nfkbiz/Jak2/Blm/Il1a/Tyk2/Tgfbr2/Shb/Cd86/Nck2/Cav1/Fadd/Nlrp3/Ada/Vsir/Zbtb7b	43
24hr	GO:0000280	nuclear division	74/1802	446/18112	7.2983e-06	0.000132357	Tgfb1/Plk1/Eml3/Kif20b/Kif11/Fbxo5/Kif22/Mki67/Aurkb/Spag5/Cdc6/Sphk1/Top2a/Kif18b/Kntc1/Chek2/Aspm/Nsl1/Nuf2/Lif/Tacc3/Camk2b/Cdt1/Calr/Cenpe/Ccnb1/Kifc1/Kif18a/Bub1b/Knstrn/Rad51/Nusap1/Plcb1/Tpx2/Mybl2/Ube2c/Cav2/Kif2c/Cdc20/Cdca8/Ncapg2/Espl1/Racgap1/Nme6/Ndc80/Flna/Trip13/Birc5/Nde1/Ttk/Mybl1/Ppp2r1a/Ranbp1/Cyp26b1/Cdk5rap2/Pttg1/Kifc2/Nek2/Msx1/Ccsap/Dsn1/Spdl1/Il1a/Fancd2/Map9/Smc4/Kif15/M…	74
24hr	GO:0014912	negative regulation of smooth muscle cell migration	13/1802	33/18112	7.59546e-06	0.000137342	Adipoq/Serpine1/Rbpj/Aif1/Nfe2l2/Trib1/Igfbp5/Ndrg4/Gna13/Gna12/Gstp1/Sema6d/Slit2	13
24hr	GO:0042129	regulation of T cell proliferation	39/1802	189/18112	7.92895e-06	0.000142585	Tgfb1/Itgal/Pycard/Anxa1/Havcr2/Card11/Ptprc/Lgals3/Ripk3/Casp3/Syk/Aif1/Cebpb/Cd44/Gpnmb/Ptpn6/Ripk2/Nckap1l/Rasal3/Rac2/Sash3/Il18/Lgals9/Pnp/Irf1/Jak2/Blm/Sdc4/Il1a/Pla2g2d/Tyk2/Tgfbr2/Cd86/Prnp/Nck2/Fadd/Laptm5/Vsir/Zbtb7b	39
24hr	GO:0043122	regulation of I-kappaB kinase/NF-kappaB signaling	47/1802	245/18112	7.94906e-06	0.000142585	Pycard/Litaf/Adipoq/Card11/Hspb1/Tnip2/Rhoh/Hmox1/Plcg2/Cx3cl1/S100a4/Rhoc/Ect2/Tgm2/Zc3hav1/Ltbr/Clec7a/Plekhg5/Ripk2/Eef1d/Casp1/Stat1/Flna/Ripk1/Casp8/Myd88/Il1rl1/Lgals9/Trim32/Rel/Il1a/Zc3h12a/Nod1/Gstp1/Tnfrsf1a/Ikbkb/Trim5/Trim34/Trim21/Nfkbib/Ddx21/Fadd/Plin3/Prkcb/Gapdh/Trem2/Irak4	47
24hr	GO:0010634	positive regulation of epithelial cell migration	35/1802	162/18112	7.95477e-06	0.000142585	Tgfb1/Anxa1/Grn/Pfn1/Prkca/Serpine1/Hspb1/Anxa3/Ptk2b/Hbegf/Hmox1/Plcg2/Calr/Fgf2/Nfe2l2/Glipr2/Plpp3/Pik3cd/Pik3cg/Hdac9/Lgmn/Amot/Ets1/Rin2/Sash1/Ptgs2/Enpp2/Zc3h12a/Itgb3/Fgfr1/Jun/Tgfbr2/Mmp9/Has2/Map4k4	35
24hr	GO:0038061	NIK/NF-kappaB signaling	29/1802	123/18112	7.98128e-06	0.000142645	Nfkb2/Litaf/Havcr2/Sphk1/Ripk3/Cd14/Calr/Spi1/Lims1/Il18/Lgals9/Cyld/Tlr7/Sash1/Rel/Zc3h12a/Nod1/Birc3/RGD1311739/Prdx1/Adipor1/Cd86/Tlr2/Ifi35/Nlrp3/Nol3/Laptm5/Chi3l1/Trem2	29
24hr	GO:0006469	negative regulation of protein kinase activity	42/1802	210/18112	8.21385e-06	0.000146378	Plk1/Pycard/Cd300a/Npm1/Prkca/Pcp4/Adipoq/Sh2b3/Hspb1/Ptprc/Rgs2/Casp3/Gadd45g/Fabp4/Spry1/Cdkn1a/Gadd45a/Ptpn6/Lyn/Camk2n1/Cdkn2c/Ncapg2/Deptor/Trib1/Gadd45b/Zfyve28/Cdk5rap2/Rack1/Aida/Prkcd/Gstp1/Uchl1/Shb/Srcin1/Pkig/Cav1/Ppm1e/Wwtr1/Nr2f2/Irak3/Hhex/Fam72a	42
24hr	GO:0045621	positive regulation of lymphocyte differentiation	28/1802	117/18112	8.40449e-06	0.00014925	Tgfb1/Axl/Anxa1/Runx1/Ptprc/Hlx/Ikzf1/Rhoh/Syk/Cbfb/Rasgrp1/Ripk2/Nckap1l/Inpp5d/Sash3/Il4r/Il18/Lgals9/Pnp/Cyld/Nfkbiz/Tgfbr2/Shb/Il15ra/Nlrp3/Ada/Vsir/Zbtb7b	28
24hr	GO:0017156	calcium-ion regulated exocytosis	21/1802	75/18112	8.49585e-06	0.00014925	Syt7/Syt17/Arhgap17/Rph3al/Unc13a/Rab3a/Ppp3ca/Syn2/Cadps2/Syt1/Scamp5/Unc13d/Syt11/Gnai2/Vamp3/Vamp8/Vamp2/Rap1b/Cacna1g/Syt2/Stx1a	21
24hr	GO:0048488	synaptic vesicle endocytosis	21/1802	75/18112	8.49585e-06	0.00014925	Slc17a7/Syt7/Grn/Dnm1/Sh3gl2/Dnajc6/Syt1/Scamp5/Picalm/Synj1/Syt11/Dnm3/Rock1/Ston1/Sncb/Vamp2/Syt2/Synj2/Calm1/Lrrk2/Stx1a	21
24hr	GO:0140238	presynaptic endocytosis	21/1802	75/18112	8.49585e-06	0.00014925	Slc17a7/Syt7/Grn/Dnm1/Sh3gl2/Dnajc6/Syt1/Scamp5/Picalm/Synj1/Syt11/Dnm3/Rock1/Ston1/Sncb/Vamp2/Syt2/Synj2/Calm1/Lrrk2/Stx1a	21
24hr	GO:0051271	negative regulation of cellular component movement	58/1802	326/18112	8.52434e-06	0.00014925	Tgfb1/Il33/Cnih2/Ccl2/Cd300a/Stat3/Adipoq/Serpine1/Atp2b4/Rbpj/Cx3cl1/Calr/Fgf2/Aif1/Il1rn/Olfm1/Eng/Plcb1/Acvr1c/Nfe2l2/Wasl/Gadd45a/Srgap3/Cd9/Arhgdib/Clic4/Rin3/Cd63/Trib1/Igfbp5/Epha4/Arhgap4/Ndrg4/Pkp2/Cd200r1/Mctp1/Gna13/Gna12/Slamf8/Klf4/Adamts9/Was/Gstp1/Sema6d/Cxcl12/Tcaf1/Ctnna1/Cx3cr1/Slit2/Adipor1/Stc1/Adam15/Braf/Nr2f2/Map2k5/Ptprg/Chrd/Ada	58
24hr	GO:0051402	neuron apoptotic process	58/1802	326/18112	8.52434e-06	0.00014925	Tyrobp/Casp7/Prkcg/Axl/Ccl2/Grn/Npm1/Pcp4/Wfs1/Camk2b/Ptk2b/Casp3/Mt1/Hmox1/Cx3cl1/Nes/Syngap1/Hspa5/Mybl2/Cebpb/Nr4a3/Bag1/Lgmn/Nrbp2/Faim2/Casp1/Birc5/Il18/Gpx1/Bok/Nlrp1a/Tox3/Nefl/Trim2/Jak2/Cpeb4/Tp53/Ncf2/Ndnf/Rock1/Draxin/Tnfrsf1a/Ctsz/Scn2a/Tyro3/Cx3cr1/Jun/Agap2/Atf4/Prnp/Sncb/Set/Cntf/Braf/Bax/Fadd/Gapdh/Trem2	58
24hr	GO:0044786	cell cycle DNA replication	14/1802	38/18112	8.5445e-06	0.00014925	Fbxo5/Mcm6/Gmnn/Cdt1/Rad51/Gins1/Pcna/Mcm2/E2f7/Mcm3/Mcm4/Lig1/Pola1/Fgfr1	14
24hr	GO:0098883	synapse pruning	7/1802	10/18112	8.73143e-06	0.000152085	C1qb/C1qc/C1qa/Epha4/C3/Cx3cr1/Trem2	7
24hr	GO:0050770	regulation of axonogenesis	39/1802	190/18112	9.03504e-06	0.00015693	Efnb3/Spp1/Vim/Amigo1/Map1b/Syngap1/Chn1/Ret/Rpl4/Epha4/Arhgap4/Fgf13/Gdi1/Picalm/Map2k1/Nefm/Nefl/Plxna1/Ifrd1/Mapt/Rtn4r/Plxna2/Draxin/Lrrc4c/Sema6d/Cxcl12/Ptprs/L1cam/Bcl11a/Slit2/Sema6b/Slitrk1/Cntf/Braf/Plxna3/Ryk/Pak1/Tiam1/Limk1	39
24hr	GO:0042246	tissue regeneration	25/1802	99/18112	9.25644e-06	0.00016026	Plaur/Axl/Mir675/Anxa1/Serpine1/Hopx/Mustn1/Vim/Ccnb1/Cdkn1a/Cd9/Naca/Ucn2/Gpx1/Tec/Fzd7/Plau/Ifrd1/Sgca/Gsn/Dysf/Dmd/Ninj1/Tgfbr2/Adam15	25
24hr	GO:0071805	potassium ion transmembrane transport	43/1802	218/18112	9.27875e-06	0.00016026	Gal/Kcnk2/Kcnip4/Itgb1/Amigo1/Slc24a3/Slc24a2/Cd63/Kcns2/Slc9a4/Kcnq5/Flna/Atp1a2/Kcnab2/Kcnj4/Kcnn4/Kcnab1/Ank3/Kcnc1/Tmem38a/Kcna2/Atp1b1/Kcnv1/Kcnq3/Kcnn2/Kcnj3/Kcnip2/Kcnj6/Kcnc3/Kcnq2/Slc9a2/Kcnmb4/Neto1/Kcng2/Prnp/Kcne2/Slc9a5/Vamp2/Cav1/Trem2/Calm1/Kcnt2/Kcnc2	43
24hr	GO:0032928	regulation of superoxide anion generation	12/1802	29/18112	9.35327e-06	0.000161096	Tgfb1/Tyrobp/Syk/Cyba/Itgb2/Clec7a/Il18/Gnai2/Prkcd/Mapt/Gstp1/Olr1	12
24hr	GO:0050851	antigen receptor-mediated signaling pathway	36/1802	170/18112	9.54961e-06	0.000164019	Ezr/Blnk/Lcp2/Cd300a/Klhl6/Card11/Lat2/Ptprc/Fcgr2b/Cd38/Lgals3/Syk/Plcg2/Cd8b/Ptpn6/Lyn/Ripk2/Themis2/Nckap1l/Kcnn4/Sh2b2/Tec/Cyld/Nfkbiz/Zc3h12a/Elf1/Shb/Nras/Prnp/Braf/Bax/Cmtm3/Prkcb/Laptm5/Ada/Prkch	36
24hr	GO:0002761	regulation of myeloid leukocyte differentiation	31/1802	137/18112	9.67695e-06	0.000165285	Tgfb1/Tyrobp/Fes/Prkca/Runx1/Hcls1/Adipoq/Tesc/Lif/Ikzf1/Car2/Gfi1b/Cebpb/Mafb/Lyn/Tal1/C1qc/Fos/Trib1/Myc/Inpp5d/Ripk1/Casp8/Cdk6/Ppargc1b/Zfp36l1/Ninj1/Jun/Fadd/Csf1r/Trem2	31
24hr	GO:0071260	cellular response to mechanical stimulus	31/1802	137/18112	9.67695e-06	0.000165285	Tgfb1/Pde2a/Bag3/Il33/Serpine1/Tmem150c/Itgb1/Cyba/Fgf2/Bak1/Eng/Gadd45a/Ltbr/Casp1/Atp1a2/Kcnj4/Il18/Casp8/Got1/Col1a1/Myd88/Il1rl1/Ctsb/Tlr7/Irf1/Ptgs2/Itgb3/Tnfrsf1a/Nfkb1/Cav1/Fadd	31
24hr	GO:0051784	negative regulation of nuclear division	18/1802	59/18112	1.0048e-05	0.000171149	Plk1/Fbxo5/Aurkb/Kntc1/Lif/Cdt1/Cenpe/Ccnb1/Bub1b/Nme6/Ndc80/Trip13/Birc5/Ttk/Cdk5rap2/Spdl1/Anapc15/Zwilch	18
24hr	GO:0051962	positive regulation of nervous system development	62/1802	358/18112	1.0229e-05	0.000173752	Tgfb1/Il33/Baiap2/Rnf112/Gfap/Prkca/Kalrn/Cux1/Aspm/Lif/Kit/Camk2b/Vim/Cx3cl1/Amigo1/Map1b/Slitrk3/Sh3glb1/Itpka/Tgm2/Lrtm2/Lyn/Adgrb2/Bag1/Akap5/Sox11/Myc/Tspo/Rpl4/Tf/Epha4/Gdi1/Picalm/Egr2/Map2k1/Synj1/Nefl/Flrt2/Adgrl1/Plxna1/Asic2/Mapt/Trim32/Enpp2/Plxna2/Thbs2/Cxcl12/L1cam/Bcl11a/Adgrl2/Hap1/Cx3cr1/Slitrk1/Sgk1/Cntf/Tlr2/Braf/Plxna3/Pak1/Prkch/Tiam1/Limk1	62
24hr	GO:0033673	negative regulation of kinase activity	45/1802	233/18112	1.0268e-05	0.000173935	Plk1/Pycard/Cd300a/Npm1/Prkca/Pcp4/Adipoq/Sh2b3/Hspb1/Ptprc/Rgs2/Casp3/Gadd45g/Fabp4/Spry1/Cdkn1a/Gadd45a/Ptpn6/Lyn/Camk2n1/Cdkn2c/Ncapg2/Deptor/Trib1/Gadd45b/Csk/Zfyve28/Cdk5rap2/Rack1/Aida/Prkcd/Mapt/Gstp1/Uchl1/Shb/Srcin1/Pkig/Cav1/Ppm1e/Midn/Wwtr1/Nr2f2/Irak3/Hhex/Fam72a	45
24hr	GO:0043281	regulation of cysteine-type endopeptidase activity involved in apoptotic process	44/1802	226/18112	1.03801e-05	0.000175353	Plaur/Pycard/Ctsd/Sox7/Syk/Bak1/Acvr1c/Cd44/Ret/Clec7a/Rps6ka1/Nlrc4/Xdh/Myc/Casp1/Rps27l/Stat1/Birc5/Casp8/Gpx1/Bok/Lgals9/Nlrp1a/Hip1/Pml/Rack1/Prdx5/Ptgs2/Jak2/Gsn/Anp32b/Wnt9a/Klf4/Nod1/Bid/Cryab/Birc3/Mmp9/Bax/Map2k5/Nlrp3/Nol3/Laptm5/Naip6	44
24hr	GO:0030218	erythrocyte differentiation	32/1802	144/18112	1.042e-05	0.000175546	Zfp36/Stat3/Hcls1/Sh2b3/Ikzf1/Kit/Hmgb2/Casp3/Dnase2/Gfi1b/Spi1/B2m/Mafb/Lyn/Tal1/Isg15/Ncapg2/Nckap1l/Tmod3/Inpp5d/Stat1/Rhd/Ets1/Thra/Cdk6/Inhba/Jak2/Zfp36l1/Dmtn/Lyar/Hba-a2/Uba5	32
24hr	GO:0046578	regulation of Ras protein signal transduction	41/1802	205/18112	1.04702e-05	0.000175911	Plce1/Dynlt1/Arhgap17/LOC100362023/Rasa4/Myo9b/Itgb1/Spry1/Rasgrf2/Arhgef28/Syngap1/Psd4/Rasgrp1/Rasgef1a/Arhgdib/Pik3cg/Cyth4/Rasal3/Arhgef25/Arhgap4/Mmd2/Rasal1/Arhgap20/Map2k1/Sh2b2/Rasgrf1/Ogt/Madd/Rtn4r/Arhgap42/Arfgef3/Rgl2/Lrrc59/Cyth3/Ssx2ip/Rit2/Kank2/Kctd13/Map4k4/Dennd3/Tiam1	41
24hr	GO:0051259	protein complex oligomerization	48/1802	255/18112	1.08682e-05	0.000182101	Rrm1/Vasp/Aldh1a3/Pycard/Rnf112/Mpp2/Tk1/Card11/Oas1a/Alox5ap/Kctd4/Samd1/Ect2/B2m/Ehd4/Lzts3/Tgm2/Grin2b/Isg15/Nlrc4/Rrm2/Kcns2/Syt1/Bok/Nlrp1a/Shmt2/Kcnc1/Kcna2/Gbp5/Blm/Kcnv1/Mapt/Tp53/Zc3h12a/Kcnc3/Prmt8/Mip/Ninj1/Arc/Kctd1/Kcng2/Prnp/Crtc1/Kctd13/Slc1a5/Nol3/Kcnc2/Adcy8	48
24hr	GO:0038093	Fc receptor signaling pathway	11/1802	25/18112	1.08992e-05	0.000182127	Ptprc/Fcgr2b/Fcer1g/Kit/Myo1g/Fcgr1a/Nr4a3/Fcgr3a/Fcgr2a/Rap1a/Oscar	11
24hr	GO:0099072	regulation of postsynaptic membrane neurotransmitter receptor levels	24/1802	94/18112	1.13498e-05	0.000189143	Cacng3/Nptx1/Kalrn/Nptx2/Camk2a/Hpca/Akap5/Map2k1/Synj1/Lgi1/Cplx1/Dnm3/Rab8a/Itgb3/Frrs1l/Hap1/Rap1a/Mapk10/Ghsr/Arc/Usp46/Vamp2/Cacng2/Shisa6	24
24hr	GO:0051310	metaphase plate congression	19/1802	65/18112	1.14582e-05	0.000190435	Eml3/Kif22/Aurkb/Spag5/Nuf2/Cenpf/Cdt1/Cenpe/Ccnb1/Kifc1/Kif18a/Gem/Kif2c/Cdca8/Ndc80/Fam83d/Spdl1/Mlh1/Dync1h1	19
24hr	GO:0060402	calcium ion transport into cytosol	38/1802	185/18112	1.15126e-05	0.000190824	Slc8a2/Tgfb1/P2ry6/Grin2a/Ptprc/Ptk2b/Plcg2/Cx3cl1/Cyba/Fgf2/Gstm7/Bak1/Cacna1b/Adcyap1r1/Itpr1/Ptpn6/Grin2b/Lyn/Slc24a2/Akap5/Htr2c/Cacna1e/Jph3/Pml/Tmem38a/Itgb3/Dmd/Trpc1/Chd7/Hap1/Prnp/Ryr2/Cav1/Bax/Cacna2d1/Nol3/Cacna1g/Calm1	38
24hr	GO:0002281	macrophage activation involved in immune response	10/1802	21/18112	1.16658e-05	0.000192846	Tyrobp/Il33/Havcr2/Grn/Syk/Plcg2/Dysf/Cx3cr1/Ifi35/Trem2	10
24hr	GO:0022408	negative regulation of cell-cell adhesion	41/1802	206/18112	1.18372e-05	0.000194534	Tgfb1/Anxa1/Havcr2/Cd300a/Runx1/Adipoq/Sh2b3/Hspb1/Hlx/Lgals3/Casp3/Cbfb/Il1rn/Spi1/Cebpb/Cd44/Gpnmb/Ptpn6/Cd9/Akna/Nckap1l/Il4r/Map2k1/Lgals9/Fgl2/Cyld/Prkcd/Irf1/Jak2/Sdc4/Klf4/Zc3h12a/Pla2g2d/Cxcl12/Cd86/Abat/Prnp/Map2k5/Laptm5/Vsir/Zbtb7b	41
24hr	GO:0044703	multi-organism reproductive process	57/1802	322/18112	1.18564e-05	0.000194534	Tgfb1/Ucp2/Fosb/Havcr2/Ccl2/Grn/Sphk1/Tk1/Kalrn/Serpine1/Hspb1/Rgs2/Lif/Cd38/Vim/Itgb1/Adcy7/Calr/Junb/Cbs/Il1rn/Acvr1c/Arhgdib/Akap5/Fos/Tcf23/Igfbp5/Ar/Stc2/Ets1/Lgals9/Ctsb/Fgl2/Sostdc1/Irf1/Ptgs2/Plau/Capn2/Pgr/Mapt/Dnm3/Cald1/Itgb3/Fgfr1/Ghsr/Slc38a3/Tgfbr2/Umps/Mmp9/Gjb2/Fosl1/Stc1/Comt/Nr2f2/Ctsl/Gapdh/H3f3b	57
24hr	GO:0046633	alpha-beta T cell proliferation	16/1802	49/18112	1.18626e-05	0.000194534	Dock2/Ptprc/Syk/Cd44/Ripk2/Rasal3/Elf4/Il18/Lgals9/Irf1/Jak2/Blm/Tyk2/Tgfbr2/Vsir/Zbtb7b	16
24hr	GO:0050728	negative regulation of inflammatory response	32/1802	145/18112	1.21142e-05	0.000198133	Zfp36/Grn/Socs3/Adipoq/Fcgr2b/Pbk/Cx3cl1/Otulin/Cst7/Nr1h3/Cd44/Gpx2/Calcrl/Ets1/Gpx1/Lgals9/Cd200r1/Syt11/Slamf8/Pla2g5/Ier3/Tnfrsf1a/Tyro3/Cx3cr1/Slit2/Ghsr/Cnr2/Nfkb1/Lrfn5/Nlrp3/Trem2/Ada	32
24hr	GO:0045580	regulation of T cell differentiation	35/1802	165/18112	1.21484e-05	0.000198167	Tgfb1/Anxa1/Runx1/Card11/Sh2b3/Hspb1/Ptprc/Hlx/Ikzf1/Rhoh/Syk/Cbfb/Cd44/Rasgrp1/Ripk2/Nckap1l/Sash3/Il4r/Il18/Lgals9/Fgl2/Cyp26b1/Pnp/Cyld/Nfkbiz/Irf1/Fancd2/Zc3h12a/Tgfbr2/Shb/Braf/Nlrp3/Ada/Vsir/Zbtb7b	35
24hr	GO:0002460	adaptive immune response based on somatic recombination of immune receptors built from immunoglobulin superfamily domains	58/1802	330/18112	1.24421e-05	0.000202422	Tgfb1/Ctsc/Il33/Nfkb2/Anxa1/Havcr2/Stat3/Klhl6/Ung/Ptprc/Fcgr2b/Fcer1g/Hlx/Myo1g/Ripk3/C7/Fcgr1a/B2m/Ptpn6/Clec7a/Ripk2/C1qb/C1qc/C1qa/Rsad2/Csf2rb/Nckap1l/Parp3/Slc11a1/Inpp5d/Sash3/Il4r/Fcgr3a/Il18/Unc13d/Myd88/C3/Il1rl1/Nfkbiz/Prkcd/Tcirg1/Fcgr2a/Zc3h12a/Was/C1s/Mlh1/Exo1/Nras/Stx11/Cfh/Fadd/Nlrp3/C3ar1/Rab27a/Trem2/Ada/Vsir/Zbtb7b	58
24hr	GO:0006911	phagocytosis, engulfment	20/1802	71/18112	1.25388e-05	0.000202924	Cd300a/Fcgr2b/Fcer1g/Rhoh/Msr1/Plcg2/Fcgr1a/Aif1/Itgb2/Arhgap25/Clec7a/Nckap1l/Rac2/Bin2/Rab31/C3/Rhobtb2/Gsn/Fcgr2a/Trem2	20
24hr	GO:0046637	regulation of alpha-beta T cell differentiation	20/1802	71/18112	1.25388e-05	0.000202924	Anxa1/Runx1/Hlx/Ikzf1/Syk/Cbfb/Ripk2/Nckap1l/Sash3/Il4r/Il18/Lgals9/Pnp/Nfkbiz/Zc3h12a/Tgfbr2/Shb/Nlrp3/Ada/Zbtb7b	20
24hr	GO:0006261	DNA-dependent DNA replication	33/1802	152/18112	1.28241e-05	0.000206999	Rrm1/Fam111a/Fbxo5/Cdc6/Npm1/Mcm7/Pole/Mcm6/Wdhd1/Gmnn/Mcm10/Mcm5/Cdt1/Rad51/Gins1/Pcna/Mcm2/Baz1a/E2f7/Cdk2/Mcm3/Primpol/Rfc3/Blm/Mcm4/Gins4/Lig1/Recql4/Pola1/Fgfr1/Ddx21/Slfn13/Rfc4	33
24hr	GO:1903169	regulation of calcium ion transmembrane transport	37/1802	179/18112	1.28682e-05	0.000207169	Tgfb1/P2ry6/Stac2/Ptk2b/Cacnb2/Plcg2/Cx3cl1/Cyba/Gstm7/Ptpn6/Lyn/Hpca/Pik3cg/Tspan13/Atp1a2/Rrad/Jph3/Plp1/Tmem38a/Nos1ap/Gnb5/Atp1b1/Dysf/Itgb3/Stac/Dmd/Trpc1/Chd7/Hap1/Prnp/Kcne2/Ryr2/Bax/Cacna2d1/Nol3/Calm1/Cacnb1	37
24hr	GO:1902099	regulation of metaphase/anaphase transition of cell cycle	18/1802	60/18112	1.30299e-05	0.000209225	Plk1/Fbxo5/Aurkb/Cdc6/Kntc1/Cdt1/Cenpe/Ccnb1/Bub1b/Ube2c/Ndc80/Trip13/Birc5/Ttk/Cdk5rap2/Spdl1/Anapc15/Zwilch	18
24hr	GO:0046632	alpha-beta T cell differentiation	29/1802	126/18112	1.31138e-05	0.000210025	Anxa1/Stat3/Runx1/Hlx/Ikzf1/Syk/Cbfb/Ripk2/Rsad2/Bcl11b/Nckap1l/Sash3/Il4r/Il18/Lgals9/Pnp/Nfkbiz/Irf1/Rpl22/Blm/Zc3h12a/Pla2g2d/Tgfbr2/Shb/Braf/Nlrp3/Ctsl/Ada/Zbtb7b	29
24hr	GO:0010948	negative regulation of cell cycle process	52/1802	286/18112	1.31802e-05	0.000210542	Plk1/Fbxo5/Atf5/Ccnd1/Rpl26/Aurkb/Ccl2/Cdc6/Ccnf/Npm1/Brca1/Kntc1/Chek2/Dtl/Lif/Myo16/Cdt1/Cenpe/Ccnb1/Cdkn1a/Cdk1/Bub1b/Rbl1/Gpnmb/E2f7/Rps27l/Nme6/Ndc80/Trip13/Birc5/Plk3/Ttk/Apbb1/Cdk5rap2/Pml/Nabp1/Pttg1/Clspn/Nek2/Inhba/Ier3/Blm/Zfp36l1/Tp53/Spdl1/Klf4/Fancd2/Recql4/Kank2/Anapc15/Zwilch/Slfn13	52
24hr	GO:0060401	cytosolic calcium ion transport	41/1802	207/18112	1.33666e-05	0.000212968	Slc8a2/Tgfb1/P2ry6/Grin2a/Ptprc/Ptk2b/Plcg2/Cx3cl1/Cyba/Fgf2/Gstm7/Bak1/Cacna1b/Adcyap1r1/Itpr1/Ptpn6/Grin2b/Lyn/Slc24a2/Akap5/Htr2c/Atp2b3/Cacna1e/Jph3/Pml/Tmem38a/Slc25a23/Atp2b1/Itgb3/Dmd/Trpc1/Chd7/Hap1/Prnp/Ryr2/Cav1/Bax/Cacna2d1/Nol3/Cacna1g/Calm1	41
24hr	GO:0045582	positive regulation of T cell differentiation	25/1802	101/18112	1.3482e-05	0.000213702	Tgfb1/Anxa1/Runx1/Ptprc/Hlx/Ikzf1/Rhoh/Syk/Cbfb/Rasgrp1/Ripk2/Nckap1l/Sash3/Il4r/Il18/Lgals9/Pnp/Cyld/Nfkbiz/Tgfbr2/Shb/Nlrp3/Ada/Vsir/Zbtb7b	25
24hr	GO:1901222	regulation of NIK/NF-kappaB signaling	25/1802	101/18112	1.3482e-05	0.000213702	Litaf/Havcr2/Sphk1/Cd14/Calr/Spi1/Lims1/Il18/Lgals9/Cyld/Tlr7/Sash1/Zc3h12a/Nod1/Birc3/RGD1311739/Prdx1/Adipor1/Cd86/Tlr2/Ifi35/Nlrp3/Nol3/Laptm5/Trem2	25
24hr	GO:0051480	regulation of cytosolic calcium ion concentration	69/1802	415/18112	1.37047e-05	0.000216675	Slc8a2/Tgfb1/P2ry6/Grin2a/Cmklr1/Atp2b4/Ptprc/Cd38/Ptk2b/Cacnb2/Synpo/Calb2/Plcg2/Cx3cl1/Cyba/Fgf2/Trpc4/Gstm7/S1pr1/Bak1/Cacna1b/Tgm2/Cav2/Adcyap1r1/Itpr1/Atp2b2/Ptpn6/Grin2b/Lyn/Slc24a2/Akap5/Pik3cg/Pth1r/Plcd1/Htr2c/Atp2b3/Cacna1e/Atp1a2/Adra1d/Calb1/Gna15/Got1/Bok/Jph3/Marcksl1/Pml/Tmem38a/Gna13/Jak2/Htr1b/Gria1/Atp2b1/Itgb3/Dmd/Trpc1/Chd7/Hap1/Cx3cr1/Prnp/Ryr2/Cav1/Bax/Cacna2d1/Hrh3/Nol3/C3a…	69
24hr	GO:2001259	positive regulation of cation channel activity	23/1802	89/18112	1.38622e-05	0.000218604	Cacng3/P2ry6/Gal/Ccl2/Stac2/Cacnb2/Plcg2/Amigo1/Gstm7/Ank3/Kcnc1/Asic2/Stac/Hap1/Ikbkb/Arc/Kcne2/Cacna2d1/Ctss/Trem2/Calm1/Cacng2/Kcnc2	23
24hr	GO:0051225	spindle assembly	28/1802	120/18112	1.39928e-05	0.0002201	Plk1/Eml3/Kif11/Fbxo5/Haus5/Aurkb/Spag5/Chek2/Aspm/Haus4/Cenpe/Kifc1/Tpx2/Mybl2/Cdc20/Racgap1/Ndc80/Flna/Haus8/Kifc2/Nek2/Ccsap/Map9/Kif15/Mapre1/Mlh1/Mapre3/Dync1h1	28
24hr	GO:0040013	negative regulation of locomotion	61/1802	354/18112	1.4091e-05	0.000221082	Tgfb1/Il33/Ccl2/Cd300a/Stat3/Adipoq/Serpine1/Atp2b4/Rbpj/Cx3cl1/Calr/Fgf2/Aif1/Il1rn/Olfm1/Eng/Plcb1/Acvr1c/Nfe2l2/Wasl/Gadd45a/Srgap3/Arhgdib/Clic4/Rin3/Cd63/Trib1/Igfbp5/Epha4/Htr2c/Arhgap4/Ndrg4/Pkp2/Cd200r1/Mctp1/Gna13/Gna12/Slamf8/Klf4/Adamts9/Was/Gstp1/Sema6d/Cxcl12/Tcaf1/Ctnna1/Cx3cr1/Slit2/Ghsr/Sema6b/Adipor1/Stc1/Adam15/Braf/Plxna3/Ryk/Nr2f2/Map2k5/Ptprg/Chrd/Ada	61
24hr	GO:0045730	respiratory burst	12/1802	30/18112	1.41805e-05	0.000221921	Grn/Ncf1/Camk1d/Cyba/Clec7a/Ncf4/Rac2/Slc11a1/Cybb/Slamf8/Ncf2/Trem2	12
24hr	GO:0001959	regulation of cytokine-mediated signaling pathway	30/1802	133/18112	1.42892e-05	0.000223057	Axl/Pycard/Sphk1/Parp14/Adipoq/Sh2b3/Oas1a/Ptprc/Syk/Otulin/Il1rn/Usp18/Ripk2/Isg15/Casp1/Ripk1/Nlrc5/Cyld/Slit3/Trim32/Irak2/Ttll12/Tnfrsf1a/Slit2/Cav1/Fadd/Nol3/Laptm5/Trem2/Naip6	30
24hr	GO:0071453	cellular response to oxygen levels	45/1802	236/18112	1.44197e-05	0.000224525	Ppp1r15a/Npm1/P4hb/Atp6v1a/Serpine1/Kcnk2/Rbpj/Eif4ebp1/Hmox1/Foxo1/Ddah1/Ccnb1/Lmna/Cbs/Nfe2l2/Itpr1/Myc/Ucn2/Epha4/Cybb/Plk3/Txnrd1/Map2k1/Stc2/Ptgs2/Plau/Cpeb4/Ogt/Zfp36l1/Tp53/B3gat1/Ccna2/Ndnf/Trpc1/Scn2a/Atf4/Hilpda/Brip1/Txn1/Cav1/Stc1/Nol3/Higd1a/Trem2/Cpeb1	45
24hr	GO:0030336	negative regulation of cell migration	54/1802	302/18112	1.48561e-05	0.000230738	Tgfb1/Il33/Ccl2/Cd300a/Stat3/Adipoq/Serpine1/Atp2b4/Rbpj/Cx3cl1/Calr/Fgf2/Aif1/Il1rn/Olfm1/Eng/Plcb1/Acvr1c/Nfe2l2/Wasl/Gadd45a/Srgap3/Arhgdib/Clic4/Rin3/Cd63/Trib1/Igfbp5/Epha4/Arhgap4/Ndrg4/Pkp2/Cd200r1/Mctp1/Gna13/Gna12/Slamf8/Klf4/Adamts9/Gstp1/Sema6d/Cxcl12/Tcaf1/Cx3cr1/Slit2/Adipor1/Stc1/Adam15/Braf/Nr2f2/Map2k5/Ptprg/Chrd/Ada	54
24hr	GO:0090257	regulation of muscle system process	49/1802	266/18112	1.61626e-05	0.000249605	Tnni2/Sphk1/Prkca/Runx1/Ncf1/Atp2b4/Rgs2/Kit/Nfatc1/Foxo1/Shc1/Ppp3ca/Lmna/Aif1/Nr4a3/Twf1/Igfbp5/Fgf13/Atp1a2/Calcrl/Map2k1/Mlip/Pkp2/Tmem38a/Ptgs2/Chrm3/Tnnt2/Atp1b1/Sgca/Pgr/Arhgap42/Klf4/Zc3h12a/Atp2b1/Rock1/Tnfrsf1a/Tifab/Dmd/Ghsr/Mef2a/Abat/Ryr2/Cav1/Stc1/Dmpk/Nol3/Ada/Pak1/Calm1	49
24hr	GO:0055094	response to lipoprotein particle	13/1802	35/18112	1.61732e-05	0.000249605	Serpine1/Fcer1g/Syk/Itgb1/Itgb2/Cd9/Hmgcs1/Myd88/Srebf2/Cd68/Mmp9/Cdh13/Trem2	13
24hr	GO:0070664	negative regulation of leukocyte proliferation	25/1802	102/18112	1.61924e-05	0.000249605	Tgfb1/Tyrobp/Il33/Gal/Havcr2/Cd300a/Fcgr2b/Casp3/Lst1/Cebpb/Cd44/Gpnmb/Ptpn6/Lyn/Sox11/Inpp5d/Lgals9/Sdc4/Pla2g2d/Gstp1/Cd86/Prnp/Laptm5/Vsir/Zbtb7b	25
24hr	GO:0006271	DNA strand elongation involved in DNA replication	8/1802	14/18112	1.63776e-05	0.000251205	Mcm7/Pole/Gins1/Pcna/Mcm3/Mcm4/Lig1/Pola1	8
24hr	GO:0051988	regulation of attachment of spindle microtubules to kinetochore	8/1802	14/18112	1.63776e-05	0.000251205	Aurkb/Spag5/Cenpe/Ccnb1/Ect2/Knstrn/Racgap1/Nek2	8
24hr	GO:0032386	regulation of intracellular transport	63/1802	371/18112	1.64445e-05	0.000251261	Tgfb1/Bag3/Kif20b/Ezr/Ehd2/Cnih2/Myo1c/Spag5/Ccl2/Brca1/Hcls1/Adipoq/Lcp1/Camk4/Map1b/Ect2/Sh3glb1/Cdk1/Mdfic/Hpca/Akap5/Rac2/Anxa2/Msn/Flna/Gdi1/Ndrg4/Plk3/Dnajc27/Map2k1/Ank3/Ipo5/Prkcd/Edem1/Ptgs2/Chrm1/Jak2/Tnnt2/Ier3/Ogt/Anp32b/Mapt/Xpo1/Dmtn/Zc3h12a/Kif3a/Srebf2/Cryab/Tnfrsf1a/Arfip1/Hap1/Tcaf1/Pgap1/Prnp/Pkig/Txn1/Vamp2/Dync1h1/Ldlrap1/Nol3/Micall2/Pak1/Lrrk2	63
24hr	GO:2000146	negative regulation of cell motility	56/1802	318/18112	1.64627e-05	0.000251261	Tgfb1/Il33/Ccl2/Cd300a/Stat3/Adipoq/Serpine1/Atp2b4/Rbpj/Cx3cl1/Calr/Fgf2/Aif1/Il1rn/Olfm1/Eng/Plcb1/Acvr1c/Nfe2l2/Wasl/Gadd45a/Srgap3/Arhgdib/Clic4/Rin3/Cd63/Trib1/Igfbp5/Epha4/Arhgap4/Ndrg4/Pkp2/Cd200r1/Mctp1/Gna13/Gna12/Slamf8/Klf4/Adamts9/Was/Gstp1/Sema6d/Cxcl12/Tcaf1/Ctnna1/Cx3cr1/Slit2/Adipor1/Stc1/Adam15/Braf/Nr2f2/Map2k5/Ptprg/Chrd/Ada	56
24hr	GO:0031345	negative regulation of cell projection organization	43/1802	223/18112	1.6663e-05	0.000253689	Efnb3/Abi3/Gfap/Spp1/Rbpj/Cd38/Vim/Itgb1/Ppp3ca/Syngap1/B2m/Id1/Grin2b/Itm2c/Epha4/Flna/Arhgap4/Fgf13/Gdi1/Klk8/Prkcd/Ifrd1/Rtn4r/Sez6/Dnm3/Draxin/Ctsz/Sema6d/Ptprs/Bcl11a/Map4/Ywhah/Slit2/Sema6b/Rit2/Prnp/Il15ra/Plxna3/Rap1gap/Ryk/Map4k4/Ptprg/Lrrk2	43
24hr	GO:0032731	positive regulation of interleukin-1 beta production	18/1802	61/18112	1.67795e-05	0.000254833	Tyrobp/Pycard/Stat3/Hspb1/Clec7a/Ripk2/Nlrc4/Casp1/Il18/Casp8/Myd88/Lgals9/Nlrp1a/Jak2/Gbp5/Nod1/Tlr2/Nlrp3	18
24hr	GO:0032677	regulation of interleukin-8 production	22/1802	84/18112	1.68533e-05	0.000255218	Cd33/Pycard/Anxa1/Stat3/Adipoq/Serpine1/Ptprc/Syk/Cd14/Clec7a/Ripk1/Il18/Myd88/Lgals9/Tlr7/Klf4/Nod1/Anxa4/Tlr2/Fadd/Map2k5/Chi3l1	22
24hr	GO:0060135	maternal process involved in female pregnancy	23/1802	90/18112	1.68876e-05	0.000255218	Havcr2/Ccl2/Serpine1/Rgs2/Lif/Vim/Itgb1/Adcy7/Junb/Cbs/Akap5/Tcf23/Ar/Stc2/Lgals9/Ctsb/Ptgs2/Pgr/Ghsr/Gjb2/Stc1/Nr2f2/Ctsl	23
24hr	GO:0071402	cellular response to lipoprotein particle stimulus	14/1802	40/18112	1.69388e-05	0.000255366	Ccl2/Serpine1/Fcer1g/Syk/Itgb1/Itgb2/Cd9/Hmgcs1/Myd88/Srebf2/Cd68/Mmp9/Cdh13/Trem2	14
24hr	GO:0014909	smooth muscle cell migration	27/1802	115/18112	1.75577e-05	0.000264051	P2ry6/Vtn/Kalrn/Adamts1/Adipoq/Serpine1/Rbpj/S100a11/Aif1/Nfe2l2/Nr4a3/Trib1/Myc/Igfbp5/Ndrg4/Il18/Gna13/Gna12/Plau/Plxna1/Pgr/Gstp1/Itgb3/Sema6d/Slit2/Has2/Pak1	27
24hr	GO:0045807	positive regulation of endocytosis	29/1802	128/18112	1.80469e-05	0.000270747	Axl/Vtn/Serpine1/Syk/Cd14/Plcg2/Itgb1/Ppp3ca/Fcgr1a/B2m/Dnm1/Wasl/Cd63/Nckap1l/Anxa2/Tf/Rab31/Picalm/Synj1/Clu/C3/Hip1/Apln/Kif3a/Cav1/Gpc3/Ldlrap1/Trem2/Lrrk2	29
24hr	GO:0070265	necrotic cell death	19/1802	67/18112	1.84991e-05	0.000276858	Ripk3/Ybx3/Tspo/Casp1/Ripk1/Casp8/Bok/Nlrp1a/Tmem123/Cyld/Pygl/Tp53/Birc3/Ninj1/Cav1/Bax/Fadd/Slc6a13/Nol3	19
24hr	GO:0001667	ameboidal-type cell migration	74/1802	458/18112	1.87551e-05	0.00028001	Akap12/Tgfb1/Anxa1/Grn/Pfn1/Prkca/Serpine1/Hspb1/Atp2b4/Anxa3/Kit/Ptk2b/Hbegf/Hmox1/Plcg2/Itgb1/Calr/Fgf2/Itgb2/Acvr1c/Nfe2l2/Gadd45a/Ret/Arhgdib/Glipr2/Plpp3/Plekhg5/Pik3cd/Pik3cg/Hdac9/Lgmn/Cd63/Arhgap4/Prkx/Amot/Ets1/Gpx1/Rin2/Pml/Sash1/Gna12/Ptgs2/Pxn/Sdc4/Enpp2/Klf4/Dmtn/Adamts9/Zc3h12a/Rab13/Rock1/Itgb3/Sema6d/Cxcl12/Slit2/Fgfr1/Daam2/Jun/Sema6b/Tgfbr2/Adipor1/Mmp9/Nrtn/Kank2/Has2/Stc1/Cdh1…	74
24hr	GO:0050769	positive regulation of neurogenesis	53/1802	297/18112	1.88021e-05	0.000280033	Tgfb1/Il33/Baiap2/Rnf112/Gfap/Kalrn/Cux1/Aspm/Lif/Kit/Camk2b/Vim/Cx3cl1/Amigo1/Map1b/Sh3glb1/Itpka/Tgm2/Lyn/Bag1/Akap5/Sox11/Myc/Tspo/Rpl4/Tf/Epha4/Gdi1/Picalm/Egr2/Map2k1/Synj1/Nefl/Plxna1/Mapt/Trim32/Enpp2/Plxna2/Cxcl12/L1cam/Bcl11a/Hap1/Cx3cr1/Slitrk1/Sgk1/Cntf/Tlr2/Braf/Plxna3/Pak1/Prkch/Tiam1/Limk1	53
24hr	GO:1990138	neuron projection extension	41/1802	210/18112	1.91119e-05	0.000283961	Syt17/Cyfip2/Alcam/Cpne6/Unc13a/Impact/Itgb1/Map1b/Sh3glb1/Wasf1/Olfm1/Sh3gl2/Syt1/Rpl4/Arhgap4/Gdi1/Picalm/Rasal1/Llph/Slit3/Plxna1/Ifrd1/Mapt/Rtn4r/Draxin/Cpne5/Sema6d/Cxcl12/Ptprs/L1cam/Bcl11a/Slit2/Sema6b/Cntf/Plxna3/Ryk/Csf1r/Syt2/Pak1/Tiam1/Limk1	41
24hr	GO:0043279	response to alkaloid	38/1802	189/18112	1.91673e-05	0.0002841	Casp7/Prkcg/Fosb/Ppp1r15a/Grin2a/Ppp1r1b/Kalrn/Ptk2b/Casp3/Gstm7/Psmb9/Aif1/Hspa5/Rad51/Tgm2/Slc6a1/Grin2b/Penk/Myc/Tmem38a/Plau/Blm/Pgr/Htr1b/Gria1/Tp53/Kcnj6/Ccna2/Tnfrsf1a/Hnmt/Abat/Ryr2/Bax/Fadd/Gnal/Ada/Tiam1/Adcy8	38
24hr	GO:1990874	vascular associated smooth muscle cell proliferation	20/1802	73/18112	1.96887e-05	0.000290688	P2ry6/Adamts1/Adipoq/Hmox1/Fgf2/Cdkn1a/Nr4a3/Igfbp5/Gnai2/Gna13/Gna12/Jak2/Apln/Htr1b/Gstp1/Jun/Mmp9/Efemp2/Ldlrap1/Pak1	20
24hr	GO:0002431	Fc receptor mediated stimulatory signaling pathway	9/1802	18/18112	1.97532e-05	0.000290688	Ptprc/Fcgr2b/Fcer1g/Myo1g/Lyn/Nr4a3/Csk/Fcgr2a/Rap1a	9
24hr	GO:0038094	Fc-gamma receptor signaling pathway	9/1802	18/18112	1.97532e-05	0.000290688	Ptprc/Fcgr2b/Fcer1g/Myo1g/Fcgr1a/Fcgr3a/Fcgr2a/Rap1a/Oscar	9
24hr	GO:1901988	negative regulation of cell cycle phase transition	45/1802	239/18112	2.00715e-05	0.000294669	Plk1/Fbxo5/Atf5/Ccnd1/Rpl26/Aurkb/Ccl2/Cdc6/Brca1/Kntc1/Chek2/Dtl/Myo16/Cdt1/Cenpe/Ccnb1/Cdkn1a/Cdk1/Bub1b/Rbl1/Gpnmb/E2f7/Rps27l/Ndc80/Trip13/Birc5/Plk3/Ttk/Apbb1/Cdk5rap2/Pml/Nabp1/Clspn/Inhba/Ier3/Blm/Zfp36l1/Tp53/Spdl1/Klf4/Fancd2/Kank2/Anapc15/Zwilch/Slfn13	45
24hr	GO:0140694	NA	65/1802	389/18112	2.05357e-05	0.000300768	Plk1/Eml3/Kif11/Fbxo5/Ezr/Haus5/Rps2/Aurkb/Spag5/Rnf213/Npm1/Kntc1/Rplp0/Chek2/Aspm/Lcp1/Haus4/Myom2/Itgb1/Plk4/Cenpe/Kifc1/Cds2/Tpx2/Hck/Mybl2/Flnc/Cdc20/Cenpa/Cdk2/Racgap1/Bin2/Rps27l/Tmod3/Ndc80/Msn/Flna/Stil/Dlgap5/Haus8/Rps23/Cdk5rap2/Rpl11/Kifc2/Nek2/Tnnt2/Gsn/Ccsap/Rps28/Map9/Rpl6/Kif15/Myh10/Lsm3/Rps25/Mapre1/Mlh1/Mef2a/Cirbp/Rpl10l/Rpl3/Rps10/Rpl23a/Mapre3/Dync1h1	65
24hr	GO:0032637	interleukin-8 production	22/1802	85/18112	2.06258e-05	0.000301372	Cd33/Pycard/Anxa1/Stat3/Adipoq/Serpine1/Ptprc/Syk/Cd14/Clec7a/Ripk1/Il18/Myd88/Lgals9/Tlr7/Klf4/Nod1/Anxa4/Tlr2/Fadd/Map2k5/Chi3l1	22
24hr	GO:0043372	positive regulation of CD4-positive, alpha-beta T cell differentiation	12/1802	31/18112	2.10479e-05	0.000306812	Anxa1/Hlx/Ripk2/Nckap1l/Sash3/Il4r/Il18/Lgals9/Nfkbiz/Shb/Nlrp3/Zbtb7b	12
24hr	GO:0086001	cardiac muscle cell action potential	18/1802	62/18112	2.1464e-05	0.00031214	Cacnb2/Scn3b/Scn2b/Flna/Fgf13/Pkp2/Ank3/Nos1ap/Kcnn2/Gpd1l/Dmd/Tbx18/Kcne2/Ryr2/Cav1/Cacna2d1/Cacna1g/Calm1	18
24hr	GO:0043123	positive regulation of I-kappaB kinase/NF-kappaB signaling	37/1802	183/18112	2.15585e-05	0.000312776	Litaf/Adipoq/Card11/Tnip2/Hmox1/Cx3cl1/S100a4/Rhoc/Ect2/Tgm2/Zc3hav1/Ltbr/Clec7a/Plekhg5/Ripk2/Eef1d/Casp1/Flna/Ripk1/Casp8/Myd88/Lgals9/Trim32/Rel/Il1a/Nod1/Tnfrsf1a/Ikbkb/Trim5/Trim34/Trim21/Ddx21/Fadd/Plin3/Prkcb/Gapdh/Irak4	37
24hr	GO:0010632	regulation of epithelial cell migration	46/1802	247/18112	2.17885e-05	0.000315371	Tgfb1/Anxa1/Grn/Pfn1/Prkca/Serpine1/Hspb1/Atp2b4/Anxa3/Ptk2b/Hbegf/Hmox1/Plcg2/Calr/Fgf2/Nfe2l2/Gadd45a/Glipr2/Plpp3/Pik3cd/Pik3cg/Hdac9/Lgmn/Cd63/Amot/Ets1/Rin2/Sash1/Ptgs2/Enpp2/Klf4/Adamts9/Zc3h12a/Itgb3/Slit2/Fgfr1/Jun/Tgfbr2/Adipor1/Mmp9/Has2/Stc1/Map4k4/Nr2f2/Map2k5/Ptprg	46
24hr	GO:0007565	female pregnancy	53/1802	299/18112	2.27773e-05	0.00032818	Tgfb1/Ucp2/Fosb/Havcr2/Ccl2/Grn/Sphk1/Serpine1/Hspb1/Rgs2/Lif/Cd38/Vim/Itgb1/Adcy7/Calr/Junb/Cbs/Il1rn/Acvr1c/Arhgdib/Akap5/Fos/Tcf23/Igfbp5/Ar/Stc2/Ets1/Lgals9/Ctsb/Sostdc1/Irf1/Ptgs2/Plau/Capn2/Pgr/Mapt/Cald1/Itgb3/Fgfr1/Ghsr/Slc38a3/Tgfbr2/Umps/Mmp9/Gjb2/Fosl1/Stc1/Comt/Nr2f2/Ctsl/Gapdh/H3f3b	53
24hr	GO:0007052	mitotic spindle organization	28/1802	123/18112	2.27799e-05	0.00032818	Plk1/Eml3/Kif11/Aurkb/Chek2/Nuf2/Tacc3/Cenpe/Ccnb1/Kifc1/Tpx2/Mybl2/Cdc20/Racgap1/Parp3/Ndc80/Flna/Spc25/Stil/Dlgap5/Gnai1/Kifc2/Nek2/Ccsap/Map9/Kif15/Map4/Dync1h1	28
24hr	GO:0008608	attachment of spindle microtubules to kinetochore	13/1802	36/18112	2.30186e-05	0.000330845	Aurkb/Spag5/Nuf2/Cdt1/Cenpe/Ccnb1/Ect2/Knstrn/Kif2c/Racgap1/Ndc80/Spc25/Nek2	13
24hr	GO:0033006	regulation of mast cell activation involved in immune response	14/1802	41/18112	2.33794e-05	0.000335249	Fes/Cd300a/Stxbp2/Fcer1g/Syk/Hmox1/Ptpn6/Lyn/Fgr/Rac2/Il4r/Unc13d/Lgals9/Vamp8	14
24hr	GO:0002699	positive regulation of immune effector process	52/1802	292/18112	2.37914e-05	0.00034017	Tgfb1/Tyrobp/Il33/Fes/Anxa1/Ccl2/Cd300a/Dhx58/Stxbp2/Ptprc/Fcer1g/Hlx/Kit/Syk/Hmox1/Plcg2/Fcgr1a/Itgb2/Spi1/B2m/Rasgrp1/Ptpn6/Clec7a/Lyn/Nr4a3/Fgr/Ripk2/Rsad2/Rac2/Vav1/Sash3/Il4r/Il18/Unc13d/C3/Lgals9/Nfkbiz/Pla2g5/Il13ra1/Fcgr2a/Rap1a/Shb/Cd86/Mlh1/Vamp8/Clnk/Tlr2/Ddx21/Fadd/Nlrp3/Laptm5/Trem2	52
24hr	GO:0051961	negative regulation of nervous system development	35/1802	170/18112	2.38329e-05	0.00034017	Tgfb1/Dynlt1/Atf5/Efnb3/Spp1/Ppp3ca/Syngap1/B2m/Id1/Hes5/Sox11/Tspo/Arhgap4/Fgf13/Gdi1/Brinp1/Ifrd1/Rtn4r/Tp53/Draxin/Wnt7b/Sema6d/Ptprs/Bcl11a/Ywhah/Mycn/Ctnna1/Slit2/Daam2/Sema6b/Tlr2/Plxna3/Ryk/Dnajb11/Trem2	35
24hr	GO:0002285	lymphocyte activation involved in immune response	40/1802	205/18112	2.43621e-05	0.000346921	Tgfb1/Itgal/Anxa1/Havcr2/Stat3/Ung/Ptprc/Fcer1g/Hlx/Lgals3/Lcp1/Ptk2b/Plcg2/Irf8/Spi1/Ripk2/Nckap1l/Parp3/Slc11a1/Il4r/Il18/Unc13d/Lgals9/Fgl2/Cd180/Nfkbiz/Apbb1ip/Tp53/Zc3h12a/Dock11/Shb/Cd86/Mlh1/Exo1/Mfng/Stx11/Nlrp3/Rab27a/Ada/Zbtb7b	40
24hr	GO:0038066	p38MAPK cascade	17/1802	57/18112	2.45336e-05	0.000348558	Zfp36/Ezr/Sphk1/Ncf1/Mapkapk2/Gadd45g/Spi1/Gadd45a/Xdh/Gadd45b/Lgals9/Cyld/Pja2/Sash1/Zfp36l1/Zc3h12a/Trem2	17
24hr	GO:0036465	synaptic vesicle recycling	22/1802	86/18112	2.51415e-05	0.000355495	Slc17a7/Syt7/Grn/Rab3a/Dnm1/Sh3gl2/Dnajc6/Syt1/Scamp5/Picalm/Synj1/Syt11/Dnm3/Rock1/Ston1/Sncb/Vamp2/Syt2/Synj2/Calm1/Lrrk2/Stx1a	22
24hr	GO:0050000	chromosome localization	22/1802	86/18112	2.51415e-05	0.000355495	Eml3/Kif22/Aurkb/Spag5/Nuf2/Cenpf/Cdt1/Cenpe/Ccnb1/Lmna/Kifc1/Kif18a/Gem/Kif2c/Cdca8/Ndc80/Birc5/Nde1/Fam83d/Spdl1/Mlh1/Dync1h1	22
24hr	GO:0034764	positive regulation of transmembrane transport	48/1802	263/18112	2.51948e-05	0.000355495	Cacng3/P2ry6/Gal/Ccl2/Stac2/Adipoq/Tesc/Cacnb2/Plcg2/Itgb1/Cx3cl1/Amigo1/Car2/Gstm7/Nfe2l2/Nr4a3/Flna/C3/Ank3/Plp1/Kcnc1/Prkcd/Atp1b1/Asic2/Kcnip2/Rab8a/Rab13/Stac/Rhoq/Dmd/Trpc1/Hap1/Ikbkb/Rap1a/Tcaf1/Arc/Mef2a/Kcne2/Ryr2/Braf/Bax/Gpc3/Cacna2d1/Ctss/Trem2/Calm1/Cacng2/Kcnc2	48
24hr	GO:0031589	cell-substrate adhesion	63/1802	377/18112	2.72901e-05	0.00038418	Itgal/Itgad/Axl/Fermt3/Vtn/P4hb/Serpine1/Spp1/Myo1g/Ptk2b/Itgb1/Calr/S100a10/Itgb2/Id1/Cass4/Fbln2/Col16a1/Pdpn/Cd63/Parvg/Rac2/Col5a3/Flna/Prkx/Lims1/Col1a1/Itga2b/Unc13d/Rin2/Fzd7/Cdk6/Plau/Jak2/Pxn/Sdc4/Gcnt2/Enpp2/Dmtn/Adamts9/Ndnf/Vamp3/Rock1/Atrnl1/Itgb3/Dmd/L1cam/Ninj1/Tyro3/Ston1/Coro2b/Srcin1/Ajap1/Has2/Adam15/Cdh13/Braf/Efemp2/Map4k4/Micall2/Atrn/Rpl29/Tiam1	63
24hr	GO:0071456	cellular response to hypoxia	37/1802	185/18112	2.76749e-05	0.000387404	Npm1/P4hb/Serpine1/Kcnk2/Rbpj/Eif4ebp1/Hmox1/Ddah1/Ccnb1/Lmna/Cbs/Nfe2l2/Itpr1/Myc/Ucn2/Epha4/Cybb/Plk3/Map2k1/Stc2/Ptgs2/Plau/Ogt/Zfp36l1/Tp53/B3gat1/Ccna2/Ndnf/Trpc1/Scn2a/Hilpda/Brip1/Stc1/Nol3/Higd1a/Trem2/Cpeb1	37
24hr	GO:0007596	blood coagulation	38/1802	192/18112	2.77076e-05	0.000387404	Axl/Vkorc1/Fermt3/Prkca/Serpine1/Sh2b3/Hspb1/Fcer1g/F10/Syk/Cx3cl1/Nfe2l2/Tfpi2/Ptpn6/Cd9/Lyn/Pdpn/Anxa2/St3gal4/Myl12a/Flna/Itga2b/C3/Tec/Prkcd/Gna13/Plau/Jak2/Procr/Dmtn/Itgb3/Tyro3/Pdia6/Plek/Abat/Cfh/Cav1/Rab27a	38
24hr	GO:0010212	response to ionizing radiation	38/1802	192/18112	2.77076e-05	0.000387404	Tgfb1/Rrm1/Ccnd1/Anxa1/Rpl26/Ccl2/Top2a/Brca1/Socs3/Chek2/Tp53bp2/Ptprc/Casp3/Itgb1/Cyba/Nes/Ect2/Cdkn1a/Bak1/Hspa5/Rad51/Gadd45a/Myc/Eef1d/Gpx1/Pml/Nabp1/Rpl13a/Blm/Aen/Tp53/Il1a/Fancd2/Cryab/Tspyl5/Cav1/Bax/Apobec1	38
24hr	GO:0042063	gliogenesis	64/1802	385/18112	2.79079e-05	0.000389321	Lama2/Tgfb1/Il33/Atf5/Anxa1/Vtn/Ccl2/Grn/Rnf112/Stat3/Gfap/Lif/Ptk2b/Vim/Cx3cl1/Mt2A/Fgf2/Trpc4/Dusp15/Cd9/Lyn/Plpp3/Tal1/Hes5/Penk/Bag1/Cdkn2c/C1qa/Sox11/Myc/Tspo/Csk/Tf/Epha4/Egr2/Hdac11/Map2k1/Synj1/Clu/Bok/Plp1/Tppp/Cdk6/Ifrd1/Gsn/Enpp2/Kcnq3/C1s/Gstp1/Cnp/Dmd/Cntnap1/Mycn/Cx3cr1/Daam2/Hmbs/B4galt6/Miat/Cntf/Tlr2/Csf1r/Trem2/Prkch/Tiam1	64
24hr	GO:0016358	dendrite development	56/1802	324/18112	2.85477e-05	0.000397348	Dynlt1/Arhgap33/Grn/Baiap2/Kalrn/Dgkg/Cux1/Fcgr2b/Camk2b/Camk1d/Dcdc2/Camk2a/Itgb1/Ppp3ca/Map1b/Celsr2/Sh3glb1/Syngap1/Lst1/Itpka/Id1/Lzts3/Itpr1/Wasl/Ctnna2/Cdc20/Foxo6/Akap5/Epha4/Picalm/Llph/Mapk8ip2/Ppp1r9a/Sez6/Dnm3/Map1a/Lzts1/Mpdz/Ptprs/Bcl11a/Ywhah/Arc/Srcin1/Mef2a/Sgk1/Pdlim5/Nck2/Prex2/Crtc1/Cobl/Arf4/Rere/Pak1/Lrrk2/Kidins220/Tiam1	56
24hr	GO:0034121	regulation of toll-like receptor signaling pathway	19/1802	69/18112	2.91851e-05	0.000405305	Pik3ap1/Cd300a/Rab7b/Cyba/Nr1h3/Bpifb1/Lyn/Rsad2/LOC681325/Pja2/Irf1/Ptprs/Ninj1/Tyro3/Tlr2/Cav1/Ifi35/Trem2/Irak3	19
24hr	GO:0097421	liver regeneration	20/1802	75/18112	3.02969e-05	0.000419799	Tgfb1/Ucp2/Rps16/Ccnd1/Vtn/Npm1/Ezh1/Rps24/Hmox1/Cebpb/Pcna/Itpr1/Rpl7/Myc/Il18/Tyms/Rpl18/Nfkbia/Ptpn3/Rap1a	20
24hr	GO:0032411	positive regulation of transporter activity	30/1802	138/18112	3.03696e-05	0.000419863	Cacng3/P2ry6/Gal/Ccl2/Stac2/Adipoq/Tesc/Cacnb2/Plcg2/Amigo1/Gstm7/Ank3/Kcnc1/Prkcd/Atp1b1/Asic2/Stac/Dmd/Hap1/Ikbkb/Tcaf1/Arc/Kcne2/Ryr2/Cacna2d1/Ctss/Trem2/Calm1/Cacng2/Kcnc2	30
24hr	GO:0032418	lysosome localization	22/1802	87/18112	3.05261e-05	0.000420143	Fes/Cd300a/Stxbp2/Lat2/Fcer1g/Kit/Rab3a/Syk/Hmox1/Ptgds/Rasgrp1/Lyn/Nr4a3/Fgr/Rac2/Il4r/Unc13d/Lgals9/Klc2/Cplx2/Vamp8/Clnk	22
24hr	GO:1990849	maintenance of vacuolar location	22/1802	87/18112	3.05261e-05	0.000420143	Fes/Cd300a/Stxbp2/Lat2/Fcer1g/Kit/Rab3a/Syk/Hmox1/Ptgds/Rasgrp1/Lyn/Nr4a3/Fgr/Rac2/Il4r/Unc13d/Lgals9/Klc2/Cplx2/Vamp8/Clnk	22
24hr	GO:0006270	DNA replication initiation	12/1802	32/18112	3.06387e-05	0.000420753	Cdc6/Mcm7/Mcm6/Gmnn/Mcm10/Mcm5/Cdt1/Mcm2/Cdk2/Mcm3/Mcm4/Pola1	12
24hr	GO:0051260	protein homooligomerization	38/1802	193/18112	3.12491e-05	0.000428182	Vasp/Aldh1a3/Pycard/Rnf112/Mpp2/Tk1/Card11/Alox5ap/Kctd4/Samd1/Ect2/B2m/Ehd4/Lzts3/Tgm2/Nlrc4/Kcns2/Nlrp1a/Shmt2/Kcnc1/Kcna2/Gbp5/Blm/Kcnv1/Mapt/Kcnc3/Prmt8/Mip/Ninj1/Arc/Kctd1/Kcng2/Prnp/Crtc1/Kctd13/Slc1a5/Kcnc2/Adcy8	38
24hr	GO:0045649	regulation of macrophage differentiation	10/1802	23/18112	3.13947e-05	0.000428273	Tgfb1/Prkca/Hcls1/Adipoq/Lif/C1qc/Trib1/Ripk1/Casp8/Fadd	10
24hr	GO:0099171	presynaptic modulation of chemical synaptic transmission	10/1802	23/18112	3.13947e-05	0.000428273	Prkcg/Rab26/Prkca/Cacnb2/Cacna1b/Plekhg5/Rpl22/Htr1b/Prkcb/Chrd	10
24hr	GO:0051588	regulation of neurotransmitter transport	32/1802	152/18112	3.30078e-05	0.000449285	Prkcg/Sphk1/Gfap/Prkca/Nat8l/Unc13a/Rab3a/Cacnb2/Camk2a/Itgb1/Cacna1b/Syn2/Syt1/Htr2c/Adcy1/Mctp1/Cplx2/Htr1b/Cplx1/Ppp1r9a/Kcnc3/Itgb3/Apba2/Rap1a/Per2/Braf/Rap1b/Pdyn/Prkcb/Calm1/Lrrk2/Stx1a	32
24hr	GO:0022411	cellular component disassembly	70/1802	434/18112	3.30827e-05	0.000449313	Napa/Plk1/Uvrag/Top2a/Kif18b/Nsf/Lcp1/Ckap2/Casp3/Dnase2/Nes/Map1b/Cdk1/Eng/Kif18a/Tpx2/Acvr1c/Capg/Hk2/Sh3gl2/Dnajc6/Kif2c/C1qb/C1qc/C1qa/Pdpn/Akap5/Myc/Tspo/Twf1/Tmod3/Epha4/Fgf13/Lix1/Rpl23/Plk3/Synj1/Add2/Ets1/C3/Bok/Etf1/Vps13d/Capza1/Gsn/Ccsap/Tp53/Map1a/Srebf2/Sptan1/Shroom2/Ston1/Cx3cr1/Per2/Plek/Vamp8/Sgk1/Smarce1/Bax/Lrba/Gabarapl1/Map4k4/Ctss/Apc2/Trem2/Irak3/Calm1/Uba5/Atg3/Vrk1	70
24hr	GO:0099173	postsynapse organization	42/1802	222/18112	3.32441e-05	0.000450512	Arhgap33/Grin2a/Baiap2/Mpp2/Nptx1/Kalrn/Fcgr2b/Camk2b/Arhgap22/Slitrk3/Syngap1/Itpka/Lzts3/Wasl/Grin2b/Dgkb/Lgmn/Arhgap39/Epha4/Frmpd4/Cnksr2/Arhgef9/Nefl/Nos1ap/Ppp1r9a/Dnm3/Myh10/Ptprs/Cntnap1/Ghsr/Arc/Srcin1/Prnp/Pdlim5/Lhfpl4/Sorbs2/Arf4/Srgn/Trem2/Lrrk2/Shisa6/Tiam1	42
24hr	GO:0045471	response to ethanol	48/1802	266/18112	3.40532e-05	0.000460465	Aldh1a1/Ccnd1/Grin2a/Rps2/Ccl2/Stat3/Prkca/Adipoq/Rgs2/Ptk2b/Eif4ebp1/Cd14/Adcy7/Hmgcs2/Rps3a/Cdk1/Bak1/Spi1/Cacna1b/Adcyap1r1/Itpr1/Grin2b/Penk/Myc/Cdk2/Cybb/Rps4x/Birc5/Casp8/Tyms/Myd88/Ctsb/Prkcd/Gsn/Nfkbia/Htr1b/Tp53/Gstp1/Tnfrsf1a/L1cam/Nfkb1/Usp46/Mmp9/Abat/Nlrp3/Prkcb/Apobec1/Kcnc2	48
24hr	GO:1905475	regulation of protein localization to membrane	40/1802	208/18112	3.44655e-05	0.00046502	Tgfb1/Ezr/Myo1c/Ccl2/Abi3/Stac2/Kalrn/Atp2b4/Camk2b/Lgals3/Camk2a/Necab2/Itgb1/Sh3glb1/Hpca/Akap5/Csk/Ar/Gdi1/Picalm/Map2k1/Ank3/Rack1/Ogt/Gsn/Dmtn/Stac/Rhoq/Rap1a/Tcaf1/Ghsr/Vamp8/Prnp/Sorbs2/Gpc3/Ldlrap1/Trem2/Pak1/Cacng2/Shisa6	40
24hr	GO:0050768	negative regulation of neurogenesis	34/1802	166/18112	3.46162e-05	0.000466034	Tgfb1/Dynlt1/Atf5/Efnb3/Spp1/Ppp3ca/Syngap1/B2m/Id1/Hes5/Sox11/Tspo/Arhgap4/Fgf13/Gdi1/Brinp1/Ifrd1/Rtn4r/Tp53/Draxin/Wnt7b/Sema6d/Ptprs/Bcl11a/Ywhah/Mycn/Ctnna1/Slit2/Daam2/Sema6b/Plxna3/Ryk/Dnajb11/Trem2	34
24hr	GO:1902904	negative regulation of supramolecular fiber organization	35/1802	173/18112	3.50654e-05	0.000471052	Arap1/Pfn1/Ckap2/Map1b/S1pr1/Tpx2/Capg/Tmsb10/Ctnna2/Kank4/Twf1/Tmod3/Fgf13/Clu/Add2/Tubb4a/Prkcd/Capza1/Gsn/Ppp1r9a/Map1a/Was/Cryab/Sptan1/Cgnl1/Shroom2/Slit2/Coro2b/Mapre1/Sgk1/Tlr2/Pfdn1/Apc2/Trem2/Pfdn4	35
24hr	GO:1902905	positive regulation of supramolecular fiber organization	37/1802	187/18112	3.53382e-05	0.000473685	Vasp/Fes/Pycard/Myo1c/Baiap2/Pdlim4/Pfn1/Ptk2b/Synpo/Cx3cl1/Fhod1/S100a10/Rhoc/Map1b/Wasf1/Id1/Wasl/Nckap1l/Flna/Cdk5rap2/Pxn/Gsn/Sdc4/Mapt/Was/Snx9/Mapre1/Plek/Gda/Nck2/Cav1/Ppm1e/Braf/Brk1/Efemp2/Pak1/Limk1	37
24hr	GO:0002532	production of molecular mediator involved in inflammatory response	22/1802	88/18112	3.69231e-05	0.000493856	Pycard/Grn/Cd300a/Stat3/Serpine1/Ncf1/Alox5ap/Fcer1g/Syk/Adcy7/Clec7a/Lyn/Pld4/Abcd2/Il4r/Myd88/Slamf8/Gbp5/Zc3h12a/Cuedc2/Vamp8/Trem2	22
24hr	GO:0006919	activation of cysteine-type endopeptidase activity involved in apoptotic process	21/1802	82/18112	3.7453e-05	0.00049878	Pycard/Bak1/Ret/Nlrc4/Xdh/Myc/Rps27l/Stat1/Casp8/Bok/Nlrp1a/Hip1/Pml/Rack1/Jak2/Anp32b/Nod1/Bid/Bax/Nlrp3/Laptm5	21
24hr	GO:0072332	intrinsic apoptotic signaling pathway by p53 class mediator	21/1802	82/18112	3.7453e-05	0.00049878	Pycard/Cdip1/Rpl26/Chek2/Tp53bp2/Sh3glb1/Cdkn1a/Cd44/Rps7/Myc/Rps27l/Phlda3/Bok/Pml/Rpl11/Msx1/Aen/Tp53/E2f2/Ppp1r13b/Bax	21
24hr	GO:0070302	regulation of stress-activated protein kinase signaling cascade	40/1802	209/18112	3.86031e-05	0.000512988	Ezr/Pycard/Sphk1/Ncf1/Fcgr2b/Pbk/Ptk2b/Gadd45g/Foxo1/Spi1/Plcb1/Rasgrp1/Dusp15/Mdfic/Mturn/Gadd45a/Ltbr/Clec7a/Lyn/Ripk2/Xdh/Myc/Gadd45b/Ripk1/Map2k1/Mapk8ip2/Myd88/Aida/Cyld/Pja2/Sash1/Il1a/Zc3h12a/Nod1/Gstp1/Wnt7b/Prdx1/Map4k4/Trem2/Naip6	40
24hr	GO:0007599	hemostasis	38/1802	195/18112	3.95998e-05	0.000525102	Axl/Vkorc1/Fermt3/Prkca/Serpine1/Sh2b3/Hspb1/Fcer1g/F10/Syk/Cx3cl1/Nfe2l2/Tfpi2/Ptpn6/Cd9/Lyn/Pdpn/Anxa2/St3gal4/Myl12a/Flna/Itga2b/C3/Tec/Prkcd/Gna13/Plau/Jak2/Procr/Dmtn/Itgb3/Tyro3/Pdia6/Plek/Abat/Cfh/Cav1/Rab27a	38
24hr	GO:0050732	negative regulation of peptidyl-tyrosine phosphorylation	17/1802	59/18112	4.02061e-05	0.000531997	Lrrk1/Cd300a/Socs3/Parp14/Sh2b3/Ptprc/Ptpn6/Ncapg2/Il18/Zfyve28/Rack1/Prkcd/Irf1/Dmtn/Srcin1/Cav1/Fam72a	17
24hr	GO:0071887	leukocyte apoptotic process	30/1802	140/18112	4.04851e-05	0.000534542	Dock8/Casp7/Axl/Anxa1/Aurkb/Hcls1/Fcgr2b/Fcer1g/Lgals3/Ripk3/Casp3/Bak1/Cd44/Lyn/Nr4a3/Pik3cd/Siva1/Myc/Ripk1/Il18/Casp8/Lgals9/Blm/Hsh2d/Tp53/Cxcl12/Ghsr/Bax/Fadd/Ada	30
24hr	GO:0050878	regulation of body fluid levels	68/1802	421/18112	4.07209e-05	0.000536506	Axl/Vkorc1/Ccnd1/Fermt3/Prkca/Kalrn/Serpine1/Sh2b3/Hspb1/Rplp0/Fcer1g/Wfs1/F10/Syk/Cx3cl1/Cyba/Npr3/Celsr2/Nfe2l2/Nr1h3/Slc4a5/Tfpi2/Hk2/Atp2b2/Ptpn6/Cd9/Lyn/Pdpn/Xdh/Ncoa1/Anxa2/St3gal4/Myl12a/Flna/Kcnn4/Itga2b/C3/Tec/Cyp26b1/Gnai2/Prkcd/Gna13/Plau/Chrm3/Chrm1/Jak2/Procr/Apln/Madd/Dmtn/Itgb3/Tifab/Trpc1/Tyro3/Pdia6/Coro2b/Umps/Plek/Vamp8/Abat/Cfh/Cav1/Has2/Comt/Rab27a/Ada/Zbtb7b/Gpat4	68
24hr	GO:0050678	regulation of epithelial cell proliferation	64/1802	390/18112	4.17379e-05	0.000548733	Tgfb1/Zfp36/Ccnd1/Ccl2/Grn/Npm1/Stat3/Prkca/Hmgb2/Hmox1/Cyba/Fgf2/Iqgap3/Eng/B2m/Id1/Cav2/Itpr1/Nr4a3/Hes5/Pik3cd/Xdh/Sox11/Bcl11b/Myc/Uhrf1/Stat1/Scg2/Ar/Birc5/Lims1/Il18/Sav1/Gpx1/Fzd7/Cdk6/Plau/Apln/Pgr/Zfp36l1/Wdr13/Kif3a/Dysf/Itgb3/Cxcl12/Cdc25a/Tbx18/Fgfr1/Ghsr/Jun/Agap2/Nras/Osr1/Cav1/Has2/Cdh13/Bax/Rap1gap/Nr2f2/Map2k5/Gpc3/Hrh3/Htra1/Ctsl	64
24hr	GO:0044706	multi-multicellular organism process	57/1802	336/18112	4.19812e-05	0.000550757	Tgfb1/Ucp2/Fosb/Havcr2/Ccl2/Grn/Sphk1/Tk1/Kalrn/Serpine1/Hspb1/Rgs2/Lif/Cd38/Vim/Itgb1/Adcy7/Calr/Junb/Cbs/Il1rn/Acvr1c/Arhgdib/Akap5/Fos/Tcf23/Igfbp5/Ar/Stc2/Ets1/Lgals9/Ctsb/Fgl2/Sostdc1/Irf1/Ptgs2/Plau/Capn2/Pgr/Mapt/Dnm3/Cald1/Itgb3/Fgfr1/Ghsr/Slc38a3/Tgfbr2/Umps/Mmp9/Gjb2/Fosl1/Stc1/Comt/Nr2f2/Ctsl/Gapdh/H3f3b	57
24hr	GO:0019882	antigen processing and presentation	26/1802	114/18112	4.25472e-05	0.000555818	Rab32/Pycard/Fcgr2b/Fcer1g/Ifi30/Wdfy4/Calr/Fcgr1a/Psmb8/Psmb9/B2m/Clec4a3/Slc11a1/Fcgr3a/Tap1/Fgl2/Rab3c/Fcgr2a/Was/Nod1/Cd68/Psme2/Ctss/Rab27a/Ctsl/Trem2	26
24hr	GO:0030168	platelet activation	26/1802	114/18112	4.25472e-05	0.000555818	Axl/Fermt3/Prkca/Sh2b3/Hspb1/Fcer1g/Syk/Cx3cl1/Ptpn6/Cd9/Lyn/Pdpn/Myl12a/Flna/Itga2b/Tec/Prkcd/Gna13/Jak2/Dmtn/Itgb3/Tyro3/Pdia6/Plek/Abat/Cfh	26
24hr	GO:0097484	dendrite extension	14/1802	43/18112	4.29663e-05	0.000560106	Syt17/Cyfip2/Cpne6/Unc13a/Sh3glb1/Wasf1/Sh3gl2/Syt1/Picalm/Rasal1/Llph/Cpne5/Bcl11a/Syt2	14
24hr	GO:0032869	cellular response to insulin stimulus	47/1802	261/18112	4.31587e-05	0.000561427	Ucp2/Myo1c/Ccl2/Prkca/Socs3/Adipoq/Kl/Serpine1/Eprs/Eif4ebp1/Foxo1/Shc1/Hmgcs2/Nr1h3/Cav2/Ybx1/Hdac9/Myc/Gpt/Cdk2/Stat1/Rab31/Cdk4/Got1/Sh2b2/Rasgrf1/Gnai2/Prkcd/Ogt/Zfp36l1/Rab8a/Rab13/Atp2b1/Gstp1/Rhoq/Ghsr/Bcar3/Adipor1/Sgk1/Rpe65/Vamp2/Inhbb/Prkcb/Apobec1/Pak1/Zbtb7b/Cpeb1	47
24hr	GO:0033260	nuclear DNA replication	12/1802	33/18112	4.38062e-05	0.000568651	Mcm6/Gmnn/Cdt1/Rad51/Gins1/Pcna/Mcm2/Mcm3/Mcm4/Lig1/Pola1/Fgfr1	12
24hr	GO:0070670	response to interleukin-4	13/1802	38/18112	4.46079e-05	0.000574622	Rps2/Fasn/Parp14/Rplp0/Nfil3/Il1rn/Hspa5/Mcm2/Cdk4/Ctsb/Pml/Impdh2/Rpl3	13
24hr	GO:2000516	positive regulation of CD4-positive, alpha-beta T cell activation	13/1802	38/18112	4.46079e-05	0.000574622	Anxa1/Hlx/Ripk2/Nckap1l/Sash3/Il4r/Il18/Lgals9/Nfkbiz/Tgfbr2/Shb/Nlrp3/Zbtb7b	13
24hr	GO:0043280	positive regulation of cysteine-type endopeptidase activity involved in apoptotic process	29/1802	134/18112	4.46196e-05	0.000574622	Pycard/Ctsd/Sox7/Syk/Bak1/Acvr1c/Ret/Clec7a/Nlrc4/Xdh/Myc/Casp1/Rps27l/Stat1/Casp8/Bok/Lgals9/Nlrp1a/Hip1/Pml/Rack1/Jak2/Gsn/Anp32b/Nod1/Bid/Bax/Nlrp3/Laptm5	29
24hr	GO:0032635	interleukin-6 production	34/1802	168/18112	4.47322e-05	0.000574622	Tyrobp/Il33/Pycard/Havcr2/Stat3/Rab7b/Mapkapk2/Fcer1g/Syk/Plcg2/Cyba/Aif1/Cebpb/Ptpn6/Clec7a/Ripk2/Nckap1l/Csk/Inpp5d/Myd88/Lgals9/Cd200r1/Syt11/Tlr7/Capn2/Il1a/Zc3h12a/Nod1/Tnfrsf1a/Ghsr/Tlr2/Laptm5/Trem2/Irak3	34
24hr	GO:0032675	regulation of interleukin-6 production	34/1802	168/18112	4.47322e-05	0.000574622	Tyrobp/Il33/Pycard/Havcr2/Stat3/Rab7b/Mapkapk2/Fcer1g/Syk/Plcg2/Cyba/Aif1/Cebpb/Ptpn6/Clec7a/Ripk2/Nckap1l/Csk/Inpp5d/Myd88/Lgals9/Cd200r1/Syt11/Tlr7/Capn2/Il1a/Zc3h12a/Nod1/Tnfrsf1a/Ghsr/Tlr2/Laptm5/Trem2/Irak3	34
24hr	GO:1901989	positive regulation of cell cycle phase transition	27/1802	121/18112	4.59983e-05	0.000588435	Tgfb1/Rrm1/Fbxo5/Ccnd1/Anxa1/Npm1/Lsm11/Adamts1/Chek2/Dtl/Rpl17/Plcg2/Cdt1/Cenpe/Ccnb1/Cdk1/Aif1/Plcb1/Ube2c/Rrm2/Tmod3/Birc5/Stil/Cdk4/Fam83d/Anp32b/Cdc25a	27
24hr	GO:0034612	response to tumor necrosis factor	50/1802	284/18112	4.59984e-05	0.000588435	Akap12/Zfp36/Cebpa/Pycard/Cdip1/Ccl2/Sphk1/Cxcl16/Brca1/Adipoq/Ptk2b/Syk/Cd14/Cx3cl1/Cyba/Fabp4/Gbp2/Otulin/Nfe2l2/Ybx3/Xdh/Gpd1/Casp1/Stat1/Ripk1/Lims1/Il18/Casp8/Col1a1/Ccl6/Cyld/Gch1/Irf1/Ptgs2/Jak2/Nfkbia/Zfp36l1/Trim32/Tp53/Zc3h12a/Tnfrsf1a/Birc3/Ikbkb/Nfkb1/Mmp9/Has2/Nol3/Laptm5/Chi3l1/Naip6	50
24hr	GO:0000727	double-strand break repair via break-induced replication	7/1802	12/18112	4.81104e-05	0.000613989	Mcm7/Mcm6/Mcm5/Mcm2/Mcm3/Mcm4/Gins4	7
24hr	GO:0002831	regulation of response to biotic stimulus	59/1802	353/18112	4.8195e-05	0.000613989	Tyrobp/Pycard/Havcr2/Grn/Dhx58/Prkca/Parp14/Ncf1/Oas1a/Hmgb2/Serpinb1a/Syk/Ly86/Plcg2/Cx3cl1/Cyba/Spi1/Nfe2l2/Rasgrp1/Usp18/Zc3hav1/Clec7a/Fgr/Ripk2/Isg15/Nlrc4/Trib1/Vav1/Stat1/Casp8/C3/Lgals9/Oasl/Syt11/Tap1/Fgl2/Pml/Nlrc5/Cd180/Sash1/Slamf8/Pla2g5/Gbp5/Zc3h12a/Ttll12/Nod1/Lyar/Tyro3/Trim5/Trim21/Clnk/Cfh/Tlr2/Fadd/Ifi35/Htra1/Trem2/Irak3/Calm1	59
24hr	GO:0034349	glial cell apoptotic process	10/1802	24/18112	4.90293e-05	0.000622046	Akap12/Ccl2/Prkca/Casp3/Prkcd/Tp53/Bid/Bax/Trem2/Prkch	10
24hr	GO:0071404	cellular response to low-density lipoprotein particle stimulus	10/1802	24/18112	4.90293e-05	0.000622046	Serpine1/Fcer1g/Syk/Itgb1/Itgb2/Cd9/Hmgcs1/Srebf2/Mmp9/Cdh13	10
24hr	GO:0030595	leukocyte chemotaxis	43/1802	233/18112	4.97096e-05	0.000629383	Anxa1/Ch25h/Ccl2/Cxcl16/Prkca/Serpine1/Cmklr1/Fcer1g/Spp1/Kit/Lgals3/Ptk2b/Myo9b/Camk1d/Syk/Cx3cl1/Calr/S1pr1/Aif1/Itgb2/Spi1/Lyn/Csf3r/Rin3/Lgmn/Nckap1l/Rac2/Vav1/Scg2/Lgals9/Ccl6/Slamf8/Rpl13a/Fcgr2a/Dysf/Cxcl12/Ninj1/Cx3cr1/Slit2/Cxcl14/Cnr2/Csf1r/C3ar1	43
24hr	GO:0045926	negative regulation of growth	48/1802	270/18112	5.03125e-05	0.000635711	Tgfb1/Rgs2/Kcnk2/Plac8/Spp1/Mt1/Mt2A/Cdkn1a/Frzb/Rerg/Cdkn2c/Lgmn/Nme6/Sh3bp4/Igfbp5/Arhgap4/Fgf13/Stc2/Sav1/Rrad/Pml/Sertad1/Rack1/Slit3/Msx1/Inhba/Ifrd1/Rtn4r/Tp53/Draxin/Cryab/Osgin1/Sema6d/Ptprs/Bcl11a/Ip6k2/Slit2/Sema6b/Tgfbr2/Adipor1/Sesn1/Cirbp/Adam15/Plxna3/Ryk/Gpc3/Dact3/Pak1	48
24hr	GO:0050672	negative regulation of lymphocyte proliferation	23/1802	96/18112	5.12036e-05	0.000645647	Tgfb1/Tyrobp/Gal/Havcr2/Cd300a/Fcgr2b/Casp3/Lst1/Cebpb/Cd44/Gpnmb/Ptpn6/Lyn/Sox11/Inpp5d/Lgals9/Sdc4/Pla2g2d/Cd86/Prnp/Laptm5/Vsir/Zbtb7b	23
24hr	GO:0032271	regulation of protein polymerization	40/1802	212/18112	5.3883e-05	0.000678046	Arhgap18/Vasp/Fes/Pycard/Myo1c/Baiap2/Cyfip2/Pfn1/Hcls1/Arpc1b/Ptk2b/Cotl1/Map1b/Capg/Tmsb10/Kank4/Nckap1l/Twf1/Tmod3/Add2/Cdk5rap2/Tubb4a/Tppp/Prkcd/Capza1/Gsn/Mapt/Ppp1r9a/Sptan1/Snx9/Slit2/Daam2/Mapre1/Sgk1/Gda/Nck2/Tlr2/Cav1/Mapre3/Pak1	40
24hr	GO:0031102	neuron projection regeneration	21/1802	84/18112	5.50404e-05	0.000689796	Grn/Gfap/Spp1/Map1b/Tspo/Epha4/Flna/Klk8/Map2k1/Nefm/Nefl/Nos1ap/Jak2/Rtn4r/Klf4/Ptprs/Ctnna1/Jun/Cntf/Braf/Map4k4	21
24hr	GO:0051303	establishment of chromosome localization	21/1802	84/18112	5.50404e-05	0.000689796	Eml3/Kif22/Aurkb/Spag5/Nuf2/Cenpf/Cdt1/Cenpe/Ccnb1/Kifc1/Kif18a/Gem/Kif2c/Cdca8/Ndc80/Birc5/Nde1/Fam83d/Spdl1/Mlh1/Dync1h1	21
24hr	GO:0051928	positive regulation of calcium ion transport	31/1802	149/18112	5.51537e-05	0.000689812	P2ry6/Ccl2/Stac2/Serpine1/Wfs1/Lgals3/Cacnb2/Camk2a/Plcg2/Cx3cl1/Gstm7/Bak1/Adcyap1r1/Itpr1/Atp2b2/Akap5/Tspo/Plp1/Atp1b1/Atp2b1/Stac/Cxcl12/Trpc1/Hap1/Kcne2/Ryr2/Cav1/Stc1/Bax/Cacna2d1/Calm1	31
24hr	GO:0032732	positive regulation of interleukin-1 production	19/1802	72/18112	5.55712e-05	0.000693628	Tyrobp/Pycard/Havcr2/Stat3/Hspb1/Clec7a/Ripk2/Nlrc4/Casp1/Il18/Casp8/Myd88/Lgals9/Nlrp1a/Jak2/Gbp5/Nod1/Tlr2/Nlrp3	19
24hr	GO:0071320	cellular response to cAMP	20/1802	78/18112	5.58326e-05	0.000695482	Pde2a/Ezr/Adipoq/Serpine1/Rplp0/Hspa5/Itpr1/Penk/Pik3cg/Gpd1/Tf/Igfbp5/Il18/Rpl13a/Zfp36l1/Dmtn/Rap1a/Stc1/Inhbb/Rap1b	20
24hr	GO:0050817	coagulation	38/1802	198/18112	5.59777e-05	0.000695884	Axl/Vkorc1/Fermt3/Prkca/Serpine1/Sh2b3/Hspb1/Fcer1g/F10/Syk/Cx3cl1/Nfe2l2/Tfpi2/Ptpn6/Cd9/Lyn/Pdpn/Anxa2/St3gal4/Myl12a/Flna/Itga2b/C3/Tec/Prkcd/Gna13/Plau/Jak2/Procr/Dmtn/Itgb3/Tyro3/Pdia6/Plek/Abat/Cfh/Cav1/Rab27a	38
24hr	GO:0030852	regulation of granulocyte differentiation	9/1802	20/18112	5.67207e-05	0.000701061	Runx1/Hcls1/Adipoq/Tesc/Ikzf1/Gfi1b/C1qc/Trib1/Inpp5d	9
24hr	GO:0001659	temperature homeostasis	37/1802	191/18112	5.67352e-05	0.000701061	Ucp2/Aldh1a1/Pctp/Stat3/Adipoq/Cmklr1/Plac8/Rbpj/Syk/Gadd45g/Fabp4/Npr3/Fabp5/Il1rn/Id1/Cebpb/Nr1h3/Gpx2/Il4r/Il18/Gpx1/Thra/Ptgs2/Jak2/Ppargc1b/Ogt/Apln/Il1a/Oma1/Per2/Atf4/Adipor1/Abat/G0s2/Cav1/Dync1h1/Zbtb7b	37
24hr	GO:0043524	negative regulation of neuron apoptotic process	37/1802	191/18112	5.67352e-05	0.000701061	Prkcg/Axl/Ccl2/Grn/Npm1/Pcp4/Wfs1/Ptk2b/Mt1/Hmox1/Cx3cl1/Nes/Syngap1/Cebpb/Nr4a3/Bag1/Lgmn/Nrbp2/Faim2/Birc5/Bok/Tox3/Nefl/Jak2/Cpeb4/Ndnf/Rock1/Draxin/Tyro3/Cx3cr1/Jun/Agap2/Sncb/Set/Cntf/Braf/Bax	37
24hr	GO:1903978	regulation of microglial cell activation	8/1802	16/18112	5.8458e-05	0.000720657	Ctsc/Grn/Sphk1/Cx3cl1/Cst7/Syt11/Trem2/Lrrk2	8
24hr	GO:0032388	positive regulation of intracellular transport	41/1802	220/18112	5.85549e-05	0.000720657	Tgfb1/Bag3/Kif20b/Ezr/Ehd2/Myo1c/Spag5/Ccl2/Brca1/Hcls1/Camk4/Ect2/Sh3glb1/Cdk1/Hpca/Akap5/Rac2/Anxa2/Msn/Flna/Plk3/Ank3/Ipo5/Prkcd/Edem1/Ptgs2/Chrm1/Jak2/Anp32b/Zc3h12a/Kif3a/Srebf2/Tnfrsf1a/Tcaf1/Pgap1/Prnp/Vamp2/Dync1h1/Ldlrap1/Micall2/Pak1	41
24hr	GO:0007584	response to nutrient	54/1802	317/18112	5.89338e-05	0.000723877	Slc8a2/Tgfb1/Cebpa/Fes/Serpinh1/Crym/Ccnd1/Ccl2/Brca1/Adamts1/Adipoq/Kl/Spp1/Vim/Hmox1/Itgb1/Hmgcs2/Map1b/Pim1/Cbs/Cd44/Penk/Ncoa1/Tspo/Stat1/Cybb/Hmgcs1/Tyms/Stc2/Col1a1/Gpx1/Hat1/Cyp26b1/Dpyd/Ptgs2/Gsn/Mapt/Tp53/Il1a/Atp2b1/Gstp1/Hmgcl/Tgfbr2/Hmbs/Mmp9/Kank2/Brip1/Mn1/Ryr2/Cav1/Stc1/Prkcb/Ada/Cox4i1	54
24hr	GO:0010721	negative regulation of cell development	40/1802	213/18112	6.00876e-05	0.000736581	Tgfb1/Dynlt1/Atf5/Efnb3/Spp1/S1pr3/Ppp3ca/Ccnb1/Syngap1/B2m/Id1/Frzb/Hes5/Sox11/Tspo/Arhgap4/Fgf13/Gdi1/Brinp1/Ifrd1/Rtn4r/Tp53/Dmtn/Il1a/Draxin/Wnt7b/Sema6d/Ptprs/Bcl11a/Ywhah/Mycn/Ctnna1/Slit2/Daam2/Sema6b/Shb/Plxna3/Ryk/Dnajb11/Trem2	40
24hr	GO:0010001	glial cell differentiation	50/1802	287/18112	6.07544e-05	0.000737533	Lama2/Tgfb1/Il33/Atf5/Vtn/Grn/Rnf112/Stat3/Gfap/Lif/Vim/Mt2A/Fgf2/Trpc4/Dusp15/Cd9/Lyn/Plpp3/Tal1/Hes5/Bag1/Cdkn2c/C1qa/Sox11/Csk/Epha4/Egr2/Hdac11/Map2k1/Clu/Bok/Plp1/Tppp/Gsn/Enpp2/Kcnq3/C1s/Gstp1/Cnp/Dmd/Cntnap1/Mycn/Daam2/Hmbs/B4galt6/Miat/Cntf/Tlr2/Csf1r/Trem2	50
24hr	GO:0034142	toll-like receptor 4 signaling pathway	13/1802	39/18112	6.08547e-05	0.000737533	Pik3ap1/Oas1a/Rab7b/Cd14/Nr1h3/Bpifb1/Lyn/Ripk2/Tril/Nfkbia/Ninj1/Ifi35/Trem2	13
24hr	GO:0043304	regulation of mast cell degranulation	13/1802	39/18112	6.08547e-05	0.000737533	Fes/Cd300a/Stxbp2/Fcer1g/Syk/Hmox1/Lyn/Fgr/Rac2/Il4r/Unc13d/Lgals9/Vamp8	13
24hr	GO:1904385	cellular response to angiotensin	13/1802	39/18112	6.08547e-05	0.000737533	Cdc6/Serpine1/Camk2a/Cyba/Car2/Nfe2l2/Myc/Prkcd/Rock1/Nfkb1/Brip1/Cav1/Nmnat2	13
24hr	GO:0030101	natural killer cell activation	23/1802	97/18112	6.0883e-05	0.000737533	Tyrobp/Axl/Havcr2/Ptprc/Ikzf1/Nfil3/Itgb2/Rasgrp1/Fgr/Tcf3/Elf4/Fcgr3a/Il18/Unc13d/Lgals9/Jak2/Tyk2/Tyro3/Prdx1/Stx11/Clnk/Il15ra/Rab27a	23
24hr	GO:0032945	negative regulation of mononuclear cell proliferation	23/1802	97/18112	6.0883e-05	0.000737533	Tgfb1/Tyrobp/Gal/Havcr2/Cd300a/Fcgr2b/Casp3/Lst1/Cebpb/Cd44/Gpnmb/Ptpn6/Lyn/Sox11/Inpp5d/Lgals9/Sdc4/Pla2g2d/Cd86/Prnp/Laptm5/Vsir/Zbtb7b	23
24hr	GO:0070374	positive regulation of ERK1 and ERK2 cascade	43/1802	235/18112	6.11313e-05	0.000739089	Akap12/Tgfb1/P2ry6/Pycard/Havcr2/Ccl2/Prkca/Ptprc/Ptk2b/Necab2/Cx3cl1/Fgf2/Shc1/Cd44/Rasgrp1/Dusp15/Gpnmb/Mturn/Glipr2/Ripk2/Htr2c/Ndrg4/Dnajc27/Map2k1/C3/Lgals9/Ccl6/Gnai2/Pla2g5/Gcnt2/Il1a/Nod1/Itgb3/Cxcl12/Rap1a/Jun/Tlr2/Braf/Rap1b/Csf1r/Chi3l1/Trem2/Sstr4	43
24hr	GO:0032872	regulation of stress-activated MAPK cascade	39/1802	206/18112	6.14711e-05	0.000741743	Ezr/Pycard/Sphk1/Ncf1/Fcgr2b/Pbk/Ptk2b/Gadd45g/Foxo1/Spi1/Plcb1/Rasgrp1/Dusp15/Mdfic/Mturn/Gadd45a/Ltbr/Clec7a/Ripk2/Xdh/Myc/Gadd45b/Ripk1/Map2k1/Mapk8ip2/Myd88/Aida/Cyld/Pja2/Sash1/Il1a/Zc3h12a/Nod1/Gstp1/Wnt7b/Prdx1/Map4k4/Trem2/Naip6	39
24hr	GO:0099504	synaptic vesicle cycle	44/1802	243/18112	6.527e-05	0.000786044	Napa/Slc17a7/Syt7/Prkcg/Grn/Prkca/Stxbp2/Unc13a/Rab3a/Cacnb2/Camk2a/Cacna1b/Dnm1/Syn2/Cadps2/Sh3gl2/Dnajc6/Otof/Syt1/Scamp5/Picalm/Adcy1/Synj1/Syt11/Syn1/Cplx2/Sv2a/Htr1b/Cplx1/Dnm3/Rock1/Apba2/Rap1a/Ston1/Sncb/Vamp2/Braf/Rap1b/Prkcb/Syt2/Synj2/Calm1/Lrrk2/Stx1a	44
24hr	GO:0032414	positive regulation of ion transmembrane transporter activity	28/1802	130/18112	6.55355e-05	0.000787703	Cacng3/P2ry6/Gal/Ccl2/Stac2/Tesc/Cacnb2/Plcg2/Amigo1/Gstm7/Ank3/Kcnc1/Atp1b1/Asic2/Stac/Dmd/Hap1/Ikbkb/Tcaf1/Arc/Kcne2/Ryr2/Cacna2d1/Ctss/Trem2/Calm1/Cacng2/Kcnc2	28
24hr	GO:0014075	response to amine	21/1802	85/18112	6.63327e-05	0.000795735	Grin2a/Ppp1r1b/Sphk1/Rgs2/Ppp3ca/Cdk1/Grin2b/Hdac9/Rgs8/Myd88/Ctsb/Rasgrf1/Kcnc1/Jak2/Gria1/Hnmt/Cnr2/Hmbs/Gnal/Calm1/Kcnc2	21
24hr	GO:0048662	negative regulation of smooth muscle cell proliferation	18/1802	67/18112	6.70644e-05	0.00080295	Adipoq/Hmox1/Npr3/Cdkn1a/Aif1/Trib1/Igfbp5/Ndrg4/Gna13/Gna12/Apln/Tp53/Klf4/Gstp1/Ogn/Cav1/Comt/Efemp2	18
24hr	GO:0048638	regulation of developmental growth	65/1802	404/18112	6.72186e-05	0.000803237	Ezr/Syt17/Mir675/Stat3/Serpine1/Rgs2/Hlx/Kcnk2/Plac8/Hopx/Ikzf1/Spp1/Rbpj/Cpne6/Unc13a/Fgf2/Map1b/Ccnb1/Sh3glb1/Cdkn1a/Pim1/Cdk1/Olfm1/Plcb1/Ybx3/Lgmn/Naca/Syt1/Rpl4/Ar/Sash3/Arhgap4/Fgf13/Gdi1/Picalm/Rasal1/Cdk4/Stc2/Sav1/C3/Ifrd1/Mapt/Rtn4r/Draxin/Cpne5/Sema6d/Cxcl12/Ptprs/L1cam/Bcl11a/Chd7/Slit2/Fgfr1/Ghsr/Sema6b/Tgfbr2/Cntf/Plxna3/Ryk/Syt2/Pak1/Atrn/Gpat4/Tnks2/Limk1	65
24hr	GO:0045806	negative regulation of endocytosis	15/1802	50/18112	6.76533e-05	0.000805309	Cd300a/Adipoq/Ankrd13a/Lgals3/Necab2/Nr1h3/Rin3/Anxa2/Scamp5/Picalm/Mctp1/Syt11/Itgb3/Cav1/Ubqln2	15
24hr	GO:0097028	dendritic cell differentiation	15/1802	50/18112	6.76533e-05	0.000805309	Tgfb1/Axl/Rbpj/Camk4/Irf8/Spi1/Cebpb/Ltbr/Lyn/Lgals9/Tmem176b/Tmem176a/Tgfbr2/Cd86/Trem2	15
24hr	GO:0031532	actin cytoskeleton reorganization	26/1802	117/18112	6.79149e-05	0.000806866	Tgfb1/Ezr/Fes/Anxa1/Baiap2/Pdlim4/Kit/Ptk2b/Shc1/S1pr1/Hck/Cass4/Arhgdib/Parvg/Flna/Cd2ap/Gsn/Dmtn/Thsd7b/Sptan1/Iqgap2/Plek/Csf1r/Ctsl/Micall2/Pak1	26
24hr	GO:0032570	response to progesterone	19/1802	73/18112	6.81966e-05	0.000808654	Tgfb1/Fosb/Ccl2/Sphk1/Socs3/Cd38/Junb/Nr1h3/Fos/Ncoa1/Tspo/Tyms/C3/Pgr/Ncf2/Gjb2/Fosl1/Tlr2/Cav1	19
24hr	GO:0050731	positive regulation of peptidyl-tyrosine phosphorylation	39/1802	207/18112	6.86058e-05	0.000811945	Il11/Tgfb1/Lrrk1/Vtn/Parp14/Hcls1/Adipoq/Ncf1/Ptprc/Lif/Kit/Ptk2b/Syk/Hbegf/Plcg2/Itgb1/Fcgr1a/Cass4/Cd44/Ehd4/Cav2/Clec7a/Lyn/Plpp3/Hes5/Ripk2/Epha4/Il18/Tec/Jak2/Enpp2/Tp53/Itgb3/Tnfrsf1a/Srcin1/Prnp/Cntf/Csf1r/Trem2	39
24hr	GO:0030048	actin filament-based movement	27/1802	124/18112	7.21024e-05	0.000849515	Myo7a/Myo1c/Myo9b/Cacnb2/Wipf3/Wasl/Pdpn/Scn3b/Scn2b/Fgf13/Atp1a2/Myo1e/Pkp2/Tnnt2/Gsn/Kcnn2/Gpd1l/Was/Rock1/Myh10/Kcne2/Ryr2/Cav1/Stc1/Cacna2d1/Cacna1g/Wipf2	27
24hr	GO:1901992	positive regulation of mitotic cell cycle phase transition	23/1802	98/18112	7.21654e-05	0.000849515	Tgfb1/Rrm1/Fbxo5/Ccnd1/Anxa1/Lsm11/Adamts1/Dtl/Rpl17/Cdt1/Cenpe/Ccnb1/Cdk1/Aif1/Plcb1/Ube2c/Rrm2/Tmod3/Birc5/Stil/Cdk4/Anp32b/Cdc25a	23
24hr	GO:0045088	regulation of innate immune response	41/1802	222/18112	7.23314e-05	0.000849515	Tyrobp/Pycard/Havcr2/Grn/Dhx58/Parp14/Ncf1/Oas1a/Hmgb2/Serpinb1a/Syk/Plcg2/Spi1/Nfe2l2/Rasgrp1/Usp18/Clec7a/Fgr/Isg15/Nlrc4/Vav1/Casp8/C3/Lgals9/Tap1/Nlrc5/Slamf8/Pla2g5/Gbp5/Ttll12/Lyar/Tyro3/Trim5/Trim21/Clnk/Cfh/Tlr2/Fadd/Ifi35/Trem2/Irak3	41
24hr	GO:0050679	positive regulation of epithelial cell proliferation	41/1802	222/18112	7.23314e-05	0.000849515	Tgfb1/Ccnd1/Ccl2/Grn/Stat3/Prkca/Hmgb2/Hmox1/Cyba/Fgf2/Iqgap3/Id1/Cav2/Itpr1/Nr4a3/Pik3cd/Sox11/Myc/Scg2/Ar/Il18/Fzd7/Apln/Kif3a/Dysf/Itgb3/Cxcl12/Cdc25a/Tbx18/Fgfr1/Ghsr/Jun/Agap2/Nras/Osr1/Cav1/Has2/Cdh13/Map2k5/Hrh3/Htra1	41
24hr	GO:0043523	regulation of neuron apoptotic process	50/1802	289/18112	7.28718e-05	0.000854235	Tyrobp/Prkcg/Axl/Ccl2/Grn/Npm1/Pcp4/Wfs1/Ptk2b/Casp3/Mt1/Hmox1/Cx3cl1/Nes/Syngap1/Mybl2/Cebpb/Nr4a3/Bag1/Lgmn/Nrbp2/Faim2/Casp1/Birc5/Il18/Bok/Tox3/Nefl/Trim2/Jak2/Cpeb4/Tp53/Ncf2/Ndnf/Rock1/Draxin/Tnfrsf1a/Ctsz/Tyro3/Cx3cr1/Jun/Agap2/Atf4/Prnp/Sncb/Set/Cntf/Braf/Bax/Trem2	50
24hr	GO:0002286	T cell activation involved in immune response	25/1802	111/18112	7.37491e-05	0.000859616	Itgal/Anxa1/Havcr2/Stat3/Fcer1g/Hlx/Lgals3/Lcp1/Ripk2/Nckap1l/Slc11a1/Il4r/Il18/Lgals9/Fgl2/Nfkbiz/Apbb1ip/Tp53/Zc3h12a/Shb/Cd86/Stx11/Nlrp3/Rab27a/Zbtb7b	25
24hr	GO:0035710	CD4-positive, alpha-beta T cell activation	25/1802	111/18112	7.37491e-05	0.000859616	Anxa1/Stat3/Runx1/Hlx/Cbfb/Cebpb/Cd44/Ripk2/Rsad2/Nckap1l/Sash3/Il4r/Il18/Lgals9/Nfkbiz/Tcirg1/Zc3h12a/Pla2g2d/Tgfbr2/Shb/Braf/Nlrp3/Ctsl/Vsir/Zbtb7b	25
24hr	GO:2000106	regulation of leukocyte apoptotic process	25/1802	111/18112	7.37491e-05	0.000859616	Dock8/Axl/Anxa1/Aurkb/Hcls1/Fcgr2b/Fcer1g/Lgals3/Ripk3/Cd44/Lyn/Nr4a3/Pik3cd/Myc/Il18/Casp8/Lgals9/Blm/Hsh2d/Tp53/Cxcl12/Ghsr/Bax/Fadd/Ada	25
24hr	GO:0036294	cellular response to decreased oxygen levels	40/1802	215/18112	7.44845e-05	0.00086655	Ppp1r15a/Npm1/P4hb/Serpine1/Kcnk2/Rbpj/Eif4ebp1/Hmox1/Ddah1/Ccnb1/Lmna/Cbs/Nfe2l2/Itpr1/Myc/Ucn2/Epha4/Cybb/Plk3/Map2k1/Stc2/Ptgs2/Plau/Cpeb4/Ogt/Zfp36l1/Tp53/B3gat1/Ccna2/Ndnf/Trpc1/Scn2a/Atf4/Hilpda/Brip1/Stc1/Nol3/Higd1a/Trem2/Cpeb1	40
24hr	GO:0071900	regulation of protein serine/threonine kinase activity	61/1802	374/18112	7.4833e-05	0.000868965	Slc8a2/Tgfb1/Plk1/Uvrag/Pycard/Ccnd1/Pik3r5/Cdc6/Cd300a/Ccnf/Adipoq/Sh2b3/Atp2b4/Ptprc/Rgs2/Kit/Ptk2b/Casp3/Syk/Fgf2/Spry1/Ccnb1/Cdkn1a/Fgd2/Pim1/Cbs/Il1rn/Rasgrp1/Gadd45a/Ptpn6/Lyn/Cdkn2c/Pik3cg/Trib1/Csk/Epha4/Stil/Map2k1/Lgals9/Cdk5rap2/Aida/Prkcd/Sash1/Blm/Ccna2/Gstp1/Uchl1/Ccng2/Fgfr1/Pkig/Cav1/Mapre3/Nr2f2/Map2k5/Csf1r/Higd1a/Irak3/Pak1/Lrrk2/Hhex/Tiam1	61
24hr	GO:1900271	regulation of long-term synaptic potentiation	16/1802	56/18112	7.53098e-05	0.000872857	Tyrobp/Kalrn/Calb2/Akap5/Lgmn/Nrgn/Epha4/Adcy1/Calb1/Ppp1r9a/Cx3cr1/Arc/Prnp/Crtc1/Pak1/Adcy8	16
24hr	GO:0030225	macrophage differentiation	14/1802	45/18112	7.5604e-05	0.000874623	Tgfb1/Cebpa/Prkca/Hcls1/Adipoq/Lif/Spi1/C1qc/Trib1/Ripk1/Casp8/Tlr2/Fadd/Csf1r	14
24hr	GO:0031669	cellular response to nutrient levels	47/1802	267/18112	7.69338e-05	0.00088834	Ucp2/Ppp1r15a/Fes/Sphk1/Adamts1/Atf3/Impact/Rpl17/Hmox1/Itgb1/Foxo1/Sh3glb1/Cdkn1a/Pim1/Sik1/Hspa5/Nfe2l2/Cadps2/Grin2b/Penk/Ncoa1/Ucn2/Col1a1/Prkcd/Cpeb4/Tp53/Nuak2/Zc3h12a/Atp2b1/Srebf2/Cd68/Rnf152/Rps25/Slc38a3/Jun/Atf4/Sesn1/Kank2/Brip1/Mn1/Cav1/Inhbb/Comt/Gabarapl1/Ctsl/Higd1a/Lrrk2	47
24hr	GO:1903828	negative regulation of cellular protein localization	42/1802	230/18112	7.76251e-05	0.000894647	Tgfb1/Ucp2/Bag3/Anxa1/Abi3/Adipoq/Ankrd13a/Cdt1/Ppp3ca/Sapcd2/Spi1/Acvr1c/Nr1h3/Mdfic/Vsnl1/Rsad2/Naca/Dclk3/Csk/Gdi1/Picalm/Rhbdf2/Btf3/Ogt/Madd/Mapt/Map1a/Dmtn/Rhoq/Ctnna1/Coro2b/Ghsr/Srcin1/Pkig/Txn1/Midn/Inhbb/Map4k4/Nol3/Tax1bp3/Lrrk2/Rhbdf1	42
24hr	GO:0033627	cell adhesion mediated by integrin	21/1802	86/18112	7.96407e-05	0.000914459	Itgal/Itgad/Fermt3/Vtn/Serpine1/Tesc/Lif/Syk/Itgb1/Itgb2/Ret/Ptpn6/Lyn/Plpp3/Col16a1/Nckap1l/Itga2b/Plau/Itgb3/L1cam/Ada	21
24hr	GO:0035418	protein localization to synapse	21/1802	86/18112	7.96407e-05	0.000914459	Cacng3/Grin2a/Baiap2/Nptx1/Kalrn/Nptx2/Hspb1/Camk2a/Slitrk3/Map2k1/Lgi1/Asic2/Mapt/Cplx1/Map1a/Rab8a/Rap1a/Mapk10/Ghsr/Vamp2/Cacng2	21
24hr	GO:0060761	negative regulation of response to cytokine stimulus	18/1802	68/18112	8.28194e-05	0.00094743	Parp14/Adipoq/Sh2b3/Oas1a/Ptprc/Il1rn/Usp18/Isg15/Nlrc5/Slit3/Klf4/Ttll12/Slit2/Cav1/Map2k5/Nol3/Trem2/Naip6	18
24hr	GO:2000514	regulation of CD4-positive, alpha-beta T cell activation	18/1802	68/18112	8.28194e-05	0.00094743	Anxa1/Runx1/Hlx/Cbfb/Cd44/Ripk2/Nckap1l/Sash3/Il4r/Il18/Lgals9/Nfkbiz/Zc3h12a/Tgfbr2/Shb/Nlrp3/Vsir/Zbtb7b	18
24hr	GO:0006260	DNA replication	47/1802	268/18112	8.44783e-05	0.000964617	Rrm1/Fam111a/Fbxo5/Cdc6/Npm1/Mcm7/Pole/Mcm6/Wdhd1/Esco2/Gmnn/Mcm10/Mcm5/Cdt1/Cdk1/Rad51/Gins1/Rbms1/Pcna/Mcm2/Rrm2/Baz1a/E2f7/Cdk2/Mcm3/Primpol/Rfc3/Blm/Mcm4/Gins4/Chaf1a/Tp53/Lig1/Fen1/Ccna2/Recql4/Pola1/Nasp/Fgfr1/Cacybp/Jun/Bcar3/Ddx21/Kctd13/Slfn13/Slx4/Rfc4	47
24hr	GO:0046697	decidualization	12/1802	35/18112	8.53039e-05	0.000972244	Serpine1/Lif/Vim/Junb/Tcf23/Stc2/Ctsb/Ptgs2/Ghsr/Gjb2/Stc1/Ctsl	12
24hr	GO:0046849	bone remodeling	25/1802	112/18112	8.61021e-05	0.000979531	Tgfb1/Syt7/Lrrk1/Prkca/Spp1/Cd38/Ptk2b/Syk/Car2/S1pr1/Ncdn/Rac2/Csk/Tf/Pth1r/Inpp5d/Fcgr3a/Ppargc1b/Tcirg1/Rab3d/Htr1b/Itgb3/Ctss/Csf1r/Oscar	25
24hr	GO:0070304	positive regulation of stress-activated protein kinase signaling cascade	29/1802	139/18112	8.97025e-05	0.00101861	Pycard/Sphk1/Ncf1/Fcgr2b/Ptk2b/Gadd45g/Spi1/Plcb1/Rasgrp1/Dusp15/Mturn/Gadd45a/Ltbr/Clec7a/Lyn/Ripk2/Xdh/Gadd45b/Ripk1/Mapk8ip2/Myd88/Pja2/Sash1/Il1a/Zc3h12a/Nod1/Wnt7b/Map4k4/Naip6	29
24hr	GO:1903038	negative regulation of leukocyte cell-cell adhesion	30/1802	146/18112	9.16959e-05	0.00103933	Tgfb1/Anxa1/Havcr2/Cd300a/Runx1/Hspb1/Hlx/Lgals3/Casp3/Cbfb/Cebpb/Cd44/Gpnmb/Ptpn6/Nckap1l/Il4r/Lgals9/Fgl2/Cyld/Irf1/Sdc4/Klf4/Zc3h12a/Pla2g2d/Cxcl12/Cd86/Prnp/Laptm5/Vsir/Zbtb7b	30
24hr	GO:0002687	positive regulation of leukocyte migration	32/1802	160/18112	9.36189e-05	0.00105785	Tgfb1/Dock8/Pycard/Ccl2/Serpine1/Cmklr1/Lgals3/Ptk2b/Camk1d/Cx3cl1/Calr/Aif1/Spi1/Lgmn/Nckap1l/Rac2/Itga2b/Lgals9/Tp53/Il1a/Dysf/Itgb3/Cxcl12/Cx3cr1/Cxcl14/Mmp9/Fut4/Tlr2/Fadd/Csf1r/C3ar1/Trem2	32
24hr	GO:0070665	positive regulation of leukocyte proliferation	33/1802	167/18112	9.36726e-05	0.00105785	Itgal/Pycard/Anxa1/Havcr2/Card11/Ptprc/Cd38/Syk/Cdkn1a/Aif1/Lyn/Ripk2/Tcf3/Csf2rb/Nckap1l/Rasal3/Sash3/Fcgr3a/Il18/Myd88/Lgals9/Pnp/Jak2/Blm/Il13ra1/Il1a/Tyk2/Tgfbr2/Cd86/Nck2/Fadd/Csf1r/Ada	33
24hr	GO:0007215	glutamate receptor signaling pathway	16/1802	57/18112	9.51249e-05	0.00106995	Grin2a/Kalrn/Unc13a/Camk2a/Necab2/Cx3cl1/Plcb1/Grin2b/Plp1/Dagla/Cpeb4/Gria1/Sstr1/Frrs1l/Prnp/Tiam1	16
24hr	GO:0051653	spindle localization	16/1802	57/18112	9.51249e-05	0.00106995	Plk1/Dynlt1/Spag5/Aspm/Itgb1/Spry1/Sapcd2/Nusap1/Wasl/Cenpa/Ndc80/Nde1/Cdk5rap2/Spdl1/Map4/Dync1h1	16
24hr	GO:0014745	negative regulation of muscle adaptation	7/1802	13/18112	9.52645e-05	0.00106995	Atp2b4/Foxo1/Lmna/Igfbp5/Mlip/Klf4/Nol3	7
24hr	GO:1903522	regulation of blood circulation	48/1802	277/18112	9.6662e-05	0.00108367	Prkca/Atp2b4/Rgs2/Hopx/Cd38/Cacnb2/Hbegf/Cx3cl1/Shc1/Cacna1b/Scn3b/Scn2b/Htr2c/Fgf13/Cacna1e/Atp1a2/Adra1d/Map2k1/Pkp2/Thra/Gch1/Tmem38a/Ptgs2/Nos1ap/Chrm3/Jak2/Tnnt2/Atp1b1/Apln/Asic2/Arhgap42/Kcnn2/Gpd1l/Zc3h12a/Atp2b1/Dmd/Tbx18/Per2/Mef2a/Kcne2/Ryr2/Cav1/Stc1/Cacna2d1/Dmpk/Cacna1g/Ada/Calm1	48
24hr	GO:0008016	regulation of heart contraction	38/1802	203/18112	9.73617e-05	0.00108953	Prkca/Atp2b4/Rgs2/Hopx/Cacnb2/Hbegf/Cacna1b/Scn3b/Scn2b/Fgf13/Cacna1e/Atp1a2/Adra1d/Pkp2/Thra/Gch1/Tmem38a/Nos1ap/Chrm3/Jak2/Tnnt2/Atp1b1/Apln/Kcnn2/Gpd1l/Zc3h12a/Dmd/Tbx18/Mef2a/Kcne2/Ryr2/Cav1/Stc1/Cacna2d1/Dmpk/Cacna1g/Ada/Calm1	38
24hr	GO:1901654	response to ketone	66/1802	417/18112	9.78698e-05	0.00109323	Tgfb1/Cebpa/Fosb/P2ry6/Ccnd1/Ccl2/Sphk1/Npm1/Prkca/Tk1/Socs3/Adamts1/Serpine1/Rplp0/Spp1/Cd38/Eif4ebp1/Klf6/Lmnb1/Calr/Junb/Cyba/Foxo1/Hmgcs2/Cdkn1a/Cacna1b/Nr1h3/Pcna/Grin2b/Hpca/Fos/Ncoa1/Myc/Tspo/Cybb/Msn/Ar/Mtap/Cdk4/Tyms/C3/Ctsb/Gnai1/Nefl/Slit3/Jak2/Pgr/Ncf2/Klf4/Atp2b1/Tpmt/L1cam/Nasp/Slit2/Ghsr/Hmbs/Gjb2/Sgk1/Txn1/Fosl1/Tlr2/Cav1/Adam15/Bax/Cacna1g/Adcy8	66
24hr	GO:0046640	regulation of alpha-beta T cell proliferation	14/1802	46/18112	9.88118e-05	0.00110176	Ptprc/Syk/Cd44/Ripk2/Rasal3/Il18/Lgals9/Irf1/Jak2/Blm/Tyk2/Tgfbr2/Vsir/Zbtb7b	14
24hr	GO:0050854	regulation of antigen receptor-mediated signaling pathway	17/1802	63/18112	9.98658e-05	0.0011115	Ezr/Cd300a/Card11/Ptprc/Fcgr2b/Lgals3/Ptpn6/Lyn/Kcnn4/Cyld/Elf1/Prnp/Cmtm3/Prkcb/Laptm5/Ada/Prkch	17
24hr	GO:0034134	toll-like receptor 2 signaling pathway	8/1802	17/18112	0.00010079	0.00111575	Pik3ap1/Tnip2/Cyba/Lyn/Ripk2/Pja2/Tlr2/Trem2	8
24hr	GO:0045651	positive regulation of macrophage differentiation	8/1802	17/18112	0.00010079	0.00111575	Tgfb1/Prkca/Hcls1/Lif/Trib1/Ripk1/Casp8/Fadd	8
24hr	GO:0098885	modification of postsynaptic actin cytoskeleton	8/1802	17/18112	0.00010079	0.00111575	Baiap2/Pfn1/Kalrn/Wasf1/Ctnna2/Cttnbp2/Myh10/Tiam1	8
24hr	GO:0097120	receptor localization to synapse	19/1802	75/18112	0.00010128	0.00111916	Tyrobp/Cacng3/Cnih2/Nptx1/Kalrn/Nptx2/Camk2a/Map2k1/Lrrc7/Lgi1/Cplx1/Rab8a/Rap1a/Mapk10/Ghsr/Neto1/Vamp2/Cacng2/Shisa6	19
24hr	GO:1903307	positive regulation of regulated secretory pathway	18/1802	69/18112	0.000101749	0.00112234	Syt7/Stxbp2/Fcer1g/Rab3a/Cacnb2/Syk/Itgb2/Cacna1b/Fgr/Syt1/Scamp5/Il4r/Unc13d/Rab3d/Vamp8/Rab27a/Cacna1g/Stx1a	18
24hr	GO:0010811	positive regulation of cell-substrate adhesion	30/1802	147/18112	0.000104427	0.00114982	Vtn/P4hb/Spp1/Ptk2b/Itgb1/Calr/S100a10/Cass4/Fbln2/Col16a1/Flna/Lims1/Unc13d/Rin2/Cdk6/Jak2/Sdc4/Enpp2/Dmtn/Ndnf/Rock1/Itgb3/Dmd/L1cam/Ninj1/Has2/Cdh13/Braf/Efemp2/Map4k4	30
24hr	GO:0010977	negative regulation of neuron projection development	33/1802	168/18112	0.000105636	0.00116105	Efnb3/Gfap/Spp1/Rbpj/Cd38/Vim/Syngap1/B2m/Itm2c/Epha4/Flna/Arhgap4/Fgf13/Gdi1/Klk8/Ifrd1/Rtn4r/Sez6/Dnm3/Draxin/Ctsz/Sema6d/Ptprs/Bcl11a/Slit2/Sema6b/Rit2/Il15ra/Plxna3/Ryk/Map4k4/Ptprg/Lrrk2	33
24hr	GO:0044070	regulation of anion transport	26/1802	120/18112	0.000106097	0.00116197	Prkca/Rgs2/Syk/Itgb1/Car2/Il1rn/Cebpb/Slc6a1/Grin2b/Htr2c/Ripk1/Sv2a/Htr1b/Tp53/Il1a/Tcaf1/Per2/Fgfr1/Slc38a3/Atf4/Abat/Prnp/Stc1/Hrh3/Cry2/Sstr4	26
24hr	GO:0048144	fibroblast proliferation	26/1802	120/18112	0.000106097	0.00116197	Tgfb1/Cdc6/Cd300a/Sphk1/Serpine1/Ifi30/Ccnb1/Rps3a/Cdkn1a/Myc/Anxa2/Tgif1/Cdk4/Rasgrf1/Pml/Cdk6/Trim32/Tp53/Ccna2/Gstp1/Wnt7b/Itgb3/Jun/Mmp9/Nras/Bax	26
24hr	GO:0030308	negative regulation of cell growth	38/1802	204/18112	0.00010839	0.00118499	Tgfb1/Rgs2/Spp1/Cdkn1a/Frzb/Rerg/Cdkn2c/Nme6/Sh3bp4/Arhgap4/Fgf13/Rrad/Pml/Sertad1/Rack1/Slit3/Msx1/Inhba/Ifrd1/Rtn4r/Tp53/Draxin/Cryab/Osgin1/Sema6d/Ptprs/Bcl11a/Ip6k2/Slit2/Sema6b/Adipor1/Sesn1/Cirbp/Adam15/Plxna3/Ryk/Dact3/Pak1	38
24hr	GO:0034110	regulation of homotypic cell-cell adhesion	13/1802	41/18112	0.000109216	0.0011898	Plaur/Prkca/Sh2b3/Syk/Cd9/Lyn/Pdpn/Map2k1/Ank3/Prkcd/Jak2/Dmtn/Abat	13
24hr	GO:1901385	regulation of voltage-gated calcium channel activity	13/1802	41/18112	0.000109216	0.0011898	Stac2/Cacnb2/Hpca/Rrad/Nos1ap/Gnb5/Dysf/Stac/Dmd/Kcne2/Cacna2d1/Calm1/Cacnb1	13
24hr	GO:0015812	gamma-aminobutyric acid transport	10/1802	26/18112	0.000110233	0.00119454	Trpc4/Slc6a1/Htr2c/Sv2a/Htr1b/Abat/Slc6a11/Slc6a13/Hrh3/Pak1	10
24hr	GO:0071459	protein localization to chromosome, centromeric region	10/1802	26/18112	0.000110233	0.00119454	Aurkb/Kntc1/Cdt1/Cdk1/Bub1b/Cenpa/Ndc80/Ttk/Spdl1/Zwilch	10
24hr	GO:0099509	regulation of presynaptic cytosolic calcium ion concentration	10/1802	26/18112	0.000110233	0.00119454	Cacnb2/Calb2/Cacna1b/Atp2b2/Atp2b3/Cacna1e/Calb1/Marcksl1/Htr1b/Atp2b1	10
24hr	GO:0043370	regulation of CD4-positive, alpha-beta T cell differentiation	15/1802	52/18112	0.000111263	0.00119938	Anxa1/Runx1/Hlx/Cbfb/Ripk2/Nckap1l/Sash3/Il4r/Il18/Lgals9/Nfkbiz/Zc3h12a/Shb/Nlrp3/Zbtb7b	15
24hr	GO:0055093	response to hyperoxia	15/1802	52/18112	0.000111263	0.00119938	Serpine1/Foxo1/Cdkn1a/Pdpn/Plcd1/Cdk4/Txnrd1/Il18/Col1a1/Plau/Tp53/Ncf2/Mmp9/Txn1/Cav1	15
24hr	GO:0071312	cellular response to alkaloid	15/1802	52/18112	0.000111263	0.00119938	Casp7/Ppp1r1b/Casp3/Gstm7/Aif1/Rad51/Tgm2/Tmem38a/Plau/Blm/Htr1b/Kcnj6/Ccna2/Ryr2/Adcy8	15
24hr	GO:0050848	regulation of calcium-mediated signaling	21/1802	88/18112	0.000113555	0.00122196	Slc8a2/Itgal/Tmem100/Cmklr1/Atp2b4/Ptk2b/Syk/Plcg2/Itpr1/Clec7a/Akap5/Mapt/L1cam/Rit2/Prnp/Cdh13/Rcan1/Trem2/Ada/Calm1/Lrrk2	21
24hr	GO:2001242	regulation of intrinsic apoptotic signaling pathway	35/1802	183/18112	0.000115982	0.0012459	Plaur/Pycard/Rpl26/P4hb/Hspb1/Wfs1/Tpt1/Ripk3/Sh3glb1/Nfe2l2/Cd44/Ybx3/Rps7/Myc/Map2k1/Clu/Gpx1/Bok/Rack1/Cyld/Rpl11/Ptgs2/Msx1/Bcl2l2/Trim32/Tp53/Bid/Cxcl12/Mmp9/Nck2/Cav1/Bax/Nol3/Trem2/Lrrk2	35
24hr	GO:0061082	myeloid leukocyte cytokine production	11/1802	31/18112	0.000117871	0.00126399	Tgfb1/Fcer1g/Kit/Hmox1/Plcg2/Nr4a3/Cuedc2/Tlr2/Ddx21/Laptm5/Irak3	11
24hr	GO:0043300	regulation of leukocyte degranulation	16/1802	58/18112	0.000119357	0.00127548	Fes/Cd300a/Stxbp2/Fcer1g/Syk/Hmox1/Itgb2/Spi1/Lyn/Fgr/Nckap1l/Rac2/Il4r/Unc13d/Lgals9/Vamp8	16
24hr	GO:0046902	regulation of mitochondrial membrane permeability	16/1802	58/18112	0.000119357	0.00127548	Dynlt1/Stat3/Camk2a/Sh3glb1/Bak1/Hk2/Siva1/Bok/Tmem14a/Bcl2l2/Ier3/Tp53/Cnp/Bid/Bax/Nol3	16
24hr	GO:0042594	response to starvation	43/1802	242/18112	0.000122469	0.00130339	Zfp36/Ucp2/Ppp1r15a/Rpl26/Sphk1/Serpine1/Atf3/Eif4ebp1/Impact/Rpl17/Foxo1/Hmgcs2/Sh3glb1/Cdkn1a/Sik1/Il1rn/Hspa5/Nfe2l2/Cadps2/Grin2b/Gpt/Acat1/Prkcd/Cpeb4/Tp53/Nuak2/Zc3h12a/Sstr1/Srebf2/Hmgcl/Rnf152/Rps25/Slc38a3/Jun/Atf4/Sesn1/Cav1/Inhbb/Comt/Gabarapl1/Ctsl/Higd1a/Lrrk2	43
24hr	GO:0051952	regulation of amine transport	26/1802	121/18112	0.000122545	0.00130339	Syt7/Syt17/Pcp4/Rgs2/Nat8l/Rab3a/Itgb1/Il1rn/Slc6a1/Grin2b/Syt1/Plcd1/Htr2c/Syt11/Kcna2/Sv2a/Htr1b/Cxcl12/Per2/Ghsr/Slc38a3/Abat/Hrh3/Prkcb/Syt2/Stx1a	26
24hr	GO:0032722	positive regulation of chemokine production	19/1802	76/18112	0.000122602	0.00130339	Il33/Pycard/Havcr2/Adipoq/Oas1a/Syk/Aif1/Clec7a/Ripk2/Il4r/Il18/Myd88/Il1rl1/Lgals9/Tlr7/Trim32/Il1a/Tlr2/Csf1r	19
24hr	GO:0002703	regulation of leukocyte mediated immunity	48/1802	280/18112	0.000126442	0.00134189	Tgfb1/Tyrobp/Fes/Havcr2/Ccl2/Cd300a/Stxbp2/Ptprc/Fcgr2b/Fcer1g/Kit/Ripk3/Syk/Hmox1/Plcg2/Fcgr1a/Itgb2/Spi1/B2m/Rasgrp1/Ptpn6/Clec7a/Lyn/Fgr/Rsad2/Nckap1l/Rac2/Parp3/Vav1/Sash3/Il4r/Il18/Unc13d/C3/Lgals9/Tap1/Fcgr2a/Was/Cx3cr1/Mlh1/Vamp8/Clnk/Tlr2/Ddx21/Fadd/Nlrp3/Trem2/Vsir	48
24hr	GO:0051899	membrane depolarization	22/1802	95/18112	0.000126721	0.00134254	Cacnb2/B2m/Tspo/Scn8a/Casp1/Scn3b/Scn2b/Got1/Bok/Ank3/Rack1/Hsh2d/Gpd1l/Ptpn3/Scn2a/Ywhah/Jun/Cav1/Cacna2d1/Cacna1g/Lrrk2/Cacng2	22
24hr	GO:0042692	muscle cell differentiation	68/1802	437/18112	0.000130113	0.00137612	Tgfb1/Alpk3/Casp7/Ehd2/Rgs2/Hopx/Kit/Rbpj/Casp3/Myom2/Lox/Nfatc1/Itgb1/Calr/Sort1/Ppp3ca/Ccnb1/Lmna/Cd53/Cdk1/Sik1/Eng/Cav2/Flnc/Cd9/Ybx1/Sdc1/Tcf23/Hdac9/Naca/Casp1/Klhl40/Tmod3/Igfbp5/Il4r/Gpx1/C3/Cyp26b1/Fzd7/Thra/Bhlhe41/Msx1/Tnnt2/Capn2/Ifrd1/Rbm24/Trim32/Uchl1/Dysf/Wnt7b/Cxcl12/Dmd/Myh10/Cntnap1/Ninj1/Tbx18/Cacybp/Mef2a/Ifitm3/Pdlim5/Cfh/Efemp2/Sorbs2/Dmpk/Rcan1/Plekho1/Pak1/H3f3b	68
24hr	GO:0045927	positive regulation of growth	52/1802	311/18112	0.000130482	0.00137736	Ezr/Syt17/Mir675/Sphk1/Cxcl16/Serpine1/Hlx/Hopx/Wfs1/Ikzf1/Rbpj/Cd38/Cpne6/Ptk2b/Unc13a/Hbegf/Cyba/Fgf2/Map1b/Ccnb1/Sh3glb1/Pim1/Cdk1/Plcb1/Ybx3/Naca/Syt1/Rpl4/Dnph1/Sash3/Gdi1/Picalm/Rasal1/C3/Lgi1/Mapt/Trim32/Cpne5/Cxcl12/L1cam/Bcl11a/Chd7/Fgfr1/Ghsr/Tgfbr2/Sgk1/Cntf/Map2k5/Syt2/Pak1/H3f3b/Limk1	52
24hr	GO:0060560	developmental growth involved in morphogenesis	49/1802	288/18112	0.000130721	0.00137736	Tgfb1/Syt17/Cyfip2/Alcam/Spp1/Cpne6/Unc13a/Impact/Itgb1/Spry1/Map1b/S1pr1/Sh3glb1/Wasf1/Olfm1/Sh3gl2/Syt1/Rpl4/Arhgap4/Fgf13/Gdi1/Picalm/Rasal1/Llph/Slit3/Plxna1/Ifrd1/Mapt/Rtn4r/Draxin/Wnt7b/Cpne5/Sema6d/Cxcl12/Ptprs/L1cam/Bcl11a/Slit2/Sema6b/Tgfbr2/Cntf/Plxna3/Ryk/Cobl/Csf1r/Syt2/Pak1/Tiam1/Limk1	49
24hr	GO:0050868	negative regulation of T cell activation	28/1802	135/18112	0.000130901	0.00137736	Tgfb1/Anxa1/Havcr2/Cd300a/Runx1/Hspb1/Hlx/Lgals3/Casp3/Cbfb/Cebpb/Cd44/Gpnmb/Ptpn6/Nckap1l/Il4r/Lgals9/Fgl2/Cyld/Irf1/Sdc4/Zc3h12a/Pla2g2d/Cd86/Prnp/Laptm5/Vsir/Zbtb7b	28
24hr	GO:0051494	negative regulation of cytoskeleton organization	33/1802	170/18112	0.00013377	0.00140251	Arap1/Ccnf/Npm1/Pfn1/Ckap2/Map1b/S1pr1/Tpx2/Capg/Tmsb10/Ctnna2/Kank4/Twf1/Tmod3/Fgf13/Add2/Cdk5rap2/Tubb4a/Prkcd/Capza1/Gsn/Ppp1r9a/Map1a/Was/Sptan1/Cgnl1/Shroom2/Slit2/Coro2b/Mapre1/Sgk1/Tlr2/Apc2	33
24hr	GO:0033157	regulation of intracellular protein transport	45/1802	258/18112	0.000134739	0.00140251	Tgfb1/Bag3/Kif20b/Myo1c/Ccl2/Brca1/Hcls1/Adipoq/Lcp1/Camk4/Ect2/Sh3glb1/Cdk1/Mdfic/Hpca/Akap5/Rac2/Flna/Gdi1/Plk3/Dnajc27/Ank3/Ipo5/Prkcd/Edem1/Ptgs2/Chrm1/Jak2/Ogt/Anp32b/Xpo1/Dmtn/Zc3h12a/Kif3a/Srebf2/Tnfrsf1a/Tcaf1/Prnp/Pkig/Txn1/Vamp2/Nol3/Micall2/Pak1/Lrrk2	45
24hr	GO:0071356	cellular response to tumor necrosis factor	45/1802	258/18112	0.000134739	0.00140251	Akap12/Zfp36/Cebpa/Pycard/Cdip1/Ccl2/Sphk1/Brca1/Adipoq/Ptk2b/Syk/Cx3cl1/Cyba/Fabp4/Gbp2/Otulin/Nfe2l2/Ybx3/Xdh/Gpd1/Casp1/Stat1/Ripk1/Lims1/Il18/Col1a1/Ccl6/Cyld/Irf1/Jak2/Nfkbia/Zfp36l1/Trim32/Tp53/Zc3h12a/Tnfrsf1a/Birc3/Ikbkb/Nfkb1/Mmp9/Has2/Nol3/Laptm5/Chi3l1/Naip6	45
24hr	GO:0070507	regulation of microtubule cytoskeleton organization	32/1802	163/18112	0.000134861	0.00140251	Plk1/Eml3/Fes/Spag5/Tacc3/Ckap2/Map1b/Kif18a/Tpx2/Parp3/Fgf13/Ska2/Gnai1/Cdk5rap2/Cyld/Tubb4a/Tppp/Mapt/Ccsap/Map1a/Map9/Mpdz/Kif15/Rock1/Mapre1/Sgk1/Gda/Cav1/Mapre3/Dync1h1/Apc2/Pak1	32
24hr	GO:0033209	tumor necrosis factor-mediated signaling pathway	21/1802	89/18112	0.000134883	0.00140251	Pycard/Cdip1/Sphk1/Adipoq/Ptk2b/Syk/Otulin/Casp1/Stat1/Ripk1/Lims1/Cyld/Jak2/Nfkbia/Trim32/Tp53/Tnfrsf1a/Ikbkb/Nol3/Laptm5/Naip6	21
24hr	GO:0034103	regulation of tissue remodeling	21/1802	89/18112	0.000134883	0.00140251	Syt7/Prkca/Spp1/Cd38/Syk/Klf6/Ppp3ca/Car2/S1pr1/Gpnmb/Csk/Tf/Inpp5d/Fcgr3a/Il18/Ppargc1b/Tp53/Rock1/Itgb3/Csf1r/Oscar	21
24hr	GO:0050805	negative regulation of synaptic transmission	21/1802	89/18112	0.000134883	0.00140251	Adipoq/Cd38/Ptk2b/Slc6a1/Slc24a2/Gnai1/Gnai2/Ptgs2/Htr1b/Gria1/Mapt/Ppp1r9a/Rap1a/Arc/Cnr2/Braf/Rap1b/Tmem25/Gnal/Lrrk2/Adcy8	21
24hr	GO:0032642	regulation of chemokine production	23/1802	102/18112	0.00013825	0.0014351	Il33/Pycard/Havcr2/Adipoq/Oas1a/Syk/Aif1/Clec7a/Ripk2/Il4r/Il18/Myd88/Il1rl1/Lgals9/Tlr7/Trim32/Klf4/Il1a/Gstp1/Tlr2/Map2k5/Csf1r/Trem2	23
24hr	GO:0002283	neutrophil activation involved in immune response	9/1802	22/18112	0.000139687	0.00144516	Tyrobp/Stxbp2/Fcer1g/Anxa3/Syk/Itgb2/Spi1/Myd88/Stx11	9
24hr	GO:0150146	cell junction disassembly	9/1802	22/18112	0.000139687	0.00144516	C1qb/C1qc/C1qa/Epha4/C3/Ston1/Cx3cr1/Map4k4/Trem2	9
24hr	GO:1901215	negative regulation of neuron death	46/1802	266/18112	0.000140394	0.00145004	Prkcg/Axl/Ccl2/Grn/Npm1/Stat3/Pcp4/Wfs1/Ptk2b/Mt1/Hmox1/Cx3cl1/Nes/Syngap1/Cebpb/Gpnmb/Itpr1/Nr4a3/Bag1/Lgmn/Nrbp2/Faim2/Birc5/Bok/Cd200r1/Tox3/Rack1/Nefl/Nos1ap/Jak2/Cpeb4/Rel/Ndnf/Rock1/Draxin/Tyro3/Cx3cr1/Jun/Agap2/Atf4/Sncb/Set/Cntf/Braf/Bax/Lrrk2	46
24hr	GO:1902255	positive regulation of intrinsic apoptotic signaling pathway by p53 class mediator	6/1802	10/18112	0.000141838	0.0014625	Rpl26/Sh3glb1/Rps7/Myc/Rpl11/Msx1	6
24hr	GO:0032868	response to insulin	57/1802	351/18112	0.00014282	0.00147017	Ucp2/Gal/Myo1c/Ccl2/Prkca/Socs3/Adipoq/Kl/Serpine1/Vgf/Eprs/Eif4ebp1/Foxo1/Shc1/Hmgcs2/Sort1/Acvr1c/Nr1h3/Cav2/Lyn/Ybx1/Hdac9/Myc/Gpt/Cdk2/Stat1/Rab31/Ar/Egr2/Cdk4/Got1/Sh2b2/Rasgrf1/Gnai2/Prkcd/Ogt/Zfp36l1/Rab8a/Rab13/Atp2b1/Gstp1/Rhoq/Ghsr/Bcar3/Adipor1/Sgk1/Rpe65/Epm2aip1/Vamp2/Tlr2/Inhbb/Prkcb/Cry2/Apobec1/Pak1/Zbtb7b/Cpeb1	57
24hr	GO:0010803	regulation of tumor necrosis factor-mediated signaling pathway	13/1802	42/18112	0.000143885	0.00147866	Pycard/Sphk1/Adipoq/Syk/Otulin/Casp1/Ripk1/Cyld/Trim32/Tnfrsf1a/Nol3/Laptm5/Naip6	13
24hr	GO:0001885	endothelial cell development	19/1802	77/18112	0.000147779	0.00151615	Pde2a/Ezr/Fasn/S1pr3/Plcb1/Id1/Clic4/Msn/Gpx1/Myd88/Rock1/Tnfrsf1a/Dmd/Ptprs/Ikbkb/Rap1a/Ccm2/Stc1/Rap1b	19
24hr	GO:0033003	regulation of mast cell activation	16/1802	59/18112	0.000148808	0.00152032	Fes/Cd300a/Stxbp2/Fcer1g/Syk/Hmox1/Ptpn6/Lyn/Nr4a3/Fgr/Rac2/Il4r/Unc13d/Lgals9/Cnr2/Vamp8	16
24hr	GO:1905517	macrophage migration	16/1802	59/18112	0.000148808	0.00152032	Ccl2/Cmklr1/Lgals3/Ptk2b/Myo9b/Cx3cl1/Trim55/Cd9/Cd200r1/Slamf8/Rpl13a/Ninj1/Cx3cr1/Csf1r/C3ar1/Trem2	16
24hr	GO:0002028	regulation of sodium ion transport	22/1802	96/18112	0.000149172	0.00152032	Tgfb1/Fxyd5/Tesc/Sik1/Nkain1/Scn3b/Scn2b/Fgf13/Atp1a2/Ank3/Atp1b1/Fxyd6/Gpd1l/Ptpn3/Dmd/Ywhah/Ikbkb/Neto1/Sgk1/Osr1/Nkain4/Dmpk	22
24hr	GO:0097581	lamellipodium organization	22/1802	96/18112	0.000149172	0.00152032	Plce1/Abi3/Kit/Myo9b/Snx2/Itgb1/S1pr1/Wasf1/Cd44/Pdpn/Rac2/Twf1/Pxn/Enpp2/Dmtn/Was/Snx1/Slit2/Nck2/Cdh13/Brk1/Plekho1	22
24hr	GO:0051783	regulation of nuclear division	29/1802	143/18112	0.000151636	0.00154288	Plk1/Kif20b/Fbxo5/Mki67/Aurkb/Sphk1/Kntc1/Lif/Camk2b/Cdt1/Calr/Cenpe/Ccnb1/Bub1b/Nusap1/Plcb1/Cav2/Cdc20/Nme6/Ndc80/Trip13/Birc5/Ttk/Cdk5rap2/Msx1/Spdl1/Il1a/Anapc15/Zwilch	29
24hr	GO:0048145	regulation of fibroblast proliferation	25/1802	116/18112	0.000156081	0.0015855	Tgfb1/Cdc6/Cd300a/Sphk1/Serpine1/Ifi30/Ccnb1/Rps3a/Cdkn1a/Myc/Anxa2/Tgif1/Cdk4/Rasgrf1/Pml/Cdk6/Trim32/Tp53/Ccna2/Gstp1/Itgb3/Jun/Mmp9/Nras/Bax	25
24hr	GO:0034614	cellular response to reactive oxygen species	36/1802	193/18112	0.000157804	0.00160036	Axl/Anxa1/Sphk1/Rnf112/Serpine1/Ncf1/Hspb1/Ripk3/Klf6/Impact/Foxo1/Ect2/Cdk1/Nfe2l2/Pcna/Nr4a3/Fos/Ripk1/Il18/Ets1/Rack1/Gch1/Prkcd/Prdx5/Pxn/Ppargc1b/Tp53/Klf4/Prdx1/Jun/Mmp9/Txn1/Cfh/Oser1/Nol3/Lrrk2	36
24hr	GO:0050765	negative regulation of phagocytosis	10/1802	27/18112	0.000159538	0.00160737	Tgfb1/Cd300a/Adipoq/Fcgr2b/Csk/Syt11/Rack1/Dysf/Tlr2/Atg3	10
24hr	GO:0062098	regulation of programmed necrotic cell death	10/1802	27/18112	0.000159538	0.00160737	Ripk3/Ybx3/Ripk1/Casp8/Bok/Cyld/Tp53/Birc3/Cav1/Fadd	10
24hr	GO:0099010	modification of postsynaptic structure	10/1802	27/18112	0.000159538	0.00160737	Baiap2/Pfn1/Kalrn/Synpo/Wasf1/Ctnna2/Camkv/Cttnbp2/Myh10/Tiam1	10
24hr	GO:1990000	amyloid fibril formation	10/1802	27/18112	0.000159538	0.00160737	Ripk3/B2m/Ripk1/Clu/Gsn/Mapt/Cryab/Pfdn1/Trem2/Pfdn4	10
24hr	GO:0032958	inositol phosphate biosynthetic process	11/1802	32/18112	0.000163564	0.00164525	Itpkc/P2ry6/Ptk2b/Plcg2/Fgf2/Itpka/Adcyap1r1/Pth1r/Plcd1/Ip6k2/Plek	11
24hr	GO:0097300	programmed necrotic cell death	14/1802	48/18112	0.000164266	0.00164962	Ripk3/Ybx3/Casp1/Ripk1/Casp8/Bok/Nlrp1a/Cyld/Pygl/Tp53/Birc3/Cav1/Bax/Fadd	14
24hr	GO:0032874	positive regulation of stress-activated MAPK cascade	28/1802	137/18112	0.000170315	0.00170481	Pycard/Sphk1/Ncf1/Fcgr2b/Ptk2b/Gadd45g/Spi1/Plcb1/Rasgrp1/Dusp15/Mturn/Gadd45a/Ltbr/Clec7a/Ripk2/Xdh/Gadd45b/Ripk1/Mapk8ip2/Myd88/Pja2/Sash1/Il1a/Zc3h12a/Nod1/Wnt7b/Map4k4/Naip6	28
24hr	GO:0071347	cellular response to interleukin-1	28/1802	137/18112	0.000170315	0.00170481	Akap12/Ppp4c/Pycard/Ccl2/Serpine1/Tnip2/Cx3cl1/Gbp2/Psmb9/Il1rn/Plcb1/Cebpb/Xdh/Myc/Myd88/Ccl6/Irf1/Irak2/Il1a/Zc3h12a/Otub1/Ikbkb/Nfkb1/Mmp9/Has2/Inhbb/Chi3l1/Irak3	28
24hr	GO:0050671	positive regulation of lymphocyte proliferation	30/1802	151/18112	0.000172726	0.00172427	Itgal/Pycard/Anxa1/Havcr2/Card11/Ptprc/Cd38/Syk/Cdkn1a/Aif1/Ripk2/Tcf3/Nckap1l/Rasal3/Sash3/Fcgr3a/Il18/Myd88/Lgals9/Pnp/Jak2/Blm/Il13ra1/Il1a/Tyk2/Tgfbr2/Cd86/Nck2/Fadd/Ada	30
24hr	GO:0048285	organelle fission	75/1802	498/18112	0.000173016	0.00172427	Tgfb1/Plk1/Eml3/Kif20b/Kif11/Fbxo5/Kif22/Mki67/Aurkb/Spag5/Cdc6/Sphk1/Top2a/Kif18b/Kntc1/Chek2/Aspm/Nsl1/Nuf2/Lif/Tacc3/Camk2b/Cdt1/Calr/Cenpe/Ccnb1/Kifc1/Kif18a/Bub1b/Knstrn/Rad51/Nusap1/Plcb1/Tpx2/Mybl2/Ube2c/Cav2/Kif2c/Cdc20/Cdca8/Ncapg2/Espl1/Racgap1/Nme6/Ndc80/Flna/Trip13/Birc5/Nde1/Ttk/Mybl1/Ppp2r1a/Ranbp1/Cyp26b1/Cdk5rap2/Pttg1/Kifc2/Nek2/Msx1/Mapt/Ccsap/Dsn1/Spdl1/Il1a/Fancd2/Map9/Smc4/Ki…	75
24hr	GO:0051146	striated muscle cell differentiation	54/1802	330/18112	0.000173098	0.00172427	Tgfb1/Alpk3/Casp7/Ehd2/Rgs2/Hopx/Rbpj/Casp3/Myom2/Itgb1/Calr/Sort1/Ppp3ca/Ccnb1/Lmna/Cd53/Cdk1/Sik1/Cav2/Flnc/Cd9/Ybx1/Sdc1/Hdac9/Naca/Casp1/Klhl40/Tmod3/Igfbp5/Il4r/Gpx1/Cyp26b1/Fzd7/Thra/Bhlhe41/Msx1/Tnnt2/Capn2/Rbm24/Trim32/Cxcl12/Dmd/Myh10/Cntnap1/Tbx18/Cacybp/Mef2a/Ifitm3/Pdlim5/Sorbs2/Dmpk/Rcan1/Plekho1/Pak1	54
24hr	GO:0099566	regulation of postsynaptic cytosolic calcium ion concentration	7/1802	14/18112	0.000174151	0.00173196	Slc8a2/Synpo/Itpr1/Atp2b2/Grin2b/Calb1/Gria1	7
24hr	GO:0043403	skeletal muscle tissue regeneration	15/1802	54/18112	0.000177526	0.00176268	Plaur/Mir675/Anxa1/Hopx/Vim/Cd9/Naca/Gpx1/Fzd7/Plau/Ifrd1/Sgca/Dysf/Dmd/Tgfbr2	15
24hr	GO:0010522	regulation of calcium ion transport into cytosol	25/1802	117/18112	0.000180039	0.00178476	Tgfb1/P2ry6/Ptk2b/Cx3cl1/Cyba/Gstm7/Bak1/Adcyap1r1/Ptpn6/Lyn/Akap5/Jph3/Pml/Tmem38a/Itgb3/Dmd/Trpc1/Chd7/Hap1/Prnp/Ryr2/Cav1/Bax/Nol3/Calm1	25
24hr	GO:0036296	response to increased oxygen levels	16/1802	60/18112	0.000184393	0.00182498	Atp6v1a/Serpine1/Foxo1/Cdkn1a/Pdpn/Plcd1/Cdk4/Txnrd1/Il18/Col1a1/Plau/Tp53/Ncf2/Mmp9/Txn1/Cav1	16
24hr	GO:0071867	response to monoamine	26/1802	124/18112	0.000186369	0.00183864	Adipoq/Atp2b4/Fcgr1a/Il1rn/Id1/Tgm2/Cav2/Nr4a3/Penk/Klf16/Htr2c/Flna/Rgs8/Gna15/Htr5b/Gna12/Chrm3/Gnb5/Chrm1/Htr1b/Nsg2/Atf4/Ryr2/Gnal/Hrh3/Lrrk2	26
24hr	GO:0071869	response to catecholamine	26/1802	124/18112	0.000186369	0.00183864	Adipoq/Atp2b4/Fcgr1a/Il1rn/Id1/Tgm2/Cav2/Nr4a3/Penk/Klf16/Htr2c/Flna/Rgs8/Gna15/Htr5b/Gna12/Chrm3/Gnb5/Chrm1/Htr1b/Nsg2/Atf4/Ryr2/Gnal/Hrh3/Lrrk2	26
24hr	GO:0010939	regulation of necrotic cell death	13/1802	43/18112	0.000187616	0.00184799	Ripk3/Ybx3/Tspo/Ripk1/Casp8/Bok/Cyld/Tp53/Birc3/Cav1/Fadd/Slc6a13/Nol3	13
24hr	GO:0032602	chemokine production	23/1802	104/18112	0.000188125	0.00185005	Il33/Pycard/Havcr2/Adipoq/Oas1a/Syk/Aif1/Clec7a/Ripk2/Il4r/Il18/Myd88/Il1rl1/Lgals9/Tlr7/Trim32/Klf4/Il1a/Gstp1/Tlr2/Map2k5/Csf1r/Trem2	23
24hr	GO:0051017	actin filament bundle assembly	33/1802	173/18112	0.000188657	0.00185232	Arap1/Ezr/Gas7/Baiap2/Pdlim4/Pfn1/Lcp1/Ptk2b/Synpo/Cx3cl1/Fhod1/S100a10/Rhoc/S1pr1/Aif1/Id1/Flna/Add2/Pxn/Sdc4/Ppp1r9a/Dmtn/Was/Cald1/Myh10/Cgnl1/Coro2b/Plek/Ppm1e/Kctd13/Braf/Pak1/Limk1	33
24hr	GO:0008277	regulation of G protein-coupled receptor signaling pathway	28/1802	138/18112	0.000193735	0.00189916	Klk6/Plce1/Dynlt1/Plcb3/Rph3al/Atp2b4/Rgs2/Rgs12/Camk2b/Grk1/Camk2a/Necab2/Itgb1/Plcb1/Dnm1/Frmpd1/C3/Phf24/Gnai2/Apln/Htr1b/Rock1/Itgb3/Tub/Plek/Ubqln2/Ada/Sstr4	28
24hr	GO:1904375	regulation of protein localization to cell periphery	29/1802	145/18112	0.000195079	0.0019093	Tgfb1/Plk1/Ezr/Abi3/Stac2/Kalrn/Atp2b4/Camk2b/Lgals3/Camk2a/Itgb1/Sapcd2/Akap5/Csk/Ar/Picalm/Epb41/Map2k1/Gnai1/Rack1/Stac/Rhoq/Rap1a/Ghsr/Vamp8/Prnp/Ldlrap1/Trem2/Cacng2	29
24hr	GO:2001234	negative regulation of apoptotic signaling pathway	43/1802	247/18112	0.000195916	0.00191445	Plaur/Brca1/Serpine1/Hspb1/Wfs1/Lgals3/Tpt1/Hmgb2/Hmox1/Cx3cl1/Lmna/Sh3glb1/Nfe2l2/Cd44/Ybx3/Faim2/Scg2/Ar/Ripk1/Map2k1/Clu/Mapk8ip2/Gpx1/Bok/Gnai2/Tmem14a/Ptgs2/Bcl2l2/Ier3/Madd/Trim32/Gstp1/Bid/Cxcl12/Ctnna1/Cx3cr1/Agap2/Mmp9/Bax/Map2k5/Nol3/Higd1a/Lrrk2	43
24hr	GO:0034446	substrate adhesion-dependent cell spreading	24/1802	111/18112	0.000198815	0.00193971	Axl/Fermt3/P4hb/Calr/S100a10/Cass4/Pdpn/Parvg/Flna/Lims1/Unc13d/Fzd7/Pxn/Enpp2/Dmtn/Vamp3/Atrnl1/Itgb3/Tyro3/Srcin1/Has2/Braf/Micall2/Atrn	24
24hr	GO:0009615	response to virus	56/1802	348/18112	0.000207134	0.00201767	Tgfb1/Il33/Pycard/Dhx58/Mx2/Mx1/Oas1a/Hspb1/Oas1f/Ptprc/Tpt1/Ripk3/Wdfy4/S100a6/LOC685067/Psmb9/Zc3hav1/Penk/Isg15/Odc1/Rsad2/Ifi27l2b/Stat1/Oasl2/Unc13d/Clu/Myd88/Lgals9/Nlrp1a/Oasl/Fgl2/Pml/Nlrc5/Tlr7/Cdk6/Irf1/Trim32/Rrp1b/Zc3h12a/Npc2/Trim5/Trim21/Nfkb1/Cd86/Ifitm3/Vamp8/Tlr2/Ddx21/Slfn13/Bax/Fadd/Nlrp3/Htra1/Eef1g/Apobec1/Irak3	56
24hr	GO:0009112	nucleobase metabolic process	12/1802	38/18112	0.000208656	0.0020261	Rrm1/Ttr/Ak2/Rrm2/Xdh/Tyms/Dpyd/Shmt2/Aldh6a1/Umps/Gda/Ada	12
24hr	GO:0051294	establishment of spindle orientation	12/1802	38/18112	0.000208656	0.0020261	Plk1/Dynlt1/Spag5/Itgb1/Spry1/Sapcd2/Cenpa/Ndc80/Nde1/Cdk5rap2/Spdl1/Map4	12
24hr	GO:0048588	developmental cell growth	48/1802	286/18112	0.000212184	0.00205712	Syt17/Cyfip2/Alcam/Rgs2/Spp1/Cpne6/Unc13a/Impact/Itgb1/Map1b/Sh3glb1/Wasf1/Olfm1/Sh3gl2/Syt1/Rpl4/Arhgap4/Fgf13/Gdi1/Picalm/Rasal1/Llph/Slit3/Plxna1/Ifrd1/Mapt/Rtn4r/Draxin/Cpne5/Sema6d/Cxcl12/Ptprs/L1cam/Bcl11a/Slit2/Sema6b/Tgfbr2/Pdlim5/Cntf/Plxna3/Ryk/Sorbs2/Cobl/Csf1r/Syt2/Pak1/Tiam1/Limk1	48
24hr	GO:0032609	interferon-gamma production	26/1802	125/18112	0.000213415	0.00206257	Il33/Axl/Pycard/Havcr2/Runx1/Ripk3/Cd14/Irf8/Rasgrp1/Clec7a/Ripk2/Isg15/Slc11a1/Sash3/Il18/Il1rl1/Lgals9/Tlr7/Jak2/Zc3h12a/Tyk2/Nras/Prnp/Fadd/Laptm5/Vsir	26
24hr	GO:0032649	regulation of interferon-gamma production	26/1802	125/18112	0.000213415	0.00206257	Il33/Axl/Pycard/Havcr2/Runx1/Ripk3/Cd14/Irf8/Rasgrp1/Clec7a/Ripk2/Isg15/Slc11a1/Sash3/Il18/Il1rl1/Lgals9/Tlr7/Jak2/Zc3h12a/Tyk2/Nras/Prnp/Fadd/Laptm5/Vsir	26
24hr	GO:0008064	regulation of actin polymerization or depolymerization	32/1802	167/18112	0.000214961	0.00207425	Arhgap18/Vasp/Pycard/Myo1c/Baiap2/Cyfip2/Pfn1/Hcls1/Arpc1b/Ptk2b/Cotl1/Capg/Tmsb10/Kank4/Nckap1l/Twf1/Tmod3/Add2/Prkcd/Capza1/Gsn/Ppp1r9a/Was/Sptan1/Shroom2/Snx9/Slit2/Daam2/Plek/Nck2/Tlr2/Brk1	32
24hr	GO:0050921	positive regulation of chemotaxis	31/1802	160/18112	0.000218013	0.00210042	Tgfb1/Ccl2/Prkca/Serpine1/Cmklr1/Hspb1/Ptk2b/Camk1d/Cx3cl1/Calr/Fgf2/S1pr1/Aif1/Spi1/Wasl/Lgmn/Nckap1l/Rac2/Scg2/Lgals9/Dysf/Cxcl12/Cx3cr1/Slit2/Fgfr1/Cxcl14/Cdh13/Csf1r/C3ar1/Trem2/Tiam1	31
24hr	GO:0032946	positive regulation of mononuclear cell proliferation	30/1802	153/18112	0.000219987	0.00211613	Itgal/Pycard/Anxa1/Havcr2/Card11/Ptprc/Cd38/Syk/Cdkn1a/Aif1/Ripk2/Tcf3/Nckap1l/Rasal3/Sash3/Fcgr3a/Il18/Myd88/Lgals9/Pnp/Jak2/Blm/Il13ra1/Il1a/Tyk2/Tgfbr2/Cd86/Nck2/Fadd/Ada	30
24hr	GO:0031103	axon regeneration	18/1802	73/18112	0.000220891	0.00212151	Grn/Spp1/Map1b/Tspo/Epha4/Flna/Klk8/Map2k1/Nefm/Nefl/Jak2/Rtn4r/Klf4/Ptprs/Ctnna1/Jun/Cntf/Braf	18
24hr	GO:1901019	regulation of calcium ion transmembrane transporter activity	21/1802	92/18112	0.000221574	0.00212454	P2ry6/Stac2/Cacnb2/Plcg2/Gstm7/Hpca/Atp1a2/Rrad/Jph3/Nos1ap/Gnb5/Atp1b1/Dysf/Stac/Dmd/Hap1/Kcne2/Ryr2/Cacna2d1/Calm1/Cacnb1	21
24hr	GO:1903539	protein localization to postsynaptic membrane	15/1802	55/18112	0.000221895	0.00212454	Cacng3/Grin2a/Nptx1/Kalrn/Nptx2/Camk2a/Map2k1/Lgi1/Cplx1/Rab8a/Rap1a/Mapk10/Ghsr/Vamp2/Cacng2	15
24hr	GO:0071353	cellular response to interleukin-4	11/1802	33/18112	0.000223443	0.00213604	Rps2/Fasn/Parp14/Rplp0/Nfil3/Hspa5/Mcm2/Cdk4/Pml/Impdh2/Rpl3	11
24hr	GO:0043542	endothelial cell migration	40/1802	226/18112	0.000225769	0.00214705	Tgfb1/Anxa1/Grn/Prkca/Hspb1/Atp2b4/Anxa3/Ptk2b/Hmox1/Itgb1/Calr/Fgf2/Itgb2/Nfe2l2/Gadd45a/Plpp3/Plekhg5/Pik3cd/Pik3cg/Hdac9/Lgmn/Prkx/Amot/Ets1/Gpx1/Rin2/Sash1/Ptgs2/Pxn/Klf4/Adamts9/Zc3h12a/Rab13/Itgb3/Slit2/Fgfr1/Stc1/Cdh13/Nr2f2/Map2k5	40
24hr	GO:0043032	positive regulation of macrophage activation	10/1802	28/18112	0.000226168	0.00214705	Cebpa/Ctsc/Il33/Havcr2/Tnip2/Il4r/Il1rl1/Lgals9/Trem2/Lrrk2	10
24hr	GO:1903306	negative regulation of regulated secretory pathway	10/1802	28/18112	0.000226168	0.00214705	Cd300a/Hmox1/Ppp3ca/Spi1/Nckap1l/Lgals9/Gnai2/Rap1a/Braf/Rap1b	10
24hr	GO:0019098	reproductive behavior	17/1802	67/18112	0.000226336	0.00214705	Ppp1r1b/Grn/Kalrn/Vgf/Ncoa1/Ar/Zfx/Mapk8ip2/Thra/Brinp1/Mbd2/Pgr/Fuom/Dnm3/Abat/Aplp2/Ada	17
24hr	GO:0032720	negative regulation of tumor necrosis factor production	17/1802	67/18112	0.000226336	0.00214705	Cd33/Axl/Havcr2/Adipoq/Cx3cl1/Gpnmb/Clec4a3/Ptpn6/Tspo/Lgals9/Syt11/Zc3h12a/Gstp1/Ghsr/Trem2/Vsir/Irak3	17
24hr	GO:0048260	positive regulation of receptor-mediated endocytosis	16/1802	61/18112	0.000227145	0.00215058	Vtn/Serpine1/Syk/Plcg2/B2m/Wasl/Cd63/Anxa2/Tf/Synj1/Clu/C3/Hip1/Apln/Kif3a/Ldlrap1	16
24hr	GO:1903532	positive regulation of secretion by cell	59/1802	373/18112	0.000227405	0.00215058	Tgfb1/Cd33/Syt7/Ezr/Gal/Sphk1/Rph3al/Prkca/Pcp4/Runx1/Stxbp2/Fcer1g/Lif/Spp1/Cd38/Lgals3/Unc13a/Rab3a/Cacnb2/Syk/Pex5l/Itgb2/Cacna1b/Cadps2/Grin2b/Fgr/Camk2n1/Sdc1/Vsnl1/Sox11/Syt1/Scamp5/Plcd1/Htr2c/Il4r/Kcnn4/Unc13d/Cd2ap/Apbb1/Pfkm/Nell2/Jak2/Apln/Sdc4/Rab3d/Il1a/Cxcl12/Myh10/Fgfr1/Vamp8/Abat/Cntf/Tlr2/Inhbb/Rab27a/Trem2/Cacna1g/Adcy8/Stx1a	59
24hr	GO:0010595	positive regulation of endothelial cell migration	24/1802	112/18112	0.000229555	0.00216759	Tgfb1/Anxa1/Grn/Prkca/Hspb1/Anxa3/Ptk2b/Hmox1/Calr/Fgf2/Nfe2l2/Plpp3/Pik3cd/Pik3cg/Hdac9/Lgmn/Amot/Ets1/Rin2/Sash1/Ptgs2/Zc3h12a/Itgb3/Fgfr1	24
24hr	GO:0048639	positive regulation of developmental growth	39/1802	219/18112	0.000235915	0.00222424	Ezr/Syt17/Mir675/Serpine1/Hlx/Hopx/Ikzf1/Rbpj/Cpne6/Unc13a/Fgf2/Map1b/Ccnb1/Sh3glb1/Pim1/Cdk1/Plcb1/Ybx3/Naca/Syt1/Rpl4/Sash3/Gdi1/Picalm/Rasal1/C3/Mapt/Cpne5/Cxcl12/L1cam/Bcl11a/Chd7/Fgfr1/Ghsr/Tgfbr2/Cntf/Syt2/Pak1/Limk1	39
24hr	GO:0045446	endothelial cell differentiation	25/1802	119/18112	0.000237936	0.00223987	Pde2a/Ezr/Tmem100/Fasn/Rbpj/S1pr3/S1pr1/Plcb1/Id1/Clic4/Pdpn/Xdh/Msn/Gpx1/Myd88/Rock1/Tnfrsf1a/Dmd/Ptprs/Ikbkb/Rap1a/Ccm2/Stc1/Rap1b/Nr2f2	25
24hr	GO:0046677	response to antibiotic	22/1802	99/18112	0.000239024	0.00224668	Plk1/Ppp1r15a/Vkorc1/Grin2a/Ccl2/Prkca/Casp3/Lmnb1/Hspa5/Id1/Grin2b/Rpl23/Casp8/Ets1/Rasgrf1/Crip1/Jak2/Gria1/Tp53/Hmbs/Gjb2/Txn1	22
24hr	GO:0035725	sodium ion transmembrane transport	32/1802	168/18112	0.000240684	0.00225884	Slc8a2/Slc17a7/Fxyd5/Tesc/Slc4a4/Slc24a3/Slc4a5/Slc6a1/Slc24a2/Scn8a/Scn3b/Scn2b/Slc9a4/Fgf13/Atp1a2/Slc4a10/Ank3/Atp1b1/Asic2/Fxyd6/Gpd1l/Ptpn3/Slc9a2/Dmd/Scn2a/Ywhah/Neto1/Osr1/Slc9a5/Slc6a11/Slc6a13/Cacna1g	32
24hr	GO:0009262	deoxyribonucleotide metabolic process	13/1802	44/18112	0.00024227	0.00226683	Rrm1/LOC100359539/Ak2/Rrm2/Xdh/Dnph1/Dtymk/Tyms/Pnp/Dpyd/Dctpp1/Gda/Ada	13
24hr	GO:0030851	granulocyte differentiation	13/1802	44/18112	0.00024227	0.00226683	Cebpa/Fasn/Runx1/Hcls1/Adipoq/Tesc/Ikzf1/Gfi1b/Spi1/Tal1/C1qc/Trib1/Inpp5d	13
24hr	GO:0015837	amine transport	26/1802	126/18112	0.000243885	0.00227848	Syt7/Syt17/Pcp4/Rgs2/Nat8l/Rab3a/Itgb1/Il1rn/Slc6a1/Grin2b/Syt1/Plcd1/Htr2c/Syt11/Kcna2/Sv2a/Htr1b/Cxcl12/Per2/Ghsr/Slc38a3/Abat/Hrh3/Prkcb/Syt2/Stx1a	26
24hr	GO:0009411	response to UV	31/1802	161/18112	0.00024475	0.00227965	Casp7/Ppp1r15a/Ccnd1/Rpl26/Aurkb/Npm1/Dtl/Pbk/Casp3/Impact/Cdkn1a/Bak1/Rpl35/Pcna/Usp1/Myc/Primpol/Gpx1/Pml/Crip1/Prkcd/Ptgs2/Rpl13a/Trim32/Tp53/Cdc25a/Atf4/Mmp9/Cirbp/Bax/Tp53i13	31
24hr	GO:0097553	calcium ion transmembrane import into cytosol	31/1802	161/18112	0.00024475	0.00227965	Slc8a2/Tgfb1/P2ry6/Grin2a/Ptprc/Ptk2b/Plcg2/Cx3cl1/Cyba/Fgf2/Gstm7/Cacna1b/Itpr1/Ptpn6/Grin2b/Lyn/Slc24a2/Htr2c/Cacna1e/Jph3/Tmem38a/Itgb3/Dmd/Trpc1/Chd7/Hap1/Prnp/Ryr2/Bax/Nol3/Calm1	31
24hr	GO:0032147	activation of protein kinase activity	28/1802	140/18112	0.000249331	0.00231882	Camkk1/Cd300a/Camkk2/Ripk3/Ptk2b/Ect2/Tpx2/Mob1a/Tal1/Mob3a/Tcf3/Nckap1l/LOC100360522/Slc11a1/Fgf13/Il18/Map2k1/Prkcd/Clspn/Jak2/Itgb3/Agap2/Tgfbr2/Cd86/Prnp/Mob3c/Chi3l1/Adcy8	28
24hr	GO:0021700	developmental maturation	56/1802	351/18112	0.000259331	0.00240368	Tgfb1/Cebpa/Slc17a7/Sez6l2/Rab32/Fbxo5/Axl/Gal/Pfn1/Runx1/Sez6l/Rbpj/Camk2b/Ptk2b/Unc13a/Rab3a/Cbfb/Fat4/Map1b/Ccnb1/S1pr1/Cdkn1a/Cdk1/Cd44/Ret/Clec7a/Tal1/Hes5/Cdc20/C1qa/Akap5/Cd63/Cdk2/Pth1r/Trip13/Picalm/Tyms/C3/Ppp2r1a/Ank3/Nefl/Plp1/Adgrl1/Pgr/Sez6/Kcnip2/Bcl11a/Cx3cr1/Fgfr1/Anks1a/Shb/B4galt6/Rere/Lrrk2/Gpat4/Cpeb1	56
24hr	GO:1901379	regulation of potassium ion transmembrane transport	21/1802	93/18112	0.000259777	0.00240368	Gal/Kcnip4/Itgb1/Amigo1/Cd63/Kcns2/Flna/Kcnab2/Kcnab1/Ank3/Kcnc1/Atp1b1/Kcnn2/Kcnip2/Neto1/Prnp/Kcne2/Vamp2/Cav1/Trem2/Kcnc2	21
24hr	GO:0034501	protein localization to kinetochore	8/1802	19/18112	0.000261185	0.00240368	Aurkb/Kntc1/Cdt1/Cdk1/Ndc80/Ttk/Spdl1/Zwilch	8
24hr	GO:0045624	positive regulation of T-helper cell differentiation	8/1802	19/18112	0.000261185	0.00240368	Anxa1/Hlx/Ripk2/Il4r/Il18/Nfkbiz/Shb/Nlrp3	8
24hr	GO:0072673	lamellipodium morphogenesis	8/1802	19/18112	0.000261185	0.00240368	Myo9b/Snx2/Wasf1/Cd44/Pdpn/Enpp2/Snx1/Plekho1	8
24hr	GO:0097202	activation of cysteine-type endopeptidase activity	8/1802	19/18112	0.000261185	0.00240368	Pycard/Cyfip2/Bak1/Ripk2/Nlrc4/Lgmn/Casp8/Fadd	8
24hr	GO:1903083	protein localization to condensed chromosome	8/1802	19/18112	0.000261185	0.00240368	Aurkb/Kntc1/Cdt1/Cdk1/Ndc80/Ttk/Spdl1/Zwilch	8
24hr	GO:0043433	negative regulation of DNA-binding transcription factor activity	33/1802	176/18112	0.000262888	0.00241216	Pycard/Havcr2/Cmklr1/Wfs1/Tacc3/Hmox1/Otulin/Pim1/Sik1/Spi1/Id1/Mturn/Siva1/Trib1/Flna/Thra/Nlrc5/Cyld/Rpl11/Nfkbia/Irak2/Klf4/Zc3h12a/Anxa4/Trim21/Nfkbib/Heyl/Prnp/Cys1/Glis2/Map2k5/Nlrp3/Irak3	33
24hr	GO:0061572	actin filament bundle organization	33/1802	176/18112	0.000262888	0.00241216	Arap1/Ezr/Gas7/Baiap2/Pdlim4/Pfn1/Lcp1/Ptk2b/Synpo/Cx3cl1/Fhod1/S100a10/Rhoc/S1pr1/Aif1/Id1/Flna/Add2/Pxn/Sdc4/Ppp1r9a/Dmtn/Was/Cald1/Myh10/Cgnl1/Coro2b/Plek/Ppm1e/Kctd13/Braf/Pak1/Limk1	33
24hr	GO:0099175	regulation of postsynapse organization	24/1802	113/18112	0.000264418	0.00242259	Arhgap33/Baiap2/Nptx1/Kalrn/Fcgr2b/Camk2b/Arhgap22/Itpka/Lzts3/Grin2b/Dgkb/Epha4/Ppp1r9a/Dnm3/Ptprs/Ghsr/Arc/Srcin1/Prnp/Pdlim5/Arf4/Srgn/Lrrk2/Tiam1	24
24hr	GO:0071478	cellular response to radiation	36/1802	198/18112	0.000265903	0.00243258	Tgfb1/Ppp1r15a/Rpl26/Aurkb/Npm1/Brca1/Chek2/Pbk/Grk1/Impact/Itgb1/Cyba/Ect2/Cdkn1a/Bak1/Hspa5/Rad51/Rpl35/Pcna/Gadd45a/Slc24a2/Myc/Eef1d/Crip1/Prkcd/Ptgs2/Gnb5/Rpl13a/Blm/Tp53/Cryab/Tspyl5/Cdc25a/Atf4/Mmp9/Bax	36
24hr	GO:0030832	regulation of actin filament length	32/1802	169/18112	0.000269117	0.00245833	Arhgap18/Vasp/Pycard/Myo1c/Baiap2/Cyfip2/Pfn1/Hcls1/Arpc1b/Ptk2b/Cotl1/Capg/Tmsb10/Kank4/Nckap1l/Twf1/Tmod3/Add2/Prkcd/Capza1/Gsn/Ppp1r9a/Was/Sptan1/Shroom2/Snx9/Slit2/Daam2/Plek/Nck2/Tlr2/Brk1	32
24hr	GO:1902414	protein localization to cell junction	25/1802	120/18112	0.000272631	0.00248435	Cacng3/Grin2a/Baiap2/Nptx1/Kalrn/Nptx2/Hspb1/Camk2a/Slitrk3/Flna/Map2k1/Nectin1/Lgi1/Asic2/Mapt/Cplx1/Map1a/Rab8a/Kif3a/Cgnl1/Rap1a/Mapk10/Ghsr/Vamp2/Cacng2	25
24hr	GO:0051651	maintenance of location in cell	40/1802	228/18112	0.000272771	0.00248435	Tgfb1/Uvrag/P2ry6/Aspm/Ptprc/Ptk2b/Plcg2/Cx3cl1/Cyba/Fgf2/Gstm7/Hspa5/Itpr1/Tmsb10/Hk2/Ptpn6/Lyn/Tspo/Twf1/Htr2c/Jph3/Ank3/Pml/Tmem38a/Vps13d/Slc25a23/Gsn/Itgb3/Dmd/Trpc1/Chd7/Hap1/Rit2/Txn1/Ryr2/Cav1/Bax/Nol3/Srgn/Calm1	40
24hr	GO:1903556	negative regulation of tumor necrosis factor superfamily cytokine production	17/1802	68/18112	0.000274174	0.00249345	Cd33/Axl/Havcr2/Adipoq/Cx3cl1/Gpnmb/Clec4a3/Ptpn6/Tspo/Lgals9/Syt11/Zc3h12a/Gstp1/Ghsr/Trem2/Vsir/Irak3	17
24hr	GO:0062237	protein localization to postsynapse	15/1802	56/18112	0.000275523	0.00249835	Cacng3/Grin2a/Nptx1/Kalrn/Nptx2/Camk2a/Map2k1/Lgi1/Cplx1/Rab8a/Rap1a/Mapk10/Ghsr/Vamp2/Cacng2	15
24hr	GO:2000649	regulation of sodium ion transmembrane transporter activity	15/1802	56/18112	0.000275523	0.00249835	Fxyd5/Tesc/Scn3b/Scn2b/Fgf13/Atp1a2/Ank3/Atp1b1/Fxyd6/Gpd1l/Ptpn3/Dmd/Ywhah/Neto1/Osr1	15
24hr	GO:0062207	regulation of pattern recognition receptor signaling pathway	22/1802	100/18112	0.000278104	0.00251435	Pik3ap1/Cd300a/Dhx58/Rab7b/Cyba/Nr1h3/Bpifb1/Zc3hav1/Lyn/Rsad2/LOC681325/Oasl/Pja2/Irf1/Ptprs/Ninj1/Tyro3/Tlr2/Cav1/Ifi35/Trem2/Irak3	22
24hr	GO:0120162	positive regulation of cold-induced thermogenesis	22/1802	100/18112	0.000278104	0.00251435	Ucp2/Adipoq/Cmklr1/Plac8/Syk/Gadd45g/Fabp4/Fabp5/Cebpb/Il4r/Il18/Thra/Jak2/Ppargc1b/Ogt/Oma1/Per2/Adipor1/G0s2/Cav1/Dync1h1/Zbtb7b	22
24hr	GO:0062197	cellular response to chemical stress	63/1802	408/18112	0.000280354	0.00253029	Axl/Anxa1/Sphk1/Rnf112/P4hb/Serpine1/Ncf1/Hspb1/Ripk3/Casp3/Klf6/Impact/Hmox1/Foxo1/Ect2/Cdk1/Aif1/Nfe2l2/Pcna/Ybx3/Nr4a3/Penk/Fos/Myc/Mgat3/Tspo/Ripk1/Txnrd1/Il18/Ets1/Gpx1/Nefm/Pml/Rack1/Gch1/Prkcd/Prdx5/Ptgs2/Jak2/Pxn/Ppargc1b/Slc25a23/Zfp36l1/Mapt/Tp53/Klf4/Fancd2/Zc3h12a/Dysf/Scn2a/Mapk10/Prdx1/Jun/Atf4/Mmp9/Gjb2/Txn1/Cfh/Cav1/Oser1/Nol3/Trem2/Lrrk2	63
24hr	GO:0003015	heart process	43/1802	251/18112	0.000281025	0.00253029	Tnni2/Prkca/Atp2b4/Rgs2/Hopx/Cacnb2/Hbegf/Cacna1b/Scn3b/Scn2b/Fgf13/Cacna1e/Atp1a2/Adra1d/Pkp2/Gpx1/Thra/Gnai2/Gch1/Tmem38a/Nos1ap/Chrm3/Jak2/Tnnt2/Atp1b1/Apln/Gsn/Kcnn2/Gpd1l/Zc3h12a/Dmd/Tbx18/Mef2a/Kcne2/Ryr2/Cav1/Stc1/Wwtr1/Cacna2d1/Dmpk/Cacna1g/Ada/Calm1	43
24hr	GO:0120161	regulation of cold-induced thermogenesis	29/1802	148/18112	0.000281098	0.00253029	Ucp2/Aldh1a1/Pctp/Adipoq/Cmklr1/Plac8/Rbpj/Syk/Gadd45g/Fabp4/Npr3/Fabp5/Id1/Cebpb/Nr1h3/Il4r/Il18/Thra/Jak2/Ppargc1b/Ogt/Oma1/Per2/Atf4/Adipor1/G0s2/Cav1/Dync1h1/Zbtb7b	29
24hr	GO:0030854	positive regulation of granulocyte differentiation	6/1802	11/18112	0.000285719	0.00256067	Runx1/Hcls1/Tesc/Ikzf1/Gfi1b/Trib1	6
24hr	GO:0031630	regulation of synaptic vesicle fusion to presynaptic active zone membrane	6/1802	11/18112	0.000285719	0.00256067	Syt7/Rab3a/Syt1/Cplx2/Cplx1/Syt2	6
24hr	GO:1901632	regulation of synaptic vesicle membrane organization	6/1802	11/18112	0.000285719	0.00256067	Syt7/Rab3a/Syt1/Cplx2/Cplx1/Syt2	6
24hr	GO:0015844	monoamine transport	23/1802	107/18112	0.000292744	0.00261603	Syt7/Syt17/Cd300a/Pcp4/Fcer1g/Nat8l/Lgals3/Rab3a/Syk/Syt1/Plcd1/Syt11/Kcna2/Htr1b/Fcgr2a/Itgb3/Cxcl12/Ghsr/Abat/Hrh3/Prkcb/Syt2/Stx1a	23
24hr	GO:0045921	positive regulation of exocytosis	23/1802	107/18112	0.000292744	0.00261603	Syt7/Prkca/Stxbp2/Fcer1g/Rab3a/Cacnb2/Syk/Itgb2/Cacna1b/Cadps2/Fgr/Sdc1/Vsnl1/Syt1/Scamp5/Il4r/Unc13d/Sdc4/Rab3d/Vamp8/Rab27a/Cacna1g/Stx1a	23
24hr	GO:0031915	positive regulation of synaptic plasticity	7/1802	15/18112	0.000298511	0.00265986	Unc13a/Map1b/Cdc20/Ptgs2/Cplx2/Mmp9/Adcy8	7
24hr	GO:0051132	NK T cell activation	7/1802	15/18112	0.000298511	0.00265986	Cd300a/Rasal3/Elf4/Il18/Jak2/Tyk2/Zbtb7b	7
24hr	GO:1903421	regulation of synaptic vesicle recycling	11/1802	34/18112	0.000300845	0.00267678	Slc17a7/Syt7/Dnm1/Scamp5/Picalm/Syt11/Dnm3/Rock1/Vamp2/Calm1/Lrrk2	11
24hr	GO:0071868	cellular response to monoamine stimulus	24/1802	114/18112	0.000303866	0.00269588	Adipoq/Atp2b4/Il1rn/Id1/Tgm2/Cav2/Nr4a3/Klf16/Htr2c/Flna/Rgs8/Gna15/Htr5b/Gna12/Chrm3/Gnb5/Chrm1/Htr1b/Nsg2/Atf4/Ryr2/Gnal/Hrh3/Lrrk2	24
24hr	GO:0071870	cellular response to catecholamine stimulus	24/1802	114/18112	0.000303866	0.00269588	Adipoq/Atp2b4/Il1rn/Id1/Tgm2/Cav2/Nr4a3/Klf16/Htr2c/Flna/Rgs8/Gna15/Htr5b/Gna12/Chrm3/Gnb5/Chrm1/Htr1b/Nsg2/Atf4/Ryr2/Gnal/Hrh3/Lrrk2	24
24hr	GO:0060544	regulation of necroptotic process	9/1802	24/18112	0.000305469	0.00269846	Ripk3/Ybx3/Ripk1/Casp8/Bok/Cyld/Birc3/Cav1/Fadd	9
24hr	GO:0071498	cellular response to fluid shear stress	9/1802	24/18112	0.000305469	0.00269846	Spp1/Ptk2b/Car2/Nfe2l2/Tfpi2/Ptgs2/Plau/Klf4/Has2	9
24hr	GO:0072243	metanephric nephron epithelium development	9/1802	24/18112	0.000305469	0.00269846	Adipoq/Lif/Fat4/Hes5/Calb1/Acat1/Wnt7b/Osr1/Wwtr1	9
24hr	GO:1902991	regulation of amyloid precursor protein catabolic process	13/1802	45/18112	0.000309978	0.00273437	Unc13a/Casp3/Olfm1/Lyn/Slc2a13/Epha4/Picalm/Clu/Gsap/Rtn3/Rock1/Hap1/Prnp	13
24hr	GO:0002698	negative regulation of immune effector process	26/1802	128/18112	0.000316587	0.00277913	Tgfb1/Il33/Anxa1/Havcr2/Grn/Cd300a/Ptprc/Fcgr2b/Hlx/Lgals3/Hmox1/Spi1/Ptpn6/Nckap1l/Parp3/Il4r/Lgals9/Tap1/Fgl2/Slamf8/Zc3h12a/Cuedc2/Cx3cr1/Vsir/Irak3/Zbtb7b	26
24hr	GO:0001889	liver development	44/1802	260/18112	0.00031665	0.00277913	Tgfb1/Cebpa/Ucp2/Aldh1a1/Rps16/Mki67/Ccnd1/Anxa1/Vtn/Npm1/Ezh1/Tk1/Runx1/Hlx/Rps24/Hmox1/Hmgcs2/Psmb9/Cebpb/Frzb/Pcna/Itpr1/Rpl7/Ak2/Rps6ka1/E2f7/Myc/Hmgcs1/Lims1/Il18/Tyms/Rpl18/Acat1/Thra/Plau/Nfkbia/Ptpn3/Hmgcl/Rap1a/Jun/Hmbs/Cobl/Ada/Hhex	44
24hr	GO:0031638	zymogen activation	18/1802	75/18112	0.000316855	0.00277913	Furin/Pycard/Cyfip2/Serpine1/F10/S100a10/Bak1/Ripk2/Nlrc4/Lgmn/Anxa2/Casp8/Plau/Oma1/Ctsz/Fadd/Ctsl/Vsir	18
24hr	GO:0048146	positive regulation of fibroblast proliferation	18/1802	75/18112	0.000316855	0.00277913	Tgfb1/Cdc6/Sphk1/Serpine1/Ccnb1/Rps3a/Cdkn1a/Myc/Anxa2/Tgif1/Cdk4/Rasgrf1/Pml/Cdk6/Ccna2/Itgb3/Jun/Nras	18
24hr	GO:0031503	protein-containing complex localization	36/1802	200/18112	0.000325076	0.00284602	Tyrobp/Cacng3/Ezr/Cnih2/Npm1/Nptx1/Kalrn/Nptx2/Camk2a/Wasl/Hpca/Akap5/Birc5/Tnfaip2/Map2k1/Synj1/Lrrc7/Lgi1/Cplx1/Xpo1/Dnm3/Rab8a/Itgb3/Tub/Hap1/Rap1a/Mapk10/Ghsr/Arc/Neto1/Usp46/Ssx2ip/Vamp2/Nop9/Cacng2/Shisa6	36
24hr	GO:0090316	positive regulation of intracellular protein transport	33/1802	178/18112	0.000325866	0.00284602	Tgfb1/Bag3/Kif20b/Myo1c/Ccl2/Brca1/Hcls1/Camk4/Ect2/Sh3glb1/Cdk1/Hpca/Akap5/Rac2/Flna/Plk3/Ank3/Ipo5/Prkcd/Edem1/Ptgs2/Chrm1/Jak2/Anp32b/Zc3h12a/Kif3a/Srebf2/Tnfrsf1a/Tcaf1/Prnp/Vamp2/Micall2/Pak1	33
24hr	GO:1904064	positive regulation of cation transmembrane transport	33/1802	178/18112	0.000325866	0.00284602	Cacng3/P2ry6/Gal/Ccl2/Stac2/Tesc/Cacnb2/Plcg2/Cx3cl1/Amigo1/Gstm7/Flna/Ank3/Plp1/Kcnc1/Atp1b1/Asic2/Kcnip2/Stac/Dmd/Trpc1/Hap1/Ikbkb/Arc/Kcne2/Ryr2/Bax/Cacna2d1/Ctss/Trem2/Calm1/Cacng2/Kcnc2	33
24hr	GO:0051293	establishment of spindle localization	14/1802	51/18112	0.000331135	0.00288794	Plk1/Dynlt1/Spag5/Itgb1/Spry1/Sapcd2/Nusap1/Cenpa/Ndc80/Nde1/Cdk5rap2/Spdl1/Map4/Dync1h1	14
24hr	GO:0000075	cell cycle checkpoint	32/1802	171/18112	0.000335099	0.00291839	Plk1/Ccnd1/Rpl26/Aurkb/Cdc6/Brca1/Kntc1/Chek2/Dtl/Cdt1/Cenpe/Ccnb1/Cdkn1a/Cdk1/Bub1b/Rps27l/Ndc80/Trip13/Birc5/Plk3/Ttk/Cdk5rap2/Pml/Nabp1/Clspn/Ier3/Blm/Tp53/Spdl1/Fancd2/Anapc15/Zwilch	32
24hr	GO:0043331	response to dsRNA	15/1802	57/18112	0.000339951	0.00295647	Grin2a/Npm1/Zc3hav1/Grin2b/Ripk2/Stat1/Slc3a2/Irf1/Nfkbia/Gria1/Nfkb1/Ddx21/Cav1/Plin3/Irak3	15
24hr	GO:0050792	regulation of viral process	31/1802	164/18112	0.000343322	0.00298158	Zfp36/Fam111a/Dynlt1/Axl/Ch25h/Pfn1/Top2a/Kpna2/P4hb/Mx2/Mx1/Oas1a/Hmox1/Mdfic/Zc3hav1/Isg15/Rsad2/Pabpc1/Anxa2/Stat1/Oasl2/Lgals9/Oasl/Nectin1/Gsn/Trim32/Tyro3/Trim5/Trim34/Trim21/Ifitm3	31
24hr	GO:0044839	cell cycle G2/M phase transition	30/1802	157/18112	0.000350287	0.00303779	Rrm1/Plk1/Fbxo5/Atf5/Ccnd1/Aurkb/Cdc6/Npm1/Brca1/Chek2/Cenpf/Dtl/Nes/Ccnb1/Cdkn1a/Cdk1/Plcb1/Gadd45a/Cdk2/Ndc80/Birc5/Cdk4/Nabp1/Clspn/Ier3/Blm/Tp53/Ccna2/Cdc25a/Calm1	30
24hr	GO:0032479	regulation of type I interferon production	21/1802	95/18112	0.000353841	0.00306001	Pycard/Havcr2/Dhx58/Oas1a/Hmgb2/Syk/Cd14/Plcg2/Irf8/Zc3hav1/Isg15/Stat1/Myd88/Tlr7/Irf1/Rel/Pola1/Ptprs/Tlr2/Gapdh/Dhx33	21
24hr	GO:0032606	type I interferon production	21/1802	95/18112	0.000353841	0.00306001	Pycard/Havcr2/Dhx58/Oas1a/Hmgb2/Syk/Cd14/Plcg2/Irf8/Zc3hav1/Isg15/Stat1/Myd88/Tlr7/Irf1/Rel/Pola1/Ptprs/Tlr2/Gapdh/Dhx33	21
24hr	GO:0016079	synaptic vesicle exocytosis	29/1802	150/18112	0.000355718	0.00306764	Napa/Syt7/Prkcg/Prkca/Stxbp2/Unc13a/Rab3a/Cacnb2/Camk2a/Cacna1b/Cadps2/Otof/Syt1/Adcy1/Synj1/Cplx2/Sv2a/Htr1b/Cplx1/Apba2/Rap1a/Vamp2/Braf/Rap1b/Prkcb/Syt2/Calm1/Lrrk2/Stx1a	29
24hr	GO:0106106	cold-induced thermogenesis	29/1802	150/18112	0.000355718	0.00306764	Ucp2/Aldh1a1/Pctp/Adipoq/Cmklr1/Plac8/Rbpj/Syk/Gadd45g/Fabp4/Npr3/Fabp5/Id1/Cebpb/Nr1h3/Il4r/Il18/Thra/Jak2/Ppargc1b/Ogt/Oma1/Per2/Atf4/Adipor1/G0s2/Cav1/Dync1h1/Zbtb7b	29
24hr	GO:0050905	neuromuscular process	36/1802	201/18112	0.000358851	0.00309033	Tnni2/Aldh1a3/Myo7a/Grin2a/Rbfox1/Stac2/Tmem150c/Camk2b/Jph4/Mycbp2/Itpr1/Ctnna2/Atp2b2/Grin2b/Nr4a3/Penk/Scn8a/Chrna1/Kcnab2/Jph3/Fabp7/Nefl/Gch1/Map1a/Uchl1/Stac/Tifab/Herc1/Dmd/Myh10/Cntnap1/Ikbkb/Cfh/Aplp2/Dmpk/Uba5	36
24hr	GO:0031109	microtubule polymerization or depolymerization	26/1802	129/18112	0.000359643	0.00309283	Fbxo5/Fes/Kif18b/Ckap2/Map1b/Kif18a/Tpx2/Kif2c/Fgf13/Nde1/Ska2/Cdk5rap2/Tubb4a/Tppp/Mapt/Ccsap/Map1a/Cryab/Mapre1/Sgk1/Gda/Cav1/Mapre3/Apc2/Pak1/Nedd1	26
24hr	GO:0046928	regulation of neurotransmitter secretion	27/1802	136/18112	0.000360739	0.00309793	Prkcg/Sphk1/Prkca/Unc13a/Rab3a/Cacnb2/Camk2a/Cacna1b/Syn2/Syt1/Htr2c/Adcy1/Mctp1/Cplx2/Htr1b/Cplx1/Ppp1r9a/Kcnc3/Apba2/Rap1a/Braf/Rap1b/Pdyn/Prkcb/Calm1/Lrrk2/Stx1a	27
24hr	GO:0043491	protein kinase B signaling	38/1802	216/18112	0.00036171	0.00310117	Tgfb1/Axl/Pik3r5/Ccl2/Tmem100/Hcls1/Sh2b3/F10/Hbegf/Lox/Rasd2/Itgb1/Cx3cl1/Fgf2/Eng/Cass4/Ret/Pik3cd/Xdh/Pik3cg/Igfbp5/Plk3/Il18/Phlda3/Gpx1/Rack1/Zfp36l1/Gcnt2/Fam110c/Klf4/Tspyl5/Cxcl12/Tyro3/Cx3cr1/Fgfr1/Sesn1/Rcn3/Chi3l1	38
24hr	GO:0009267	cellular response to starvation	33/1802	179/18112	0.000362121	0.00310117	Ucp2/Ppp1r15a/Sphk1/Atf3/Impact/Rpl17/Foxo1/Sh3glb1/Cdkn1a/Sik1/Hspa5/Nfe2l2/Cadps2/Grin2b/Prkcd/Cpeb4/Tp53/Nuak2/Zc3h12a/Srebf2/Rnf152/Rps25/Slc38a3/Jun/Atf4/Sesn1/Cav1/Inhbb/Comt/Gabarapl1/Ctsl/Higd1a/Lrrk2	33
24hr	GO:0051098	regulation of binding	62/1802	404/18112	0.000368777	0.00315378	Plaur/Tgfb1/Plk1/Aurkb/Vtn/Adipoq/Hopx/Lif/Hmgb2/Gmnn/Lox/Hmox1/Cdt1/Nes/S100a10/Ppp3ca/Cdkn1a/B2m/Id1/Neurod1/Runx1t1/Ripk2/Sox11/Myc/Anxa2/Epha4/Hjurp/Epb41/Add2/Lgals9/Rack1/Cyld/Rpl11/Nek2/Msx1/Jak2/Blm/Mbd2/Styx/Klf4/Cald1/Rock1/Dysf/Eif3d/Ctsz/Per2/Mapre1/Jun/Trim21/Mmp9/Mfng/Txn1/Cav1/Adam15/Bax/Mapre3/Aplp2/Rap1gap/Ldlrap1/Calm1/Lrrk2/Tiam1	62
24hr	GO:0022406	membrane docking	20/1802	89/18112	0.000385614	0.00328866	Ezr/Stxbp2/Unc13a/Rab3a/Camk2a/Cav2/Syt1/Msn/Ndrg4/Cplx2/Rab3d/Rab3c/Rab8a/Rab13/Rock1/Plek/Vamp8/Vamp2/Calm1/Stx1a	20
24hr	GO:0043367	CD4-positive, alpha-beta T cell differentiation	20/1802	89/18112	0.000385614	0.00328866	Anxa1/Stat3/Runx1/Hlx/Cbfb/Ripk2/Rsad2/Nckap1l/Sash3/Il4r/Il18/Lgals9/Nfkbiz/Zc3h12a/Pla2g2d/Shb/Braf/Nlrp3/Ctsl/Zbtb7b	20
24hr	GO:0016601	Rac protein signal transduction	13/1802	46/18112	0.000393165	0.0033392	Dynlt1/Arhgap17/Rhoh/Aif1/Wasf1/Pik3cg/Rac2/Rasgrf1/Ogt/Ssx2ip/Cdh13/Brk1/Tiam1	13
24hr	GO:0034405	response to fluid shear stress	13/1802	46/18112	0.000393165	0.0033392	Tgfb1/Serpine1/Spp1/Ptk2b/Car2/Nfe2l2/Tfpi2/Ets1/Ptgs2/Plau/Ncf2/Klf4/Has2	13
24hr	GO:1900744	regulation of p38MAPK cascade	13/1802	46/18112	0.000393165	0.0033392	Ezr/Sphk1/Ncf1/Gadd45g/Spi1/Gadd45a/Xdh/Gadd45b/Cyld/Pja2/Sash1/Zc3h12a/Trem2	13
24hr	GO:0006936	muscle contraction	52/1802	325/18112	0.000394114	0.00334265	Tnni2/Sphk1/Stac2/Prkca/Ncf1/Atp2b4/Rgs2/Kit/Cd38/Tpm4/Myom2/Cacnb2/Shc1/Mybpc1/Scn3b/Scn2b/Tmod3/Fgf13/Atp1a2/Chrna1/Calcrl/Map2k1/Pkp2/Apbb1/Tmem38a/Ptgs2/Chrm3/Tnnt2/Atp1b1/Gsn/Pgr/Arhgap42/Kcnn2/Gpd1l/Zc3h12a/Atp2b1/Cald1/Stac/Tifab/Dmd/Ikbkb/Ghsr/Abat/Kcne2/Ryr2/Cav1/Stc1/Cacna2d1/Dmpk/Cacna1g/Ada/Calm1	52
24hr	GO:0014051	gamma-aminobutyric acid secretion	8/1802	20/18112	0.000397495	0.00335747	Trpc4/Slc6a1/Htr2c/Sv2a/Htr1b/Abat/Hrh3/Pak1	8
24hr	GO:0051383	kinetochore organization	8/1802	20/18112	0.000397495	0.00335747	Kntc1/Nuf2/Cdt1/Cenpe/Cenpa/Ndc80/Dlgap5/Smc4	8
24hr	GO:0072234	metanephric nephron tubule development	8/1802	20/18112	0.000397495	0.00335747	Lif/Fat4/Hes5/Calb1/Acat1/Wnt7b/Osr1/Wwtr1	8
24hr	GO:0099563	modification of synaptic structure	11/1802	35/18112	0.000399635	0.00337093	Baiap2/Pfn1/Kalrn/Synpo/Wasf1/Ctnna2/Camkv/Epha4/Cttnbp2/Myh10/Tiam1	11
24hr	GO:0060537	muscle tissue development	72/1802	487/18112	0.000400852	0.00337657	Tgfb1/Alpk3/Mir675/Rbfox1/Hlf/Rgs2/Hlx/Kcnk2/Cenpf/Atf3/Rbpj/Myom2/Lox/Itgb1/Calr/Fgf2/Ppp3ca/Ccnb1/Lmna/S1pr1/Pim1/Cdk1/Sik1/Eng/Cav2/Ybx3/Fos/Sox11/Hdac9/Naca/Myc/Maff/Klhl40/Igfbp5/Egr2/Chrna1/Pkp2/Kcnab1/Sav1/Gpx1/Ctsb/Cyp26b1/Fzd7/Tnnt2/Ifrd1/Rbm24/Adamts9/Dysf/Dmd/Myh10/Cntnap1/Chd7/Tbx18/Fgfr1/Cacybp/Tgfbr2/Mef2a/Ifitm3/Heyl/Nras/Osr1/Pdlim5/Ryr2/Cav1/Efemp2/Sorbs2/Nr2f2/Cops2/Csf1r/Rcan1/…	72
24hr	GO:1901216	positive regulation of neuron death	27/1802	137/18112	0.000407479	0.00342772	Tyrobp/Grn/Tp53bp2/Fcgr2b/Casp3/Mybl2/Grin2b/Bag1/C1qa/Fos/Casp1/Picalm/Il18/Casp8/Clu/Capn2/Mapt/Tp53/Ncf2/Tnfrsf1a/Ctsz/Ikbkb/Jun/Atf4/Prnp/Ppp1r13b/Bax	27
24hr	GO:0061008	hepaticobiliary system development	44/1802	263/18112	0.000408497	0.00343159	Tgfb1/Cebpa/Ucp2/Aldh1a1/Rps16/Mki67/Ccnd1/Anxa1/Vtn/Npm1/Ezh1/Tk1/Runx1/Hlx/Rps24/Hmox1/Hmgcs2/Psmb9/Cebpb/Frzb/Pcna/Itpr1/Rpl7/Ak2/Rps6ka1/E2f7/Myc/Hmgcs1/Lims1/Il18/Tyms/Rpl18/Acat1/Thra/Plau/Nfkbia/Ptpn3/Hmgcl/Rap1a/Jun/Hmbs/Cobl/Ada/Hhex	44
24hr	GO:0001960	negative regulation of cytokine-mediated signaling pathway	16/1802	64/18112	0.000410756	0.00344449	Parp14/Adipoq/Sh2b3/Oas1a/Ptprc/Il1rn/Usp18/Isg15/Nlrc5/Slit3/Ttll12/Slit2/Cav1/Nol3/Trem2/Naip6	16
24hr	GO:0045185	maintenance of protein location	21/1802	96/18112	0.000411148	0.00344449	Tacc3/Pex5l/Hspa5/Tmsb10/Hk2/Tspo/Twf1/Flna/Lgals9/Ank3/Pml/Thra/Vps13d/Gsn/Nfkbia/Nfkbib/Rit2/Txn1/Cav1/Srgn/Chrd	21
24hr	GO:0014003	oligodendrocyte development	15/1802	58/18112	0.000416903	0.00348323	Tgfb1/Cd9/Lyn/Hes5/Sox11/Hdac11/Clu/Plp1/Tppp/Gsn/Kcnq3/Gstp1/Cntnap1/B4galt6/Tlr2	15
24hr	GO:0043666	regulation of phosphoprotein phosphatase activity	15/1802	58/18112	0.000416903	0.00348323	Cd33/Ppp1r15a/Ppp1r1b/Cd300a/Ptprc/Nckap1l/Gnai2/Gna12/Jak2/Rock1/Ikbkb/Ppp4r4/Rcan1/Cry2/Calm1	15
24hr	GO:0048511	rhythmic process	61/1802	398/18112	0.000423824	0.00353626	Aldh1a1/Prkcg/Axl/Atf5/Anxa1/Grin2a/Hlf/Top2a/Nrip1/Adamts1/Runx1/Adipoq/Mycbp2/Casp3/Nfil3/Crem/Cdk1/Sik1/Hspa5/Id1/Ptgds/Pcna/Grin2b/Ncoa1/Tef/Casp1/Cenpi/Adcy1/Egr2/Cdk4/Il18/Tyms/Clu/Arntl2/Ets1/Pml/Rack1/Dpyd/Bhlhe41/Slit3/Kcna2/Inhba/Chrm1/Ogt/Pgr/Enpp2/Tp53/Impdh2/Tyro3/Mapk10/Per2/Slit2/Jun/Atf4/Rpe65/Npas2/Crtc1/Has2/Cry2/Ada/Capn5	61
24hr	GO:0046641	positive regulation of alpha-beta T cell proliferation	10/1802	30/18112	0.000430186	0.00357002	Ptprc/Syk/Ripk2/Rasal3/Il18/Lgals9/Jak2/Blm/Tyk2/Tgfbr2	10
24hr	GO:0090330	regulation of platelet aggregation	10/1802	30/18112	0.000430186	0.00357002	Prkca/Sh2b3/Syk/Cd9/Lyn/Pdpn/Prkcd/Jak2/Dmtn/Abat	10
24hr	GO:0099633	protein localization to postsynaptic specialization membrane	10/1802	30/18112	0.000430186	0.00357002	Cacng3/Nptx1/Kalrn/Nptx2/Camk2a/Map2k1/Lgi1/Rap1a/Ghsr/Cacng2	10
24hr	GO:0099645	neurotransmitter receptor localization to postsynaptic specialization membrane	10/1802	30/18112	0.000430186	0.00357002	Cacng3/Nptx1/Kalrn/Nptx2/Camk2a/Map2k1/Lgi1/Rap1a/Ghsr/Cacng2	10
24hr	GO:0007088	regulation of mitotic nuclear division	23/1802	110/18112	0.000445409	0.00367797	Plk1/Kif20b/Fbxo5/Mki67/Aurkb/Sphk1/Kntc1/Cdt1/Cenpe/Ccnb1/Bub1b/Nusap1/Cav2/Nme6/Ndc80/Trip13/Birc5/Ttk/Cdk5rap2/Spdl1/Il1a/Anapc15/Zwilch	23
24hr	GO:0072676	lymphocyte migration	23/1802	110/18112	0.000445409	0.00367797	Itgal/Dock8/Pycard/Ch25h/Stk10/Ccl2/Cxcl16/Myo1g/Ripk3/Ptk2b/Cx3cl1/S1pr1/Aif1/Wasl/Msn/Lgals9/Ccl6/Cd200r1/Itgb3/Cxcl12/Cxcl14/Fut4/Fadd	23
24hr	GO:0050920	regulation of chemotaxis	41/1802	241/18112	0.000445579	0.00367797	Tgfb1/Ccl2/Prkca/Serpine1/Cmklr1/Hspb1/Ptk2b/Mycbp2/Camk1d/Cx3cl1/Calr/Fgf2/S1pr1/Aif1/Spi1/Wasl/Lyn/Rin3/Lgmn/Nckap1l/Rac2/Scg2/Lgals9/Slamf8/Gstp1/Dysf/Sema6d/Cxcl12/Ninj1/Cx3cr1/Slit2/Fgfr1/Cxcl14/Sema6b/Cdh13/Plxna3/Ryk/Csf1r/C3ar1/Trem2/Tiam1	41
24hr	GO:0060047	heart contraction	41/1802	241/18112	0.000445579	0.00367797	Tnni2/Prkca/Atp2b4/Rgs2/Hopx/Cacnb2/Hbegf/Cacna1b/Scn3b/Scn2b/Fgf13/Cacna1e/Atp1a2/Adra1d/Pkp2/Gpx1/Thra/Gch1/Tmem38a/Nos1ap/Chrm3/Jak2/Tnnt2/Atp1b1/Apln/Gsn/Kcnn2/Gpd1l/Zc3h12a/Dmd/Tbx18/Mef2a/Kcne2/Ryr2/Cav1/Stc1/Cacna2d1/Dmpk/Cacna1g/Ada/Calm1	41
24hr	GO:0030183	B cell differentiation	29/1802	152/18112	0.000447345	0.00368761	Card11/Ptprc/Ikzf1/Kit/Rbpj/Ptk2b/Syk/Nfatc1/Plcg2/Irf8/Bak1/Spi1/Ptpn6/Tcf3/Nckap1l/Cmtm7/Inpp5d/Cyld/Slamf8/Tcirg1/Zfp36l1/Tp53/Dock11/Bcl11a/Mfng/Bax/Laptm5/Ada/Hhex	29
24hr	GO:0043266	regulation of potassium ion transport	24/1802	117/18112	0.00045497	0.00374545	Gal/Kcnip4/Ptk2b/Itgb1/Amigo1/Akap5/Cd63/Kcns2/Flna/Kcnab2/Kcnab1/Ank3/Kcnc1/Atp1b1/Kcnn2/Kcnip2/Neto1/Atf4/Prnp/Kcne2/Vamp2/Cav1/Trem2/Kcnc2	24
24hr	GO:0009394	2'-deoxyribonucleotide metabolic process	12/1802	41/18112	0.000459219	0.00376241	Rrm1/Ak2/Rrm2/Xdh/Dnph1/Dtymk/Tyms/Pnp/Dpyd/Dctpp1/Gda/Ada	12
24hr	GO:1904707	positive regulation of vascular associated smooth muscle cell proliferation	12/1802	41/18112	0.000459219	0.00376241	P2ry6/Adamts1/Fgf2/Nr4a3/Igfbp5/Gnai2/Jak2/Htr1b/Jun/Mmp9/Ldlrap1/Pak1	12
24hr	GO:0016032	viral process	53/1802	335/18112	0.000459327	0.00376241	Zfp36/Fam111a/Dynlt1/Axl/Furin/Uvrag/Ch25h/Pfn1/Top2a/Kpna2/P4hb/Mx2/Mx1/Oas1a/Hmox1/Dync1i1/Mdfic/Cav2/Zc3hav1/Isg15/Siva1/Rsad2/Myc/Pabpc1/Anxa2/Stat1/Slc3a2/Oasl2/Tyms/Lgals9/Eif3b/Oasl/Ctsb/Nectin1/Gsn/Trim32/Tp53/Rrp1b/Zc3h12a/Itgb3/Eif3d/Tyro3/Trim5/Jun/Trim34/Trim21/Mmp9/Ifitm3/Vamp8/Cav1/Csf1r/Ctsl/Psmc3	53
24hr	GO:0070301	cellular response to hydrogen peroxide	27/1802	138/18112	0.000459471	0.00376241	Axl/Anxa1/Sphk1/Rnf112/Serpine1/Hspb1/Ripk3/Klf6/Impact/Foxo1/Ect2/Cdk1/Nfe2l2/Pcna/Nr4a3/Ripk1/Il18/Ets1/Rack1/Prkcd/Tp53/Klf4/Txn1/Cfh/Oser1/Nol3/Lrrk2	27
24hr	GO:0051897	positive regulation of protein kinase B signaling	25/1802	124/18112	0.000460152	0.00376299	Tgfb1/Axl/Pik3r5/Hcls1/F10/Hbegf/Rasd2/Itgb1/Cx3cl1/Fgf2/Eng/Cass4/Ret/Pik3cd/Pik3cg/Igfbp5/Il18/Gpx1/Gcnt2/Fam110c/Tspyl5/Cxcl12/Cx3cr1/Fgfr1/Chi3l1	25
24hr	GO:0071677	positive regulation of mononuclear cell migration	17/1802	71/18112	0.00047391	0.00387037	Tgfb1/Dock8/Pycard/Ccl2/Serpine1/Lgals3/Ptk2b/Calr/Aif1/Spi1/Lgmn/Lgals9/Itgb3/Cxcl12/Cx3cr1/Cxcl14/Fadd	17
24hr	GO:0032757	positive regulation of interleukin-8 production	16/1802	65/18112	0.000495264	0.00403942	Pycard/Stat3/Adipoq/Serpine1/Syk/Cd14/Clec7a/Ripk1/Il18/Myd88/Lgals9/Tlr7/Nod1/Tlr2/Fadd/Chi3l1	16
24hr	GO:0051047	positive regulation of secretion	64/1802	425/18112	0.000502549	0.00409342	Tgfb1/Cd33/Syt7/Ezr/Gal/Sphk1/Rph3al/Prkca/Pcp4/Runx1/Stxbp2/Fcer1g/Lif/Spp1/Cd38/Lgals3/Unc13a/Rab3a/Cacnb2/Syk/Cyba/Pex5l/Itgb2/Cacna1b/Slc6a1/Cadps2/Grin2b/Fgr/Camk2n1/Sdc1/Vsnl1/Sox11/Syt1/Scamp5/Plcd1/Htr2c/Il4r/Kcnn4/Unc13d/Cd2ap/Apbb1/Gnai2/Pfkm/Nell2/Jak2/Apln/Sdc4/Rab3d/Il1a/Cxcl12/Myh10/Fgfr1/Vamp8/Abat/Cntf/Tlr2/Inhbb/Comt/Rab27a/Trem2/Cacna1g/Sstr4/Adcy8/Stx1a	64
24hr	GO:0043647	inositol phosphate metabolic process	15/1802	59/18112	0.000508299	0.00412572	Itpkc/P2ry6/Plcb3/Ptk2b/Plcg2/Fgf2/Itpka/Plcb1/Adcyap1r1/Pth1r/Plcd1/Synj1/Ip6k2/Plek/Synj2	15
24hr	GO:0042307	positive regulation of protein import into nucleus	14/1802	53/18112	0.000509454	0.00412572	Tgfb1/Bag3/Brca1/Hcls1/Ect2/Cdk1/Akap5/Flna/Ipo5/Prkcd/Ptgs2/Jak2/Zc3h12a/Tnfrsf1a	14
24hr	GO:0045124	regulation of bone resorption	14/1802	53/18112	0.000509454	0.00412572	Prkca/Spp1/Cd38/Syk/Car2/S1pr1/Csk/Tf/Inpp5d/Fcgr3a/Ppargc1b/Itgb3/Csf1r/Oscar	14
24hr	GO:0042102	positive regulation of T cell proliferation	23/1802	111/18112	0.00050986	0.00412572	Itgal/Pycard/Anxa1/Havcr2/Card11/Ptprc/Syk/Aif1/Ripk2/Nckap1l/Rasal3/Sash3/Il18/Lgals9/Pnp/Jak2/Blm/Il1a/Tyk2/Tgfbr2/Cd86/Nck2/Fadd	23
24hr	GO:0106027	neuron projection organization	23/1802	111/18112	0.00050986	0.00412572	Arhgap33/Grin2a/Baiap2/Kalrn/Fcgr2b/Camk2b/Itpka/Lzts3/Wasl/Grin2b/Lgmn/Abcd2/Epha4/Ppp1r9a/Dnm3/Map1a/Arc/Srcin1/Prnp/Pdlim5/Trem2/Lrrk2/Tiam1	23
24hr	GO:0001776	leukocyte homeostasis	24/1802	118/18112	0.000518229	0.00418794	Tgfb1/Axl/Anxa1/Sh2b3/Fcgr2b/Fcer1g/Ripk3/Casp3/Bak1/Cd44/Lyn/Pik3cd/Siva1/Nckap1l/Il18/Sh2b2/Lgals9/Tcirg1/Dock11/Ikbkb/Cfh/Bax/Fadd/Ada	24
24hr	GO:0001866	NK T cell proliferation	6/1802	12/18112	0.000523328	0.00421258	Rasal3/Elf4/Il18/Jak2/Tyk2/Zbtb7b	6
24hr	GO:0009120	deoxyribonucleoside metabolic process	6/1802	12/18112	0.000523328	0.00421258	Tk1/Xdh/Pnp/Dpyd/Gda/Ada	6
24hr	GO:0051133	regulation of NK T cell activation	6/1802	12/18112	0.000523328	0.00421258	Cd300a/Rasal3/Il18/Jak2/Tyk2/Zbtb7b	6
24hr	GO:0040001	establishment of mitotic spindle localization	11/1802	36/18112	0.000524237	0.0042144	Plk1/Dynlt1/Itgb1/Spry1/Sapcd2/Nusap1/Cenpa/Ndc80/Nde1/Cdk5rap2/Spdl1	11
24hr	GO:0002090	regulation of receptor internalization	18/1802	78/18112	0.000528033	0.00422234	Nsf/Ankrd13a/Syk/Plcg2/Necab2/Sh3gl2/Hpca/Akap5/Rin3/Cd63/Anxa2/Synj1/Apln/Itgb3/Hap1/Arc/Usp46/Ubqln2	18
24hr	GO:0038034	signal transduction in absence of ligand	18/1802	78/18112	0.000528033	0.00422234	Bag3/Cx3cl1/Bak1/Ret/Bcl2a1/Ripk1/Bok/Ppp2r1a/Bcl2l2/Inhba/Il1a/Ctnna1/Cx3cr1/Fgfr1/Agap2/Bax/Fadd/Map2k5	18
24hr	GO:0060191	regulation of lipase activity	18/1802	78/18112	0.000528033	0.00422234	Anxa1/Rgs2/Camk2b/Fgf2/Rhoc/Sort1/Nr1h3/Adcyap1r1/Hpca/Hdac9/Plcd1/Abhd5/Gna13/Pla2g5/Fgfr1/Cd86/Angptl4/Arf4	18
24hr	GO:0097192	extrinsic apoptotic signaling pathway in absence of ligand	18/1802	78/18112	0.000528033	0.00422234	Bag3/Cx3cl1/Bak1/Ret/Bcl2a1/Ripk1/Bok/Ppp2r1a/Bcl2l2/Inhba/Il1a/Ctnna1/Cx3cr1/Fgfr1/Agap2/Bax/Fadd/Map2k5	18
24hr	GO:0009743	response to carbohydrate	57/1802	369/18112	0.000528648	0.00422234	Tgfb1/Ucp2/Ppp1r15a/Grin2a/Ccl2/Prkca/Nptx1/Adipoq/Serpine1/Ptk2b/Casp3/Cdt1/Cyba/Hmgcs2/Ppp3ca/Map1b/Plcb1/Acvr1c/Neurod1/Slc6a1/Grin2b/Lyn/Camk2n1/Vsnl1/Myc/Birc5/Cacna1e/Calcrl/Got1/Gpx1/Ctsb/Ptprn2/Rack1/Prkcd/Ptgs2/Plau/Ogt/Zfp36l1/Ncf2/Il1a/Gstp1/Gjb6/Rap1a/Tgfbr2/Nfkb1/Hmbs/Mef2a/Slc2a3/Txn1/Vamp2/Rap1b/Map4k4/Prkcb/Ctsl/Trem2/Tiam1/Adcy8	57
24hr	GO:0007292	female gamete generation	33/1802	183/18112	0.000545536	0.00435159	Plk1/Fbxo5/Top2a/Nrip1/Adamts1/Runx1/Aspm/Rgs2/Ptk2b/Cenpe/Ccnb1/Cdk1/Cdc20/Akap5/Myc/Cdk2/Ndc80/Zfx/Trip13/Il4r/Ttk/Etv6/Ppp2r1a/Ptgs2/Plau/Inhba/Pgr/Shb/Mlh1/Fosl1/Inhbb/Cpeb1/H3f3b	33
24hr	GO:1903362	regulation of cellular protein catabolic process	43/1802	259/18112	0.000556513	0.00443341	Ctsc/Plk1/Il33/Ezr/Prkcg/Furin/Pbk/Ptk2b/Cdc20/Rps7/Trib1/Mgat3/Cdk2/Anxa2/Klhl40/Epha4/Msn/Rpl23/Plk3/Clu/Gpx1/Pml/Rack1/Zer1/Rpl11/Gna12/Rnf14/Ogt/Xpo1/Styx/Map1a/Zfand2a/Psme2/Anks1a/Kcne2/Cav1/Ubqln2/Laptm5/Trem2/Psmc3/Lrrk2/Rhbdf1/Rnft2	43
24hr	GO:0006940	regulation of smooth muscle contraction	17/1802	72/18112	0.000563754	0.0044853	Sphk1/Ncf1/Rgs2/Kit/Shc1/Atp1a2/Calcrl/Map2k1/Ptgs2/Chrm3/Pgr/Arhgap42/Atp2b1/Ghsr/Abat/Cav1/Ada	17
24hr	GO:1900182	positive regulation of protein localization to nucleus	22/1802	105/18112	0.000569673	0.00452655	Tgfb1/Bag3/Npm1/Brca1/Hcls1/Lif/Ect2/Cdk1/Cav2/Akap5/Flna/Cd2ap/Ipo5/Prkcd/Ptgs2/Jak2/Ogt/Zc3h12a/Rock1/Tnfrsf1a/Wwtr1/Glis2	22
24hr	GO:0030833	regulation of actin filament polymerization	28/1802	147/18112	0.000571483	0.00453509	Arhgap18/Vasp/Pycard/Myo1c/Baiap2/Cyfip2/Pfn1/Hcls1/Arpc1b/Ptk2b/Cotl1/Capg/Tmsb10/Kank4/Nckap1l/Twf1/Tmod3/Add2/Prkcd/Capza1/Gsn/Ppp1r9a/Sptan1/Snx9/Slit2/Daam2/Nck2/Tlr2	28
24hr	GO:0032088	negative regulation of NF-kappaB transcription factor activity	19/1802	85/18112	0.000572648	0.00453849	Pycard/Havcr2/Cmklr1/Otulin/Spi1/Mturn/Siva1/Nlrc5/Cyld/Nfkbia/Irak2/Klf4/Zc3h12a/Anxa4/Trim21/Nfkbib/Map2k5/Nlrp3/Irak3	19
24hr	GO:0033137	negative regulation of peptidyl-serine phosphorylation	10/1802	31/18112	0.000578907	0.00457633	Bak1/Gadd45a/Rack1/Ogt/Gpd1l/Dmtn/Dmd/Nck2/Cav1/Bax	10
24hr	GO:0086010	membrane depolarization during action potential	10/1802	31/18112	0.000578907	0.00457633	Cacnb2/Scn8a/Scn3b/Scn2b/Ank3/Ptpn3/Scn2a/Ywhah/Cacna2d1/Cacna1g	10
24hr	GO:0019692	deoxyribose phosphate metabolic process	12/1802	42/18112	0.000585353	0.00461545	Rrm1/Ak2/Rrm2/Xdh/Dnph1/Dtymk/Tyms/Pnp/Dpyd/Dctpp1/Gda/Ada	12
24hr	GO:0070570	regulation of neuron projection regeneration	12/1802	42/18112	0.000585353	0.00461545	Grn/Spp1/Epha4/Flna/Klk8/Map2k1/Rtn4r/Klf4/Ptprs/Cntf/Braf/Map4k4	12
24hr	GO:0034767	positive regulation of ion transmembrane transport	35/1802	199/18112	0.000607535	0.00477845	Cacng3/P2ry6/Gal/Ccl2/Stac2/Tesc/Cacnb2/Plcg2/Itgb1/Cx3cl1/Amigo1/Gstm7/Flna/Ank3/Plp1/Kcnc1/Atp1b1/Asic2/Kcnip2/Stac/Dmd/Trpc1/Hap1/Ikbkb/Tcaf1/Arc/Kcne2/Ryr2/Bax/Cacna2d1/Ctss/Trem2/Calm1/Cacng2/Kcnc2	35
24hr	GO:1900242	regulation of synaptic vesicle endocytosis	9/1802	26/18112	0.000607575	0.00477845	Slc17a7/Syt7/Dnm1/Scamp5/Picalm/Syt11/Rock1/Calm1/Lrrk2	9
24hr	GO:0010810	regulation of cell-substrate adhesion	40/1802	237/18112	0.000611225	0.00480103	Vtn/P4hb/Serpine1/Spp1/Ptk2b/Itgb1/Calr/S100a10/Cass4/Fbln2/Col16a1/Pdpn/Rac2/Flna/Lims1/Col1a1/Unc13d/Rin2/Fzd7/Cdk6/Plau/Jak2/Sdc4/Gcnt2/Enpp2/Dmtn/Ndnf/Rock1/Itgb3/Dmd/L1cam/Ninj1/Coro2b/Ajap1/Has2/Adam15/Cdh13/Braf/Efemp2/Map4k4	40
24hr	GO:0002548	monocyte chemotaxis	15/1802	60/18112	0.000616267	0.00481768	Anxa1/Ccl2/Serpine1/Lgals3/Myo9b/Cx3cl1/Aif1/Lyn/Lgmn/Ccl6/Slamf8/Cxcl12/Ninj1/Cx3cr1/Slit2	15
24hr	GO:0048278	vesicle docking	15/1802	60/18112	0.000616267	0.00481768	Stxbp2/Unc13a/Rab3a/Camk2a/Cav2/Syt1/Ndrg4/Cplx2/Rab3d/Rab3c/Rab8a/Rab13/Plek/Vamp2/Stx1a	15
24hr	GO:0001893	maternal placenta development	13/1802	48/18112	0.000617251	0.00481768	Serpine1/Lif/Vim/Junb/Tcf23/Stc2/Ctsb/Ptgs2/Ghsr/Gjb2/Stc1/Nr2f2/Ctsl	13
24hr	GO:0003254	regulation of membrane depolarization	13/1802	48/18112	0.000617251	0.00481768	B2m/Tspo/Scn3b/Scn2b/Got1/Bok/Ank3/Rack1/Hsh2d/Gpd1l/Ptpn3/Cacna1g/Lrrk2	13
24hr	GO:1902895	positive regulation of pri-miRNA transcription by RNA polymerase II	13/1802	48/18112	0.000617251	0.00481768	Tgfb1/Stat3/Spi1/Fos/Myc/Ets1/Apln/Tp53/Klf4/Srebf2/Jun/Nfkb1/Fosl1	13
24hr	GO:0007254	JNK cascade	32/1802	177/18112	0.000627176	0.00488279	Pycard/Ncf1/Fcgr2b/Ptk2b/Gadd45g/Plcb1/Rasgrp1/Dusp15/Mdfic/Mturn/Gadd45a/Ltbr/Ripk2/Trib1/Gadd45b/Ripk1/Mapk8ip2/Myd88/Aida/Cyld/Tlr7/Pja2/Il1a/Nod1/Gstp1/Wnt7b/Mapk10/Nfkb1/Map4k4/Irak4/Lrrk2/Naip6	32
24hr	GO:0010594	regulation of endothelial cell migration	32/1802	177/18112	0.000627176	0.00488279	Tgfb1/Anxa1/Grn/Prkca/Hspb1/Atp2b4/Anxa3/Ptk2b/Hmox1/Calr/Fgf2/Nfe2l2/Gadd45a/Plpp3/Pik3cd/Pik3cg/Hdac9/Lgmn/Amot/Ets1/Rin2/Sash1/Ptgs2/Klf4/Adamts9/Zc3h12a/Itgb3/Slit2/Fgfr1/Stc1/Nr2f2/Map2k5	32
24hr	GO:0048813	dendrite morphogenesis	34/1802	192/18112	0.000636198	0.00494678	Arhgap33/Baiap2/Kalrn/Cux1/Camk2b/Dcdc2/Camk2a/Itgb1/Ppp3ca/Celsr2/Sh3glb1/Itpka/Id1/Lzts3/Wasl/Ctnna2/Akap5/Epha4/Picalm/Mapk8ip2/Ppp1r9a/Dnm3/Lzts1/Ywhah/Arc/Srcin1/Mef2a/Sgk1/Pdlim5/Prex2/Rere/Lrrk2/Kidins220/Tiam1	34
24hr	GO:0010770	positive regulation of cell morphogenesis involved in differentiation	22/1802	106/18112	0.000652539	0.00506745	Baiap2/P4hb/Kalrn/Cux1/Camk2b/Calr/S100a10/Sh3glb1/Itpka/Cass4/Akap5/Epha4/Flna/Lims1/Unc13d/Enpp2/Dmtn/Itgb3/Sgk1/Has2/Braf/Tiam1	22
24hr	GO:0018210	peptidyl-threonine modification	25/1802	127/18112	0.000667226	0.00517499	Tgfb1/Plk1/Ppp1r15a/Sphk1/Prkca/Lmtk2/Camk2a/Foxo1/Cdk1/Ripk2/Ttk/Map2k1/Prkcd/Galnt1/Ogt/Clk1/Dmtn/Rock1/Tgfbr2/Galnt16/Prkcb/Chi3l1/Lrrk2/Galnt13/Vrk1	25
24hr	GO:0010922	positive regulation of phosphatase activity	11/1802	37/18112	0.00067967	0.00524511	Cd33/Ppp1r15a/Cd300a/Ptprc/Ripk3/Gna12/Jak2/Ppargc1b/Rock1/Plek/Calm1	11
24hr	GO:0030728	ovulation	11/1802	37/18112	0.00067967	0.00524511	Nrip1/Adamts1/Runx1/Rgs2/Myc/Il4r/Ptgs2/Plau/Inhba/Pgr/Inhbb	11
24hr	GO:0045920	negative regulation of exocytosis	11/1802	37/18112	0.00067967	0.00524511	Anxa1/Cd300a/Hmox1/Ppp3ca/Spi1/Nckap1l/Lgals9/Gnai2/Rap1a/Braf/Rap1b	11
24hr	GO:1902003	regulation of amyloid-beta formation	11/1802	37/18112	0.00067967	0.00524511	Casp3/Olfm1/Slc2a13/Epha4/Picalm/Clu/Gsap/Rtn3/Rock1/Hap1/Prnp	11
24hr	GO:0051346	negative regulation of hydrolase activity	59/1802	389/18112	0.000681315	0.00525124	Plaur/Ppp1r15a/Furin/Serpinh1/Anxa1/Vtn/Ppp1r1b/Grn/Serpine1/Rgs2/Serpinb1a/Camk2a/Spry1/Sort1/Cst7/Cd44/Tfpi2/Rps6ka1/LOC299282/Hdac9/Nckap1l/Anxa2/Sh3bp4/Amot/Picalm/Birc5/Cst6/Gpx1/C3/Ctsb/Ptprn2/Pttg1/Gnai2/Prdx5/Ptgs2/Wnt9a/Ppp1r36/Rrp1b/Klf4/Crim1/Rock1/Cryab/Cstb/Birc3/Ikbkb/Mmp9/Ube2o/Prnp/Ppp4r4/Lxn/Aplp2/Angptl4/Map2k5/Gpc3/Nol3/Gapdh/Cry2/Lrrk2/Naip6	59
24hr	GO:0046330	positive regulation of JNK cascade	21/1802	100/18112	0.000728951	0.00561137	Pycard/Ncf1/Fcgr2b/Ptk2b/Gadd45g/Plcb1/Rasgrp1/Dusp15/Mturn/Gadd45a/Ltbr/Ripk2/Gadd45b/Ripk1/Myd88/Pja2/Il1a/Nod1/Wnt7b/Map4k4/Naip6	21
24hr	GO:0010762	regulation of fibroblast migration	12/1802	43/18112	0.000739315	0.00566992	Akap12/Tgfb1/Itgb1/Fgf2/Arhgap4/Gna12/Sdc4/Dmtn/Itgb3/Fgfr1/Braf/Pak1	12
24hr	GO:0014046	dopamine secretion	12/1802	43/18112	0.000739315	0.00566992	Syt7/Syt17/Pcp4/Rab3a/Syt1/Syt11/Kcna2/Htr1b/Cxcl12/Abat/Prkcb/Syt2	12
24hr	GO:0014059	regulation of dopamine secretion	12/1802	43/18112	0.000739315	0.00566992	Syt7/Syt17/Pcp4/Rab3a/Syt1/Syt11/Kcna2/Htr1b/Cxcl12/Abat/Prkcb/Syt2	12
24hr	GO:0032481	positive regulation of type I interferon production	15/1802	61/18112	0.000743155	0.00569229	Dhx58/Oas1a/Hmgb2/Syk/Cd14/Plcg2/Zc3hav1/Isg15/Stat1/Myd88/Tlr7/Irf1/Tlr2/Gapdh/Dhx33	15
24hr	GO:0006906	vesicle fusion	22/1802	107/18112	0.000745662	0.00570441	Syt7/Uvrag/Anxa1/Sphk1/Rab7b/Rab3a/Cav2/Vamp1/Syt1/Anxa2/Syt11/Pla2g5/Cplx2/Cplx1/Rab8a/Rab13/Vamp3/Dysf/Vamp8/Vamp2/Syt2/Stx1a	22
24hr	GO:0021537	telencephalon development	53/1802	342/18112	0.000753885	0.00575636	Slc8a2/Atf5/Aldh1a3/Grin2a/Ezh1/Atp2b4/Aspm/Anxa3/Tacc3/Casp3/Bhlhe22/Fat4/Plcb1/Acvr1c/Neurod1/Neurod6/Grin2b/Nr4a3/Hes5/Akap5/Ncoa1/Bcl11b/Bcl2a1/Nrgn/Flna/Fgf13/Nde1/Atp1a2/Nefm/Nefl/Inhba/Rtn4r/Kif3a/Draxin/Trappc9/Cxcl12/Dmd/Myh10/Ptprs/Chd7/Cx3cr1/Slit2/Fgfr1/Sema6b/Atic/Slc2a3/Pfdn1/Bax/Plxna3/Ryk/Csf1r/Secisbp2/Lrrk2	53
24hr	GO:0001820	serotonin secretion	7/1802	17/18112	0.00075432	0.00575636	Cd300a/Fcer1g/Lgals3/Syk/Htr1b/Fcgr2a/Hrh3	7
24hr	GO:0090329	regulation of DNA-dependent DNA replication	14/1802	55/18112	0.00076349	0.00579392	Fbxo5/Npm1/Gmnn/Cdt1/Gins1/Pcna/E2f7/Cdk2/Rfc3/Blm/Gins4/Fgfr1/Slfn13/Rfc4	14
24hr	GO:0007080	mitotic metaphase plate congression	13/1802	49/18112	0.000764628	0.00579392	Eml3/Kif22/Aurkb/Nuf2/Cdt1/Cenpe/Ccnb1/Kifc1/Kif18a/Kif2c/Cdca8/Ndc80/Spdl1	13
24hr	GO:0010543	regulation of platelet activation	13/1802	49/18112	0.000764628	0.00579392	Prkca/Sh2b3/Fcer1g/Syk/Cd9/Lyn/Pdpn/Tec/Prkcd/Jak2/Dmtn/Plek/Abat	13
24hr	GO:0048015	phosphatidylinositol-mediated signaling	32/1802	179/18112	0.000765292	0.00579392	Plce1/Ezr/Plcb3/Pik3ap1/Pik3r5/Hcls1/Ncf1/Myo16/Fgf2/Npr3/Plcb1/Rasgrp1/Ptpn6/Fgr/Pik3cd/Plch2/Pik3cg/Plcd1/Nyap2/Il18/Jak2/Ogt/Gsn/Zfp36l1/Klf4/Ltk/Rgl2/Agap2/Prex2/Cntf/Csf1r/Trem2	32
24hr	GO:0000132	establishment of mitotic spindle orientation	10/1802	32/18112	0.000767699	0.00579392	Plk1/Dynlt1/Itgb1/Spry1/Sapcd2/Cenpa/Ndc80/Nde1/Cdk5rap2/Spdl1	10
24hr	GO:0032026	response to magnesium ion	10/1802	32/18112	0.000767699	0.00579392	Ccnd1/Grin2a/Sphk1/Cd14/Plcg2/Grin2b/C3/Ank3/Ryr2/Kcnc2	10
24hr	GO:0090025	regulation of monocyte chemotaxis	10/1802	32/18112	0.000767699	0.00579392	Ccl2/Serpine1/Aif1/Lyn/Lgmn/Slamf8/Cxcl12/Ninj1/Cx3cr1/Slit2	10
24hr	GO:1900745	positive regulation of p38MAPK cascade	10/1802	32/18112	0.000767699	0.00579392	Sphk1/Ncf1/Gadd45g/Spi1/Gadd45a/Xdh/Gadd45b/Pja2/Sash1/Zc3h12a	10
24hr	GO:1903859	regulation of dendrite extension	10/1802	32/18112	0.000767699	0.00579392	Syt17/Cpne6/Unc13a/Sh3glb1/Syt1/Picalm/Rasal1/Cpne5/Bcl11a/Syt2	10
24hr	GO:0010921	regulation of phosphatase activity	19/1802	87/18112	0.000775867	0.00584841	Cd33/Ppp1r15a/Ppp1r1b/Cd300a/Ptprc/Ripk3/Nckap1l/Gnai2/Gna12/Jak2/Ppargc1b/Ppp1r36/Rock1/Ikbkb/Plek/Ppp4r4/Rcan1/Cry2/Calm1	19
24hr	GO:0051385	response to mineralocorticoid	17/1802	74/18112	0.000787947	0.00593221	Fosb/Ccnd1/Prkca/Serpine1/Lmnb1/Junb/Cyba/Cdkn1a/Grin2b/Fos/Cybb/Nefl/Htr1b/Atp2b1/Sgk1/Fosl1/Bax	17
24hr	GO:0048284	organelle fusion	27/1802	143/18112	0.000816685	0.00614107	Syt7/Uvrag/Anxa1/Sphk1/Vat1/Rab7b/Rab3a/Bak1/Cav2/Vamp1/Syt1/Anxa2/Syt11/Pla2g5/Cplx2/Cplx1/Oma1/Rab8a/Rab13/Vamp3/Dysf/Afg3l1/Vamp8/Vamp2/Bax/Syt2/Stx1a	27
24hr	GO:0090077	foam cell differentiation	9/1802	27/18112	0.000831594	0.00624556	Adipoq/Msr1/Samd1/Stat1/Il18/Pla2g5/Nfkbia/Itgb3/Prkch	9
24hr	GO:2000134	negative regulation of G1/S transition of mitotic cell cycle	16/1802	68/18112	0.00084368	0.00632862	Ccnd1/Rpl26/Ccl2/Myo16/Cdkn1a/Rbl1/Gpnmb/E2f7/Rps27l/Plk3/Pml/Inhba/Tp53/Klf4/Kank2/Slfn13	16
24hr	GO:0007098	centrosome cycle	25/1802	129/18112	0.00084673	0.00634378	Plk1/Kif11/Haus5/Atf5/Fes/Uvrag/Ccnf/Npm1/Brca1/Haus4/Plk4/Gadd45a/Cdk2/Ndc80/Nde1/Stil/Haus8/Ranbp1/Cdk5rap2/Crocc/Nek2/Xpo1/Map9/Kif3a/Ssx2ip	25
24hr	GO:0033555	multicellular organismal response to stress	23/1802	115/18112	0.000855949	0.00639731	Prkcg/Kalrn/Runx1/Hmgcs2/Ppp3ca/Cacna1b/Adcyap1r1/Ret/Grin2b/Penk/Tspo/Htr2c/Cacna1e/Atp1a2/Mapk8ip2/Gch1/Brinp1/Capn2/Gng7/Usp46/Kcne2/Npas2/Comt	23
24hr	GO:0071901	negative regulation of protein serine/threonine kinase activity	23/1802	115/18112	0.000855949	0.00639731	Plk1/Pycard/Cd300a/Adipoq/Sh2b3/Rgs2/Casp3/Spry1/Cdkn1a/Gadd45a/Ptpn6/Lyn/Cdkn2c/Cdk5rap2/Aida/Prkcd/Gstp1/Uchl1/Pkig/Cav1/Nr2f2/Irak3/Hhex	23
24hr	GO:0097530	granulocyte migration	29/1802	158/18112	0.000858564	0.00640909	Anxa1/Ccl2/Cd300a/Prkca/Cmklr1/Fcer1g/Spp1/Rhoh/Lgals3/Camk1d/Syk/Cx3cl1/Itgb2/Csf3r/Nckap1l/Rac2/Vav1/Scg2/Myd88/Ccl6/Slamf8/Fcgr2a/Il1a/Dysf/Slit2/Fut4/Csf1r/C3ar1/Irak4	29
24hr	GO:0048679	regulation of axon regeneration	11/1802	38/18112	0.000871565	0.00648259	Grn/Spp1/Epha4/Flna/Klk8/Map2k1/Rtn4r/Klf4/Ptprs/Cntf/Braf	11
24hr	GO:0050999	regulation of nitric-oxide synthase activity	11/1802	38/18112	0.000871565	0.00648259	Atp2b4/Ptk2b/Npr3/Eng/Gch1/Nos1ap/Il1a/Nod1/Cnr2/Cav1/Calm1	11
24hr	GO:0070266	necroptotic process	11/1802	38/18112	0.000871565	0.00648259	Ripk3/Ybx3/Ripk1/Casp8/Bok/Cyld/Pygl/Tp53/Birc3/Cav1/Fadd	11
24hr	GO:0014052	regulation of gamma-aminobutyric acid secretion	6/1802	13/18112	0.000890239	0.00659761	Slc6a1/Htr2c/Sv2a/Htr1b/Abat/Hrh3	6
24hr	GO:0031953	negative regulation of protein autophosphorylation	6/1802	13/18112	0.000890239	0.00659761	Adipoq/Ptprc/Impact/Eng/Jun/Cav1	6
24hr	GO:0150079	negative regulation of neuroinflammatory response	6/1802	13/18112	0.000890239	0.00659761	Grn/Cx3cl1/Cst7/Cd200r1/Syt11/Trem2	6
24hr	GO:0051279	regulation of release of sequestered calcium ion into cytosol	19/1802	88/18112	0.000898843	0.00665338	Tgfb1/P2ry6/Ptk2b/Cx3cl1/Cyba/Gstm7/Ptpn6/Lyn/Jph3/Tmem38a/Itgb3/Dmd/Trpc1/Chd7/Hap1/Ryr2/Bax/Nol3/Calm1	19
24hr	GO:0006904	vesicle docking involved in exocytosis	12/1802	44/18112	0.000925707	0.00682999	Stxbp2/Unc13a/Rab3a/Camk2a/Cplx2/Rab3d/Rab3c/Rab8a/Rab13/Plek/Vamp2/Stx1a	12
24hr	GO:0048246	macrophage chemotaxis	12/1802	44/18112	0.000925707	0.00682999	Ccl2/Cmklr1/Lgals3/Ptk2b/Myo9b/Cx3cl1/Slamf8/Rpl13a/Ninj1/Cx3cr1/Csf1r/C3ar1	12
24hr	GO:0090559	regulation of membrane permeability	17/1802	75/18112	0.000926025	0.00682999	Dynlt1/Stat3/Camk2a/Sh3glb1/Bak1/Hk2/Siva1/Bok/Tmem14a/Bcl2l2/Ier3/Tp53/Cnp/Bid/Bax/Nol3/Laptm5	17
24hr	GO:0070839	metal ion export	13/1802	50/18112	0.000940473	0.00692827	Slc8a2/Slc4a4/Slc11a1/Atp2b3/Atp1a2/Kcnn4/Kcna2/Atp1b1/Kcnip2/Atp2b1/Kcne2/Calm1/Kcnt2	13
24hr	GO:0006814	sodium ion transport	41/1802	250/18112	0.000945947	0.00696027	Slc8a2/Tgfb1/Slc17a7/Fxyd5/Tesc/Slc4a4/Sik1/Slc24a3/Slc4a5/Slc6a1/Slc13a4/Nkain1/Slc24a2/Scn8a/Scn3b/Scn2b/Slc9a4/Fgf13/Atp1a2/Slc4a10/Ank3/Atp1b1/Asic2/Fxyd6/Gpd1l/Ptpn3/Slc9a2/Dmd/Scn2a/Ywhah/Ikbkb/Slc38a3/Neto1/Sgk1/Osr1/Slc9a5/Slc6a11/Nkain4/Slc6a13/Dmpk/Cacna1g	41
24hr	GO:0021761	limbic system development	29/1802	159/18112	0.000952361	0.00699912	Aldh1a3/Grin2a/Ezh1/Atp2b4/Anxa3/Casp3/Acvr1c/Neurod1/Neurod6/Grin2b/Nr4a3/Akap5/Ncoa1/Myc/Fgf13/Atp1a2/Ets1/Nefm/Nefl/Ndnf/Kif3a/Ptprs/Hap1/Fgfr1/Sema6b/Bax/Plxna3/Csf1r/Pak1	29
24hr	GO:0045861	negative regulation of proteolysis	57/1802	378/18112	0.000957807	0.00703076	Plaur/Prkcg/Ppp1r15a/Furin/Serpinh1/Vtn/Serpine1/Pbk/Serpinb1a/Cst7/Nr1h3/Cd44/Tfpi2/Rps6ka1/LOC299282/Rps7/Anxa2/Klhl40/Epha4/Picalm/Birc5/Rpl23/Cst6/Gpx1/C3/Ctsb/Pml/Pttg1/Rpl11/Prdx5/Ptgs2/Ogt/Wnt9a/Tp53/Styx/Map1a/Klf4/Crim1/Rock1/Ptpn3/Cryab/Cstb/Ctsz/Birc3/Anks1a/Trim21/Mmp9/Ube2o/Prnp/Lxn/Aplp2/Map2k5/Gpc3/Nol3/Gapdh/Lrrk2/Naip6	57
24hr	GO:0032233	positive regulation of actin filament bundle assembly	16/1802	69/18112	0.000998588	0.0073127	Pdlim4/Pfn1/Synpo/Cx3cl1/Fhod1/S100a10/Rhoc/Id1/Flna/Pxn/Sdc4/Plek/Ppm1e/Braf/Pak1/Limk1	16
24hr	GO:0090307	mitotic spindle assembly	16/1802	69/18112	0.000998588	0.0073127	Plk1/Eml3/Kif11/Aurkb/Chek2/Kifc1/Tpx2/Mybl2/Cdc20/Racgap1/Flna/Kifc2/Nek2/Ccsap/Map9/Kif15	16
24hr	GO:0060317	cardiac epithelial to mesenchymal transition	10/1802	33/18112	0.00100433	0.00732865	Tmem100/Rbpj/Spry1/Olfm1/Eng/Msx1/Tgfbr2/Heyl/Has2/Adam15	10
24hr	GO:0071480	cellular response to gamma radiation	10/1802	33/18112	0.00100433	0.00732865	Rpl26/Chek2/Cyba/Cdkn1a/Hspa5/Rad51/Rpl13a/Tp53/Cryab/Tspyl5	10
24hr	GO:2000515	negative regulation of CD4-positive, alpha-beta T cell activation	10/1802	33/18112	0.00100433	0.00732865	Anxa1/Runx1/Hlx/Cbfb/Cd44/Il4r/Lgals9/Zc3h12a/Vsir/Zbtb7b	10
24hr	GO:0061351	neural precursor cell proliferation	34/1802	197/18112	0.00101497	0.00739755	Tgfb1/Rrm1/Atf5/Grn/Aspm/Tacc3/Shcbp1/Cx3cl1/Fgf2/Foxo1/Nes/Lyn/Akna/Racgap1/Tf/Flna/Fgf13/Nde1/Lims1/Fabp7/Gnai2/Dagla/Ifrd1/Tp53/Kif3a/Wnt7b/Ctsz/Ctnna1/Cx3cr1/Fgfr1/Slc16a2/Rere/Lrrk2/Hhex	34
24hr	GO:0048017	inositol lipid-mediated signaling	32/1802	182/18112	0.00102244	0.00743441	Plce1/Ezr/Plcb3/Pik3ap1/Pik3r5/Hcls1/Ncf1/Myo16/Fgf2/Npr3/Plcb1/Rasgrp1/Ptpn6/Fgr/Pik3cd/Plch2/Pik3cg/Plcd1/Nyap2/Il18/Jak2/Ogt/Gsn/Zfp36l1/Klf4/Ltk/Rgl2/Agap2/Prex2/Cntf/Csf1r/Trem2	32
24hr	GO:0051896	regulation of protein kinase B signaling	32/1802	182/18112	0.00102244	0.00743441	Tgfb1/Axl/Pik3r5/Hcls1/Sh2b3/F10/Hbegf/Rasd2/Itgb1/Cx3cl1/Fgf2/Eng/Cass4/Ret/Pik3cd/Xdh/Pik3cg/Igfbp5/Il18/Phlda3/Gpx1/Rack1/Gcnt2/Fam110c/Klf4/Tspyl5/Cxcl12/Cx3cr1/Fgfr1/Sesn1/Rcn3/Chi3l1	32
24hr	GO:0002819	regulation of adaptive immune response	37/1802	220/18112	0.00102412	0.00743786	Tgfb1/Il33/Pycard/Anxa1/Havcr2/Ptprc/Fcgr2b/Fcer1g/Hlx/Ripk3/Adcy7/Fcgr1a/B2m/Ptpn6/Clec7a/Ripk2/Rsad2/Nckap1l/Parp3/Slc11a1/Sash3/Il4r/Il18/C3/Il1rl1/Nfkbiz/Fcgr2a/Zc3h12a/Was/Mlh1/Cd48/Fadd/Nlrp3/Trem2/Ada/Vsir/Zbtb7b	37
24hr	GO:0019915	lipid storage	19/1802	89/18112	0.00103815	0.00753085	Rnf213/Nrip1/Msr1/Cds2/Acvr1c/Nr1h3/Plin2/Abhd5/C3/Nfkbia/Zc3h12a/Dysf/Srebf2/Itgb3/Hilpda/Cav1/Plin3/Trem2/Cry2	19
24hr	GO:0030856	regulation of epithelial cell differentiation	29/1802	160/18112	0.00105496	0.00764384	Zfp36/Ccnd1/Tmem100/Serpine1/Lif/S1pr3/Fgf2/Spry1/Fat4/Plcb1/Id1/Cebpb/Frzb/Hes5/Xdh/Maff/Prkx/Zfp36l1/Il1a/Rock1/Tnfrsf1a/Ikbkb/Mycn/Mmp9/Ajap1/Osr1/Cav1/Wwtr1/Prkch	29
24hr	GO:0097061	dendritic spine organization	21/1802	103/18112	0.00108974	0.00788654	Arhgap33/Grin2a/Baiap2/Kalrn/Fcgr2b/Camk2b/Itpka/Lzts3/Wasl/Grin2b/Lgmn/Epha4/Ppp1r9a/Dnm3/Arc/Srcin1/Prnp/Pdlim5/Trem2/Lrrk2/Tiam1	21
24hr	GO:1904950	negative regulation of establishment of protein localization	28/1802	153/18112	0.00109434	0.00791053	Ucp2/Bag3/Anxa1/Adipoq/Ppp3ca/Acvr1c/Nr1h3/Mdfic/Vsnl1/Rsad2/Csk/Gdi1/Rhbdf2/Ogt/Madd/Mapt/Dmtn/Coro2b/Ghsr/Srcin1/Pkig/Txn1/Midn/Inhbb/Map4k4/Nol3/Lrrk2/Rhbdf1	28
24hr	GO:0030004	cellular monovalent inorganic cation homeostasis	22/1802	110/18112	0.00109723	0.00792216	Grn/Spp1/Slc4a4/C7/Car2/Slc4a5/Clic4/Dmxl2/Slc9a4/Slc11a1/LOC681325/Atp1a2/Slc4a10/Slamf8/Atp1b1/Tcirg1/Tp53/Il1a/Slc9a2/Sgk1/Slc9a5/Lrrk2	22
24hr	GO:0001782	B cell homeostasis	11/1802	39/18112	0.00110619	0.00797748	Casp3/Bak1/Cd44/Lyn/Pik3cd/Nckap1l/Sh2b2/Dock11/Ikbkb/Bax/Ada	11
24hr	GO:0061001	regulation of dendritic spine morphogenesis	14/1802	57/18112	0.001117	0.00800917	Arhgap33/Baiap2/Kalrn/Camk2b/Itpka/Lzts3/Epha4/Ppp1r9a/Dnm3/Arc/Srcin1/Pdlim5/Lrrk2/Tiam1	14
24hr	GO:0031338	regulation of vesicle fusion	9/1802	28/18112	0.00111837	0.00800917	Syt7/Anxa1/Sphk1/Rab3a/Syt1/Anxa2/Cplx2/Cplx1/Syt2	9
24hr	GO:0045780	positive regulation of bone resorption	9/1802	28/18112	0.00111837	0.00800917	Prkca/Spp1/Syk/Car2/Tf/Fcgr3a/Ppargc1b/Itgb3/Oscar	9
24hr	GO:0051767	nitric-oxide synthase biosynthetic process	9/1802	28/18112	0.00111837	0.00800917	Akap12/Il33/Ccl2/Stat1/Jak2/Gstp1/Tlr2/Lrrk2/Cpeb1	9
24hr	GO:0051769	regulation of nitric-oxide synthase biosynthetic process	9/1802	28/18112	0.00111837	0.00800917	Akap12/Il33/Ccl2/Stat1/Jak2/Gstp1/Tlr2/Lrrk2/Cpeb1	9
24hr	GO:1903861	positive regulation of dendrite extension	9/1802	28/18112	0.00111837	0.00800917	Syt17/Cpne6/Unc13a/Sh3glb1/Syt1/Picalm/Rasal1/Cpne5/Syt2	9
24hr	GO:0007517	muscle organ development	54/1802	356/18112	0.00112046	0.0080148	Tgfb1/Mir675/Rbfox1/Hlf/Hlx/Cenpf/Atf3/Lif/Rbpj/Myom2/Lox/Ppp3ca/Lmna/S1pr1/Eng/Cav2/Ybx3/Fos/Sox11/Hdac9/Naca/Myc/Maff/Scn8a/Klhl40/Egr2/Chrna1/Pkp2/Kcnab1/Gpx1/Ctsb/Cyp26b1/Msx1/Fgfrl1/Tnnt2/Rbm24/Etv1/Dysf/Cryab/Tifab/Dmd/Cntnap1/Chd7/Heyl/Nras/Cntf/Ryr2/Cav1/Efemp2/Nr2f2/Cops2/Csf1r/Rcan1/Plagl1	54
24hr	GO:0035795	negative regulation of mitochondrial membrane permeability	7/1802	18/18112	0.00112895	0.0080475	Dynlt1/Hk2/Bok/Tmem14a/Bcl2l2/Ier3/Nol3	7
24hr	GO:0060546	negative regulation of necroptotic process	7/1802	18/18112	0.00112895	0.0080475	Ybx3/Ripk1/Casp8/Bok/Birc3/Cav1/Fadd	7
24hr	GO:0070486	leukocyte aggregation	7/1802	18/18112	0.00112895	0.0080475	Stk10/Cd44/Nr4a3/Rac2/Msn/Cfh/Has2	7
24hr	GO:0042149	cellular response to glucose starvation	13/1802	51/18112	0.00114893	0.00814768	Impact/Sh3glb1/Sik1/Hspa5/Nfe2l2/Prkcd/Cpeb4/Tp53/Nuak2/Zc3h12a/Atf4/Sesn1/Higd1a	13
24hr	GO:0090199	regulation of release of cytochrome c from mitochondria	13/1802	51/18112	0.00114893	0.00814768	Plaur/Pycard/Lmna/Bak1/Casp1/Gpx1/Bcl2l2/Tp53/Bid/Mmp9/Bax/Nol3/Higd1a	13
24hr	GO:0098926	postsynaptic signal transduction	13/1802	51/18112	0.00114893	0.00814768	Stat3/Kpna2/Camk4/Plcb1/Rgs8/Chrna1/Gnai2/Chrm3/Chrm1/Jak2/Crtc1/Sorbs2/Hrh3	13
24hr	GO:1900026	positive regulation of substrate adhesion-dependent cell spreading	12/1802	45/18112	0.00114961	0.00814768	P4hb/Calr/S100a10/Cass4/Flna/Lims1/Unc13d/Enpp2/Dmtn/Itgb3/Has2/Braf	12
24hr	GO:1901021	positive regulation of calcium ion transmembrane transporter activity	12/1802	45/18112	0.00114961	0.00814768	P2ry6/Stac2/Cacnb2/Plcg2/Gstm7/Atp1b1/Stac/Hap1/Kcne2/Ryr2/Cacna2d1/Calm1	12
24hr	GO:0050433	regulation of catecholamine secretion	16/1802	70/18112	0.00117693	0.00830783	Syt7/Syt17/Pcp4/Rab3a/Syt1/Plcd1/Syt11/Kcna2/Htr1b/Cxcl12/Ghsr/Abat/Hrh3/Prkcb/Syt2/Stx1a	16
24hr	GO:1901224	positive regulation of NIK/NF-kappaB signaling	16/1802	70/18112	0.00117693	0.00830783	Havcr2/Sphk1/Cd14/Calr/Lims1/Il18/Lgals9/Tlr7/Sash1/Nod1/RGD1311739/Cd86/Tlr2/Ifi35/Laptm5/Trem2	16
24hr	GO:0050857	positive regulation of antigen receptor-mediated signaling pathway	8/1802	23/18112	0.00117894	0.00830783	Card11/Ptprc/Kcnn4/Cyld/Cmtm3/Prkcb/Ada/Prkch	8
24hr	GO:0051770	positive regulation of nitric-oxide synthase biosynthetic process	8/1802	23/18112	0.00117894	0.00830783	Akap12/Il33/Ccl2/Stat1/Jak2/Tlr2/Lrrk2/Cpeb1	8
24hr	GO:1905153	regulation of membrane invagination	8/1802	23/18112	0.00117894	0.00830783	Cd300a/Plcg2/Fcgr1a/Nckap1l/Rab31/C3/Syt11/Trem2	8
24hr	GO:0051282	regulation of sequestering of calcium ion	25/1802	132/18112	0.0011942	0.00840572	Tgfb1/P2ry6/Ptprc/Ptk2b/Plcg2/Cx3cl1/Cyba/Fgf2/Gstm7/Itpr1/Ptpn6/Lyn/Htr2c/Jph3/Tmem38a/Slc25a23/Itgb3/Dmd/Trpc1/Chd7/Hap1/Ryr2/Bax/Nol3/Calm1	25
24hr	GO:0001837	epithelial to mesenchymal transition	28/1802	154/18112	0.00121326	0.00852047	Tgfb1/Tmem100/Rbpj/Nfatc1/Spry1/Olfm1/Eng/Glipr2/Akna/Pdpn/Epha4/Flna/Col1a1/Msx1/Fam83d/Gcnt2/Rock1/Fgfr1/Tgfbr2/Adipor1/Heyl/Hnrnpab/Has2/Wwtr1/Adam15/Dact3/Chrd/Tiam1	28
24hr	GO:0021549	cerebellum development	28/1802	154/18112	0.00121326	0.00852047	Sez6l2/Top2a/Sez6l/Fcgr2b/Myo16/Aif1/Cbs/Hspa5/Acvr1c/Neurod1/Atp2b2/Ncoa1/Faim2/Map2k1/Kcnc1/Tp53/Sez6/Sstr1/Herc1/Myh10/Ptprs/Hap1/Atic/Abat/Pfdn1/Rere/Pak1/Atrn	28
24hr	GO:0051261	protein depolymerization	24/1802	125/18112	0.00121784	0.0085429	Kif18b/Ckap2/Nes/Map1b/Kif18a/Tpx2/Capg/Sh3gl2/Dnajc6/Kif2c/Twf1/Tmod3/Fgf13/Synj1/Add2/Capza1/Gsn/Ccsap/Map1a/Sptan1/Shroom2/Plek/Sgk1/Apc2	24
24hr	GO:0006937	regulation of muscle contraction	30/1802	169/18112	0.0012343	0.00863	Tnni2/Sphk1/Prkca/Ncf1/Rgs2/Kit/Shc1/Fgf13/Atp1a2/Calcrl/Map2k1/Pkp2/Tmem38a/Ptgs2/Chrm3/Tnnt2/Atp1b1/Pgr/Arhgap42/Zc3h12a/Atp2b1/Dmd/Ghsr/Abat/Ryr2/Cav1/Stc1/Dmpk/Ada/Calm1	30
24hr	GO:0008637	apoptotic mitochondrial changes	23/1802	118/18112	0.00123446	0.00863	Plaur/Pycard/Nptx1/Camk2a/Lmna/Sh3glb1/Bak1/Hk2/Siva1/Casp1/Gpx1/Bok/Tmem14a/Bcl2l2/Ier3/Tp53/Bid/Jun/Mmp9/Bax/Nol3/Higd1a/Atg3	23
24hr	GO:0032963	collagen metabolic process	23/1802	118/18112	0.00123446	0.00863	Tgfb1/Serpinh1/Ccl2/Serpine1/Vim/Itgb1/Eng/Id1/Il18/Got1/Col1a1/Adamts3/Ctsb/Prkcd/Prdx5/Mmp17/Rap1a/Mmp9/Adam15/Ctss/Rcn3/Ctsl/Vsir	23
24hr	GO:0090174	organelle membrane fusion	22/1802	111/18112	0.00124242	0.00866605	Syt7/Uvrag/Anxa1/Sphk1/Rab7b/Rab3a/Cav2/Vamp1/Syt1/Anxa2/Syt11/Pla2g5/Cplx2/Cplx1/Rab8a/Rab13/Vamp3/Dysf/Vamp8/Vamp2/Syt2/Stx1a	22
24hr	GO:1902106	negative regulation of leukocyte differentiation	22/1802	111/18112	0.00124242	0.00866605	Anxa1/Runx1/Adipoq/Hspb1/Hlx/Cbfb/Cd44/Mafb/Lyn/C1qc/Trib1/Myc/Inpp5d/Il4r/Fgl2/Cyld/Cdk6/Irf1/Zc3h12a/Tmem176b/Tmem176a/Zbtb7b	22
24hr	GO:0007204	positive regulation of cytosolic calcium ion concentration	55/1802	366/18112	0.00126178	0.00878155	Slc8a2/Tgfb1/P2ry6/Grin2a/Cmklr1/Ptprc/Cd38/Ptk2b/Cacnb2/Synpo/Plcg2/Cx3cl1/Cyba/Fgf2/Gstm7/S1pr1/Bak1/Cacna1b/Tgm2/Adcyap1r1/Itpr1/Ptpn6/Grin2b/Lyn/Slc24a2/Akap5/Pik3cg/Pth1r/Plcd1/Htr2c/Cacna1e/Adra1d/Gna15/Jph3/Pml/Tmem38a/Gna13/Jak2/Itgb3/Dmd/Trpc1/Chd7/Hap1/Cx3cr1/Prnp/Ryr2/Cav1/Bax/Cacna2d1/Hrh3/Nol3/C3ar1/Cacna1g/Calm1/Adcy8	55
24hr	GO:0001836	release of cytochrome c from mitochondria	15/1802	64/18112	0.00126426	0.00878155	Plaur/Pycard/Lmna/Bak1/Casp1/Gpx1/Bok/Bcl2l2/Tp53/Bid/Jun/Mmp9/Bax/Nol3/Higd1a	15
24hr	GO:0046850	regulation of bone remodeling	15/1802	64/18112	0.00126426	0.00878155	Syt7/Prkca/Spp1/Cd38/Syk/Car2/S1pr1/Csk/Tf/Inpp5d/Fcgr3a/Ppargc1b/Itgb3/Csf1r/Oscar	15
24hr	GO:1902807	negative regulation of cell cycle G1/S phase transition	17/1802	77/18112	0.00126468	0.00878155	Ccnd1/Rpl26/Ccl2/Myo16/Cdkn1a/Rbl1/Gpnmb/E2f7/Rps27l/Plk3/Apbb1/Pml/Inhba/Tp53/Klf4/Kank2/Slfn13	17
24hr	GO:0000086	G2/M transition of mitotic cell cycle	26/1802	140/18112	0.00129807	0.00900323	Rrm1/Plk1/Fbxo5/Ccnd1/Aurkb/Cdc6/Brca1/Chek2/Cenpf/Dtl/Nes/Ccnb1/Cdkn1a/Cdk1/Plcb1/Gadd45a/Cdk2/Birc5/Cdk4/Nabp1/Clspn/Ier3/Blm/Ccna2/Cdc25a/Calm1	26
24hr	GO:0043405	regulation of MAP kinase activity	34/1802	200/18112	0.00132665	0.00918787	Tgfb1/Pik3r5/Cd300a/Adipoq/Sh2b3/Ptprc/Rgs2/Kit/Ptk2b/Syk/Fgf2/Spry1/Fgd2/Cbs/Il1rn/Rasgrp1/Ptpn6/Lyn/Pik3cg/Trib1/Csk/Epha4/Aida/Prkcd/Sash1/Gstp1/Uchl1/Fgfr1/Cav1/Map2k5/Irak3/Pak1/Lrrk2/Tiam1	34
24hr	GO:0042220	response to cocaine	18/1802	84/18112	0.00132916	0.00918787	Ppp1r15a/Grin2a/Ppp1r1b/Kalrn/Ptk2b/Hspa5/Tgm2/Slc6a1/Grin2b/Pgr/Htr1b/Gria1/Ccna2/Hnmt/Abat/Bax/Fadd/Tiam1	18
24hr	GO:0046686	response to cadmium ion	18/1802	84/18112	0.00132916	0.00918787	Ncf1/Kit/Camk2b/Mt1/Hmox1/Cdk1/B2m/Pcna/Fos/Cdk2/Dtymk/Cybb/Got1/Gsn/Enpp2/Jun/Mmp9/Prnp	18
24hr	GO:0007617	mating behavior	13/1802	52/18112	0.00139453	0.00960965	Ppp1r1b/Grn/Vgf/Ncoa1/Ar/Mapk8ip2/Thra/Pgr/Fuom/Dnm3/Abat/Aplp2/Ada	13
24hr	GO:0001909	leukocyte mediated cytotoxicity	27/1802	148/18112	0.00139516	0.00960965	Tyrobp/Ctsc/Havcr2/Ccl2/Stxbp2/Ncf1/Ptprc/Ripk3/Fcgr1a/Spi1/B2m/Rasgrp1/Ptpn6/Nckap1l/Vav1/Fcgr3a/Il18/Unc13d/Myd88/Lgals9/Tap1/Fcgr2a/Cx3cr1/Prdx1/Stx11/Fadd/Rab27a	27
24hr	GO:0045137	development of primary sexual characteristics	51/1802	335/18112	0.00139683	0.00960965	Rrm1/Ccnd1/Nrip1/Adamts1/Runx1/Serpine1/Vgf/Tesc/Aspm/Kit/Hmgb2/Casp3/Itgb1/Hspa5/Kif18a/Cebpb/Acvr1c/Eif2s2/Adcyap1r1/Ybx3/Sdc1/Ncoa1/Myc/Ar/Cenpi/Flna/Zfx/Hmgcs1/Bok/Slit3/Bcl2l2/Inhba/Pgr/Tp53/Acsbg1/Il1a/Rab13/Nasp/Ctnna1/Slit2/Osr1/Brip1/Adam15/Bax/Inhbb/Tox2/Nr2f2/Lhx9/Ctsl/Capn5/H3f3b	51
24hr	GO:0001938	positive regulation of endothelial cell proliferation	20/1802	98/18112	0.00139797	0.00960965	Ccl2/Stat3/Prkca/Hmgb2/Hmox1/Cyba/Fgf2/Cav2/Pik3cd/Scg2/Apln/Dysf/Itgb3/Cxcl12/Fgfr1/Ghsr/Jun/Nras/Cav1/Cdh13	20
24hr	GO:0034644	cellular response to UV	20/1802	98/18112	0.00139797	0.00960965	Ppp1r15a/Rpl26/Aurkb/Npm1/Pbk/Impact/Cdkn1a/Bak1/Rpl35/Pcna/Myc/Crip1/Prkcd/Ptgs2/Rpl13a/Tp53/Cdc25a/Atf4/Mmp9/Bax	20
24hr	GO:1903034	regulation of response to wounding	31/1802	178/18112	0.00142309	0.00973535	Vkorc1/Anxa1/Ccl2/Grn/Serpine1/Sh2b3/Spp1/Hbegf/Itgb1/Fgf2/Nfe2l2/Cd9/Clec7a/Plpp3/Anxa2/St3gal4/Epha4/Flna/Klk8/Map2k1/Prkcd/Plau/Rtn4r/Klf4/Dmtn/Ptprs/Ajap1/Abat/Cntf/Cav1/Braf	31
24hr	GO:0007213	G protein-coupled acetylcholine receptor signaling pathway	6/1802	14/18112	0.0014273	0.00973535	Plcb1/Rgs8/Gnai2/Chrm3/Chrm1/Hrh3	6
24hr	GO:0034350	regulation of glial cell apoptotic process	6/1802	14/18112	0.0014273	0.00973535	Akap12/Ccl2/Prkca/Prkcd/Trem2/Prkch	6
24hr	GO:0051315	attachment of mitotic spindle microtubules to kinetochore	6/1802	14/18112	0.0014273	0.00973535	Aurkb/Nuf2/Cdt1/Cenpe/Kif2c/Ndc80	6
24hr	GO:0099159	regulation of modification of postsynaptic structure	6/1802	14/18112	0.0014273	0.00973535	Baiap2/Kalrn/Camkv/Cttnbp2/Myh10/Tiam1	6
24hr	GO:1900262	regulation of DNA-directed DNA polymerase activity	6/1802	14/18112	0.0014273	0.00973535	Npm1/Gins1/Pcna/Rfc3/Gins4/Rfc4	6
24hr	GO:1900264	positive regulation of DNA-directed DNA polymerase activity	6/1802	14/18112	0.0014273	0.00973535	Npm1/Gins1/Pcna/Rfc3/Gins4/Rfc4	6
24hr	GO:1903050	regulation of proteolysis involved in cellular protein catabolic process	37/1802	224/18112	0.00143058	0.0097469	Ctsc/Plk1/Il33/Prkcg/Pbk/Ptk2b/Cdc20/Rps7/Trib1/Klhl40/Epha4/Rpl23/Plk3/Clu/Gpx1/Pml/Rack1/Zer1/Rpl11/Gna12/Rnf14/Ogt/Xpo1/Styx/Map1a/Zfand2a/Psme2/Anks1a/Kcne2/Cav1/Ubqln2/Laptm5/Trem2/Psmc3/Lrrk2/Rhbdf1/Rnft2	37
24hr	GO:0009620	response to fungus	17/1802	78/18112	0.00146997	0.0100043	Tgfb1/Ncf1/Syk/Plcg2/Cotl1/Bak1/Spi1/Clec4a3/Clec7a/Pik3cd/Myd88/Pla2g5/Cx3cr1/Cd86/Clec4a1/Tlr2/Gapdh	17
24hr	GO:0032691	negative regulation of interleukin-1 beta production	9/1802	29/18112	0.00148006	0.0100397	Cd33/Serpinb1a/Pml/Zc3h12a/Gstp1/Cx3cr1/Ghsr/Nlrp3/Trem2	9
24hr	GO:0034123	positive regulation of toll-like receptor signaling pathway	9/1802	29/18112	0.00148006	0.0100397	Pik3ap1/Cyba/Nr1h3/Rsad2/Pja2/Ninj1/Tlr2/Cav1/Ifi35	9
24hr	GO:0072207	metanephric epithelium development	9/1802	29/18112	0.00148006	0.0100397	Adipoq/Lif/Fat4/Hes5/Calb1/Acat1/Wnt7b/Osr1/Wwtr1	9
24hr	GO:0007519	skeletal muscle tissue development	35/1802	209/18112	0.00148739	0.0100775	Tgfb1/Mir675/Rbfox1/Hlf/Hlx/Atf3/Myom2/Ppp3ca/Cav2/Ybx3/Fos/Sox11/Hdac9/Naca/Myc/Maff/Klhl40/Egr2/Chrna1/Kcnab1/Gpx1/Ctsb/Cyp26b1/Rbm24/Dysf/Dmd/Cntnap1/Heyl/Nras/Cav1/Nr2f2/Cops2/Csf1r/Rcan1/Plagl1	35
24hr	GO:0051208	sequestering of calcium ion	25/1802	134/18112	0.00148891	0.0100775	Tgfb1/P2ry6/Ptprc/Ptk2b/Plcg2/Cx3cl1/Cyba/Fgf2/Gstm7/Itpr1/Ptpn6/Lyn/Htr2c/Jph3/Tmem38a/Slc25a23/Itgb3/Dmd/Trpc1/Chd7/Hap1/Ryr2/Bax/Nol3/Calm1	25
24hr	GO:0034599	cellular response to oxidative stress	51/1802	336/18112	0.00149155	0.0100843	Axl/Anxa1/Sphk1/Rnf112/P4hb/Serpine1/Ncf1/Hspb1/Ripk3/Klf6/Impact/Hmox1/Foxo1/Ect2/Cdk1/Aif1/Nfe2l2/Pcna/Nr4a3/Penk/Fos/Mgat3/Ripk1/Il18/Ets1/Gpx1/Nefm/Pml/Rack1/Gch1/Prkcd/Prdx5/Jak2/Pxn/Ppargc1b/Mapt/Tp53/Klf4/Fancd2/Zc3h12a/Prdx1/Jun/Atf4/Mmp9/Gjb2/Txn1/Cfh/Oser1/Nol3/Trem2/Lrrk2	51
24hr	GO:1902305	regulation of sodium ion transmembrane transport	15/1802	65/18112	0.00149496	0.0100862	Fxyd5/Tesc/Scn3b/Scn2b/Fgf13/Atp1a2/Ank3/Atp1b1/Fxyd6/Gpd1l/Ptpn3/Dmd/Ywhah/Neto1/Osr1	15
24hr	GO:0065004	protein-DNA complex assembly	30/1802	171/18112	0.00149511	0.0100862	Npm1/Chaf1b/Kntc1/Ikzf1/Hmgb2/Gmnn/Hist1h2ail1/Cdt1/Cenpe/Tspyl4/Rad51/Mcm2/Cenpa/Baz1a/Hjurp/Cenpi/LOC690126/Dlgap5/Thra/LOC102551184/Asf1b/Anp32b/Chaf1a/Tp53/Tspy26/Tspyl5/Nasp/Set/Dnajc9/H3f3b	30
24hr	GO:0061515	myeloid cell development	18/1802	85/18112	0.0015324	0.0103265	Tyrobp/Lrrk1/Sh2b3/Kit/Ptpn6/Tal1/Nckap1l/Anxa2/Fli1/Tmod3/Rhd/Pabpc4/Dmtn/Lyar/Ninj1/Tlr2/Csf1r/Hba-a2	18
24hr	GO:0032231	regulation of actin filament bundle assembly	22/1802	113/18112	0.00158275	0.0106069	Arap1/Pdlim4/Pfn1/Synpo/Cx3cl1/Fhod1/S100a10/Rhoc/S1pr1/Id1/Flna/Pxn/Sdc4/Ppp1r9a/Was/Cgnl1/Coro2b/Plek/Ppm1e/Braf/Pak1/Limk1	22
24hr	GO:1902749	regulation of cell cycle G2/M phase transition	22/1802	113/18112	0.00158275	0.0106069	Rrm1/Plk1/Fbxo5/Atf5/Ccnd1/Aurkb/Cdc6/Npm1/Brca1/Cenpf/Dtl/Ccnb1/Cdkn1a/Cdk1/Cdk2/Cdk4/Nabp1/Clspn/Ier3/Blm/Tp53/Cdc25a	22
24hr	GO:1903707	negative regulation of hemopoiesis	22/1802	113/18112	0.00158275	0.0106069	Anxa1/Runx1/Adipoq/Hspb1/Hlx/Cbfb/Cd44/Mafb/Lyn/C1qc/Trib1/Myc/Inpp5d/Il4r/Fgl2/Cyld/Cdk6/Irf1/Zc3h12a/Tmem176b/Tmem176a/Zbtb7b	22
24hr	GO:0002433	immune response-regulating cell surface receptor signaling pathway involved in phagocytosis	5/1802	10/18112	0.00159121	0.0106069	Ptprc/Fcgr2b/Myo1g/Fcgr2a/Rap1a	5
24hr	GO:0009172	purine deoxyribonucleoside monophosphate catabolic process	5/1802	10/18112	0.00159121	0.0106069	Xdh/Dnph1/Pnp/Gda/Ada	5
24hr	GO:0030853	negative regulation of granulocyte differentiation	5/1802	10/18112	0.00159121	0.0106069	Runx1/Adipoq/C1qc/Trib1/Inpp5d	5
24hr	GO:0034351	negative regulation of glial cell apoptotic process	5/1802	10/18112	0.00159121	0.0106069	Ccl2/Prkca/Prkcd/Trem2/Prkch	5
24hr	GO:0038096	Fc-gamma receptor signaling pathway involved in phagocytosis	5/1802	10/18112	0.00159121	0.0106069	Ptprc/Fcgr2b/Myo1g/Fcgr2a/Rap1a	5
24hr	GO:0051140	regulation of NK T cell proliferation	5/1802	10/18112	0.00159121	0.0106069	Rasal3/Il18/Jak2/Tyk2/Zbtb7b	5
24hr	GO:1903242	regulation of cardiac muscle hypertrophy in response to stress	5/1802	10/18112	0.00159121	0.0106069	Atp2b4/Foxo1/Ppp3ca/Lmna/Mlip	5
24hr	GO:1904591	positive regulation of protein import	14/1802	59/18112	0.00159843	0.0106436	Tgfb1/Bag3/Brca1/Hcls1/Ect2/Cdk1/Akap5/Flna/Ipo5/Prkcd/Ptgs2/Jak2/Zc3h12a/Tnfrsf1a	14
24hr	GO:0008406	gonad development	50/1802	329/18112	0.00160552	0.0106662	Rrm1/Ccnd1/Nrip1/Adamts1/Runx1/Serpine1/Vgf/Tesc/Aspm/Kit/Hmgb2/Casp3/Itgb1/Hspa5/Kif18a/Cebpb/Acvr1c/Eif2s2/Ybx3/Sdc1/Ncoa1/Myc/Ar/Cenpi/Flna/Zfx/Hmgcs1/Bok/Slit3/Bcl2l2/Inhba/Pgr/Tp53/Acsbg1/Il1a/Rab13/Nasp/Ctnna1/Slit2/Osr1/Brip1/Adam15/Bax/Inhbb/Tox2/Nr2f2/Lhx9/Ctsl/Capn5/H3f3b	50
24hr	GO:0002064	epithelial cell development	40/1802	249/18112	0.00161445	0.0106662	Tgfb1/Pde2a/Ezr/Sipa1l3/Fasn/Adipoq/Vim/S1pr3/Itgb1/Cdkn1a/Plcb1/Id1/Slc4a5/Clic4/Sdc1/Bcl11b/Slc9a4/Msn/Ar/Flna/Myo1e/Tyms/Gpx1/Myd88/Cdk6/C1galt1/Pgr/Il1a/Rab13/Rock1/Tnfrsf1a/Dmd/Ptprs/Ikbkb/Rap1a/Ccm2/Atf4/Stc1/Rap1b/Gpat4	40
24hr	GO:0051453	regulation of intracellular pH	16/1802	72/18112	0.00161508	0.0106662	Grn/Slc4a4/Car2/Slc4a5/Clic4/Dmxl2/Slc9a4/Slc11a1/LOC681325/Slc4a10/Slamf8/Tcirg1/Tp53/Slc9a2/Slc9a5/Lrrk2	16
24hr	GO:0006907	pinocytosis	8/1802	24/18112	0.00161568	0.0106662	Axl/Pycard/Dock2/Mapkapk2/Nr1h3/Ehd4/Mapkapk3/Cav1	8
24hr	GO:0016082	synaptic vesicle priming	8/1802	24/18112	0.00161568	0.0106662	Napa/Unc13a/Rab3a/Cadps2/Otof/Synj1/Sv2a/Stx1a	8
24hr	GO:0070498	interleukin-1-mediated signaling pathway	8/1802	24/18112	0.00161568	0.0106662	Tnip2/Il1rn/Plcb1/Myd88/Irak2/Il1a/Ikbkb/Irak3	8
24hr	GO:0072170	metanephric tubule development	8/1802	24/18112	0.00161568	0.0106662	Lif/Fat4/Hes5/Calb1/Acat1/Wnt7b/Osr1/Wwtr1	8
24hr	GO:1903902	positive regulation of viral life cycle	8/1802	24/18112	0.00161568	0.0106662	Axl/Kpna2/P4hb/Anxa2/Lgals9/Nectin1/Tyro3/Trim21	8
24hr	GO:0033044	regulation of chromosome organization	35/1802	210/18112	0.00161808	0.0106707	Plk1/Fbxo5/Aurkb/Cdc6/Top2a/Kntc1/Tacc3/Wdhd1/Cdt1/Cenpe/Ccnb1/Lmna/Bub1b/Ube2c/Mcm2/Myc/Cdk2/Ndc80/Trip13/Birc5/Ttk/Cdk5rap2/Pml/Pttg1/Nek2/Spdl1/Fen1/Recql4/Smc4/Rmi2/Anapc15/Zwilch/Slx4/Tnks2/H3f3b	35
24hr	GO:0006335	DNA replication-dependent nucleosome assembly	7/1802	19/18112	0.00163514	0.0107258	Chaf1b/Hist1h2ail1/Hat1/LOC102551184/Asf1b/Chaf1a/Nasp	7
24hr	GO:0034723	DNA replication-dependent nucleosome organization	7/1802	19/18112	0.00163514	0.0107258	Chaf1b/Hist1h2ail1/Hat1/LOC102551184/Asf1b/Chaf1a/Nasp	7
24hr	GO:0062099	negative regulation of programmed necrotic cell death	7/1802	19/18112	0.00163514	0.0107258	Ybx3/Ripk1/Casp8/Bok/Birc3/Cav1/Fadd	7
24hr	GO:1903538	regulation of meiotic cell cycle process involved in oocyte maturation	7/1802	19/18112	0.00163514	0.0107258	Ccnb1/Cdk1/Cdc20/Akap5/Cdk2/Ppp2r1a/Cpeb1	7
24hr	GO:1905244	regulation of modification of synaptic structure	7/1802	19/18112	0.00163514	0.0107258	Baiap2/Kalrn/Camkv/Epha4/Cttnbp2/Myh10/Tiam1	7
24hr	GO:0050806	positive regulation of synaptic transmission	46/1802	297/18112	0.00164094	0.0107524	Lama2/Slc8a2/Tyrobp/Cacng3/Prkcg/Grin2a/Ccl2/Sphk1/Mpp2/Gfap/Kalrn/Camk2b/Ptk2b/Unc13a/Cacnb2/Calb2/Rasgrf2/Car2/Cacna1b/Grin2b/Slc24a2/Akap5/Lgmn/Syt1/Nrgn/Epha4/Htr2c/Adcy1/Calb1/Ptgs2/Lgi1/Gria1/Ppp1r9a/Hap1/Cx3cr1/Arc/Prnp/Vamp2/Crtc1/Kctd13/Braf/Chrd/Pak1/Cacng2/Adcy8/Stx1a	46
24hr	GO:0001101	response to acid chemical	45/1802	289/18112	0.00164405	0.0107614	Sipa1/Grin2a/Ccl2/Baiap2/Sst/Atp2b4/Camk2b/Casp3/Cyba/Hmgcs2/Amigo1/Cebpb/Pcna/Cd9/Grin2b/Lyn/Col16a1/Bag1/Hpca/Myc/Sh3bp4/Cybb/Col1a1/Myd88/Ipo5/Prkcd/Bcl2l2/Cpeb4/Capn2/Gria1/Tp53/Gstp1/Tnfrsf1a/Dmd/L1cam/Bcl11a/Mapk10/Hmbs/Sesn1/Txn1/Hnrnpab/Dync1h1/Ubr1/Cpeb1/Naip6	45
24hr	GO:0002507	tolerance induction	10/1802	35/18112	0.00165658	0.0108319	Tgfb1/Havcr2/Runx1/Lyn/C3/Lgals9/Tgfbr2/Cd86/C3ar1/Irak3	10
24hr	GO:0072001	renal system development	57/1802	387/18112	0.00167207	0.0109216	Tgfb1/Aldh1a1/Plce1/Aldh1a3/Adamts1/Adipoq/Cux1/Cenpf/Wfs1/Lif/Spp1/Fgf2/Spry1/Fat4/Hmgcs2/Car2/Cntrl/Cd44/Ret/Hes5/Sdc1/Odc1/Sox11/Myc/Stat1/Epha4/Prkx/Calb1/Myo1e/Cyp26b1/Acat1/Thra/Fras1/Sdc4/C1galt1/Kif3a/Mmp17/Wnt7b/Itgb3/Tbx18/Slit2/Fgfr1/Mmp9/Heyl/Osr1/Kank2/Cfh/Has2/Wwtr1/Bax/Fadd/Cys1/Glis2/Gpc3/Ctss/C3ar1/Lrrk2	57
24hr	GO:0043277	apoptotic cell clearance	13/1802	53/18112	0.00168218	0.010976	Tyrobp/Axl/Anxa1/Ccl2/Rhoh/Nr1h3/Tgm2/Rac2/C3/Rhobtb2/Itgb3/Tyro3/Trem2	13
24hr	GO:0140056	organelle localization by membrane tethering	17/1802	79/18112	0.00170269	0.0110981	Stxbp2/Unc13a/Rab3a/Camk2a/Cav2/Syt1/Ndrg4/Cplx2/Rab3d/Rab3c/Rab8a/Rab13/Plek/Vamp8/Vamp2/Calm1/Stx1a	17
24hr	GO:0031333	negative regulation of protein-containing complex assembly	27/1802	150/18112	0.00171051	0.0111373	Pfn1/Eif4ebp1/Impact/Hspa5/Pmepa1/Capg/Tmsb10/Kank4/Twf1/Tmod3/Clu/Add2/Thra/Aida/Tubb4a/Prkcd/Rpl13a/Capza1/Gsn/Cryab/Sptan1/Slit2/Mapre1/Sgk1/Tlr2/Nol3/Trem2	27
24hr	GO:0051412	response to corticosterone	12/1802	47/18112	0.00173271	0.011258	Fosb/Ccnd1/Prkca/Lmnb1/Junb/Cdkn1a/Grin2b/Fos/Nefl/Atp2b1/Fosl1/Bax	12
24hr	GO:0062208	positive regulation of pattern recognition receptor signaling pathway	12/1802	47/18112	0.00173271	0.011258	Pik3ap1/Dhx58/Cyba/Nr1h3/Zc3hav1/Rsad2/Oasl/Pja2/Ninj1/Tlr2/Cav1/Ifi35	12
24hr	GO:0032729	positive regulation of interferon-gamma production	18/1802	86/18112	0.00176131	0.0114318	Pycard/Havcr2/Runx1/Cd14/Irf8/Rasgrp1/Clec7a/Ripk2/Isg15/Slc11a1/Sash3/Il18/Lgals9/Tlr7/Jak2/Tyk2/Nras/Fadd	18
24hr	GO:0031023	microtubule organizing center organization	26/1802	143/18112	0.00177909	0.0115351	Plk1/Kif11/Haus5/Atf5/Fes/Uvrag/Ccnf/Npm1/Brca1/Haus4/Plk4/Gadd45a/Cdk2/Ndc80/Nde1/Stil/Haus8/Ranbp1/Cdk5rap2/Crocc/Nek2/Xpo1/Map9/Mpdz/Kif3a/Ssx2ip	26
24hr	GO:0006334	nucleosome assembly	19/1802	93/18112	0.00179478	0.0116124	Npm1/Chaf1b/Hmgb2/Hist1h2ail1/Tspyl4/Mcm2/Baz1a/Hjurp/LOC690126/LOC102551184/Asf1b/Anp32b/Chaf1a/Tspy26/Tspyl5/Nasp/Set/Dnajc9/H3f3b	19
24hr	GO:0031397	negative regulation of protein ubiquitination	19/1802	93/18112	0.00179478	0.0116124	Fbxo5/Prkcg/Rasd2/Bub1b/Rps20/Cdc20/Isg15/Rps7/Tspo/Klhl40/Rpl23/Rpl11/Ogt/Dysf/Otub1/Per2/Cav1/Otub2/Limk1	19
24hr	GO:0002718	regulation of cytokine production involved in immune response	20/1802	100/18112	0.00180689	0.0116785	Tgfb1/Fcer1g/Kit/Hmox1/Plcg2/B2m/Clec7a/Nr4a3/Rsad2/Sash3/Tril/Il18/Cuedc2/Clnk/Tlr2/Ddx21/Nlrp3/Laptm5/Vsir/Irak3	20
24hr	GO:0050432	catecholamine secretion	16/1802	73/18112	0.00188097	0.0121319	Syt7/Syt17/Pcp4/Rab3a/Syt1/Plcd1/Syt11/Kcna2/Htr1b/Cxcl12/Ghsr/Abat/Hrh3/Prkcb/Syt2/Stx1a	16
24hr	GO:0050771	negative regulation of axonogenesis	16/1802	73/18112	0.00188097	0.0121319	Efnb3/Spp1/Syngap1/Arhgap4/Fgf13/Gdi1/Ifrd1/Rtn4r/Draxin/Sema6d/Ptprs/Bcl11a/Slit2/Sema6b/Plxna3/Ryk	16
24hr	GO:1990845	adaptive thermogenesis	29/1802	166/18112	0.00189608	0.0122165	Ucp2/Aldh1a1/Pctp/Adipoq/Cmklr1/Plac8/Rbpj/Syk/Gadd45g/Fabp4/Npr3/Fabp5/Id1/Cebpb/Nr1h3/Il4r/Il18/Thra/Jak2/Ppargc1b/Ogt/Oma1/Per2/Atf4/Adipor1/G0s2/Cav1/Dync1h1/Zbtb7b	29
24hr	GO:0051209	release of sequestered calcium ion into cytosol	24/1802	129/18112	0.00190379	0.0122279	Tgfb1/P2ry6/Ptprc/Ptk2b/Plcg2/Cx3cl1/Cyba/Fgf2/Gstm7/Itpr1/Ptpn6/Lyn/Htr2c/Jph3/Tmem38a/Itgb3/Dmd/Trpc1/Chd7/Hap1/Ryr2/Bax/Nol3/Calm1	24
24hr	GO:1904019	epithelial cell apoptotic process	24/1802	129/18112	0.00190379	0.0122279	Zfp36/Ccl2/Serpine1/Wfs1/Tnip2/Hmox1/Sort1/Nfe2l2/Neurod1/Pik3cg/Scg2/Casp8/Bok/Jak2/Gsn/Pgr/Zfp36l1/E2f2/Ndnf/Bid/Tgfbr2/Ryr2/Braf/Angptl4	24
24hr	GO:1990266	neutrophil migration	24/1802	129/18112	0.00190379	0.0122279	Ccl2/Prkca/Fcer1g/Spp1/Rhoh/Lgals3/Camk1d/Syk/Cx3cl1/Itgb2/Csf3r/Nckap1l/Rac2/Vav1/Myd88/Ccl6/Slamf8/Fcgr2a/Il1a/Dysf/Slit2/Fut4/C3ar1/Irak4	24
24hr	GO:0002825	regulation of T-helper 1 type immune response	9/1802	30/18112	0.00193001	0.0123705	Il33/Anxa1/Havcr2/Hlx/Ripk2/Slc11a1/Il4r/Il18/Il1rl1	9
24hr	GO:0048261	negative regulation of receptor-mediated endocytosis	9/1802	30/18112	0.00193001	0.0123705	Adipoq/Ankrd13a/Necab2/Rin3/Anxa2/Picalm/Syt11/Itgb3/Ubqln2	9
24hr	GO:0001822	kidney development	55/1802	373/18112	0.0019447	0.0124517	Tgfb1/Aldh1a1/Plce1/Aldh1a3/Adamts1/Adipoq/Cux1/Cenpf/Wfs1/Lif/Spp1/Fgf2/Spry1/Fat4/Hmgcs2/Car2/Cntrl/Cd44/Ret/Hes5/Sdc1/Odc1/Sox11/Myc/Epha4/Prkx/Calb1/Myo1e/Cyp26b1/Acat1/Thra/Fras1/Sdc4/C1galt1/Kif3a/Mmp17/Wnt7b/Itgb3/Slit2/Fgfr1/Mmp9/Heyl/Osr1/Kank2/Cfh/Has2/Wwtr1/Bax/Fadd/Cys1/Glis2/Gpc3/Ctss/C3ar1/Lrrk2	55
24hr	GO:0071482	cellular response to light stimulus	23/1802	122/18112	0.0019564	0.0125137	Ppp1r15a/Rpl26/Aurkb/Npm1/Pbk/Grk1/Impact/Cdkn1a/Bak1/Rpl35/Pcna/Slc24a2/Myc/Crip1/Prkcd/Ptgs2/Gnb5/Rpl13a/Tp53/Cdc25a/Atf4/Mmp9/Bax	23
24hr	GO:0050864	regulation of B cell activation	26/1802	144/18112	0.00197019	0.0125888	Tgfb1/Tyrobp/Cd300a/Card11/Ptprc/Fcgr2b/Tnip2/Cd38/Casp3/Syk/Cdkn1a/Ptpn6/Lyn/Themis2/Tcf3/Nckap1l/Parp3/Inpp5d/Sash3/Cyld/Slamf8/Zfp36l1/Il13ra1/Mlh1/Laptm5/Ada	26
24hr	GO:0007009	plasma membrane organization	28/1802	159/18112	0.0019907	0.0126936	Syt7/Ehd2/Baiap2/Ptprc/Rab3a/Fat4/Sh3glb1/Ano3/Mafb/Cav2/Wasl/Cd9/Sh3gl2/Otof/Abcd2/Bin2/Epb41l3/Ar/Snx18/Clu/Syt11/Ank3/Prkcd/Gsn/Dysf/Myh10/Snx9/Cav1	28
24hr	GO:0035637	multicellular organismal signaling	28/1802	159/18112	0.0019907	0.0126936	Cacng3/Cacnb2/Dcdc2/S1pr1/Scn8a/Scn3b/Scn2b/Cacna1e/Chrna1/Pkp2/Ank3/Kcna2/Gria1/Kcnn2/Kcnq2/Kcnmb4/Cntnap1/Scn2a/Tbx18/Ghsr/Mef2a/Kcne2/Ryr2/Cav1/Cacna2d1/Cacna1g/Pak1/Cacng2	28
24hr	GO:0061028	establishment of endothelial barrier	13/1802	54/18112	0.00201718	0.0128491	Pde2a/Ezr/Fasn/S1pr3/Plcb1/Msn/Myd88/Rock1/Tnfrsf1a/Ptprs/Ikbkb/Rap1a/Rap1b	13
24hr	GO:0007006	mitochondrial membrane organization	21/1802	108/18112	0.00203075	0.0129222	Dynlt1/Stat3/Camk2a/Sh3glb1/Bak1/Hk2/Siva1/Myc/Bok/Tmem14a/Bcl2l2/Ier3/Tp53/Oma1/Cnp/Bid/Afg3l1/Bax/Tmem11/Nol3/Calm1	21
24hr	GO:1903351	cellular response to dopamine	19/1802	94/18112	0.00204394	0.0129927	Id1/Tgm2/Cav2/Klf16/Htr2c/Flna/Rgs8/Gna15/Htr5b/Gna12/Chrm3/Gnb5/Chrm1/Htr1b/Nsg2/Atf4/Gnal/Hrh3/Lrrk2	19
24hr	GO:0014902	myotube differentiation	25/1802	137/18112	0.00204726	0.0130004	Ehd2/Itgb1/Sort1/Ppp3ca/Cd53/Sik1/Cav2/Cd9/Hdac9/Naca/Casp1/Klhl40/Il4r/Gpx1/Cyp26b1/Thra/Bhlhe41/Capn2/Rbm24/Cxcl12/Dmd/Cntnap1/Dmpk/Rcan1/Plekho1	25
24hr	GO:0046173	polyol biosynthetic process	15/1802	67/18112	0.00206281	0.0130588	Itpkc/P2ry6/Sphk1/Ptk2b/Plcg2/Fgf2/Itpka/Adcyap1r1/Pth1r/Plcd1/Got1/Gch1/Ip6k2/Sptssb/Plek	15
24hr	GO:0072678	T cell migration	15/1802	67/18112	0.00206281	0.0130588	Itgal/Dock8/Pycard/Ccl2/Cxcl16/Myo1g/Ripk3/S1pr1/Aif1/Msn/Lgals9/Cd200r1/Itgb3/Cxcl12/Fadd	15
24hr	GO:2000401	regulation of lymphocyte migration	15/1802	67/18112	0.00206281	0.0130588	Dock8/Pycard/Stk10/Ccl2/Ripk3/Ptk2b/Aif1/Wasl/Msn/Lgals9/Cd200r1/Itgb3/Cxcl12/Cxcl14/Fadd	15
24hr	GO:0008045	motor neuron axon guidance	10/1802	36/18112	0.00209209	0.0132306	Alcam/Rhoh/Mycbp2/Chn1/Rac2/Epha4/Egr2/Cxcl12/Slit2/Plxna3	10
24hr	GO:0030902	hindbrain development	36/1802	221/18112	0.00210448	0.013282	Sez6l2/Atf5/Top2a/Sez6l/Fcgr2b/Myo16/Itgb1/Fgf2/Aif1/Cbs/Hspa5/Acvr1c/Neurod1/Mafb/Ctnna2/Atp2b2/Ncoa1/Faim2/Flna/Egr2/Map2k1/Kcnc1/Tp53/Sez6/Sstr1/Plxna2/Herc1/Myh10/Ptprs/Hap1/Atic/Abat/Pfdn1/Rere/Pak1/Atrn	36
24hr	GO:0017158	regulation of calcium ion-dependent exocytosis	12/1802	48/18112	0.00210453	0.013282	Syt7/Syt17/Rph3al/Ppp3ca/Syt1/Scamp5/Syt11/Gnai2/Rap1b/Cacna1g/Syt2/Stx1a	12
24hr	GO:0051283	negative regulation of sequestering of calcium ion	24/1802	130/18112	0.00211946	0.0133578	Tgfb1/P2ry6/Ptprc/Ptk2b/Plcg2/Cx3cl1/Cyba/Fgf2/Gstm7/Itpr1/Ptpn6/Lyn/Htr2c/Jph3/Tmem38a/Itgb3/Dmd/Trpc1/Chd7/Hap1/Ryr2/Bax/Nol3/Calm1	24
24hr	GO:0002449	lymphocyte mediated immunity	48/1802	317/18112	0.00212087	0.0133578	Tgfb1/Ctsc/Havcr2/Ung/Ptprc/Fcgr2b/Fcer1g/Myo1g/Ripk3/C7/Fcgr1a/B2m/Rasgrp1/Ptpn6/C1qb/C1qc/C1qa/Rsad2/Csf2rb/Nckap1l/Parp3/Inpp5d/Vav1/Sash3/Il4r/Fcgr3a/Il18/Unc13d/Myd88/C3/Lgals9/Tap1/Prkcd/Tcirg1/Fcgr2a/Was/C1s/Prdx1/Mlh1/Exo1/Stx11/Clnk/Cfh/Fadd/Nlrp3/Rab27a/Trem2/Vsir	48
24hr	GO:0001906	cell killing	37/1802	229/18112	0.00213107	0.0134083	Tyrobp/Ctsc/Havcr2/Ccl2/Stxbp2/Ncf1/Ptprc/Lgals3/Ripk3/Syk/Foxo1/Fcgr1a/Spi1/B2m/Rasgrp1/Ptpn6/Clec7a/Nckap1l/Lyz2/Vav1/Fcgr3a/Il18/Unc13d/Myd88/C3/Lgals9/Tap1/Fcgr2a/Cxcl12/Cx3cr1/Cxcl14/Prdx1/Stx11/Cfh/Fadd/Rab27a/Gapdh	37
24hr	GO:1902074	response to salt	11/1802	42/18112	0.00213873	0.0134428	Tgfb1/Ppp1r15a/Pcp4/Lmnb1/Hspa5/Hpca/Ets1/Nefl/Zc3h12a/Fgfr1/Ghsr	11
24hr	GO:0032515	negative regulation of phosphoprotein phosphatase activity	8/1802	25/18112	0.00217109	0.0135932	Ppp1r15a/Ppp1r1b/Nckap1l/Gnai2/Rock1/Ikbkb/Ppp4r4/Cry2	8
24hr	GO:0048569	post-embryonic animal organ development	8/1802	25/18112	0.00217109	0.0135932	Myo7a/Bak1/Bcl11b/Myo1e/Grxcr1/Jak2/Klf4/Bax	8
24hr	GO:0001771	immunological synapse formation	6/1802	15/18112	0.00217983	0.0135932	Dock8/Havcr2/Dock2/Lgals3/Msn/Nck2	6
24hr	GO:0032494	response to peptidoglycan	6/1802	15/18112	0.00217983	0.0135932	Ripk2/Myd88/Tlr2/Nlrp3/Trem2/Irak3	6
24hr	GO:1901841	regulation of high voltage-gated calcium channel activity	6/1802	15/18112	0.00217983	0.0135932	Cacnb2/Rrad/Nos1ap/Dysf/Cacna2d1/Calm1	6
24hr	GO:1903729	regulation of plasma membrane organization	6/1802	15/18112	0.00217983	0.0135932	Rab3a/Sh3glb1/Wasl/Sh3gl2/Prkcd/Gsn	6
24hr	GO:0042982	amyloid precursor protein metabolic process	16/1802	74/18112	0.00218249	0.0135932	Unc13a/Casp3/Necab2/Olfm1/Lyn/Slc2a13/Itm2c/Epha4/Picalm/Clu/Gsap/Rtn3/Rock1/Hap1/Prnp/Ldlrap1	16
24hr	GO:0045428	regulation of nitric oxide biosynthetic process	16/1802	74/18112	0.00218249	0.0135932	Atp2b4/Ptk2b/Ddah1/Aif1/Itgb2/Clec7a/Tspo/Clu/Ptgs2/Nos1ap/Jak2/Klf4/Zc3h12a/Cx3cr1/Tlr2/Cav1	16
24hr	GO:0090398	cellular senescence	16/1802	74/18112	0.00218249	0.0135932	Fbxo5/Abi3/Calr/Lmna/Cdkn1a/Hmga1/Spi1/B2m/Rbl1/Ybx1/Map2k1/Pml/Prkcd/Cdk6/Tp53/Cav1	16
24hr	GO:0002260	lymphocyte homeostasis	17/1802	81/18112	0.00226174	0.0140583	Tgfb1/Ripk3/Casp3/Bak1/Cd44/Lyn/Pik3cd/Siva1/Nckap1l/Sh2b2/Lgals9/Tcirg1/Dock11/Ikbkb/Bax/Fadd/Ada	17
24hr	GO:0008625	extrinsic apoptotic signaling pathway via death domain receptors	17/1802	81/18112	0.00226174	0.0140583	Bag3/Brca1/Serpine1/Atf3/Lgals3/Hmgb2/Hmox1/Sort1/Spi1/Faim2/Il18/Casp8/Gpx1/Madd/Bax/Fadd/Nol3	17
24hr	GO:0071466	cellular response to xenobiotic stimulus	36/1802	222/18112	0.00227712	0.0141397	Cebpa/Pde2a/Ppp1r15a/Vkorc1/Ccl2/Adipoq/Serpine1/Mcm7/Chek2/Gstm7/Hspa5/Nfe2l2/Pcna/Myc/Ranbp1/Cyp26b1/Kcnc1/Slamf8/Blm/Asic2/Htr1b/Tp53/Sult1a1/Gstp1/Uchl1/Tpmt/Itgb3/Rap1a/Umps/Prnp/Kcne2/Txn1/Ppm1e/Braf/Rap1b/Fmo1	36
24hr	GO:0006865	amino acid transport	29/1802	168/18112	0.00228217	0.0141568	Slc17a7/Gfap/Rgs2/Itgb1/Trpc4/Il1rn/Slc6a1/Slc25a18/Slc25a13/Sfxn5/Grin2b/Myc/Slc11a1/Htr2c/Slc3a2/Prkcd/Sv2a/Htr1b/Slc25a22/Per2/Slc38a3/Slc7a7/Abat/Slc6a11/Slc16a2/Slc6a13/Hrh3/Slc1a5/Pak1	29
24hr	GO:0002755	MyD88-dependent toll-like receptor signaling pathway	7/1802	20/18112	0.00230157	0.0142485	Cd300a/Myd88/Tlr7/Irf1/Irak2/Tlr2/Irak3	7
24hr	GO:0061760	antifungal innate immune response	7/1802	20/18112	0.00230157	0.0142485	Plcg2/Spi1/Clec4a3/Clec7a/Pla2g5/Cx3cr1/Clec4a1	7
24hr	GO:0051341	regulation of oxidoreductase activity	20/1802	102/18112	0.00231289	0.0142899	Atp2b4/Ripk3/Ptk2b/Cyba/Npr3/Eng/Lgals9/Gnai2/Gch1/Prdx5/Nos1ap/Slamf8/Il1a/Nod1/Gstp1/Cnr2/Nfkb1/Cav1/Calm1/Lrrk2	20
24hr	GO:0071103	DNA conformation change	20/1802	102/18112	0.00231289	0.0142899	Anxa1/Top2a/Mcm7/Mcm6/Hmgb2/Mcm5/Rad51/Gins1/Mcm2/Mcm3/Hmgb2l1/Rfc3/Blm/Mcm4/Gins4/Recql4/Chd7/Brip1/Rfc4/Hhex	20
24hr	GO:1903350	response to dopamine	19/1802	95/18112	0.00232161	0.0143294	Id1/Tgm2/Cav2/Klf16/Htr2c/Flna/Rgs8/Gna15/Htr5b/Gna12/Chrm3/Gnb5/Chrm1/Htr1b/Nsg2/Atf4/Gnal/Hrh3/Lrrk2	19
24hr	GO:0044403	biological process involved in symbiotic interaction	41/1802	262/18112	0.00234579	0.0144641	Dynlt1/Axl/Uvrag/Ch25h/P4hb/Ncf1/Hmox1/LOC685067/Gbp2/Cav2/Siva1/Gpx2/Myc/Anxa2/Slc3a2/Tyms/Gpx1/Myd88/Lgals9/Ctsb/Nectin1/Jak2/Gsn/Rrp1b/Zc3h12a/Itgb3/Tyro3/Cx3cr1/Trim5/Jun/Trim34/Trim21/Mmp9/Ifitm3/Vamp8/Cav1/Csf1r/Thoc7/Ctsl/Gapdh/Psmc3	41
24hr	GO:0007548	sex differentiation	57/1802	393/18112	0.00237701	0.014642	Rrm1/Axl/Ccnd1/Nrip1/Adamts1/Runx1/Serpine1/Vgf/Tesc/Aspm/Kit/Hmgb2/Casp3/Itgb1/Bak1/Hspa5/Kif18a/Cebpb/Acvr1c/Eif2s2/Adcyap1r1/Ybx3/Sdc1/Ncoa1/Myc/Ar/Cenpi/Flna/Zfx/Hmgcs1/Bok/Slit3/Bcl2l2/Inhba/Pgr/Tp53/Acsbg1/Il1a/Rab13/Tifab/Nasp/Chd7/Asb1/Tyro3/Ctnna1/Slit2/Osr1/Brip1/Adam15/Bax/Inhbb/Tox2/Nr2f2/Lhx9/Ctsl/Capn5/H3f3b	57
24hr	GO:0002822	regulation of adaptive immune response based on somatic recombination of immune receptors built from immunoglobulin superfamily domains	34/1802	207/18112	0.0023945	0.014729	Tgfb1/Il33/Anxa1/Havcr2/Ptprc/Fcgr2b/Fcer1g/Hlx/Ripk3/Fcgr1a/B2m/Ptpn6/Clec7a/Ripk2/Rsad2/Nckap1l/Parp3/Slc11a1/Sash3/Il4r/Il18/C3/Il1rl1/Nfkbiz/Fcgr2a/Zc3h12a/Was/Mlh1/Fadd/Nlrp3/Trem2/Ada/Vsir/Zbtb7b	34
24hr	GO:0006687	glycosphingolipid metabolic process	13/1802	55/18112	0.00240523	0.014729	Kit/Crem/A3galt2/St6galnac3/St8sia3/Prkcd/Galc/St6galnac6/St6galnac4/B4galt6/Fut4/Bax/St8sia5	13
24hr	GO:0010823	negative regulation of mitochondrion organization	13/1802	55/18112	0.00240523	0.014729	Vat1/Lmna/Tspo/Gpx1/Bok/Tmem14a/Bcl2l2/Ier3/Mapt/Tp53/Oma1/Nol3/Higd1a	13
24hr	GO:0032941	secretion by tissue	13/1802	55/18112	0.00240523	0.014729	Cyba/Npr3/Celsr2/Nr1h3/Slc4a5/Kcnn4/Chrm3/Chrm1/Madd/Tifab/Trpc1/Vamp8/Ada	13
24hr	GO:0014009	glial cell proliferation	15/1802	68/18112	0.00240785	0.014729	Il33/Gfap/Ptk2b/Vim/Cx3cl1/Lyn/Penk/Sox11/Myc/Tspo/Clu/Ifrd1/Csf1r/Trem2/Prkch	15
24hr	GO:0032623	interleukin-2 production	15/1802	68/18112	0.00240785	0.014729	Zfp36/Ezr/Anxa1/Havcr2/Runx1/Card11/Ptprc/Plcg2/Clec7a/Ripk2/Sash3/Pnp/Il1a/Prnp/Laptm5	15
24hr	GO:0032663	regulation of interleukin-2 production	15/1802	68/18112	0.00240785	0.014729	Zfp36/Ezr/Anxa1/Havcr2/Runx1/Card11/Ptprc/Plcg2/Clec7a/Ripk2/Sash3/Pnp/Il1a/Prnp/Laptm5	15
24hr	GO:0045648	positive regulation of erythrocyte differentiation	9/1802	31/18112	0.00248273	0.0151569	Stat3/Hmgb2/Tal1/Isg15/Nckap1l/Inpp5d/Stat1/Ets1/Inhba	9
24hr	GO:1901798	positive regulation of signal transduction by p53 class mediator	9/1802	31/18112	0.00248273	0.0151569	Rpl26/Sh3glb1/Rps20/Rps7/Myc/Rpl23/Pml/Rpl11/Msx1	9
24hr	GO:0048709	oligodendrocyte differentiation	25/1802	139/18112	0.00251145	0.015302	Tgfb1/Il33/Vtn/Trpc4/Dusp15/Cd9/Lyn/Hes5/Cdkn2c/Sox11/Csk/Hdac11/Clu/Bok/Plp1/Tppp/Gsn/Enpp2/Kcnq3/Gstp1/Cnp/Cntnap1/Daam2/B4galt6/Tlr2	25
24hr	GO:1903900	regulation of viral life cycle	25/1802	139/18112	0.00251145	0.015302	Fam111a/Axl/Ch25h/Top2a/Kpna2/P4hb/Mx2/Mx1/Oas1a/Hmox1/Zc3hav1/Isg15/Rsad2/Pabpc1/Anxa2/Oasl2/Lgals9/Oasl/Nectin1/Gsn/Tyro3/Trim5/Trim34/Trim21/Ifitm3	25
24hr	GO:0016064	immunoglobulin mediated immune response	27/1802	154/18112	0.00252812	0.0153883	Tgfb1/Ung/Ptprc/Fcgr2b/Fcer1g/C7/Fcgr1a/B2m/Ptpn6/C1qb/C1qc/C1qa/Csf2rb/Parp3/Inpp5d/Il4r/Fcgr3a/Myd88/C3/Prkcd/Tcirg1/Fcgr2a/C1s/Mlh1/Exo1/Cfh/Trem2	27
24hr	GO:0016572	histone phosphorylation	12/1802	49/18112	0.00253909	0.0154247	Ppp4c/Aurkb/Ppp1r1b/Prkca/Ccnb1/Cdk1/Cdk2/Prkcd/Jak2/Ccna2/Prkcb/Vrk1	12
24hr	GO:0033628	regulation of cell adhesion mediated by integrin	12/1802	49/18112	0.00253909	0.0154247	Fermt3/Serpine1/Tesc/Lif/Syk/Ret/Ptpn6/Lyn/Nckap1l/Plau/Itgb3/Ada	12
24hr	GO:0043502	regulation of muscle adaptation	21/1802	110/18112	0.00256481	0.0155656	Prkca/Runx1/Atp2b4/Rgs2/Nfatc1/Foxo1/Ppp3ca/Lmna/Aif1/Nr4a3/Twf1/Igfbp5/Mlip/Sgca/Klf4/Rock1/Tnfrsf1a/Dmd/Mef2a/Nol3/Pak1	21
24hr	GO:0002367	cytokine production involved in immune response	20/1802	103/18112	0.00260763	0.0157136	Tgfb1/Fcer1g/Kit/Hmox1/Plcg2/B2m/Clec7a/Nr4a3/Rsad2/Sash3/Tril/Il18/Cuedc2/Clnk/Tlr2/Ddx21/Nlrp3/Laptm5/Vsir/Irak3	20
24hr	GO:0042100	B cell proliferation	20/1802	103/18112	0.00260763	0.0157136	Tyrobp/Cd300a/Card11/Ptprc/Fcgr2b/Cd38/Casp3/Cdkn1a/Rasgrp1/Lyn/Tcf3/Nckap1l/Inpp5d/Sash3/Cd180/Prkcd/Il13ra1/Shb/Bax/Ada	20
24hr	GO:0050772	positive regulation of axonogenesis	20/1802	103/18112	0.00260763	0.0157136	Amigo1/Map1b/Rpl4/Gdi1/Picalm/Map2k1/Nefl/Plxna1/Mapt/Plxna2/Cxcl12/L1cam/Bcl11a/Slitrk1/Cntf/Braf/Plxna3/Pak1/Tiam1/Limk1	20
24hr	GO:0002688	regulation of leukocyte chemotaxis	24/1802	132/18112	0.00261367	0.0157136	Ccl2/Serpine1/Cmklr1/Ptk2b/Camk1d/Cx3cl1/Calr/Aif1/Spi1/Lyn/Rin3/Lgmn/Nckap1l/Rac2/Lgals9/Slamf8/Dysf/Cxcl12/Ninj1/Cx3cr1/Slit2/Cxcl14/Csf1r/C3ar1	24
24hr	GO:0002335	mature B cell differentiation	10/1802	37/18112	0.00261521	0.0157136	Ptk2b/Nfatc1/Plcg2/Irf8/Spi1/Cmtm7/Slamf8/Dock11/Mfng/Ada	10
24hr	GO:0032692	negative regulation of interleukin-1 production	10/1802	37/18112	0.00261521	0.0157136	Cd33/Serpinb1a/Cx3cl1/Pml/Zc3h12a/Gstp1/Cx3cr1/Ghsr/Nlrp3/Trem2	10
24hr	GO:0035458	cellular response to interferon-beta	10/1802	37/18112	0.00261521	0.0157136	Ifi47/Igtp/Oas1a/LOC685067/Gbp2/Stat1/Irf1/Capn2/RGD1309362/MGC108823	10
24hr	GO:0048169	regulation of long-term neuronal synaptic plasticity	10/1802	37/18112	0.00261521	0.0157136	Grin2a/Fcgr2b/Kit/Camk2b/Synpo/Syngap1/Grin2b/Plk3/Rab8a/Neto1	10
24hr	GO:0099590	neurotransmitter receptor internalization	10/1802	37/18112	0.00261521	0.0157136	Cacng3/Hpca/Akap5/Synj1/Dnm3/Itgb3/Hap1/Arc/Usp46/Cacng2	10
24hr	GO:0032733	positive regulation of interleukin-10 production	11/1802	43/18112	0.00261978	0.0157136	Pycard/Stat3/Fcer1g/Syk/Plcg2/Clec7a/Isg15/Sash3/Lgals9/Tlr2/Trem2	11
24hr	GO:0086002	cardiac muscle cell action potential involved in contraction	11/1802	43/18112	0.00261978	0.0157136	Cacnb2/Scn3b/Scn2b/Pkp2/Kcnn2/Gpd1l/Kcne2/Ryr2/Cav1/Cacna2d1/Cacna1g	11
24hr	GO:0090224	regulation of spindle organization	11/1802	43/18112	0.00261978	0.0157136	Plk1/Eml3/Spag5/Tacc3/Tpx2/Parp3/Gnai1/Ccsap/Map9/Kif15/Dync1h1	11
24hr	GO:0034113	heterotypic cell-cell adhesion	14/1802	62/18112	0.00263479	0.0157883	Itgad/Adipoq/Ptprc/Itgb1/Itgb2/Il1rn/Cd44/Pkp2/Cd200r1/Gcnt2/Klf4/Itgb3/Ninj1/Map2k5	14
24hr	GO:0010821	regulation of mitochondrion organization	26/1802	147/18112	0.00265222	0.0158772	Plaur/Pde2a/Pycard/Vat1/Lmna/Sh3glb1/Bak1/Siva1/Tspo/Casp1/Gpx1/Bok/Vps13d/Tmem14a/Bcl2l2/Ier3/Mapt/Tp53/Oma1/Bid/Srebf2/Mmp9/Bax/Nol3/Higd1a/Trem2	26
24hr	GO:0010612	regulation of cardiac muscle adaptation	5/1802	11/18112	0.00267913	0.0159455	Atp2b4/Foxo1/Ppp3ca/Lmna/Mlip	5
24hr	GO:0033029	regulation of neutrophil apoptotic process	5/1802	11/18112	0.00267913	0.0159455	Anxa1/Fcgr2b/Cd44/Pik3cd/Il18	5
24hr	GO:0048671	negative regulation of collateral sprouting	5/1802	11/18112	0.00267913	0.0159455	Spp1/Fgf13/Ifrd1/Ptprs/Bcl11a	5
24hr	GO:0060359	response to ammonium ion	5/1802	11/18112	0.00267913	0.0159455	Grin2a/Gria1/Kcnq3/Gapdh/Kcnc2	5
24hr	GO:0061517	macrophage proliferation	5/1802	11/18112	0.00267913	0.0159455	Il33/Cx3cl1/Clu/Csf1r/Trem2	5
24hr	GO:0099004	calmodulin dependent kinase signaling pathway	5/1802	11/18112	0.00267913	0.0159455	Pcp4/Camkk2/Camk2a/Trem2/Lrrk2	5
24hr	GO:0003158	endothelium development	25/1802	140/18112	0.00277522	0.0165015	Pde2a/Ezr/Tmem100/Fasn/Rbpj/S1pr3/S1pr1/Plcb1/Id1/Clic4/Pdpn/Xdh/Msn/Gpx1/Myd88/Rock1/Tnfrsf1a/Dmd/Ptprs/Ikbkb/Rap1a/Ccm2/Stc1/Rap1b/Nr2f2	25
24hr	GO:0018107	peptidyl-threonine phosphorylation	22/1802	118/18112	0.00279762	0.0165808	Tgfb1/Plk1/Ppp1r15a/Sphk1/Prkca/Lmtk2/Camk2a/Foxo1/Cdk1/Ripk2/Ttk/Map2k1/Prkcd/Ogt/Clk1/Dmtn/Rock1/Tgfbr2/Prkcb/Chi3l1/Lrrk2/Vrk1	22
24hr	GO:0001954	positive regulation of cell-matrix adhesion	15/1802	69/18112	0.00279931	0.0165808	Ptk2b/S100a10/Col16a1/Lims1/Rin2/Cdk6/Sdc4/Enpp2/Rock1/Itgb3/Dmd/Ninj1/Cdh13/Efemp2/Map4k4	15
24hr	GO:0032387	negative regulation of intracellular transport	15/1802	69/18112	0.00279931	0.0165808	Bag3/Cnih2/Adipoq/Map1b/Mdfic/Gdi1/Ogt/Mapt/Dmtn/Cryab/Arfip1/Pkig/Txn1/Nol3/Lrrk2	15
24hr	GO:0051445	regulation of meiotic cell cycle	15/1802	69/18112	0.00279931	0.0165808	Fbxo5/Aspm/Lif/Camk2b/Calr/Ccnb1/Cdk1/Plcb1/Cdc20/Cdk2/Trip13/Ttk/Msx1/Cdc25a/Cpeb1	15
24hr	GO:0010742	macrophage derived foam cell differentiation	8/1802	26/18112	0.00286599	0.0169107	Adipoq/Msr1/Stat1/Il18/Pla2g5/Nfkbia/Itgb3/Prkch	8
24hr	GO:0060547	negative regulation of necrotic cell death	8/1802	26/18112	0.00286599	0.0169107	Ybx3/Ripk1/Casp8/Bok/Birc3/Cav1/Fadd/Nol3	8
24hr	GO:0086019	cell-cell signaling involved in cardiac conduction	8/1802	26/18112	0.00286599	0.0169107	Cacnb2/Scn3b/Pkp2/Kcnn2/Tbx18/Ryr2/Cacna2d1/Cacna1g	8
24hr	GO:0090382	phagosome maturation	8/1802	26/18112	0.00286599	0.0169107	Syt7/Rab32/Myo7a/Rab7b/Rab31/Slamf8/Pla2g5/Tcirg1	8
24hr	GO:0060538	skeletal muscle organ development	36/1802	225/18112	0.00287024	0.0169196	Tgfb1/Mir675/Rbfox1/Hlf/Hlx/Atf3/Myom2/Ppp3ca/Cav2/Ybx3/Fos/Sox11/Hdac9/Naca/Myc/Maff/Klhl40/Egr2/Chrna1/Kcnab1/Gpx1/Ctsb/Cyp26b1/Fgfrl1/Rbm24/Dysf/Dmd/Cntnap1/Heyl/Nras/Cav1/Nr2f2/Cops2/Csf1r/Rcan1/Plagl1	36
24hr	GO:0046660	female sex differentiation	31/1802	186/18112	0.00288955	0.0170171	Axl/Nrip1/Adamts1/Runx1/Serpine1/Vgf/Kit/Casp3/Bak1/Hspa5/Cebpb/Acvr1c/Adcyap1r1/Myc/Cenpi/Zfx/Slit3/Inhba/Pgr/Tp53/Acsbg1/Chd7/Tyro3/Ctnna1/Slit2/Bax/Inhbb/Tox2/Nr2f2/Lhx9/Capn5	31
24hr	GO:0045824	negative regulation of innate immune response	16/1802	76/18112	0.00290698	0.0170872	Havcr2/Grn/Dhx58/Parp14/Oas1a/Usp18/Isg15/Lgals9/Tap1/Nlrc5/Slamf8/Ttll12/Lyar/Tyro3/Trim21/Irak3	16
24hr	GO:0046824	positive regulation of nucleocytoplasmic transport	16/1802	76/18112	0.00290698	0.0170872	Tgfb1/Bag3/Brca1/Hcls1/Camk4/Ect2/Cdk1/Akap5/Flna/Ipo5/Prkcd/Ptgs2/Jak2/Anp32b/Zc3h12a/Tnfrsf1a	16
24hr	GO:0046328	regulation of JNK cascade	26/1802	148/18112	0.00292011	0.0171154	Pycard/Ncf1/Fcgr2b/Ptk2b/Gadd45g/Plcb1/Rasgrp1/Dusp15/Mdfic/Mturn/Gadd45a/Ltbr/Ripk2/Gadd45b/Ripk1/Mapk8ip2/Myd88/Aida/Cyld/Pja2/Il1a/Nod1/Gstp1/Wnt7b/Map4k4/Naip6	26
24hr	GO:0051224	negative regulation of protein transport	26/1802	148/18112	0.00292011	0.0171154	Ucp2/Bag3/Anxa1/Adipoq/Ppp3ca/Acvr1c/Nr1h3/Mdfic/Vsnl1/Rsad2/Csk/Gdi1/Rhbdf2/Ogt/Madd/Dmtn/Ghsr/Srcin1/Pkig/Txn1/Midn/Inhbb/Map4k4/Nol3/Lrrk2/Rhbdf1	26
24hr	GO:0072331	signal transduction by p53 class mediator	26/1802	148/18112	0.00292011	0.0171154	Pycard/Cdip1/Rpl26/Npm1/Kmt5a/Chek2/Tp53bp2/Sh3glb1/Cdkn1a/Cd44/Rps20/Rps7/E2f7/Myc/Rps27l/Rpl23/Phlda3/Bok/Pml/Rpl11/Msx1/Aen/Tp53/E2f2/Ppp1r13b/Bax	26
24hr	GO:1903321	negative regulation of protein modification by small protein conjugation or removal	20/1802	104/18112	0.00293327	0.0171762	Fbxo5/Prkcg/Rasd2/Bub1b/Rps20/Cdc20/Isg15/Rps7/Tspo/Klhl40/Rpl23/Rpl11/Ogt/Dysf/Otub1/Per2/Trim21/Cav1/Otub2/Limk1	20
24hr	GO:0000079	regulation of cyclin-dependent protein serine/threonine kinase activity	17/1802	83/18112	0.00296641	0.0173538	Plk1/Ccnd1/Cdc6/Ccnf/Casp3/Ccnb1/Cdkn1a/Pim1/Cdkn2c/Stil/Cdk5rap2/Blm/Ccna2/Ccng2/Mapre3/Nr2f2/Hhex	17
24hr	GO:0010769	regulation of cell morphogenesis involved in differentiation	23/1802	126/18112	0.0030102	0.0175766	Baiap2/P4hb/Kalrn/Cux1/Camk2b/Calr/S100a10/Sh3glb1/Itpka/Cass4/Pdpn/Akap5/Epha4/Flna/Lims1/Unc13d/Enpp2/Dmtn/Itgb3/Sgk1/Has2/Braf/Tiam1	23
24hr	GO:0042177	negative regulation of protein catabolic process	23/1802	126/18112	0.0030102	0.0175766	Prkcg/Furin/Grin2a/Pbk/Mycbp2/Rps7/Mgat3/Cdk2/Anxa2/Klhl40/Epha4/Flna/Rpl23/Pml/Rpl11/Ogt/Styx/Map1a/Dysf/Ptpn3/Agap2/Anks1a/Irak3	23
24hr	GO:0032768	regulation of monooxygenase activity	12/1802	50/18112	0.00304392	0.0177567	Atp2b4/Ptk2b/Npr3/Eng/Gch1/Nos1ap/Il1a/Nod1/Cnr2/Nfkb1/Cav1/Calm1	12
24hr	GO:0061025	membrane fusion	27/1802	156/18112	0.00304868	0.0177676	Napa/Syt7/Uvrag/Anxa1/Ch25h/Sphk1/Rab7b/Rab3a/Cav2/Vamp1/Cd9/Syt1/Anxa2/Syt11/Pla2g5/Cplx2/Cplx1/Rab8a/Rab13/Vamp3/Dysf/Vamp8/Vamp2/Hace1/Ctsl/Syt2/Stx1a	27
24hr	GO:0043500	muscle adaptation	25/1802	141/18112	0.0030621	0.017829	Prkca/Runx1/Atp2b4/Rgs2/Nfatc1/Cyba/Foxo1/Ppp3ca/Lmna/Psmb9/Aif1/Nr4a3/Twf1/Igfbp5/Ar/Mlip/Sgca/Gsn/Klf4/Rock1/Tnfrsf1a/Dmd/Mef2a/Nol3/Pak1	25
24hr	GO:0045744	negative regulation of G protein-coupled receptor signaling pathway	14/1802	63/18112	0.00308353	0.0179368	Rph3al/Atp2b4/Rgs2/Rgs12/Camk2b/Necab2/Dnm1/Gnai2/Apln/Htr1b/Plek/Ubqln2/Ada/Sstr4	14
24hr	GO:0002523	leukocyte migration involved in inflammatory response	9/1802	32/18112	0.00315383	0.018222	Ccl2/Cx3cl1/Trim55/Itgb2/Slamf8/Nfkbia/Ninj1/Nfkb1/Nlrp3	9
24hr	GO:0051590	positive regulation of neurotransmitter transport	9/1802	32/18112	0.00315383	0.018222	Sphk1/Nat8l/Unc13a/Cacnb2/Itgb1/Cacna1b/Syt1/Htr2c/Stx1a	9
24hr	GO:0060074	synapse maturation	9/1802	32/18112	0.00315383	0.018222	Sez6l2/Pfn1/Sez6l/Camk2b/Cdc20/Nefl/Adgrl1/Sez6/Cx3cr1	9
24hr	GO:1902751	positive regulation of cell cycle G2/M phase transition	9/1802	32/18112	0.00315383	0.018222	Rrm1/Fbxo5/Ccnd1/Npm1/Dtl/Ccnb1/Cdk1/Cdk4/Cdc25a	9
24hr	GO:0002577	regulation of antigen processing and presentation	7/1802	21/18112	0.00315915	0.018222	Pycard/Slc11a1/Fgl2/Was/Nod1/Cd68/Trem2	7
24hr	GO:0010763	positive regulation of fibroblast migration	7/1802	21/18112	0.00315915	0.018222	Akap12/Tgfb1/Itgb1/Dmtn/Itgb3/Fgfr1/Pak1	7
24hr	GO:0048311	mitochondrion distribution	7/1802	21/18112	0.00315915	0.018222	Slc4a5/Ogt/Mapt/Hap1/Mef2a/Synj2/Lrrk2	7
24hr	GO:0097320	plasma membrane tubulation	7/1802	21/18112	0.00315915	0.018222	Ehd2/Sh3glb1/Wasl/Sh3gl2/Bin2/Snx18/Snx9	7
24hr	GO:1905709	negative regulation of membrane permeability	7/1802	21/18112	0.00315915	0.018222	Dynlt1/Hk2/Bok/Tmem14a/Bcl2l2/Ier3/Nol3	7
24hr	GO:0042771	intrinsic apoptotic signaling pathway in response to DNA damage by p53 class mediator	11/1802	44/18112	0.00318447	0.0182502	Pycard/Cdip1/Rpl26/Chek2/Cdkn1a/Cd44/Rps27l/Phlda3/Pml/Aen/Tp53	11
24hr	GO:0046636	negative regulation of alpha-beta T cell activation	11/1802	44/18112	0.00318447	0.0182502	Anxa1/Cd300a/Runx1/Hlx/Cbfb/Cd44/Il4r/Lgals9/Zc3h12a/Vsir/Zbtb7b	11
24hr	GO:0048265	response to pain	11/1802	44/18112	0.00318447	0.0182502	Prkcg/Kalrn/Runx1/Cacna1b/Ret/Grin2b/Tspo/Cacna1e/Gch1/Capn2/Comt	11
24hr	GO:1905521	regulation of macrophage migration	11/1802	44/18112	0.00318447	0.0182502	Ccl2/Cmklr1/Ptk2b/Cx3cl1/Cd9/Cd200r1/Slamf8/Cx3cr1/Csf1r/C3ar1/Trem2	11
24hr	GO:0002468	dendritic cell antigen processing and presentation	6/1802	16/18112	0.0031966	0.0182502	Clec4a3/Slc11a1/Fcgr3a/Fgl2/Nod1/Cd68	6
24hr	GO:0034162	toll-like receptor 9 signaling pathway	6/1802	16/18112	0.0031966	0.0182502	Pik3ap1/Havcr2/Rab7b/Tnip2/Rsad2/Ptprs	6
24hr	GO:0043031	negative regulation of macrophage activation	6/1802	16/18112	0.0031966	0.0182502	Grn/Cx3cl1/Cst7/Nr1h3/Syt11/Lrfn5	6
24hr	GO:0043312	neutrophil degranulation	6/1802	16/18112	0.0031966	0.0182502	Stxbp2/Anxa3/Syk/Itgb2/Spi1/Stx11	6
24hr	GO:0060263	regulation of respiratory burst	6/1802	16/18112	0.0031966	0.0182502	Grn/Ncf1/Camk1d/Clec7a/Rac2/Slamf8	6
24hr	GO:0071639	positive regulation of monocyte chemotactic protein-1 production	6/1802	16/18112	0.0031966	0.0182502	Adipoq/Oas1a/Syk/Clec7a/Lgals9/Il1a	6
24hr	GO:1902563	regulation of neutrophil activation	6/1802	16/18112	0.0031966	0.0182502	Grn/Cd300a/Syk/Itgb2/Spi1/Plpp6	6
24hr	GO:0007266	Rho protein signal transduction	24/1802	134/18112	0.00320216	0.0182651	LOC100362023/Kalrn/Myo9b/Itgb1/Rasgrf2/Arhgef28/Arhgdib/Plekhg5/Pdpn/Arhgef25/Arhgap4/Arhgap20/Rasgrf1/Gna13/Gna12/Rtn4r/Arhgap42/Was/Rock1/Rit2/Kank2/Kctd13/Cdh13/Tax1bp3	24
24hr	GO:0007589	body fluid secretion	26/1802	149/18112	0.00321059	0.0182962	Ccnd1/Kalrn/Rplp0/Cyba/Npr3/Celsr2/Nr1h3/Slc4a5/Hk2/Atp2b2/Xdh/Ncoa1/Anxa2/Kcnn4/Chrm3/Chrm1/Madd/Tifab/Trpc1/Umps/Vamp8/Cav1/Comt/Ada/Zbtb7b/Gpat4	26
24hr	GO:0001894	tissue homeostasis	45/1802	299/18112	0.00321923	0.0183285	Tgfb1/Aldh1a1/Lrrk1/Prkca/Oas1a/Hspb1/Ldb2/Spp1/Cd38/Ptk2b/Syk/Itgb1/Car2/S1pr1/B2m/Neurod1/Sh3gl2/Ncdn/Lyz2/Rac2/Csk/Tf/Pth1r/Inpp5d/Sash3/Fcgr3a/Crocc/Prdx5/Ptgs2/Ppargc1b/Tcirg1/Rab3d/Gcnt2/Trim32/Map1a/Itgb3/Tub/Prdx1/Rpe65/Wwtr1/Bax/Ctss/Rcn3/Csf1r/Oscar	45
24hr	GO:0010737	protein kinase A signaling	10/1802	38/18112	0.00323795	0.0184011	Akap12/Ezr/Gal/Adipoq/Lcp1/Grin2b/Akap5/Pja2/Rab13/Lrrk2	10
24hr	GO:0045622	regulation of T-helper cell differentiation	10/1802	38/18112	0.00323795	0.0184011	Anxa1/Hlx/Ripk2/Il4r/Il18/Nfkbiz/Zc3h12a/Shb/Nlrp3/Zbtb7b	10
24hr	GO:0014911	positive regulation of smooth muscle cell migration	15/1802	70/18112	0.00324178	0.0184059	P2ry6/Vtn/Adamts1/S100a11/Aif1/Nr4a3/Myc/Igfbp5/Il18/Plau/Pgr/Itgb3/Sema6d/Has2/Pak1	15
24hr	GO:0046718	viral entry into host cell	20/1802	105/18112	0.00329227	0.0186754	Axl/Uvrag/Ch25h/P4hb/Cav2/Siva1/Slc3a2/Lgals9/Ctsb/Nectin1/Gsn/Itgb3/Tyro3/Trim5/Trim34/Trim21/Ifitm3/Vamp8/Cav1/Ctsl	20
24hr	GO:0043113	receptor clustering	16/1802	77/18112	0.00333775	0.0189159	Tgfb1/Itgal/Slitrk3/Syngap1/Itgb2/Grin2b/Akap5/Flna/Arhgef9/Lrrc7/Sav1/Gsn/Lhfpl4/Sorbs2/Pak1/Shisa6	16
24hr	GO:0050435	amyloid-beta metabolic process	13/1802	57/18112	0.00336512	0.0190361	Unc13a/Casp3/Olfm1/Mgat3/Slc2a13/Epha4/Picalm/Clu/Gsap/Rtn3/Rock1/Hap1/Prnp	13
24hr	GO:1902808	positive regulation of cell cycle G1/S phase transition	13/1802	57/18112	0.00336512	0.0190361	Rrm1/Ccnd1/Anxa1/Lsm11/Adamts1/Rpl17/Plcg2/Aif1/Plcb1/Rrm2/Stil/Fam83d/Anp32b	13
24hr	GO:0048708	astrocyte differentiation	18/1802	91/18112	0.00338357	0.0191229	Atf5/Grn/Stat3/Gfap/Lif/Vim/Mt2A/Plpp3/Tal1/Hes5/C1qa/Epha4/Map2k1/Plp1/Mycn/Hmbs/Cntf/Trem2	18
24hr	GO:0019751	polyol metabolic process	22/1802	120/18112	0.00346662	0.0195743	Itpkc/P2ry6/Plcb3/Sphk1/Ptk2b/Plcg2/Fgf2/Itpka/Plcb1/Adcyap1r1/Plpp3/Pth1r/Plcd1/Got1/Synj1/Gch1/Dysf/Ip6k2/Sptssb/Plek/Synj2/Gpd2	22
24hr	GO:0071824	protein-DNA complex subunit organization	33/1802	204/18112	0.00351583	0.019834	Npm1/Chaf1b/Kntc1/Ikzf1/Hmgb2/Gmnn/Hist1h2ail1/Cdt1/Cenpe/Tspyl4/Rad51/Mcm2/Cenpa/Baz1a/Myc/Hjurp/Cenpi/Rpl23/LOC690126/Dlgap5/Thra/LOC102551184/Asf1b/Anp32b/Chaf1a/Tp53/Tspy26/Tspyl5/Nasp/Smarce1/Set/Dnajc9/H3f3b	33
24hr	GO:0031330	negative regulation of cellular catabolic process	40/1802	260/18112	0.00357676	0.0201593	Zfp36/Prkcg/Furin/Stat3/Atp2b4/Mapkapk2/Pbk/Hmox1/Ybx1/Rps7/Pik3cg/Mgat3/Tspo/Cdk2/Pabpc1/Nrbp2/Anxa2/Klhl40/Slc11a1/Epha4/Rpl23/Myd88/Pml/Rpl11/Ogt/Rbm24/Tp53/Styx/Map1a/Lzts1/Ptpn3/Herc1/Il10ra/Anks1a/Cirbp/Hnrnpab/Trem2/Apobec1/Secisbp2/Lrrk2	40
24hr	GO:0032613	interleukin-10 production	14/1802	64/18112	0.00359293	0.0202135	Tyrobp/Pycard/Stat3/Fcgr2b/Fcer1g/Syk/Plcg2/Clec7a/Isg15/Sash3/Lgals9/Tlr2/Trem2/Vsir	14
24hr	GO:0032653	regulation of interleukin-10 production	14/1802	64/18112	0.00359293	0.0202135	Tyrobp/Pycard/Stat3/Fcgr2b/Fcer1g/Syk/Plcg2/Clec7a/Isg15/Sash3/Lgals9/Tlr2/Trem2/Vsir	14
24hr	GO:0007188	adenylate cyclase-modulating G protein-coupled receptor signaling pathway	37/1802	236/18112	0.00359853	0.0202265	Akap12/Pde2a/Atp2b4/Gpr161/Rgs2/S1pr3/Adcy7/Npr3/S1pr1/Adcyap1r1/Adgrb2/Akap5/Ucn2/Pth1r/Flna/Adcy1/Calcrl/Adra1d/Gna15/Htr5b/Gnai1/Gnai2/Gpr26/Gna13/Gna12/Chrm3/Adgrl1/Chrm1/Htr1b/Itgb3/Adgrl2/Cnr2/Rit2/Gnal/Hrh3/Sstr4/Adcy8	37
24hr	GO:0002888	positive regulation of myeloid leukocyte mediated immunity	8/1802	27/18112	0.00372258	0.0208478	Tyrobp/Fcer1g/Fcgr1a/Itgb2/Spi1/C3/Fcgr2a/Ddx21	8
24hr	GO:0006837	serotonin transport	8/1802	27/18112	0.00372258	0.0208478	Cd300a/Fcer1g/Lgals3/Syk/Htr1b/Fcgr2a/Itgb3/Hrh3	8
24hr	GO:0009162	deoxyribonucleoside monophosphate metabolic process	8/1802	27/18112	0.00372258	0.0208478	Tk1/Xdh/Dnph1/Tyms/Pnp/Dpyd/Gda/Ada	8
24hr	GO:0034508	centromere complex assembly	8/1802	27/18112	0.00372258	0.0208478	Kntc1/Cenpe/Cenpa/Hjurp/Cenpi/Dlgap5/Nasp/H3f3b	8
24hr	GO:0030888	regulation of B cell proliferation	15/1802	71/18112	0.00374008	0.0208889	Tyrobp/Cd300a/Card11/Ptprc/Fcgr2b/Cd38/Casp3/Cdkn1a/Lyn/Tcf3/Nckap1l/Inpp5d/Sash3/Il13ra1/Ada	15
24hr	GO:0086003	cardiac muscle cell contraction	15/1802	71/18112	0.00374008	0.0208889	Cacnb2/Scn3b/Scn2b/Fgf13/Atp1a2/Pkp2/Gsn/Kcnn2/Gpd1l/Kcne2/Ryr2/Cav1/Stc1/Cacna2d1/Cacna1g	15
24hr	GO:2001244	positive regulation of intrinsic apoptotic signaling pathway	15/1802	71/18112	0.00374008	0.0208889	Rpl26/Ripk3/Sh3glb1/Rps7/Myc/Clu/Bok/Rack1/Rpl11/Msx1/Tp53/Bid/Nck2/Cav1/Bax	15
24hr	GO:0001655	urogenital system development	61/1802	435/18112	0.00375232	0.0209315	Plaur/Tgfb1/Aldh1a1/Plce1/Aldh1a3/Anxa1/Adamts1/Adipoq/Cux1/Cenpf/Wfs1/Lif/Spp1/Fgf2/Spry1/Fat4/Hmgcs2/Car2/Cntrl/Cd44/Ret/Hes5/Sdc1/Odc1/Sox11/Myc/Stat1/Epha4/Ar/Prkx/Calb1/Myo1e/Cyp26b1/Acat1/Thra/Fras1/Crip1/Sdc4/C1galt1/Kif3a/Mmp17/Wnt7b/Itgb3/Tbx18/Slit2/Fgfr1/Mmp9/Heyl/Osr1/Kank2/Cfh/Has2/Wwtr1/Bax/Fadd/Cys1/Glis2/Gpc3/Ctss/C3ar1/Lrrk2	61
24hr	GO:0034329	cell junction assembly	63/1802	452/18112	0.00375515	0.0209315	Lin7b/Myo1c/Prkca/Nptx1/Ptk2b/Gpm6a/Itgb1/S100a10/Rhoc/Amigo1/Map1b/Ect2/Slitrk3/Lrtm2/Cd9/Adgrb2/Col16a1/Epb41l3/Cldn2/Arhgef9/Fgf13/Lims1/Pkp2/Add2/Nectin1/Flrt2/Adgrl1/Pxn/Asic2/Capza1/Sdc4/Mapt/Ppp1r9a/Enpp2/Dnm3/Dmtn/Rab13/Mpdz/Gjb6/Rock1/Itgb3/Thbs2/Ptprs/Cntnap1/Adgrl2/Ikbkb/Rap1a/Ston1/Ctnna1/Coro2b/Ghsr/Negr1/Gjb2/Slitrk1/Pdlim5/Lhfpl4/Tlr2/Cav1/Lrfn5/Rap1b/Map4k4/Micall2/Prkch	63
24hr	GO:0031644	regulation of nervous system process	32/1802	197/18112	0.0037579	0.0209315	Slc8a2/Ctsc/Il33/Cnih2/Grin2a/Tmem100/Baiap2/Nptx1/Nptx2/Ptk2b/Fabp5/Fcgr1a/Cst7/Grin2b/Tf/Htr2c/Klk8/Fcgr3a/Egr2/Tppp/Il1a/Fgfr1/Ghsr/Neto1/Abat/Comt/Tmem25/Ctss/Dmpk/Lrrk2/Shisa6/Stx1a	32
24hr	GO:0042306	regulation of protein import into nucleus	16/1802	78/18112	0.00381975	0.0212568	Tgfb1/Bag3/Brca1/Hcls1/Ect2/Cdk1/Mdfic/Akap5/Flna/Ipo5/Prkcd/Ptgs2/Jak2/Zc3h12a/Tnfrsf1a/Pkig	16
24hr	GO:0050856	regulation of T cell receptor signaling pathway	11/1802	45/18112	0.00384281	0.0213351	Ezr/Cd300a/Card11/Lgals3/Ptpn6/Kcnn4/Cyld/Elf1/Prnp/Laptm5/Ada	11
24hr	GO:1900087	positive regulation of G1/S transition of mitotic cell cycle	11/1802	45/18112	0.00384281	0.0213351	Rrm1/Ccnd1/Anxa1/Lsm11/Adamts1/Rpl17/Aif1/Plcb1/Rrm2/Stil/Anp32b	11
24hr	GO:0032508	DNA duplex unwinding	17/1802	85/18112	0.00384419	0.0213351	Anxa1/Top2a/Mcm7/Mcm6/Mcm5/Rad51/Gins1/Mcm2/Mcm3/Rfc3/Blm/Mcm4/Gins4/Recql4/Chd7/Brip1/Rfc4	17
24hr	GO:0071385	cellular response to glucocorticoid stimulus	22/1802	121/18112	0.00384839	0.0213392	Tgfb1/Zfp36/Anxa1/Ccl2/Serpine1/Eif4ebp1/Lmnb1/Foxo1/Hmgcs2/Grin2b/Ucn2/Jak2/Zfp36l1/Atp2b1/Gstp1/L1cam/Hmbs/Gjb2/Sgk1/Stc1/Cacna1g/Sstr4	22
24hr	GO:0043393	regulation of protein binding	35/1802	221/18112	0.00385243	0.0213424	Plk1/Aurkb/Vtn/Adipoq/Hopx/Lox/Nes/Cdkn1a/B2m/Id1/Ripk2/Myc/Anxa2/Epb41/Add2/Rack1/Cyld/Rpl11/Styx/Cald1/Rock1/Dysf/Ctsz/Mapre1/Trim21/Mmp9/Mfng/Cav1/Adam15/Bax/Mapre3/Aplp2/Ldlrap1/Lrrk2/Tiam1	35
24hr	GO:0048839	inner ear development	38/1802	245/18112	0.00386073	0.0213609	Tgfb1/Cebpa/Aldh1a3/Myo7a/Cebpd/Cux1/Mapkapk2/Kcnk2/Rbpj/Fat4/Plppr4/Neurod1/Frzb/Mafb/Mcm2/Atp2b2/Nr4a3/Hes5/Hpca/C1qb/Otof/Epha4/Calb1/Grxcr1/Sdc4/Anp32b/Ccna2/Kif3a/Gjb6/Tifab/Chd7/Mycn/Tbx18/Fgfr1/Cxcl14/Ccm2/Gjb2/Cys1	38
24hr	GO:1901888	regulation of cell junction assembly	36/1802	229/18112	0.00386365	0.0213609	Myo1c/Prkca/Nptx1/S100a10/Amigo1/Slitrk3/Lrtm2/Adgrb2/Col16a1/Lims1/Pkp2/Nectin1/Flrt2/Adgrl1/Asic2/Sdc4/Ppp1r9a/Enpp2/Dmtn/Rock1/Thbs2/Ptprs/Adgrl2/Ikbkb/Rap1a/Ghsr/Negr1/Slitrk1/Pdlim5/Lhfpl4/Tlr2/Cav1/Lrfn5/Rap1b/Map4k4/Prkch	36
24hr	GO:0045664	regulation of neuron differentiation	37/1802	237/18112	0.00386616	0.0213609	Rnf112/Pcp4/Aspm/Brinp2/Impact/Itgb1/Calr/Map1b/Ect2/B2m/Neurod1/Ret/Hes5/Ncoa1/Sox11/Bcl11b/Tcf3/Tgif1/Mmd2/Apbb1/Cdk5rap2/Brinp1/Fuom/Trim32/Rock1/Ltk/Cxcl12/Dmd/Bcl11a/Mycn/Fgfr1/Heyl/Cntf/Cav1/Rap1gap/Lrrk2/Tiam1	37
24hr	GO:0002478	antigen processing and presentation of exogenous peptide antigen	9/1802	33/18112	0.00395989	0.0218591	Fcgr2b/Fcer1g/Ifi30/Fcgr1a/B2m/Clec4a3/Tap1/Fcgr2a/Ctss	9
24hr	GO:0007212	dopamine receptor signaling pathway	10/1802	39/18112	0.00397304	0.021873	Cav2/Klf16/Flna/Rgs8/Gna15/Gna12/Gnb5/Nsg2/Gnal/Lrrk2	10
24hr	GO:0032743	positive regulation of interleukin-2 production	10/1802	39/18112	0.00397304	0.021873	Anxa1/Runx1/Card11/Ptprc/Plcg2/Clec7a/Ripk2/Sash3/Pnp/Il1a	10
24hr	GO:0060236	regulation of mitotic spindle organization	10/1802	39/18112	0.00397304	0.021873	Plk1/Eml3/Tacc3/Tpx2/Parp3/Gnai1/Ccsap/Map9/Kif15/Dync1h1	10
24hr	GO:0019724	B cell mediated immunity	27/1802	159/18112	0.00399831	0.0219925	Tgfb1/Ung/Ptprc/Fcgr2b/Fcer1g/C7/Fcgr1a/B2m/Ptpn6/C1qb/C1qc/C1qa/Csf2rb/Parp3/Inpp5d/Il4r/Fcgr3a/Myd88/C3/Prkcd/Tcirg1/Fcgr2a/C1s/Mlh1/Exo1/Cfh/Trem2	27
24hr	GO:0051648	vesicle localization	31/1802	190/18112	0.00401415	0.0220599	Myo7a/Cnih2/Myo1c/Rab3a/Dnm1/Rasgrp1/Dync1i1/Syn2/Wasl/Sdc1/Pik3cg/Picalm/Nde1/Myo1e/Map2k1/Synj1/Syt11/Tmed9/Syn1/Madd/Sdc4/Tcirg1/Dnm3/Kif1c/Shroom2/Hap1/Stard3nl/Ap3b2/Dync1h1/Rab27a/Lrrk2	31
24hr	GO:0034248	regulation of cellular amide metabolic process	62/1802	445/18112	0.00405334	0.0222554	Zfp36/Ppp1r15a/Rpl26/Sphk1/Npm1/Prkca/Eprs/Rgs2/Ptk2b/Casp3/Eif4ebp1/Vim/Impact/Calr/Enc1/Rps3a/Olfm1/Nfe2l2/Ybx1/Pabpc1/Slc2a13/Rps27l/Igfbp5/Epha4/Rps4x/Picalm/Cdk4/Tyms/Clu/Rpl12/Eif3b/Rps23/Gsap/Pml/Rack1/Etf1/Shmt2/Prkcd/Rtn3/Rpl22/Rpl13a/Cpeb4/Rbm24/Zfp36l1/Tp53/Zc3h12a/Rock1/Eif3d/Rmnd1/Hap1/Per2/Atf4/Mlh1/Cirbp/Prnp/Nck2/Magoh/Gapdh/Eif4e2/Secisbp2/Tnrc6b/Cpeb1	62
24hr	GO:0050852	T cell receptor signaling pathway	23/1802	129/18112	0.00408391	0.0224034	Ezr/Lcp2/Cd300a/Card11/Ptprc/Lgals3/Plcg2/Cd8b/Ptpn6/Ripk2/Themis2/Kcnn4/Tec/Cyld/Nfkbiz/Zc3h12a/Elf1/Shb/Nras/Prnp/Braf/Laptm5/Ada	23
24hr	GO:0034249	negative regulation of cellular amide metabolic process	33/1802	206/18112	0.00410439	0.0224957	Zfp36/Sphk1/Prkca/Eprs/Rgs2/Eif4ebp1/Calr/Enc1/Olfm1/Ybx1/Pabpc1/Igfbp5/Tyms/Clu/Pml/Rack1/Shmt2/Rtn3/Rpl13a/Cpeb4/Rbm24/Zfp36l1/Zc3h12a/Rock1/Hap1/Atf4/Mlh1/Cirbp/Prnp/Gapdh/Eif4e2/Tnrc6b/Cpeb1	33
24hr	GO:0002887	negative regulation of myeloid leukocyte mediated immunity	5/1802	12/18112	0.00421898	0.0227768	Cd300a/Hmox1/Spi1/Lgals9/Cx3cr1	5
24hr	GO:0007100	mitotic centrosome separation	5/1802	12/18112	0.00421898	0.0227768	Kif11/Nde1/Ranbp1/Nek2/Map9	5
24hr	GO:0045628	regulation of T-helper 2 cell differentiation	5/1802	12/18112	0.00421898	0.0227768	Anxa1/Hlx/Il4r/Il18/Nlrp3	5
24hr	GO:0060180	female mating behavior	5/1802	12/18112	0.00421898	0.0227768	Ppp1r1b/Ncoa1/Thra/Pgr/Fuom	5
24hr	GO:0072697	protein localization to cell cortex	5/1802	12/18112	0.00421898	0.0227768	Plk1/Ezr/Sapcd2/Epb41/Gnai1	5
24hr	GO:1900272	negative regulation of long-term synaptic potentiation	5/1802	12/18112	0.00421898	0.0227768	Tyrobp/Epha4/Ppp1r9a/Cx3cr1/Prnp	5
24hr	GO:1902075	cellular response to salt	5/1802	12/18112	0.00421898	0.0227768	Ppp1r15a/Pcp4/Lmnb1/Hpca/Zc3h12a	5
24hr	GO:1905907	negative regulation of amyloid fibril formation	5/1802	12/18112	0.00421898	0.0227768	Clu/Cryab/Pfdn1/Trem2/Pfdn4	5
24hr	GO:2000622	regulation of nuclear-transcribed mRNA catabolic process, nonsense-mediated decay	5/1802	12/18112	0.00421898	0.0227768	Pabpc1/Hnrnpab/Magoh/Apobec1/Secisbp2	5
24hr	GO:0010389	regulation of G2/M transition of mitotic cell cycle	19/1802	100/18112	0.00422964	0.0227768	Rrm1/Plk1/Fbxo5/Ccnd1/Aurkb/Cdc6/Brca1/Cenpf/Dtl/Ccnb1/Cdkn1a/Cdk1/Cdk2/Cdk4/Nabp1/Clspn/Ier3/Blm/Cdc25a	19
24hr	GO:0000212	meiotic spindle organization	7/1802	22/18112	0.00424063	0.0227768	Fbxo5/Aspm/Cenpe/Cdk1/Espl1/Ndc80/Ppp2r1a	7
24hr	GO:0006144	purine nucleobase metabolic process	7/1802	22/18112	0.00424063	0.0227768	Ttr/Ak2/Xdh/Dpyd/Shmt2/Gda/Ada	7
24hr	GO:0009642	response to light intensity	7/1802	22/18112	0.00424063	0.0227768	Slc24a2/Hmgcs1/Kcnc1/Gnb5/Mmp9/Cntf/Kcnc2	7
24hr	GO:0010743	regulation of macrophage derived foam cell differentiation	7/1802	22/18112	0.00424063	0.0227768	Adipoq/Msr1/Il18/Pla2g5/Nfkbia/Itgb3/Prkch	7
24hr	GO:0031579	membrane raft organization	7/1802	22/18112	0.00424063	0.0227768	Dock2/Ptprc/S100a10/Cav2/Anxa2/Gsn/Cav1	7
24hr	GO:0031629	synaptic vesicle fusion to presynaptic active zone membrane	7/1802	22/18112	0.00424063	0.0227768	Syt7/Rab3a/Syt1/Cplx2/Cplx1/Syt2/Stx1a	7
24hr	GO:0032516	positive regulation of phosphoprotein phosphatase activity	7/1802	22/18112	0.00424063	0.0227768	Cd33/Ppp1r15a/Cd300a/Ptprc/Gna12/Jak2/Calm1	7
24hr	GO:0034143	regulation of toll-like receptor 4 signaling pathway	7/1802	22/18112	0.00424063	0.0227768	Rab7b/Nr1h3/Bpifb1/Lyn/Ninj1/Ifi35/Trem2	7
24hr	GO:0046716	muscle cell cellular homeostasis	7/1802	22/18112	0.00424063	0.0227768	Tgfb1/Bag3/Lox/Chrna1/Pfkm/Trim32/Dmd	7
24hr	GO:0060099	regulation of phagocytosis, engulfment	7/1802	22/18112	0.00424063	0.0227768	Cd300a/Plcg2/Fcgr1a/Nckap1l/Rab31/C3/Trem2	7
24hr	GO:0070269	pyroptosis	7/1802	22/18112	0.00424063	0.0227768	Nlrc4/Casp1/Casp8/Nlrp1a/Gsdma/Trem2/Naip6	7
24hr	GO:1902992	negative regulation of amyloid precursor protein catabolic process	7/1802	22/18112	0.00424063	0.0227768	Olfm1/Picalm/Clu/Rtn3/Rock1/Hap1/Prnp	7
24hr	GO:1903537	meiotic cell cycle process involved in oocyte maturation	7/1802	22/18112	0.00424063	0.0227768	Ccnb1/Cdk1/Cdc20/Akap5/Cdk2/Ppp2r1a/Cpeb1	7
24hr	GO:0042698	ovulation cycle	22/1802	122/18112	0.00426463	0.0228857	Aldh1a1/Axl/Anxa1/Nrip1/Adamts1/Runx1/Casp3/Hspa5/Pcna/Ncoa1/Cenpi/Clu/Ets1/Slit3/Inhba/Pgr/Enpp2/Tp53/Tyro3/Slit2/Has2/Capn5	22
24hr	GO:0043618	regulation of transcription from RNA polymerase II promoter in response to stress	12/1802	52/18112	0.00429673	0.0229519	Bag3/Ppp1r15a/Atf3/Rbpj/Impact/Hmox1/Cebpb/Nfe2l2/Tp53/Jun/Atf4/Nck2	12
24hr	GO:0045581	negative regulation of T cell differentiation	12/1802	52/18112	0.00429673	0.0229519	Anxa1/Runx1/Hspb1/Hlx/Cbfb/Cd44/Il4r/Fgl2/Cyld/Irf1/Zc3h12a/Zbtb7b	12
24hr	GO:0050798	activated T cell proliferation	12/1802	52/18112	0.00429673	0.0229519	Itgal/Itgad/Pycard/Ripk3/Casp3/Itgb2/Il18/Lgals9/Cd86/Prnp/Fadd/Laptm5	12
24hr	GO:0051954	positive regulation of amine transport	12/1802	52/18112	0.00429673	0.0229519	Pcp4/Nat8l/Itgb1/Slc6a1/Grin2b/Syt1/Plcd1/Htr2c/Cxcl12/Slc38a3/Abat/Stx1a	12
24hr	GO:0006470	protein dephosphorylation	42/1802	279/18112	0.00429882	0.0229519	Tgfb1/Cd33/Ppp1r15a/Ppp4c/Ppp1r1b/Cd300a/Ptpn7/Ptprc/Dusp26/Ppp3ca/Cttnbp2nl/Dusp15/Ptpn6/Nckap1l/Dusp8/Ppp2r1a/Ptprn2/Gnai2/Ppp4r1/Prkcd/Gna12/Jak2/Styx/Rock1/Ptpn3/Ppm1m/Ptprs/Lrrc2/Cdkn3/Cdc25a/Ikbkb/Ppp1r3e/Ppp4r4/Pptc7/Ppm1e/Ptprg/Rcan1/Cdc14a/Cry2/Calm1/Dusp2/Lrrk2	42
24hr	GO:0000281	mitotic cytokinesis	15/1802	72/18112	0.00429929	0.0229519	Plk1/Kif20b/Ckap2/Rhoc/Ect2/Nusap1/Cenpa/Racgap1/Birc5/Snx18/Ank3/Map9/Rock1/Myh10/Snx9	15
24hr	GO:0071479	cellular response to ionizing radiation	17/1802	86/18112	0.00435737	0.0231819	Tgfb1/Rpl26/Brca1/Chek2/Itgb1/Cyba/Ect2/Cdkn1a/Hspa5/Rad51/Gadd45a/Eef1d/Rpl13a/Blm/Tp53/Cryab/Tspyl5	17
24hr	GO:1904029	regulation of cyclin-dependent protein kinase activity	17/1802	86/18112	0.00435737	0.0231819	Plk1/Ccnd1/Cdc6/Ccnf/Casp3/Ccnb1/Cdkn1a/Pim1/Cdkn2c/Stil/Cdk5rap2/Blm/Ccna2/Ccng2/Mapre3/Nr2f2/Hhex	17
24hr	GO:0045123	cellular extravasation	16/1802	79/18112	0.00435742	0.0231819	Itgal/Ccl2/Ripk3/Itgb1/Cx3cl1/Trim55/Itgb2/Plcb1/St3gal4/Add2/Il1a/Rock1/Cxcl12/Cx3cr1/Fut4/Fadd	16
24hr	GO:0080164	regulation of nitric oxide metabolic process	16/1802	79/18112	0.00435742	0.0231819	Atp2b4/Ptk2b/Ddah1/Aif1/Itgb2/Clec7a/Tspo/Clu/Ptgs2/Nos1ap/Jak2/Klf4/Zc3h12a/Cx3cr1/Tlr2/Cav1	16
24hr	GO:0007626	locomotory behavior	40/1802	263/18112	0.00437918	0.0232776	Sez6l2/Aldh1a3/Ppp1r1b/Grn/Efnb3/Kalrn/Sez6l/Astn1/Rasd2/Cacna1b/Dnm1/Atp2b2/Tal1/Penk/Scn8a/Epha4/Htr2c/Cacna1e/Atp1a2/Slc4a10/Calb1/Mapt/Sez6/Gng7/Cnp/Uchl1/Cstb/Cxcl12/Apba2/Chd7/Mapk10/Ghsr/Negr1/Abat/Prex2/Npas2/Aplp2/Rcan1/Lrrk2/Adcy8	40
24hr	GO:0032984	protein-containing complex disassembly	37/1802	239/18112	0.00445257	0.0236473	Napa/Uvrag/Kif18b/Nsf/Ckap2/Nes/Map1b/Kif18a/Tpx2/Capg/Sh3gl2/Dnajc6/Kif2c/Akap5/Myc/Twf1/Tmod3/Fgf13/Lix1/Rpl23/Synj1/Add2/Etf1/Capza1/Gsn/Ccsap/Map1a/Sptan1/Shroom2/Per2/Plek/Vamp8/Sgk1/Smarce1/Apc2/Irak3/Calm1	37
24hr	GO:0022037	metencephalon development	28/1802	168/18112	0.00447771	0.0237604	Sez6l2/Top2a/Sez6l/Fcgr2b/Myo16/Aif1/Cbs/Hspa5/Acvr1c/Neurod1/Atp2b2/Ncoa1/Faim2/Map2k1/Kcnc1/Tp53/Sez6/Sstr1/Herc1/Myh10/Ptprs/Hap1/Atic/Abat/Pfdn1/Rere/Pak1/Atrn	28
24hr	GO:0003198	epithelial to mesenchymal transition involved in endocardial cushion formation	6/1802	17/18112	0.00452876	0.0238669	Tmem100/Rbpj/Eng/Msx1/Tgfbr2/Heyl	6
24hr	GO:0006206	pyrimidine nucleobase metabolic process	6/1802	17/18112	0.00452876	0.0238669	Rrm1/Rrm2/Tyms/Dpyd/Aldh6a1/Umps	6
24hr	GO:0009159	deoxyribonucleoside monophosphate catabolic process	6/1802	17/18112	0.00452876	0.0238669	Xdh/Dnph1/Pnp/Dpyd/Gda/Ada	6
24hr	GO:0034616	response to laminar fluid shear stress	6/1802	17/18112	0.00452876	0.0238669	Tgfb1/Serpine1/Nfe2l2/Ets1/Ncf2/Klf4	6
24hr	GO:0046794	transport of virus	6/1802	17/18112	0.00452876	0.0238669	Kpna2/Mx2/Dync1i1/Cav2/Cav1/Ctsl	6
24hr	GO:0086012	membrane depolarization during cardiac muscle cell action potential	6/1802	17/18112	0.00452876	0.0238669	Cacnb2/Scn3b/Scn2b/Ank3/Cacna2d1/Cacna1g	6
24hr	GO:0090520	sphingolipid mediated signaling pathway	6/1802	17/18112	0.00452876	0.0238669	Ezr/Sphk1/S1pr3/S1pr1/Plpp3/Pik3cg	6
24hr	GO:2000369	regulation of clathrin-dependent endocytosis	6/1802	17/18112	0.00452876	0.0238669	Aak1/Wasl/Sh3gl2/Dnajc6/Syt11/Ubqln2	6
24hr	GO:0034205	amyloid-beta formation	11/1802	46/18112	0.00460534	0.0242498	Casp3/Olfm1/Slc2a13/Epha4/Picalm/Clu/Gsap/Rtn3/Rock1/Hap1/Prnp	11
24hr	GO:0042987	amyloid precursor protein catabolic process	13/1802	59/18112	0.00461487	0.0242792	Unc13a/Casp3/Olfm1/Lyn/Slc2a13/Epha4/Picalm/Clu/Gsap/Rtn3/Rock1/Hap1/Prnp	13
24hr	GO:0032886	regulation of microtubule-based process	41/1802	272/18112	0.00463399	0.0243591	Plk1/Eml3/Atf5/Fes/Cnih2/Spag5/Ccnf/Npm1/Tacc3/Ckap2/Plk4/Map1b/Kif18a/Tpx2/Parp3/Fgf13/Stil/Ska2/Gnai1/Cdk5rap2/Cyld/Tubb4a/Tppp/Mapt/Xpo1/Ccsap/Map1a/Map9/Mpdz/Kif3a/Kif15/Rock1/Hap1/Mapre1/Sgk1/Gda/Cav1/Mapre3/Dync1h1/Apc2/Pak1	41
24hr	GO:0021782	glial cell development	24/1802	138/18112	0.00471747	0.0247567	Tgfb1/Grn/Gfap/Vim/Mt2A/Cd9/Lyn/Hes5/C1qa/Sox11/Hdac11/Clu/Plp1/Tppp/Gsn/Kcnq3/Gstp1/Dmd/Cntnap1/B4galt6/Cntf/Tlr2/Csf1r/Trem2	24
24hr	GO:0006939	smooth muscle contraction	22/1802	123/18112	0.00471766	0.0247567	Sphk1/Ncf1/Atp2b4/Rgs2/Kit/Cd38/Shc1/Atp1a2/Calcrl/Map2k1/Apbb1/Ptgs2/Chrm3/Pgr/Arhgap42/Atp2b1/Tifab/Ghsr/Abat/Cav1/Cacna1g/Ada	22
24hr	GO:0001780	neutrophil homeostasis	8/1802	28/18112	0.00476426	0.0248322	Axl/Anxa1/Sh2b3/Fcgr2b/Cd44/Pik3cd/Il18/Cfh	8
24hr	GO:0007263	nitric oxide mediated signal transduction	8/1802	28/18112	0.00476426	0.0248322	Pde2a/Atp2b4/Mt1/Mt2A/Cbs/Neurod1/Ndnf/Kcnc2	8
24hr	GO:0032753	positive regulation of interleukin-4 production	8/1802	28/18112	0.00476426	0.0248322	Il33/Havcr2/Fcer1g/Syk/Cebpb/Sash3/Lgals9/Nlrp3	8
24hr	GO:0035235	ionotropic glutamate receptor signaling pathway	8/1802	28/18112	0.00476426	0.0248322	Grin2a/Kalrn/Camk2a/Grin2b/Plp1/Cpeb4/Gria1/Tiam1	8
24hr	GO:0035994	response to muscle stretch	8/1802	28/18112	0.00476426	0.0248322	Hspb1/Fos/Gsn/Nfkbia/Dmd/Jun/Nfkb1/Ryr2	8
24hr	GO:0051444	negative regulation of ubiquitin-protein transferase activity	8/1802	28/18112	0.00476426	0.0248322	Fbxo5/Bub1b/Rps20/Cdc20/Rps7/Rpl23/Rpl11/Limk1	8
24hr	GO:0071359	cellular response to dsRNA	8/1802	28/18112	0.00476426	0.0248322	Grin2a/Npm1/Zc3hav1/Grin2b/Irf1/Gria1/Nfkb1/Cav1	8
24hr	GO:1990806	ligand-gated ion channel signaling pathway	8/1802	28/18112	0.00476426	0.0248322	Grin2a/Kalrn/Camk2a/Grin2b/Plp1/Cpeb4/Gria1/Tiam1	8
24hr	GO:0048002	antigen processing and presentation of peptide antigen	14/1802	66/18112	0.0048174	0.0250668	Pycard/Fcgr2b/Fcer1g/Ifi30/Calr/Fcgr1a/B2m/Clec4a3/Slc11a1/Tap1/Fcgr2a/Ctss/Ctsl/Trem2	14
24hr	GO:1901016	regulation of potassium ion transmembrane transporter activity	14/1802	66/18112	0.0048174	0.0250668	Gal/Itgb1/Amigo1/Kcns2/Kcnab1/Ank3/Kcnc1/Atp1b1/Neto1/Kcne2/Vamp2/Cav1/Trem2/Kcnc2	14
24hr	GO:0001773	myeloid dendritic cell activation	10/1802	40/18112	0.0048339	0.0250891	Tgfb1/Pycard/Havcr2/Dock2/Rbpj/Camk4/Spi1/Ltbr/Tgfbr2/Cd86	10
24hr	GO:0021680	cerebellar Purkinje cell layer development	10/1802	40/18112	0.0048339	0.0250891	Sez6l2/Top2a/Sez6l/Hspa5/Atp2b2/Faim2/Sez6/Herc1/Myh10/Rere	10
24hr	GO:1905144	response to acetylcholine	10/1802	40/18112	0.0048339	0.0250891	Atp2b4/Plcb1/Tspo/Rgs8/Chrna1/Gnai2/Chrm3/Chrm1/Sorbs2/Hrh3	10
24hr	GO:0048525	negative regulation of viral process	18/1802	94/18112	0.00484837	0.025143	Zfp36/Fam111a/Ch25h/Mx2/Mx1/Oas1a/Hmox1/Zc3hav1/Isg15/Rsad2/Stat1/Oasl2/Oasl/Gsn/Trim32/Trim5/Trim21/Ifitm3	18
24hr	GO:0001779	natural killer cell differentiation	9/1802	34/18112	0.00491836	0.0254143	Axl/Ptprc/Ikzf1/Nfil3/Rasgrp1/Tcf3/Lgals9/Tyro3/Il15ra	9
24hr	GO:0044849	estrous cycle	9/1802	34/18112	0.00491836	0.0254143	Aldh1a1/Anxa1/Pcna/Ncoa1/Clu/Ets1/Pgr/Enpp2/Has2	9
24hr	GO:0060142	regulation of syncytium formation by plasma membrane fusion	9/1802	34/18112	0.00491836	0.0254143	Tyrobp/Ehd2/Cd53/Stat1/Il4r/Capn2/Cxcl12/Trem2/Plekho1	9
24hr	GO:0014896	muscle hypertrophy	21/1802	116/18112	0.0049223	0.0254143	Npm1/Prkca/Atp2b4/Rgs2/Cyba/Foxo1/Ppp3ca/Lmna/Nr4a3/Twf1/Igfbp5/Ar/Mlip/Rock1/Tnfrsf1a/Mef2a/Pdlim5/Ryr2/Sorbs2/Pak1/Tiam1	21
24hr	GO:0042509	regulation of tyrosine phosphorylation of STAT protein	15/1802	73/18112	0.00492472	0.0254143	Socs3/Parp14/Hcls1/Sh2b3/Lif/Kit/Lyn/Hes5/Il18/Irf1/Jak2/Tnfrsf1a/Cntf/Cav1/Csf1r	15
24hr	GO:0046785	microtubule polymerization	17/1802	87/18112	0.00492541	0.0254143	Fbxo5/Fes/Map1b/Tpx2/Fgf13/Nde1/Cdk5rap2/Tubb4a/Tppp/Mapt/Mapre1/Sgk1/Gda/Cav1/Mapre3/Pak1/Nedd1	17
24hr	GO:0043583	ear development	41/1802	273/18112	0.00494287	0.0254831	Tgfb1/Cebpa/Aldh1a3/Myo7a/Cebpd/Cux1/Mapkapk2/Kcnk2/Rbpj/Fat4/Plppr4/Neurod1/Frzb/Mafb/Mcm2/Atp2b2/Nr4a3/Hes5/Hpca/C1qb/Otof/Myc/Epha4/Calb1/Grxcr1/Msx1/Sdc4/Anp32b/Ccna2/Kif3a/Gjb6/Tifab/Chd7/Mycn/Tbx18/Fgfr1/Cxcl14/Ccm2/Gjb2/Osr1/Cys1	41
24hr	GO:1903363	negative regulation of cellular protein catabolic process	16/1802	80/18112	0.00495537	0.0255262	Prkcg/Furin/Pbk/Rps7/Mgat3/Cdk2/Anxa2/Klhl40/Epha4/Rpl23/Pml/Rpl11/Ogt/Styx/Map1a/Anks1a	16
24hr	GO:0043010	camera-type eye development	58/1802	415/18112	0.00497153	0.025588	Tgfb1/Slc17a7/Rrm1/Aldh1a1/Aldh1a3/Grn/Atp2b4/Lif/Ikzf1/Grk1/Gpm6a/Myom2/Vim/Bhlhe22/Fgf2/Spry1/Nes/Bak1/Neurod1/Slc4a5/Atp2b2/Ret/Hes5/Hpca/Clic4/Sox11/Bcl11b/Cdk2/Tgif1/Atp2b3/Calb1/Cdk4/C3/Nectin1/Inhba/Tcirg1/Klf4/Rab11fip4/Atp2b1/Mab21l1/Cryab/Mip/Myh10/Impdh2/Tub/Ninj1/Chd7/Jun/Tgfbr2/Atf4/Bcar3/Rpe65/Lama1/Miat/Col8a2/Cfh/Bax/Gpd2	58
24hr	GO:0043200	response to amino acid	39/1802	257/18112	0.00504163	0.0259272	Grin2a/Ccl2/Baiap2/Sst/Camk2b/Casp3/Cyba/Hmgcs2/Amigo1/Cebpb/Pcna/Grin2b/Lyn/Col16a1/Bag1/Hpca/Sh3bp4/Cybb/Col1a1/Myd88/Ipo5/Prkcd/Bcl2l2/Cpeb4/Capn2/Gria1/Tp53/Gstp1/Tnfrsf1a/L1cam/Bcl11a/Hmbs/Sesn1/Txn1/Hnrnpab/Dync1h1/Ubr1/Cpeb1/Naip6	39
24hr	GO:0010883	regulation of lipid storage	12/1802	53/18112	0.00506197	0.0259668	Msr1/Nr1h3/Plin2/Abhd5/C3/Nfkbia/Zc3h12a/Srebf2/Itgb3/Hilpda/Plin3/Trem2	12
24hr	GO:0032814	regulation of natural killer cell activation	12/1802	53/18112	0.00506197	0.0259668	Tyrobp/Axl/Havcr2/Rasgrp1/Fgr/Fcgr3a/Il18/Lgals9/Jak2/Tyk2/Clnk/Il15ra	12
24hr	GO:0045740	positive regulation of DNA replication	12/1802	53/18112	0.00506197	0.0259668	Npm1/Cdt1/Cdk1/Pcna/Baz1a/E2f7/Cdk2/Fgfr1/Cacybp/Jun/Bcar3/Kctd13	12
24hr	GO:0044409	entry into host	20/1802	109/18112	0.00511515	0.0262178	Axl/Uvrag/Ch25h/P4hb/Cav2/Siva1/Slc3a2/Lgals9/Ctsb/Nectin1/Gsn/Itgb3/Tyro3/Trim5/Trim34/Trim21/Ifitm3/Vamp8/Cav1/Ctsl	20
24hr	GO:0051099	positive regulation of binding	32/1802	201/18112	0.00512007	0.0262212	Plaur/Tgfb1/Vtn/Hmgb2/Gmnn/Cdt1/S100a10/B2m/Neurod1/Ripk2/Myc/Anxa2/Epha4/Epb41/Add2/Lgals9/Rpl11/Jak2/Mbd2/Klf4/Cald1/Eif3d/Mapre1/Trim21/Mmp9/Mfng/Txn1/Cav1/Mapre3/Calm1/Lrrk2/Tiam1	32
24hr	GO:0031032	actomyosin structure organization	33/1802	209/18112	0.00514254	0.0263144	Arap1/Pdlim4/Pfn1/Ptk2b/Myom2/Synpo/Itgb1/Fhod1/S100a10/Rhoc/Cnn3/Ect2/S1pr1/Flnc/Racgap1/Tmod3/Epb41l3/Epb41/Pxn/Tnnt2/Sdc4/Ppp1r9a/Was/Rock1/Myh10/Cgnl1/Coro2b/Mef2a/Ppm1e/Kctd13/Braf/Pak1/Limk1	33
24hr	GO:0051222	positive regulation of protein transport	51/1802	357/18112	0.0052761	0.0269755	Tgfb1/Cd33/Bag3/Kif20b/Ezr/Myo1c/Ccl2/Rph3al/Brca1/Hcls1/Cd38/Camk4/Ect2/Sh3glb1/Cdk1/Camk2n1/Hpca/Akap5/Vsnl1/Rac2/Flna/Plk3/Kcnn4/Cd2ap/Apbb1/Ank3/Rack1/Ipo5/Prkcd/Edem1/Pfkm/Ptgs2/Chrm1/Jak2/Anp32b/Il1a/Zc3h12a/Kif3a/Srebf2/Tnfrsf1a/Myh10/Tcaf1/Vamp8/Abat/Prnp/Vamp2/Tlr2/Trem2/Micall2/Pak1/Adcy8	51
24hr	GO:0010761	fibroblast migration	13/1802	60/18112	0.00536652	0.0273697	Akap12/Tgfb1/Itgb1/Fgf2/Arhgap4/Pml/Gna12/Sdc4/Dmtn/Itgb3/Fgfr1/Braf/Pak1	13
24hr	GO:0015872	dopamine transport	13/1802	60/18112	0.00536652	0.0273697	Syt7/Syt17/Pcp4/Nat8l/Rab3a/Syt1/Syt11/Kcna2/Htr1b/Cxcl12/Abat/Prkcb/Syt2	13
24hr	GO:0070231	T cell apoptotic process	13/1802	60/18112	0.00536652	0.0273697	Dock8/Lgals3/Ripk3/Bak1/Siva1/Ripk1/Casp8/Lgals9/Blm/Tp53/Bax/Fadd/Ada	13
24hr	GO:0006606	protein import into nucleus	29/1802	178/18112	0.00537685	0.0273997	Tgfb1/Bag3/Stat3/Brca1/Kpna2/Hcls1/Syk/Ppp3ca/Ect2/Lmna/Cdkn1a/Cdk1/Mdfic/Akap5/Flna/Pml/Ipo5/Prkcd/Ptgs2/Jak2/Nxt1/Nfkbia/Tp53/Zc3h12a/Tnfrsf1a/Pkig/Cry2/Sprn/Lrrk2	29
24hr	GO:0007411	axon guidance	38/1802	250/18112	0.00543267	0.0276396	Lama2/Vasp/Efnb3/Alcam/Kalrn/Rhoh/Mycbp2/Chn1/Lrtm2/Nr4a3/Bcl11b/Arhgef25/Rac2/Epha4/Egr2/Apbb1/Ank3/Nectin1/Flrt2/Slit3/Lgi1/Plxna1/Rtn4r/Etv1/Plxna2/Draxin/Wnt7b/Sema6d/Cxcl12/Myh10/L1cam/Slit2/Sema6b/Lama1/Plxna3/Ryk/Lhx9/Csf1r	38
24hr	GO:0043409	negative regulation of MAPK cascade	30/1802	186/18112	0.00544186	0.0276396	Ezr/Cd300a/Prkca/Adipoq/Sh2b3/Ptprc/Rgs2/Atf3/Lif/Pbk/Dusp26/Spry1/Foxo1/Lmo3/Ptpn6/Lyn/Myc/Csk/Epha4/Aida/Cyld/Prkcd/Klf4/Gstp1/Uchl1/Dmd/Cav1/Trem2/Irak3/Dusp2	30
24hr	GO:0050821	protein stabilization	30/1802	186/18112	0.00544186	0.0276396	Tyrobp/Bag3/Grn/Npm1/Pfn1/Tesc/Chek2/Wfs1/Tnip2/Ifi30/Calr/Pim1/Aak1/Plpp3/Bag1/Rps7/Tcf3/Epha4/Flna/Rpl23/Clu/Sav1/Hip1/Pml/Rpl11/Msx1/Atp1b1/Tp53/Cryab/Gapdh	30
24hr	GO:0097696	receptor signaling pathway via STAT	30/1802	186/18112	0.00544186	0.0276396	Tgfb1/Cd300a/Stat3/Socs3/Parp14/Hcls1/Sh2b3/Ptprc/Lif/Kit/Ptk2b/Neurod1/Gadd45a/Ret/Lyn/Hes5/Csf2rb/Stat1/Il18/Irf1/Jak2/Tnfrsf1a/Tyk2/Il10ra/Agap2/Adipor1/Il15ra/Cntf/Cav1/Csf1r	30
24hr	GO:0060996	dendritic spine development	23/1802	132/18112	0.00546014	0.0276869	Arhgap33/Grn/Baiap2/Kalrn/Camk2b/Camk2a/Itpka/Lzts3/Wasl/Foxo6/Epha4/Llph/Ppp1r9a/Dnm3/Ptprs/Arc/Srcin1/Pdlim5/Nck2/Arf4/Pak1/Lrrk2/Tiam1	23
24hr	GO:0097237	cellular response to toxic substance	23/1802	132/18112	0.00546014	0.0276869	Aldh1a1/Alox5ap/Gstm7/Pim1/Srxn1/Nfe2l2/Gpx2/Txnrd1/Gpx1/Gch1/Prdx5/Ptgs2/Mgst3/Ogt/Ppp1r9a/Txnrd3/Gstp1/Prdx1/Sesn1/Txn1/Prdx6/Hba-a2/Kcnc2	23
24hr	GO:0002686	negative regulation of leukocyte migration	11/1802	47/18112	0.00548308	0.0277576	Il33/Ccl2/Cd300a/Plcb1/Wasl/Rin3/Cd200r1/Slamf8/Cxcl12/Slit2/Ada	11
24hr	GO:0035456	response to interferon-beta	11/1802	47/18112	0.00548308	0.0277576	Ifi47/Igtp/Oas1a/LOC685067/Gbp2/Stat1/Irf1/Capn2/RGD1309362/MGC108823/Ifitm3	11
24hr	GO:1903533	regulation of protein targeting	17/1802	88/18112	0.00555253	0.0280861	Bag3/Myo1c/Ccl2/Sh3glb1/Hpca/Rac2/Gdi1/Ank3/Ogt/Dmtn/Srebf2/Tcaf1/Prnp/Nol3/Micall2/Pak1/Lrrk2	17
24hr	GO:0031664	regulation of lipopolysaccharide-mediated signaling pathway	7/1802	23/18112	0.00558012	0.0281103	Prkca/Ly86/Cx3cl1/Trib1/Cd180/Sash1/Trim5	7
24hr	GO:0043371	negative regulation of CD4-positive, alpha-beta T cell differentiation	7/1802	23/18112	0.00558012	0.0281103	Anxa1/Runx1/Hlx/Cbfb/Il4r/Zc3h12a/Zbtb7b	7
24hr	GO:0071605	monocyte chemotactic protein-1 production	7/1802	23/18112	0.00558012	0.0281103	Adipoq/Oas1a/Syk/Clec7a/Lgals9/Il1a/Gstp1	7
24hr	GO:0071637	regulation of monocyte chemotactic protein-1 production	7/1802	23/18112	0.00558012	0.0281103	Adipoq/Oas1a/Syk/Clec7a/Lgals9/Il1a/Gstp1	7
24hr	GO:0099500	vesicle fusion to plasma membrane	7/1802	23/18112	0.00558012	0.0281103	Syt7/Rab3a/Syt1/Cplx2/Cplx1/Syt2/Stx1a	7
24hr	GO:0030641	regulation of cellular pH	16/1802	81/18112	0.00561842	0.0281597	Grn/Slc4a4/Car2/Slc4a5/Clic4/Dmxl2/Slc9a4/Slc11a1/LOC681325/Slc4a10/Slamf8/Tcirg1/Tp53/Slc9a2/Slc9a5/Lrrk2	16
24hr	GO:0032272	negative regulation of protein polymerization	16/1802	81/18112	0.00561842	0.0281597	Pfn1/Capg/Tmsb10/Kank4/Twf1/Tmod3/Add2/Tubb4a/Prkcd/Capza1/Gsn/Sptan1/Slit2/Mapre1/Sgk1/Tlr2	16
24hr	GO:0061180	mammary gland epithelium development	16/1802	81/18112	0.00561842	0.0281597	Tgfb1/Ccnd1/Fgf2/Iqgap3/Cebpb/Ar/Gpx1/Pml/Sostdc1/Msx1/Jak2/Pgr/Wnt7b/Slit2/Agap2/Bax	16
24hr	GO:0098586	cellular response to virus	16/1802	81/18112	0.00561842	0.0281597	Tgfb1/Dhx58/Oas1a/Wdfy4/S100a6/Psmb9/Zc3hav1/Penk/Lgals9/Oasl/Tlr7/Rrp1b/Zc3h12a/Nfkb1/Bax/Nlrp3	16
24hr	GO:0034504	protein localization to nucleus	48/1802	333/18112	0.00561915	0.0281597	Tgfb1/Plk1/Bag3/Npm1/Stat3/Brca1/Kpna2/Hcls1/Lif/Syk/Calr/Ppp3ca/Gbp2/Ect2/Lmna/Cdkn1a/Cdk1/Mdfic/Cav2/Akap5/Dclk3/Flna/Col1a1/Cd2ap/Pml/Ipo5/Prkcd/Rpl11/Ptgs2/Msx1/Jak2/Ogt/Nxt1/Nfkbia/Xpo1/Tp53/Zc3h12a/Rock1/Tnfrsf1a/Ctnna1/Pkig/Txn1/Wwtr1/Glis2/Cry2/Sprn/Lrrk2/Hhex	48
24hr	GO:0008542	visual learning	15/1802	74/18112	0.0056219	0.0281597	Grin2a/Ppp1r1b/Kit/Dcdc2/Synpo/Itgb1/Syngap1/Cacna1e/Atp1a2/Ndrg4/Apbb1/Neto1/Sgk1/Braf/Chrd	15
24hr	GO:0060997	dendritic spine morphogenesis	15/1802	74/18112	0.0056219	0.0281597	Arhgap33/Baiap2/Kalrn/Camk2b/Itpka/Lzts3/Wasl/Epha4/Ppp1r9a/Dnm3/Arc/Srcin1/Pdlim5/Lrrk2/Tiam1	15
24hr	GO:1900180	regulation of protein localization to nucleus	27/1802	163/18112	0.00564124	0.0282337	Tgfb1/Bag3/Npm1/Brca1/Hcls1/Lif/Ect2/Lmna/Cdk1/Mdfic/Cav2/Akap5/Dclk3/Flna/Cd2ap/Ipo5/Prkcd/Ptgs2/Jak2/Ogt/Zc3h12a/Rock1/Tnfrsf1a/Ctnna1/Pkig/Wwtr1/Glis2	27
24hr	GO:0051650	establishment of vesicle localization	28/1802	171/18112	0.00574335	0.0287186	Myo7a/Cnih2/Myo1c/Rab3a/Dnm1/Rasgrp1/Dync1i1/Wasl/Sdc1/Picalm/Nde1/Myo1e/Map2k1/Synj1/Syt11/Tmed9/Madd/Sdc4/Tcirg1/Dnm3/Kif1c/Shroom2/Hap1/Stard3nl/Ap3b2/Dync1h1/Rab27a/Lrrk2	28
24hr	GO:0034976	response to endoplasmic reticulum stress	39/1802	259/18112	0.00574744	0.0287186	Ppp1r15a/Ccnd1/P4hb/Sdf2l1/Fcgr2b/Atf3/Wfs1/Calr/Rasgrf2/Bak1/Hspa5/Cebpb/Nfe2l2/Nr1h3/Itpr1/Scamp5/Fbxo17/Stc2/Clu/Bok/Calr4/Rasgrf1/Pml/Edem1/Tp53/Bid/Creb3l4/Pdia6/Jun/Atf4/Nck2/Cav1/Tmem117/Bax/Ubqln2/Rcn3/Lrrk2/Rnft2/Uba5	39
24hr	GO:0097485	neuron projection guidance	38/1802	251/18112	0.00580459	0.0289807	Lama2/Vasp/Efnb3/Alcam/Kalrn/Rhoh/Mycbp2/Chn1/Lrtm2/Nr4a3/Bcl11b/Arhgef25/Rac2/Epha4/Egr2/Apbb1/Ank3/Nectin1/Flrt2/Slit3/Lgi1/Plxna1/Rtn4r/Etv1/Plxna2/Draxin/Wnt7b/Sema6d/Cxcl12/Myh10/L1cam/Slit2/Sema6b/Lama1/Plxna3/Ryk/Lhx9/Csf1r	38
24hr	GO:0019884	antigen processing and presentation of exogenous antigen	10/1802	41/18112	0.00583455	0.0291067	Fcgr2b/Fcer1g/Ifi30/Fcgr1a/B2m/Clec4a3/Tap1/Fcgr2a/Psme2/Ctss	10
24hr	GO:0002690	positive regulation of leukocyte chemotaxis	19/1802	103/18112	0.00589673	0.0293931	Ccl2/Serpine1/Cmklr1/Ptk2b/Camk1d/Cx3cl1/Calr/Aif1/Spi1/Lgmn/Nckap1l/Rac2/Lgals9/Dysf/Cxcl12/Cx3cr1/Cxcl14/Csf1r/C3ar1	19
24hr	GO:0010971	positive regulation of G2/M transition of mitotic cell cycle	8/1802	29/18112	0.00601539	0.0298879	Rrm1/Fbxo5/Ccnd1/Dtl/Ccnb1/Cdk1/Cdk4/Cdc25a	8
24hr	GO:0051354	negative regulation of oxidoreductase activity	8/1802	29/18112	0.00601539	0.0298879	Atp2b4/Eng/Prdx5/Gstp1/Cnr2/Nfkb1/Cav1/Lrrk2	8
24hr	GO:0090200	positive regulation of release of cytochrome c from mitochondria	8/1802	29/18112	0.00601539	0.0298879	Plaur/Pycard/Bak1/Casp1/Tp53/Bid/Mmp9/Bax	8
24hr	GO:1904706	negative regulation of vascular associated smooth muscle cell proliferation	8/1802	29/18112	0.00601539	0.0298879	Adipoq/Hmox1/Cdkn1a/Gna13/Gna12/Apln/Gstp1/Efemp2	8
24hr	GO:0034122	negative regulation of toll-like receptor signaling pathway	9/1802	35/18112	0.00604744	0.030023	Pik3ap1/Cd300a/Rab7b/Bpifb1/Lyn/Ptprs/Tyro3/Trem2/Irak3	9
24hr	GO:0016050	vesicle organization	44/1802	301/18112	0.00605908	0.0300565	Slc17a7/Syt7/Rab32/Fbxo5/Myo7a/Uvrag/Anxa1/Sphk1/Rab7b/Pi4k2b/Unc13a/Rab3a/S100a10/Sort1/Dnm1/Cav2/Vamp1/Wasl/Sdc1/Syt1/Anxa2/Picalm/Unc13d/Synj1/Cd2ap/Syt11/Tmed9/Pla2g5/Cplx2/Sdc4/Cplx1/Dnm3/Rab8a/Rab13/Vamp3/Dysf/Shroom2/Vamp8/Vamp2/Cav1/Rab27a/Srgn/Syt2/Stx1a	44
24hr	GO:0009895	negative regulation of catabolic process	47/1802	326/18112	0.00606924	0.0300827	Zfp36/Prkcg/Furin/Grin2a/Stat3/Atp2b4/Mapkapk2/Pbk/Mycbp2/Hmox1/Ybx1/Rps7/Pik3cg/Mgat3/Tspo/Cdk2/Pabpc1/Nrbp2/Anxa2/Klhl40/Slc11a1/Epha4/Flna/Rpl23/Myd88/Pml/Rpl11/Ier3/Ogt/Rbm24/Tp53/Styx/Map1a/Lzts1/Dysf/Ptpn3/Herc1/Il10ra/Agap2/Anks1a/Cirbp/Hnrnpab/Trem2/Apobec1/Irak3/Secisbp2/Lrrk2	47
24hr	GO:0051492	regulation of stress fiber assembly	18/1802	96/18112	0.00608721	0.0301476	Arap1/Pdlim4/Pfn1/Synpo/Fhod1/S100a10/Rhoc/S1pr1/Pxn/Sdc4/Ppp1r9a/Was/Cgnl1/Coro2b/Ppm1e/Braf/Pak1/Limk1	18
24hr	GO:2000058	regulation of ubiquitin-dependent protein catabolic process	27/1802	164/18112	0.00612995	0.0303349	Plk1/Il33/Pbk/Ptk2b/Cdc20/Rps7/Trib1/Klhl40/Rpl23/Plk3/Clu/Pml/Rack1/Zer1/Rpl11/Gna12/Rnf14/Ogt/Xpo1/Styx/Map1a/Zfand2a/Anks1a/Cav1/Ubqln2/Laptm5/Lrrk2	27
24hr	GO:0003170	heart valve development	13/1802	61/18112	0.00621297	0.0306267	Tgfb1/Pde2a/Rbpj/Nfatc1/Olfm1/Slit3/Fgfrl1/Adamts9/Rock1/Tnfrsf1a/Slit2/Tgfbr2/Heyl	13
24hr	GO:0010919	regulation of inositol phosphate biosynthetic process	6/1802	18/18112	0.00622866	0.0306267	P2ry6/Ptk2b/Adcyap1r1/Pth1r/Plcd1/Plek	6
24hr	GO:0032957	inositol trisphosphate metabolic process	6/1802	18/18112	0.00622866	0.0306267	P2ry6/Plcb3/Ptk2b/Plcg2/Plcb1/Plcd1	6
24hr	GO:0035493	SNARE complex assembly	6/1802	18/18112	0.00622866	0.0306267	Uvrag/Vamp1/Vamp3/Vamp8/Vamp2/Stx1a	6
24hr	GO:0060100	positive regulation of phagocytosis, engulfment	6/1802	18/18112	0.00622866	0.0306267	Plcg2/Fcgr1a/Nckap1l/Rab31/C3/Trem2	6
24hr	GO:1905155	positive regulation of membrane invagination	6/1802	18/18112	0.00622866	0.0306267	Plcg2/Fcgr1a/Nckap1l/Rab31/C3/Trem2	6
24hr	GO:2000696	regulation of epithelial cell differentiation involved in kidney development	6/1802	18/18112	0.00622866	0.0306267	Lif/Fat4/Prkx/Mmp9/Osr1/Wwtr1	6
24hr	GO:2001267	regulation of cysteine-type endopeptidase activity involved in apoptotic signaling pathway	6/1802	18/18112	0.00622866	0.0306267	Plaur/Lgals9/Jak2/Gsn/Mmp9/Bax	6
24hr	GO:0007259	receptor signaling pathway via JAK-STAT	29/1802	180/18112	0.00629904	0.030657	Cd300a/Stat3/Socs3/Parp14/Hcls1/Sh2b3/Ptprc/Lif/Kit/Ptk2b/Neurod1/Gadd45a/Ret/Lyn/Hes5/Csf2rb/Stat1/Il18/Irf1/Jak2/Tnfrsf1a/Tyk2/Il10ra/Agap2/Adipor1/Il15ra/Cntf/Cav1/Csf1r	29
24hr	GO:0010657	muscle cell apoptotic process	20/1802	111/18112	0.00629915	0.030657	Bag3/Npm1/Rbpj/Ptk2b/Camk2a/Hmox1/Nfe2l2/Naca/Jak2/Capn2/Tp53/Zc3h12a/Ltk/Rgl2/Atf4/Cav1/Pde1a/Dmpk/Nol3/Gapdh	20
24hr	GO:0000255	allantoin metabolic process	5/1802	13/18112	0.00629945	0.030657	Xdh/Dnph1/Pnp/Gda/Ada	5
24hr	GO:0005513	detection of calcium ion	5/1802	13/18112	0.00629945	0.030657	Syt7/Syt1/Kcnmb4/Ryr2/Calm1	5
24hr	GO:0036005	response to macrophage colony-stimulating factor	5/1802	13/18112	0.00629945	0.030657	Pde2a/Ccl2/Tlr2/Csf1r/Trem2	5
24hr	GO:0036006	cellular response to macrophage colony-stimulating factor stimulus	5/1802	13/18112	0.00629945	0.030657	Pde2a/Ccl2/Tlr2/Csf1r/Trem2	5
24hr	GO:0042532	negative regulation of tyrosine phosphorylation of STAT protein	5/1802	13/18112	0.00629945	0.030657	Socs3/Parp14/Sh2b3/Irf1/Cav1	5
24hr	GO:0051299	centrosome separation	5/1802	13/18112	0.00629945	0.030657	Kif11/Nde1/Ranbp1/Nek2/Map9	5
24hr	GO:0051549	positive regulation of keratinocyte migration	5/1802	13/18112	0.00629945	0.030657	Serpine1/Hbegf/Mmp9/Has2/Map4k4	5
24hr	GO:0051764	actin crosslink formation	5/1802	13/18112	0.00629945	0.030657	Baiap2/Aif1/Gas2l3/Flna/Tnnt2	5
24hr	GO:0055015	ventricular cardiac muscle cell development	5/1802	13/18112	0.00629945	0.030657	Ccnb1/Lmna/Cdk1/Myh10/Mef2a	5
24hr	GO:0060368	regulation of Fc receptor mediated stimulatory signaling pathway	5/1802	13/18112	0.00629945	0.030657	Ptprc/Lyn/Csk/Fcgr2a/Rap1a	5
24hr	GO:1900038	negative regulation of cellular response to hypoxia	5/1802	13/18112	0.00629945	0.030657	Ddah1/Epha4/Map2k1/Ogt/Nol3	5
24hr	GO:0008306	associative learning	22/1802	126/18112	0.00632216	0.0307433	Grin2a/Ppp1r1b/Nptx2/Kit/Dcdc2/Synpo/Itgb1/Syngap1/Slc6a1/Grin2b/Fos/Lgmn/Nrgn/Cacna1e/Atp1a2/Ndrg4/Apbb1/Map1a/Neto1/Sgk1/Braf/Chrd	22
24hr	GO:0048469	cell maturation	35/1802	228/18112	0.00634798	0.0308221	Tgfb1/Cebpa/Fbxo5/Axl/Runx1/Ptk2b/Cbfb/Ccnb1/Cdkn1a/Cdk1/Ret/Clec7a/Tal1/Hes5/Cdc20/C1qa/Akap5/Cdk2/Pth1r/Trip13/Tyms/C3/Ppp2r1a/Ank3/Plp1/Pgr/Kcnip2/Bcl11a/Fgfr1/Anks1a/Shb/B4galt6/Lrrk2/Gpat4/Cpeb1	35
24hr	GO:0014015	positive regulation of gliogenesis	16/1802	82/18112	0.00635156	0.0308221	Tgfb1/Il33/Rnf112/Gfap/Lif/Vim/Lyn/Bag1/Myc/Tspo/Tf/Egr2/Synj1/Enpp2/Tlr2/Prkch	16
24hr	GO:0099518	vesicle cytoskeletal trafficking	14/1802	68/18112	0.00635838	0.0308221	Myo7a/Cnih2/Myo1c/Rasgrp1/Dync1i1/Wasl/Nde1/Myo1e/Map2k1/Madd/Kif1c/Hap1/Ap3b2/Dync1h1	14
24hr	GO:2000107	negative regulation of leukocyte apoptotic process	14/1802	68/18112	0.00635838	0.0308221	Dock8/Axl/Aurkb/Hcls1/Fcgr2b/Fcer1g/Cd44/Il18/Blm/Hsh2d/Cxcl12/Ghsr/Fadd/Ada	14
24hr	GO:0031647	regulation of protein stability	44/1802	302/18112	0.00642837	0.031137	Tyrobp/Plk1/Bag3/Pycard/Grn/Npm1/Pfn1/Tesc/Chek2/Wfs1/Tnip2/Ifi30/Casp3/Calr/Cenpe/Lmna/Sh3glb1/Pim1/Id1/Aak1/Plpp3/Bag1/Rps7/Tcf3/Epha4/Ndc80/Flna/Rpl23/Clu/Sav1/Hip1/Pml/Rpl11/Msx1/Atp1b1/Gsn/Tp53/Cmtm6/Cryab/Trim21/Prnp/Tmem25/Gapdh/Lrrk2	44
24hr	GO:0001556	oocyte maturation	11/1802	48/18112	0.00648752	0.0313742	Fbxo5/Ptk2b/Ccnb1/Cdk1/Cdc20/Akap5/Cdk2/Trip13/Ppp2r1a/Shb/Cpeb1	11
24hr	GO:0007616	long-term memory	11/1802	48/18112	0.00648752	0.0313742	Slc17a7/Camk4/Grin2b/Camk2n1/Adcy1/Calb1/Pja2/Gria1/Arc/Sgk1/Adcy8	11
24hr	GO:0060048	cardiac muscle contraction	23/1802	134/18112	0.00657541	0.0317494	Tnni2/Rgs2/Cacnb2/Scn3b/Scn2b/Fgf13/Atp1a2/Pkp2/Tmem38a/Tnnt2/Atp1b1/Gsn/Kcnn2/Gpd1l/Zc3h12a/Dmd/Kcne2/Ryr2/Cav1/Stc1/Cacna2d1/Cacna1g/Calm1	23
24hr	GO:0061387	regulation of extent of cell growth	23/1802	134/18112	0.00657541	0.0317494	Spp1/Map1b/Olfm1/Rpl4/Arhgap4/Fgf13/Gdi1/Ifrd1/Mapt/Rtn4r/Draxin/Sema6d/Cxcl12/Ptprs/L1cam/Bcl11a/Slit2/Sema6b/Cntf/Plxna3/Ryk/Pak1/Limk1	23
24hr	GO:1903076	regulation of protein localization to plasma membrane	21/1802	119/18112	0.00664841	0.0320753	Tgfb1/Ezr/Abi3/Stac2/Kalrn/Atp2b4/Camk2b/Lgals3/Camk2a/Itgb1/Akap5/Csk/Ar/Picalm/Rack1/Stac/Rhoq/Vamp8/Prnp/Ldlrap1/Trem2	21
24hr	GO:0046545	development of primary female sexual characteristics	27/1802	165/18112	0.0066533	0.0320753	Nrip1/Adamts1/Runx1/Serpine1/Vgf/Kit/Casp3/Hspa5/Cebpb/Acvr1c/Adcyap1r1/Myc/Cenpi/Zfx/Slit3/Inhba/Pgr/Tp53/Acsbg1/Ctnna1/Slit2/Bax/Inhbb/Tox2/Nr2f2/Lhx9/Capn5	27
24hr	GO:0001936	regulation of endothelial cell proliferation	24/1802	142/18112	0.00678801	0.0326907	Ccl2/Stat3/Prkca/Hmgb2/Hmox1/Cyba/Fgf2/Eng/Cav2/Pik3cd/Xdh/Stat1/Scg2/Apln/Dysf/Itgb3/Cxcl12/Fgfr1/Ghsr/Jun/Nras/Cav1/Cdh13/Nr2f2	24
24hr	GO:0032273	positive regulation of protein polymerization	18/1802	97/18112	0.00679687	0.0326907	Vasp/Fes/Pycard/Myo1c/Baiap2/Pfn1/Ptk2b/Map1b/Nckap1l/Cdk5rap2/Tppp/Mapt/Snx9/Mapre1/Gda/Nck2/Cav1/Pak1	18
24hr	GO:0070252	actin-mediated cell contraction	18/1802	97/18112	0.00679687	0.0326907	Cacnb2/Pdpn/Scn3b/Scn2b/Fgf13/Atp1a2/Pkp2/Tnnt2/Gsn/Kcnn2/Gpd1l/Rock1/Kcne2/Ryr2/Cav1/Stc1/Cacna2d1/Cacna1g	18
24hr	GO:1903046	meiotic cell cycle process	34/1802	221/18112	0.00683605	0.0328536	Plk1/Fbxo5/Top2a/Aspm/Nuf2/Lif/Camk2b/Calr/Cenpe/Ccnb1/Cdk1/Kif18a/Bub1b/Rad51/Plcb1/Cdc20/Akap5/Espl1/Cdk2/Ndc80/Trip13/Ttk/Mybl1/Ppp2r1a/Cyp26b1/Pttg1/Msx1/Fancd2/Smc4/Cdc25a/Mlh1/Brip1/Slx4/Cpeb1	34
24hr	GO:0030307	positive regulation of cell growth	31/1802	197/18112	0.00687155	0.0329984	Syt17/Sphk1/Cxcl16/Cd38/Cpne6/Ptk2b/Unc13a/Hbegf/Cyba/Map1b/Sh3glb1/Syt1/Rpl4/Dnph1/Gdi1/Picalm/Rasal1/Lgi1/Mapt/Trim32/Cpne5/Cxcl12/L1cam/Bcl11a/Sgk1/Cntf/Map2k5/Syt2/Pak1/H3f3b/Limk1	31
24hr	GO:0051955	regulation of amino acid transport	12/1802	55/18112	0.00691609	0.0331865	Rgs2/Itgb1/Il1rn/Slc6a1/Grin2b/Htr2c/Sv2a/Htr1b/Per2/Slc38a3/Abat/Hrh3	12
24hr	GO:0051101	regulation of DNA binding	22/1802	127/18112	0.00694742	0.0333109	Plaur/Tgfb1/Lif/Hmgb2/Hmox1/Cdt1/Id1/Neurod1/Runx1t1/Sox11/Myc/Hjurp/Lgals9/Nek2/Msx1/Jak2/Klf4/Per2/Jun/Mmp9/Txn1/Calm1	22
24hr	GO:0090313	regulation of protein targeting to membrane	10/1802	42/18112	0.00698949	0.0334866	Myo1c/Ccl2/Hpca/Gdi1/Ank3/Ogt/Dmtn/Tcaf1/Prnp/Pak1	10
24hr	GO:0044774	mitotic DNA integrity checkpoint	16/1802	83/18112	0.00715995	0.0342123	Plk1/Ccnd1/Rpl26/Cdc6/Brca1/Chek2/Dtl/Cdkn1a/Cdk1/Rps27l/Pml/Clspn/Ier3/Blm/Tp53/Fancd2	16
24hr	GO:0032964	collagen biosynthetic process	13/1802	62/18112	0.00716228	0.0342123	Tgfb1/Serpinh1/Ccl2/Serpine1/Vim/Eng/Il18/Got1/Col1a1/Adamts3/Prdx5/Rap1a/Rcn3	13
24hr	GO:0009264	deoxyribonucleotide catabolic process	7/1802	24/18112	0.00721254	0.0342123	Xdh/Dnph1/Pnp/Dpyd/Dctpp1/Gda/Ada	7
24hr	GO:0046386	deoxyribose phosphate catabolic process	7/1802	24/18112	0.00721254	0.0342123	Xdh/Dnph1/Pnp/Dpyd/Dctpp1/Gda/Ada	7
24hr	GO:0046426	negative regulation of receptor signaling pathway via JAK-STAT	7/1802	24/18112	0.00721254	0.0342123	Socs3/Parp14/Sh2b3/Neurod1/Irf1/Adipor1/Cav1	7
24hr	GO:0051882	mitochondrial depolarization	7/1802	24/18112	0.00721254	0.0342123	Tspo/Casp1/Got1/Bok/Rack1/Hsh2d/Lrrk2	7
24hr	GO:0051984	positive regulation of chromosome segregation	7/1802	24/18112	0.00721254	0.0342123	Aurkb/Cdc6/Cdt1/Cenpe/Ccnb1/Ncapg2/Smc4	7
24hr	GO:0061081	positive regulation of myeloid leukocyte cytokine production involved in immune response	7/1802	24/18112	0.00721254	0.0342123	Fcer1g/Kit/Plcg2/Nr4a3/Tlr2/Ddx21/Laptm5	7
24hr	GO:0097067	cellular response to thyroid hormone stimulus	7/1802	24/18112	0.00721254	0.0342123	Kit/Ctsb/L1cam/Ghsr/Inhbb/Ctss/Ctsl	7
24hr	GO:0099149	regulation of postsynaptic neurotransmitter receptor internalization	7/1802	24/18112	0.00721254	0.0342123	Hpca/Akap5/Synj1/Itgb3/Hap1/Arc/Usp46	7
24hr	GO:0099188	postsynaptic cytoskeleton organization	7/1802	24/18112	0.00721254	0.0342123	Camk2b/Wasl/Frmpd4/Nefl/Nos1ap/Ppp1r9a/Myh10	7
24hr	GO:0140632	NA	7/1802	24/18112	0.00721254	0.0342123	Plcg2/Myd88/Nlrp1a/Gbp5/Nlrp3/Trem2/Dhx33	7
24hr	GO:1905952	regulation of lipid localization	27/1802	166/18112	0.0072131	0.0342123	Furin/Gal/Runx1/Adipoq/Eprs/Spp1/Msr1/Syk/Nr1h3/Plin2/Tspo/Anxa2/Abhd5/C3/Prkcd/Nfkbia/Tp53/Il1a/Zc3h12a/Srebf2/Itgb3/Hilpda/Ldlrap1/Plin3/Trem2/Cry2/Sstr4	27
24hr	GO:0050885	neuromuscular process controlling balance	14/1802	69/18112	0.00726432	0.0344023	Aldh1a3/Myo7a/Rbfox1/Camk2b/Jph4/Atp2b2/Nr4a3/Jph3/Nefl/Tifab/Herc1/Myh10/Cntnap1/Aplp2	14
24hr	GO:0099601	regulation of neurotransmitter receptor activity	14/1802	69/18112	0.00726432	0.0344023	Cacng3/Cnih2/Grin2a/Ccl2/Nptx1/Nptx2/Ptk2b/Rasgrf2/Mapk8ip2/Rasgrf1/Arc/Neto1/Cacng2/Shisa6	14
24hr	GO:0008361	regulation of cell size	35/1802	230/18112	0.00727053	0.0344053	Npm1/Spp1/Iqgap3/Map1b/Olfm1/Atp2b2/Ret/Deptor/Rpl4/Vav1/Msn/Arhgap4/Fgf13/Gdi1/Cdk4/Kcnn4/Tmem123/Ifrd1/Ogt/Mapt/Rtn4r/Draxin/Sema6d/Cxcl12/Ptprs/L1cam/Bcl11a/Slit2/Sema6b/Plek/Cntf/Plxna3/Ryk/Pak1/Limk1	35
24hr	GO:0010660	regulation of muscle cell apoptotic process	19/1802	105/18112	0.0072809	0.0344279	Bag3/Npm1/Rbpj/Ptk2b/Camk2a/Hmox1/Nfe2l2/Naca/Jak2/Capn2/Tp53/Zc3h12a/Ltk/Rgl2/Atf4/Cav1/Pde1a/Nol3/Gapdh	19
24hr	GO:0033032	regulation of myeloid cell apoptotic process	9/1802	36/18112	0.00736589	0.0348031	Anxa1/Adipoq/Fcgr2b/Fcer1g/Cd44/Pik3cd/Il18/Thra/Ghsr	9
24hr	GO:0150063	visual system development	63/1802	466/18112	0.00738853	0.0348834	Tgfb1/Slc17a7/Rrm1/Aldh1a1/Sipa1l3/Aldh1a3/Grn/Stat3/Atp2b4/Lif/Ikzf1/Grk1/Gpm6a/Myom2/Vim/Bhlhe22/Fgf2/Spry1/Nes/Bak1/Neurod1/Slc4a5/Atp2b2/Ret/Hes5/Hpca/Clic4/C1qa/Sox11/Bcl11b/Cdk2/Tgif1/Atp2b3/Calb1/Cdk4/C3/Nectin1/Inhba/Tcirg1/Klf4/Rab11fip4/Atp2b1/Mab21l1/Cryab/Mip/Myh10/Impdh2/Tub/Ninj1/Chd7/Sall2/Jun/Tgfbr2/Atf4/Bcar3/Rpe65/Lama1/Miat/Col8a2/Cntf/Cfh/Bax/Gpd2	63
24hr	GO:0098884	postsynaptic neurotransmitter receptor internalization	8/1802	30/18112	0.00750098	0.0353601	Hpca/Akap5/Synj1/Dnm3/Itgb3/Hap1/Arc/Usp46	8
24hr	GO:0140239	postsynaptic endocytosis	8/1802	30/18112	0.00750098	0.0353601	Hpca/Akap5/Synj1/Dnm3/Itgb3/Hap1/Arc/Usp46	8
24hr	GO:0014013	regulation of gliogenesis	22/1802	128/18112	0.00762241	0.0358777	Tgfb1/Il33/Atf5/Rnf112/Gfap/Lif/Vim/Lyn/Hes5/Bag1/Sox11/Myc/Tspo/Tf/Egr2/Synj1/Enpp2/Mycn/Daam2/Tlr2/Trem2/Prkch	22
24hr	GO:0071621	granulocyte chemotaxis	22/1802	128/18112	0.00762241	0.0358777	Anxa1/Ccl2/Prkca/Cmklr1/Fcer1g/Spp1/Lgals3/Camk1d/Syk/Cx3cl1/Itgb2/Csf3r/Nckap1l/Rac2/Vav1/Scg2/Ccl6/Fcgr2a/Dysf/Slit2/Csf1r/C3ar1	22
24hr	GO:0060416	response to growth hormone	11/1802	49/18112	0.00763049	0.0358883	Stat3/Hmgcs2/Grin2b/Myc/Igfbp5/Irf1/Jak2/Pxn/Tyk2/Ghsr/Cacybp	11
24hr	GO:0051054	positive regulation of DNA metabolic process	44/1802	305/18112	0.00765204	0.0359623	Tgfb1/Prkcg/Aurkb/Npm1/Pfn1/Brca1/Ptprc/Anxa3/Ptk2b/Hmgb2/Casp3/Cdt1/Fgf2/Cdk1/Rad51/Gins1/Pcna/Baz1a/E2f7/Myc/Cdk2/Parp3/Parm1/Apbb1/Rfc3/Pml/Prkcd/Nek2/Blm/Gins4/Klf4/Was/Fgfr1/Cacybp/Jun/Bcar3/Mlh1/Npas2/Kctd13/Bax/Slx4/C3ar1/Rfc4/Tnks2	44
24hr	GO:0021543	pallium development	36/1802	239/18112	0.00769571	0.0360695	Grin2a/Ezh1/Atp2b4/Aspm/Anxa3/Tacc3/Casp3/Bhlhe22/Fat4/Plcb1/Acvr1c/Neurod1/Neurod6/Grin2b/Nr4a3/Akap5/Ncoa1/Bcl2a1/Flna/Fgf13/Nde1/Nefm/Nefl/Kif3a/Trappc9/Dmd/Ptprs/Cx3cr1/Slit2/Fgfr1/Sema6b/Atic/Slc2a3/Bax/Plxna3/Csf1r	36
24hr	GO:0048762	mesenchymal cell differentiation	36/1802	239/18112	0.00769571	0.0360695	Plaur/Tgfb1/Tmem100/Rbpj/Nfatc1/Spry1/Olfm1/Eng/Frzb/Ret/Glipr2/Akna/Pdpn/Sox11/Epha4/Flna/Col1a1/Msx1/Fam83d/Gcnt2/Rock1/Sema6d/Fgfr1/Sema6b/Tgfbr2/Adipor1/Heyl/Nrtn/Osr1/Hnrnpab/Has2/Wwtr1/Adam15/Dact3/Chrd/Tiam1	36
24hr	GO:0030038	contractile actin filament bundle assembly	20/1802	113/18112	0.00769826	0.0360695	Arap1/Pdlim4/Pfn1/Ptk2b/Synpo/Fhod1/S100a10/Rhoc/S1pr1/Pxn/Sdc4/Ppp1r9a/Was/Cgnl1/Coro2b/Ppm1e/Kctd13/Braf/Pak1/Limk1	20
24hr	GO:0043149	stress fiber assembly	20/1802	113/18112	0.00769826	0.0360695	Arap1/Pdlim4/Pfn1/Ptk2b/Synpo/Fhod1/S100a10/Rhoc/S1pr1/Pxn/Sdc4/Ppp1r9a/Was/Cgnl1/Coro2b/Ppm1e/Kctd13/Braf/Pak1/Limk1	20
24hr	GO:0008585	female gonad development	26/1802	159/18112	0.00771085	0.0361011	Nrip1/Adamts1/Runx1/Serpine1/Vgf/Kit/Casp3/Hspa5/Cebpb/Acvr1c/Myc/Cenpi/Zfx/Slit3/Inhba/Pgr/Tp53/Acsbg1/Ctnna1/Slit2/Bax/Inhbb/Tox2/Nr2f2/Lhx9/Capn5	26
24hr	GO:0045732	positive regulation of protein catabolic process	35/1802	231/18112	0.00777216	0.0363605	Ctsc/Plk1/Il33/Ezr/Nsf/Dtl/Ptk2b/Foxo1/Cdc20/Trib1/Klhl40/Msn/Tnfsf12/Plk3/Clu/Rack1/Zer1/Rnf14/Ier3/Trim32/Zfand2a/Snx1/Snx9/Kcne2/Hace1/Arel1/Cav1/Ubqln2/Gpc3/Apc2/Laptm5/Trem2/Psmc3/Lrrk2/Rnft2	35
24hr	GO:0032890	regulation of organic acid transport	17/1802	91/18112	0.00783283	0.0365888	Eprs/Rgs2/Syk/Itgb1/Il1rn/Slc6a1/Grin2b/Htr2c/Sv2a/Htr1b/Tp53/Il1a/Per2/Slc38a3/Abat/Hrh3/Sstr4	17
24hr	GO:0051937	catecholamine transport	17/1802	91/18112	0.00783283	0.0365888	Syt7/Syt17/Pcp4/Nat8l/Rab3a/Syt1/Plcd1/Syt11/Kcna2/Htr1b/Cxcl12/Ghsr/Abat/Hrh3/Prkcb/Syt2/Stx1a	17
24hr	GO:1904951	positive regulation of establishment of protein localization	52/1802	373/18112	0.00788562	0.0368075	Tgfb1/Cd33/Bag3/Kif20b/Ezr/Myo1c/Ccl2/Rph3al/Brca1/Hcls1/Cd38/Camk4/Ect2/Sh3glb1/Cdk1/Camk2n1/Hpca/Akap5/Vsnl1/Rac2/Flna/Plk3/Kcnn4/Cd2ap/Apbb1/Ank3/Rack1/Ipo5/Prkcd/Edem1/Pfkm/Ptgs2/Chrm1/Jak2/Anp32b/Il1a/Zc3h12a/Kif3a/Srebf2/Tnfrsf1a/Myh10/Tcaf1/Coro2b/Vamp8/Abat/Prnp/Vamp2/Tlr2/Trem2/Micall2/Pak1/Adcy8	52
24hr	GO:0016485	protein processing	38/1802	256/18112	0.00800131	0.0373193	Fam111a/Casp7/Ppp1r15a/Furin/Pycard/Cyfip2/Serpine1/Casp3/F10/S100a10/Bak1/Cst7/Mafb/Ripk2/Nlrc4/Lgmn/Myc/Casp1/Anxa2/Casp8/Adamts3/Pcsk2/Plau/Capn2/Ogt/Gsn/Oma1/Ctsz/Afg3l1/Tll1/Fadd/Ctss/Cpz/Nol3/Ctsl/Srgn/Vsir/Lrrk2	38
24hr	GO:0030219	megakaryocyte differentiation	12/1802	56/18112	0.00802438	0.0373421	Sh2b3/Tesc/Rab7b/Kit/Hmgb2/Lox/Mturn/Ptpn6/Tal1/Fli1/LOC102551184/Uba5	12
24hr	GO:0043620	regulation of DNA-templated transcription in response to stress	12/1802	56/18112	0.00802438	0.0373421	Bag3/Ppp1r15a/Atf3/Rbpj/Impact/Hmox1/Cebpb/Nfe2l2/Tp53/Jun/Atf4/Nck2	12
24hr	GO:1990928	response to amino acid starvation	12/1802	56/18112	0.00802438	0.0373421	Ucp2/Rpl26/Atf3/Eif4ebp1/Impact/Rpl17/Sh3glb1/Cdkn1a/Rnf152/Rps25/Atf4/Sesn1	12
24hr	GO:1904589	regulation of protein import	16/1802	84/18112	0.00804892	0.0374281	Tgfb1/Bag3/Brca1/Hcls1/Ect2/Cdk1/Mdfic/Akap5/Flna/Ipo5/Prkcd/Ptgs2/Jak2/Zc3h12a/Tnfrsf1a/Pkig	16
24hr	GO:0098876	vesicle-mediated transport to the plasma membrane	24/1802	144/18112	0.00807473	0.0375198	Ehd2/Rab26/Nsf/Lmtk2/Fcgr2b/Ehd4/Akap5/Csk/Rab31/Ndrg4/Ccdc93/Ank3/Rack1/Vps29/Cplx1/Rab11fip4/Rab8a/Rab13/Vamp3/Cmtm6/Mapk10/Sys1/Vamp2/Micall2	24
24hr	GO:0007260	tyrosine phosphorylation of STAT protein	15/1802	77/18112	0.0082023	0.0380552	Socs3/Parp14/Hcls1/Sh2b3/Lif/Kit/Lyn/Hes5/Il18/Irf1/Jak2/Tnfrsf1a/Cntf/Cav1/Csf1r	15
24hr	GO:0035094	response to nicotine	15/1802	77/18112	0.0082023	0.0380552	Ppp1r1b/Serpine1/Casp3/Hmox1/Shc1/B2m/Penk/Bag1/Htr2c/Atp1a2/Gpx1/Msx1/Nfkb1/Mmp9/Abat	15
24hr	GO:0032507	maintenance of protein location in cell	13/1802	63/18112	0.00822276	0.0380928	Hspa5/Tmsb10/Hk2/Tspo/Twf1/Ank3/Pml/Vps13d/Gsn/Rit2/Txn1/Cav1/Srgn	13
24hr	GO:1900024	regulation of substrate adhesion-dependent cell spreading	13/1802	63/18112	0.00822276	0.0380928	P4hb/Calr/S100a10/Cass4/Pdpn/Flna/Lims1/Unc13d/Enpp2/Dmtn/Itgb3/Has2/Braf	13
24hr	GO:0006984	ER-nucleus signaling pathway	10/1802	43/18112	0.00831365	0.0383594	Wfs1/Hspa5/Nfe2l2/Bok/Tp53/Bid/Srebf2/Atf4/Nck2/Zbtb7b	10
24hr	GO:0038179	neurotrophin signaling pathway	10/1802	43/18112	0.00831365	0.0383594	Cyfip2/Casp3/Spry1/Sort1/Sh3glb1/Wasf1/Dok5/Hap1/Rap1a/Kidins220	10
24hr	GO:2000249	regulation of actin cytoskeleton reorganization	10/1802	43/18112	0.00831365	0.0383594	Tgfb1/Fes/Baiap2/Ptk2b/Hck/Arhgdib/Cd2ap/Iqgap2/Csf1r/Ctsl	10
24hr	GO:0002524	hypersensitivity	6/1802	19/18112	0.00834874	0.0383594	Fcgr2b/Fcer1g/Fcgr1a/Fcgr3a/C3/Fcgr2a	6
24hr	GO:0010934	macrophage cytokine production	6/1802	19/18112	0.00834874	0.0383594	Tgfb1/Plcg2/Cuedc2/Tlr2/Laptm5/Irak3	6
24hr	GO:0010935	regulation of macrophage cytokine production	6/1802	19/18112	0.00834874	0.0383594	Tgfb1/Plcg2/Cuedc2/Tlr2/Laptm5/Irak3	6
24hr	GO:0045655	regulation of monocyte differentiation	6/1802	19/18112	0.00834874	0.0383594	Fes/Myc/Inpp5d/Cdk6/Zfp36l1/Jun	6
24hr	GO:0050855	regulation of B cell receptor signaling pathway	6/1802	19/18112	0.00834874	0.0383594	Cd300a/Fcgr2b/Lyn/Cmtm3/Prkcb/Prkch	6
24hr	GO:0070571	negative regulation of neuron projection regeneration	6/1802	19/18112	0.00834874	0.0383594	Spp1/Epha4/Klk8/Rtn4r/Ptprs/Map4k4	6
24hr	GO:0140467	integrated stress response signaling	6/1802	19/18112	0.00834874	0.0383594	Impact/Nfe2l2/Bok/Oma1/Atf4/Nck2	6
24hr	GO:1902430	negative regulation of amyloid-beta formation	6/1802	19/18112	0.00834874	0.0383594	Olfm1/Clu/Rtn3/Rock1/Hap1/Prnp	6
24hr	GO:0031396	regulation of protein ubiquitination	34/1802	224/18112	0.00838147	0.0384811	Plk1/Fbxo5/Prkcg/Rps2/Sphk1/Npm1/Brca1/Wfs1/Mycbp2/Rasd2/Hspa5/Bub1b/Rps20/Ripk2/Cdc20/Isg15/Rps7/Tspo/Klhl40/Rpl23/Rpl11/Sash1/Ogt/Dysf/Otub1/Tspyl5/Birc3/Arrdc4/Per2/Cav1/Otub2/Laptm5/Lrrk2/Limk1	34
24hr	GO:0046888	negative regulation of hormone secretion	18/1802	99/18112	0.00841718	0.0385876	Il11/Ucp2/Gal/Kalrn/Adipoq/Lif/Ppp3ca/Acvr1c/Vsnl1/Tspo/Ucn2/Madd/Tp53/Ghsr/Midn/Inhbb/Map4k4/Cry2	18
24hr	GO:1904035	regulation of epithelial cell apoptotic process	18/1802	99/18112	0.00841718	0.0385876	Zfp36/Ccl2/Serpine1/Wfs1/Tnip2/Hmox1/Sort1/Nfe2l2/Neurod1/Scg2/Bok/Jak2/Gsn/Pgr/Zfp36l1/Ndnf/Braf/Angptl4	18
24hr	GO:0009914	hormone transport	55/1802	400/18112	0.00845648	0.038739	Il11/Ucp2/Syt7/Crym/Gal/Anxa1/Rph3al/Kalrn/Runx1/Adipoq/Vgf/Lif/Spp1/Cd38/Ttr/Ppp3ca/Pex5l/Il1rn/Acvr1c/Neurod1/Lyn/Camk2n1/Vsnl1/Sox11/Tspo/Ucn2/Htr2c/Birc5/Cacna1e/Ptprn2/Pfkm/Nell2/Inhba/Jak2/Apln/Madd/Tcirg1/Cplx1/Tp53/Chd7/Per2/Fgfr1/Ghsr/Vamp8/Abat/Vamp2/Cntf/Slc16a2/Midn/Inhbb/Map4k4/Cry2/Tiam1/Adcy8/Stx1a	55
24hr	GO:0014897	striated muscle hypertrophy	20/1802	114/18112	0.00848687	0.0388493	Npm1/Prkca/Atp2b4/Rgs2/Foxo1/Ppp3ca/Lmna/Nr4a3/Twf1/Igfbp5/Ar/Mlip/Rock1/Tnfrsf1a/Mef2a/Pdlim5/Ryr2/Sorbs2/Pak1/Tiam1	20
24hr	GO:0051170	import into nucleus	29/1802	184/18112	0.0085401	0.039064	Tgfb1/Bag3/Stat3/Brca1/Kpna2/Hcls1/Syk/Ppp3ca/Ect2/Lmna/Cdkn1a/Cdk1/Mdfic/Akap5/Flna/Pml/Ipo5/Prkcd/Ptgs2/Jak2/Nxt1/Nfkbia/Tp53/Zc3h12a/Tnfrsf1a/Pkig/Cry2/Sprn/Lrrk2	29
24hr	GO:0032392	DNA geometric change	17/1802	92/18112	0.00874143	0.0399553	Anxa1/Top2a/Mcm7/Mcm6/Mcm5/Rad51/Gins1/Mcm2/Mcm3/Rfc3/Blm/Mcm4/Gins4/Recql4/Chd7/Brip1/Rfc4	17
24hr	GO:0051963	regulation of synapse assembly	21/1802	122/18112	0.00884077	0.0403794	Prkca/Nptx1/Amigo1/Slitrk3/Lrtm2/Adgrb2/Nectin1/Flrt2/Adgrl1/Asic2/Ppp1r9a/Thbs2/Ptprs/Adgrl2/Ghsr/Negr1/Slitrk1/Pdlim5/Lhfpl4/Tlr2/Lrfn5	21
24hr	GO:1905145	cellular response to acetylcholine	9/1802	37/18112	0.0088929	0.0405574	Atp2b4/Plcb1/Rgs8/Chrna1/Gnai2/Chrm3/Chrm1/Sorbs2/Hrh3	9
24hr	GO:2000108	positive regulation of leukocyte apoptotic process	9/1802	37/18112	0.0088929	0.0405574	Anxa1/Cd44/Lyn/Nr4a3/Pik3cd/Myc/Lgals9/Tp53/Bax	9
24hr	GO:2001243	negative regulation of intrinsic apoptotic signaling pathway	19/1802	107/18112	0.00891748	0.0406097	Plaur/Hspb1/Wfs1/Tpt1/Sh3glb1/Nfe2l2/Cd44/Ybx3/Map2k1/Clu/Gpx1/Ptgs2/Bcl2l2/Trim32/Bid/Cxcl12/Mmp9/Nol3/Lrrk2	19
24hr	GO:0030857	negative regulation of epithelial cell differentiation	11/1802	50/18112	0.00892413	0.0406097	Ccnd1/S1pr3/Spry1/Id1/Frzb/Hes5/Xdh/Il1a/Mmp9/Osr1/Cav1	11
24hr	GO:2001239	regulation of extrinsic apoptotic signaling pathway in absence of ligand	11/1802	50/18112	0.00892413	0.0406097	Cx3cl1/Ret/Ripk1/Ppp2r1a/Inhba/Ctnna1/Cx3cr1/Fgfr1/Agap2/Bax/Map2k5	11
24hr	GO:0051701	biological process involved in interaction with host	25/1802	153/18112	0.00894084	0.0406557	Dynlt1/Axl/Uvrag/Ch25h/P4hb/Cav2/Siva1/Myc/Slc3a2/Tyms/Lgals9/Ctsb/Nectin1/Gsn/Itgb3/Tyro3/Trim5/Trim34/Trim21/Mmp9/Ifitm3/Vamp8/Cav1/Thoc7/Ctsl	25
24hr	GO:0001781	neutrophil apoptotic process	5/1802	14/18112	0.0090062	0.0406829	Anxa1/Fcgr2b/Cd44/Pik3cd/Il18	5
24hr	GO:0003376	sphingosine-1-phosphate receptor signaling pathway	5/1802	14/18112	0.0090062	0.0406829	Ezr/Sphk1/S1pr3/S1pr1/Pik3cg	5
24hr	GO:0009128	purine nucleoside monophosphate catabolic process	5/1802	14/18112	0.0090062	0.0406829	Xdh/Dnph1/Pnp/Gda/Ada	5
24hr	GO:0009155	purine deoxyribonucleotide catabolic process	5/1802	14/18112	0.0090062	0.0406829	Xdh/Dnph1/Pnp/Gda/Ada	5
24hr	GO:0009170	purine deoxyribonucleoside monophosphate metabolic process	5/1802	14/18112	0.0090062	0.0406829	Xdh/Dnph1/Pnp/Gda/Ada	5
24hr	GO:0032769	negative regulation of monooxygenase activity	5/1802	14/18112	0.0090062	0.0406829	Atp2b4/Eng/Cnr2/Nfkb1/Cav1	5
24hr	GO:0033004	negative regulation of mast cell activation	5/1802	14/18112	0.0090062	0.0406829	Cd300a/Hmox1/Ptpn6/Lgals9/Cnr2	5
24hr	GO:0043301	negative regulation of leukocyte degranulation	5/1802	14/18112	0.0090062	0.0406829	Cd300a/Hmox1/Spi1/Nckap1l/Lgals9	5
24hr	GO:0072148	epithelial cell fate commitment	5/1802	14/18112	0.0090062	0.0406829	Rbpj/Neurod1/Pdpn/Nr2f2/Chrd	5
24hr	GO:0019233	sensory perception of pain	26/1802	161/18112	0.00905312	0.0408649	Il33/Grin2a/Ccl2/Tmem100/Fabp5/Fcgr1a/Il1rn/Cacna1b/Grin2b/Penk/Scn3b/Htr2c/Fcgr3a/Cacna1e/Il18/Phf24/Kcna2/Ptgs2/Il1a/Uchl1/Cxcl12/Fgfr1/Cnr2/Lxn/Comt/Ctss	26
24hr	GO:0002495	antigen processing and presentation of peptide antigen via MHC class II	7/1802	25/18112	0.0091731	0.0411458	Pycard/Fcgr2b/Fcer1g/Ifi30/B2m/Ctss/Trem2	7
24hr	GO:0009065	glutamine family amino acid catabolic process	7/1802	25/18112	0.0091731	0.0411458	Prodh1/Atp2b4/Ddah1/Adhfe1/Got1/Oat/Gls2	7
24hr	GO:0010884	positive regulation of lipid storage	7/1802	25/18112	0.0091731	0.0411458	Msr1/Plin2/C3/Zc3h12a/Srebf2/Hilpda/Plin3	7
24hr	GO:0043011	myeloid dendritic cell differentiation	7/1802	25/18112	0.0091731	0.0411458	Tgfb1/Rbpj/Camk4/Spi1/Ltbr/Tgfbr2/Cd86	7
24hr	GO:0044342	type B pancreatic cell proliferation	7/1802	25/18112	0.0091731	0.0411458	Serpinb1a/Tcf19/Nr4a3/Igfbp5/Birc5/Igfbp4/Wdr13	7
24hr	GO:0044819	mitotic G1/S transition checkpoint	7/1802	25/18112	0.0091731	0.0411458	Ccnd1/Rpl26/Cdkn1a/Rps27l/Plk3/Pml/Tp53	7
24hr	GO:1902683	regulation of receptor localization to synapse	7/1802	25/18112	0.0091731	0.0411458	Tyrobp/Cnih2/Kalrn/Camk2a/Map2k1/Rap1a/Ghsr	7
24hr	GO:2000637	positive regulation of gene silencing by miRNA	7/1802	25/18112	0.0091731	0.0411458	Tgfb1/Zfp36/Stat3/Ripk1/Map2k1/Tp53/Nfkb1	7
24hr	GO:0002700	regulation of production of molecular mediator of immune response	28/1802	177/18112	0.00917539	0.0411458	Tgfb1/Il33/Ptprc/Fcgr2b/Fcer1g/Kit/Hmox1/Plcg2/B2m/Clec7a/Nr4a3/Rsad2/Parp3/Sash3/Il4r/Tril/Il18/Il13ra1/Cuedc2/Cd86/Mlh1/Clnk/Tlr2/Ddx21/Nlrp3/Laptm5/Vsir/Irak3	28
24hr	GO:0097306	cellular response to alcohol	29/1802	185/18112	0.00919258	0.0411929	P2ry6/Brca1/Adamts1/Serpine1/Rplp0/Klf6/Lmnb1/Adcy7/Spi1/Rad51/Itpr1/Grin2b/Myc/Cybb/Birc5/Hmgcs1/Cdk4/Gnai1/Inhba/Blm/Klf4/Atp2b1/L1cam/Ctnna1/Sgk1/Adam15/Gramd1b/Inhbb/Adcy8	29
24hr	GO:0007193	adenylate cyclase-inhibiting G protein-coupled receptor signaling pathway	15/1802	78/18112	0.00924577	0.0413142	Akap12/Pde2a/Rgs2/S1pr3/Npr3/S1pr1/Akap5/Flna/Htr5b/Gnai2/Chrm3/Chrm1/Htr1b/Itgb3/Hrh3	15
24hr	GO:0007632	visual behavior	15/1802	78/18112	0.00924577	0.0413142	Grin2a/Ppp1r1b/Kit/Dcdc2/Synpo/Itgb1/Syngap1/Cacna1e/Atp1a2/Ndrg4/Apbb1/Neto1/Sgk1/Braf/Chrd	15
24hr	GO:0070228	regulation of lymphocyte apoptotic process	15/1802	78/18112	0.00924577	0.0413142	Dock8/Aurkb/Lgals3/Ripk3/Cd44/Lyn/Myc/Casp8/Lgals9/Blm/Hsh2d/Tp53/Bax/Fadd/Ada	15
24hr	GO:0048011	neurotrophin TRK receptor signaling pathway	8/1802	31/18112	0.00924646	0.0413142	Cyfip2/Casp3/Spry1/Sort1/Sh3glb1/Wasf1/Dok5/Hap1	8
24hr	GO:0048880	sensory system development	63/1802	471/18112	0.00926347	0.0413155	Tgfb1/Slc17a7/Rrm1/Aldh1a1/Sipa1l3/Aldh1a3/Grn/Stat3/Atp2b4/Lif/Ikzf1/Grk1/Gpm6a/Myom2/Vim/Bhlhe22/Fgf2/Spry1/Nes/Bak1/Neurod1/Slc4a5/Atp2b2/Ret/Hes5/Hpca/Clic4/C1qa/Sox11/Bcl11b/Cdk2/Tgif1/Atp2b3/Calb1/Cdk4/C3/Nectin1/Inhba/Tcirg1/Klf4/Rab11fip4/Atp2b1/Mab21l1/Cryab/Mip/Myh10/Impdh2/Tub/Ninj1/Chd7/Sall2/Jun/Tgfbr2/Atf4/Bcar3/Rpe65/Lama1/Miat/Col8a2/Cntf/Cfh/Bax/Gpd2	63
24hr	GO:0010517	regulation of phospholipase activity	12/1802	57/18112	0.00926684	0.0413155	Anxa1/Rgs2/Camk2b/Fgf2/Adcyap1r1/Hpca/Plcd1/Gna13/Pla2g5/Fgfr1/Cd86/Arf4	12
24hr	GO:0010828	positive regulation of glucose transmembrane transport	12/1802	57/18112	0.00926684	0.0413155	Adipoq/Nfe2l2/Nr4a3/C3/Prkcd/Rab8a/Rab13/Rhoq/Rap1a/Mef2a/Braf/Gpc3	12
24hr	GO:0070227	lymphocyte apoptotic process	18/1802	100/18112	0.0093364	0.0415955	Dock8/Aurkb/Lgals3/Ripk3/Bak1/Cd44/Lyn/Siva1/Myc/Ripk1/Casp8/Lgals9/Blm/Hsh2d/Tp53/Bax/Fadd/Ada	18
24hr	GO:0002720	positive regulation of cytokine production involved in immune response	14/1802	71/18112	0.00938255	0.0417108	Fcer1g/Kit/Plcg2/B2m/Clec7a/Nr4a3/Rsad2/Sash3/Il18/Clnk/Tlr2/Ddx21/Nlrp3/Laptm5	14
24hr	GO:0030968	endoplasmic reticulum unfolded protein response	14/1802	71/18112	0.00938255	0.0417108	Ppp1r15a/Ccnd1/Atf3/Wfs1/Bak1/Hspa5/Nfe2l2/Stc2/Bok/Creb3l4/Pdia6/Atf4/Nck2/Bax	14
24hr	GO:0034698	response to gonadotropin	14/1802	71/18112	0.00938255	0.0417108	Serpine1/Itgb1/Myc/Tf/Ar/Hmgcs1/Inhba/Pgr/Ccna2/Ghsr/Gjb2/Inhbb/Tox2/Ctsl	14
24hr	GO:0035306	positive regulation of dephosphorylation	13/1802	64/18112	0.00940291	0.0417411	Tgfb1/Cd33/Ppp1r15a/Cd300a/Ptprc/Ripk3/Prkcd/Gna12/Jak2/Ppargc1b/Rock1/Plek/Calm1	13
24hr	GO:1902893	regulation of pri-miRNA transcription by RNA polymerase II	13/1802	64/18112	0.00940291	0.0417411	Tgfb1/Stat3/Spi1/Fos/Myc/Ets1/Apln/Tp53/Klf4/Srebf2/Jun/Nfkb1/Fosl1	13
24hr	GO:0007160	cell-matrix adhesion	35/1802	234/18112	0.00945253	0.0419311	Itgal/Itgad/Fermt3/Vtn/Serpine1/Ptk2b/Itgb1/S100a10/Itgb2/Col16a1/Cd63/Col5a3/Lims1/Itga2b/Rin2/Cdk6/Plau/Pxn/Sdc4/Enpp2/Dmtn/Adamts9/Rock1/Itgb3/Dmd/L1cam/Ninj1/Ston1/Coro2b/Ajap1/Adam15/Cdh13/Efemp2/Map4k4/Tiam1	35
24hr	GO:0001654	eye development	62/1802	463/18112	0.009552	0.0423214	Tgfb1/Slc17a7/Rrm1/Aldh1a1/Sipa1l3/Aldh1a3/Grn/Stat3/Atp2b4/Lif/Ikzf1/Grk1/Gpm6a/Myom2/Vim/Bhlhe22/Fgf2/Spry1/Nes/Bak1/Neurod1/Slc4a5/Atp2b2/Ret/Hes5/Hpca/Clic4/Sox11/Bcl11b/Cdk2/Tgif1/Atp2b3/Calb1/Cdk4/C3/Nectin1/Inhba/Tcirg1/Klf4/Rab11fip4/Atp2b1/Mab21l1/Cryab/Mip/Myh10/Impdh2/Tub/Ninj1/Chd7/Sall2/Jun/Tgfbr2/Atf4/Bcar3/Rpe65/Lama1/Miat/Col8a2/Cntf/Cfh/Bax/Gpd2	62
24hr	GO:0033135	regulation of peptidyl-serine phosphorylation	24/1802	146/18112	0.00955424	0.0423214	Il11/Tgfb1/Ppp1r15a/Hcls1/Atp2b4/Lif/Bak1/Cd44/Gadd45a/Ret/Ripk2/Rack1/Ptgs2/Ogt/Gpd1l/Dmtn/Dmd/Bcar3/Txn1/Nck2/Cav1/Braf/Bax/Pak1	24
24hr	GO:0010827	regulation of glucose transmembrane transport	17/1802	93/18112	0.00973237	0.0430486	Prkca/Adipoq/Fabp5/Nfe2l2/Hk2/Nr4a3/Myc/C3/Prkcd/Rab8a/Rab13/Rhoq/Rap1a/Mef2a/Braf/Gpc3/Prkcb	17
24hr	GO:0035304	regulation of protein dephosphorylation	17/1802	93/18112	0.00973237	0.0430486	Tgfb1/Cd33/Ppp1r15a/Ppp1r1b/Cd300a/Ptprc/Nckap1l/Gnai2/Prkcd/Gna12/Jak2/Rock1/Ikbkb/Ppp4r4/Rcan1/Cry2/Calm1	17
24hr	GO:1902108	regulation of mitochondrial membrane permeability involved in apoptotic process	10/1802	44/18112	0.00982223	0.0434149	Camk2a/Sh3glb1/Siva1/Bok/Tmem14a/Ier3/Tp53/Bid/Bax/Nol3	10
24hr	GO:0002833	positive regulation of response to biotic stimulus	29/1802	186/18112	0.00988539	0.0436628	Tyrobp/Pycard/Havcr2/Grn/Dhx58/Prkca/Hmgb2/Syk/Ly86/Plcg2/Cyba/Spi1/Rasgrp1/Zc3hav1/Clec7a/Nlrc4/Vav1/Lgals9/Oasl/Nlrc5/Cd180/Sash1/Pla2g5/Gbp5/Trim5/Clnk/Tlr2/Fadd/Ifi35	29
24hr	GO:0071384	cellular response to corticosteroid stimulus	22/1802	131/18112	0.00997435	0.0440242	Tgfb1/Zfp36/Anxa1/Ccl2/Serpine1/Eif4ebp1/Lmnb1/Foxo1/Hmgcs2/Grin2b/Ucn2/Jak2/Zfp36l1/Atp2b1/Gstp1/L1cam/Hmbs/Gjb2/Sgk1/Stc1/Cacna1g/Sstr4	22
24hr	GO:0045444	fat cell differentiation	39/1802	268/18112	0.0100386	0.0442762	Tgfb1/Zfp36/Cebpa/Atf5/Ccnd1/Cebpd/Adipoq/Cmklr1/Rgs2/Plac8/Vim/Fabp4/Foxo1/Sort1/Psmb8/Pim1/Plcb1/Cebpb/Frzb/Mafb/Lmo3/Runx1t1/Nr4a3/Htr2c/Egr2/Sh2b2/Sav1/Gpx1/Ptgs2/Zfp36l1/Trim32/Klf4/Zc3h12a/Dysf/Aldh6a1/Per2/Wwtr1/Inhbb/Zbtb7b	39
24hr	GO:0006809	nitric oxide biosynthetic process	16/1802	86/18112	0.0100906	0.0444735	Atp2b4/Ptk2b/Ddah1/Aif1/Itgb2/Clec7a/Tspo/Clu/Ptgs2/Nos1ap/Jak2/Klf4/Zc3h12a/Cx3cr1/Tlr2/Cav1	16
24hr	GO:0030316	osteoclast differentiation	20/1802	116/18112	0.0102598	0.0451869	Tgfb1/Tyrobp/Lrrk1/Fcer1g/Nfatc1/Junb/Car2/Cebpb/Mafb/Fos/Anxa2/Tf/Inpp5d/Ppargc1b/Tcirg1/Ninj1/Gpc3/Csf1r/Trem2/Oscar	20
24hr	GO:1902622	regulation of neutrophil migration	11/1802	51/18112	0.0103808	0.0456366	Rhoh/Camk1d/Nckap1l/Rac2/Myd88/Slamf8/Il1a/Dysf/Slit2/Fut4/C3ar1	11
24hr	GO:0035914	skeletal muscle cell differentiation	15/1802	79/18112	0.0103915	0.0456366	Mir675/Rbfox1/Hlf/Atf3/Fos/Sox11/Myc/Maff/Klhl40/Egr2/Cyp26b1/Rbm24/Heyl/Cops2/Plagl1	15
24hr	GO:0042130	negative regulation of T cell proliferation	15/1802	79/18112	0.0103915	0.0456366	Tgfb1/Havcr2/Casp3/Cebpb/Cd44/Gpnmb/Ptpn6/Lgals9/Sdc4/Pla2g2d/Cd86/Prnp/Laptm5/Vsir/Zbtb7b	15
24hr	GO:0044773	mitotic DNA damage checkpoint	15/1802	79/18112	0.0103915	0.0456366	Plk1/Ccnd1/Rpl26/Brca1/Chek2/Dtl/Cdkn1a/Cdk1/Rps27l/Pml/Clspn/Ier3/Blm/Tp53/Fancd2	15
24hr	GO:0007405	neuroblast proliferation	14/1802	72/18112	0.0106095	0.0465612	Tgfb1/Aspm/Cx3cl1/Akna/Racgap1/Fgf13/Nde1/Dagla/Ifrd1/Tp53/Ctnna1/Cx3cr1/Fgfr1/Lrrk2	14
24hr	GO:0010923	negative regulation of phosphatase activity	9/1802	38/18112	0.0106479	0.0465895	Ppp1r15a/Ppp1r1b/Nckap1l/Gnai2/Ppp1r36/Rock1/Ikbkb/Ppp4r4/Cry2	9
24hr	GO:0035640	exploration behavior	9/1802	38/18112	0.0106479	0.0465895	Grn/Penk/Atp1a2/Slc4a10/Jph3/Brinp1/Abat/Chrd/Lrrk2	9
24hr	GO:0060292	long-term synaptic depression	9/1802	38/18112	0.0106479	0.0465895	Cd38/Ptk2b/Slc24a2/Gria1/Mapt/Ppp1r9a/Arc/Gnal/Adcy8	9
24hr	GO:0043536	positive regulation of blood vessel endothelial cell migration	12/1802	58/18112	0.0106538	0.0465895	Tgfb1/Anxa1/Prkca/Hspb1/Hmox1/Fgf2/Nfe2l2/Hdac9/Amot/Ets1/Ptgs2/Fgfr1	12
24hr	GO:0044060	regulation of endocrine process	12/1802	58/18112	0.0106538	0.0465895	Gal/Runx1/Lif/Pex5l/Tspo/Ucn2/Inhba/Apln/Tp53/Fgfr1/Inhbb/Cry2	12
24hr	GO:0010656	negative regulation of muscle cell apoptotic process	13/1802	65/18112	0.0107114	0.0467422	Bag3/Npm1/Rbpj/Ptk2b/Hmox1/Nfe2l2/Naca/Jak2/Zc3h12a/Rgl2/Cav1/Nol3/Gapdh	13
24hr	GO:0030837	negative regulation of actin filament polymerization	13/1802	65/18112	0.0107114	0.0467422	Pfn1/Capg/Tmsb10/Kank4/Twf1/Tmod3/Add2/Prkcd/Capza1/Gsn/Sptan1/Slit2/Tlr2	13
24hr	GO:0043407	negative regulation of MAP kinase activity	13/1802	65/18112	0.0107114	0.0467422	Cd300a/Adipoq/Sh2b3/Rgs2/Spry1/Ptpn6/Lyn/Aida/Prkcd/Gstp1/Uchl1/Cav1/Irak3	13
24hr	GO:0032755	positive regulation of interleukin-6 production	19/1802	109/18112	0.0108376	0.0472258	Tyrobp/Il33/Pycard/Stat3/Rab7b/Fcer1g/Syk/Plcg2/Cyba/Aif1/Clec7a/Ripk2/Myd88/Lgals9/Tlr7/Il1a/Nod1/Tlr2/Laptm5	19
24hr	GO:0110020	regulation of actomyosin structure organization	19/1802	109/18112	0.0108376	0.0472258	Arap1/Pdlim4/Pfn1/Synpo/Fhod1/S100a10/Rhoc/Ect2/S1pr1/Pxn/Sdc4/Ppp1r9a/Was/Cgnl1/Coro2b/Ppm1e/Braf/Pak1/Limk1	19
24hr	GO:0046822	regulation of nucleocytoplasmic transport	22/1802	132/18112	0.0108772	0.0473315	Tgfb1/Bag3/Brca1/Hcls1/Camk4/Ect2/Cdk1/Mdfic/Akap5/Flna/Dnajc27/Ipo5/Prkcd/Ptgs2/Jak2/Ier3/Anp32b/Xpo1/Zc3h12a/Tnfrsf1a/Pkig/Txn1	22
24hr	GO:0048640	negative regulation of developmental growth	22/1802	132/18112	0.0108772	0.0473315	Rgs2/Kcnk2/Plac8/Spp1/Cdkn1a/Lgmn/Arhgap4/Fgf13/Stc2/Sav1/Ifrd1/Rtn4r/Draxin/Sema6d/Ptprs/Bcl11a/Slit2/Sema6b/Tgfbr2/Plxna3/Ryk/Pak1	22
24hr	GO:0016311	dephosphorylation	56/1802	414/18112	0.0109398	0.0474058	Tgfb1/Cd33/Ppp1r15a/Ppp4c/Ppp1r1b/Cd300a/Ptpn7/Ptprc/Ripk3/Dusp26/Plppr4/Ppp3ca/Cttnbp2nl/Dusp15/Ptpn6/Dnajc6/Plpp3/Nt5dc3/Nckap1l/Inpp5d/Dusp8/Synj1/Ppp2r1a/Ptprn2/Gnai2/Ppp4r1/Prkcd/Gna12/Jak2/Ppargc1b/Styx/Ppp1r36/Rock1/Ptpn3/Ppm1m/Plpp6/Ptprs/Lrrc2/Cdkn3/Cdc25a/Ikbkb/Ppp1r3e/Plek/Ppp4r4/Pptc7/Plppr2/Ppm1e/Nt5dc2/Ptprg/Rcan1/Cdc14a/Cry2/Synj2/Calm1/Dusp2/Lrrk2	56
24hr	GO:0034138	toll-like receptor 3 signaling pathway	6/1802	20/18112	0.0109404	0.0474058	Havcr2/Oas1a/Tnip2/Lgals9/Cd86/Cav1	6
24hr	GO:0097503	sialylation	6/1802	20/18112	0.0109404	0.0474058	St3gal4/St6galnac3/St8sia3/St6galnac6/St6galnac4/St8sia5	6
24hr	GO:1900037	regulation of cellular response to hypoxia	6/1802	20/18112	0.0109404	0.0474058	Kcnk2/Ddah1/Epha4/Map2k1/Ogt/Nol3	6
24hr	GO:1902004	positive regulation of amyloid-beta formation	6/1802	20/18112	0.0109404	0.0474058	Casp3/Slc2a13/Epha4/Picalm/Clu/Gsap	6
24hr	GO:2001185	regulation of CD8-positive, alpha-beta T cell activation	6/1802	20/18112	0.0109404	0.0474058	Runx1/Cbfb/Nckap1l/Irf1/Vsir/Zbtb7b	6
24hr	GO:0060041	retina development in camera-type eye	32/1802	212/18112	0.0111429	0.0482492	Slc17a7/Rrm1/Grn/Atp2b4/Lif/Ikzf1/Grk1/Gpm6a/Bhlhe22/Neurod1/Slc4a5/Atp2b2/Ret/Hpca/Clic4/Tgif1/Atp2b3/Calb1/C3/Nectin1/Tcirg1/Rab11fip4/Atp2b1/Myh10/Impdh2/Tub/Chd7/Rpe65/Lama1/Miat/Cfh/Bax	32
24hr	GO:1901136	carbohydrate derivative catabolic process	24/1802	148/18112	0.0112466	0.0486266	Tgfb1/Pde2a/Aldh1a1/Fgf2/Cd44/Xdh/Gpd1/Dnph1/Fbxo17/Acat1/Pnp/Dpyd/Dctpp1/Prkcd/Edem1/Galc/Gpd1l/Gda/Amdhd2/Pde1a/Ctsl/Chi3l1/Ada/Apobec1	24
24hr	GO:0031331	positive regulation of cellular catabolic process	61/1802	458/18112	0.0112513	0.0486266	Zfp36/Ctsc/Plk1/Bag3/Il33/Ezr/Hspb8/Slc4a4/Ptk2b/Casp3/Hmox1/Foxo1/Sh3glb1/Zc3hav1/Ripk2/Cdc20/Ybx1/Trib1/Myc/Gpd1/Pabpc1/Abcd2/Klhl40/Sh3bp4/Msn/Snx18/Plk3/Map2k1/Clu/Abhd5/Rack1/Prkcd/Zer1/Vps13d/Rnf14/Rbm24/Zfp36l1/Trim32/Zc3h12a/Nod1/Zfand2a/Rock1/Bid/Snx9/Rnf152/Trim5/Trim34/Trim21/Sesn1/Mlh1/Kcne2/Tlr2/Cav1/Bax/Ubqln2/Laptm5/Trem2/Psmc3/Lrrk2/Tnrc6b/Rnft2	61
24hr	GO:0006688	glycosphingolipid biosynthetic process	8/1802	32/18112	0.0112773	0.0486266	A3galt2/St6galnac3/St8sia3/St6galnac6/St6galnac4/B4galt6/Fut4/St8sia5	8
24hr	GO:0045454	cell redox homeostasis	8/1802	32/18112	0.0112773	0.0486266	Nfe2l2/Txnrd1/Gpx1/Prdx5/Txnrd3/Prdx1/Txn1/Prdx6	8
24hr	GO:0045577	regulation of B cell differentiation	8/1802	32/18112	0.0112773	0.0486266	Card11/Syk/Ptpn6/Nckap1l/Inpp5d/Cyld/Slamf8/Zfp36l1	8
24hr	GO:0071305	cellular response to vitamin D	8/1802	32/18112	0.0112773	0.0486266	Fes/Adamts1/Itgb1/Pim1/Penk/Atp2b1/Kank2/Mn1	8
24hr	GO:0046879	hormone secretion	53/1802	389/18112	0.0113973	0.0491094	Il11/Ucp2/Syt7/Gal/Anxa1/Rph3al/Kalrn/Runx1/Adipoq/Vgf/Lif/Spp1/Cd38/Ppp3ca/Pex5l/Il1rn/Acvr1c/Neurod1/Lyn/Camk2n1/Vsnl1/Sox11/Tspo/Ucn2/Htr2c/Birc5/Cacna1e/Ptprn2/Pfkm/Nell2/Inhba/Jak2/Apln/Madd/Tcirg1/Cplx1/Tp53/Chd7/Per2/Fgfr1/Ghsr/Vamp8/Abat/Vamp2/Cntf/Slc16a2/Midn/Inhbb/Map4k4/Cry2/Tiam1/Adcy8/Stx1a	53
24hr	GO:0098869	cellular oxidant detoxification	18/1802	102/18112	0.0114151	0.0491519	Alox5ap/Gstm7/Srxn1/Nfe2l2/Gpx2/Txnrd1/Gpx1/Gch1/Prdx5/Ptgs2/Mgst3/Txnrd3/Gstp1/Prdx1/Sesn1/Txn1/Prdx6/Hba-a2	18
24hr	GO:0035020	regulation of Rac protein signal transduction	7/1802	26/18112	0.0114968	0.0492628	Dynlt1/Arhgap17/Pik3cg/Rasgrf1/Ogt/Ssx2ip/Tiam1	7
24hr	GO:0048499	synaptic vesicle membrane organization	7/1802	26/18112	0.0114968	0.0492628	Syt7/Rab3a/Syt1/Cplx2/Cplx1/Syt2/Stx1a	7
24hr	GO:0060143	positive regulation of syncytium formation by plasma membrane fusion	7/1802	26/18112	0.0114968	0.0492628	Tyrobp/Ehd2/Cd53/Il4r/Capn2/Cxcl12/Trem2	7
24hr	GO:0060148	positive regulation of posttranscriptional gene silencing	7/1802	26/18112	0.0114968	0.0492628	Tgfb1/Zfp36/Stat3/Ripk1/Map2k1/Tp53/Nfkb1	7
24hr	GO:1900101	regulation of endoplasmic reticulum unfolded protein response	7/1802	26/18112	0.0114968	0.0492628	Wfs1/Bak1/Hspa5/Bok/Pdia6/Nck2/Bax	7
24hr	GO:1900370	positive regulation of RNA interference	7/1802	26/18112	0.0114968	0.0492628	Tgfb1/Zfp36/Stat3/Ripk1/Map2k1/Tp53/Nfkb1	7
24hr	GO:1902993	positive regulation of amyloid precursor protein catabolic process	7/1802	26/18112	0.0114968	0.0492628	Casp3/Lyn/Slc2a13/Epha4/Picalm/Clu/Gsap	7
24hr	GO:1901031	regulation of response to reactive oxygen species	10/1802	45/18112	0.0115306	0.0493735	Nfe2l2/Nr4a3/Ripk1/Rack1/Gch1/Tp53/Sesn1/Txn1/Nol3/Lrrk2	10
24hr	GO:0051602	response to electrical stimulus	15/1802	80/18112	0.011646	0.0497982	Akap12/Rab3a/Cd14/Psmb9/Aif1/Grin2b/Hpca/Akap5/Cdk2/Gria1/Kcnj3/Kcnj6/Gjb6/Rpe65/Cntf	15
24hr	GO:0071300	cellular response to retinoic acid	15/1802	80/18112	0.011646	0.0497982	Ccl2/Tesc/Brinp2/Ptk2b/Ret/Lyn/Myc/Col1a1/Cyp26b1/Irf1/Brinp1/Klf4/Wnt7b/Ltk/Osr1	15
72hr	GO:0002274	myeloid leukocyte activation	56/787	257/18112	4.25242e-24	1.45736e-20	Ifngr1/Tgfb1/Tyrobp/Cd33/Fes/Pycard/Lcp2/Havcr2/Lgals9/Grn/Cd300a/Dock2/Lat2/Cd48/Cd84/Fcer1g/Anxa3/Prkcd/Syk/Hmox1/Plcg2/Aif1/Itgb2/Spi1/Ptpn6/Ltbr/Lyn/Nr4a3/Ptafr/Fgr/C1qa/Rac2/Casp1/Atm/Tgfbr2/Cx3cr1/Il1rl1/Trem2/Il4r/Unc13d/Stxbp2/Fcgr3a/Cnr2/Gab2/Ctsc/Rhoh/Fcgr2a/Slc11a1/Anxa1/Tlr2/Il18/Tlr3/Il16/Serpine1/Cebpa/Clnk	56
72hr	GO:0001819	positive regulation of cytokine production	79/787	498/18112	5.45829e-24	1.45736e-20	Ifngr1/Tgfb1/Tyrobp/Pycard/Cd6/Havcr2/Nlrp3/Lgals9/Ccl2/Dhx33/Nlrp1a/Dhx58/Stat3/Runx1/Card11/Oas1a/Hspb1/Cd84/Cd34/Mapkapk2/Ptprc/Fcer1g/Hmgb2/Syk/Cd74/Csf1r/Plcg2/Irf8/Gbp5/Aif1/B2m/Zc3hav1/Nr4a3/Laptm5/Ptafr/Fgr/Nlrc4/Rsad2/Casp1/C3/Il1rl1/Casp8/Trem2/Stat1/Cybb/Tlr7/Sash3/Il4r/Nod1/Ripk2/Cyba/Tyk2/Fcgr2a/Slc11a1/Cd14/Isg15/Anxa1/Ripk1/Il1a/C3ar1/Il17ra/Tlr2/Pou2f2/Egr1/Clec7a/Irf1/Il18/Gsdmd/…	79
72hr	GO:0002443	leukocyte mediated immunity	72/787	423/18112	8.65807e-24	1.54114e-20	Tgfb1/Tyrobp/Fes/Tcirg1/Havcr2/Nlrp3/Lgals9/Ccl2/Cd300a/Lat2/Ncf1/Cd84/Ptprc/Cfh/Fcer1g/Anxa3/Myo1g/Ripk3/Prkcd/Syk/Cd74/Hmox1/Plcg2/Fcgr1a/Vsir/Itgb2/Spi1/B2m/Ptpn6/Lyn/Nr4a3/Ptafr/Fgr/C1qb/C1qc/C1qa/Tnfrsf1b/Rsad2/Nckap1l/Rac2/Cx3cr1/C3/Inpp5d/Vav1/Trem2/Was/Sash3/Il4r/Unc13d/Stxbp2/Fcgr3a/Fcgr2b/Serping1/Csf2rb/Gab2/Ung/RT1-Da/Ctsc/Fcgr2a/C1r/Pik3r6/Fut7/Rab27a/Tlr2/Clec7a/Irak4/Il18/Tlr3/Ctsh…	72
72hr	GO:0007159	leukocyte cell-cell adhesion	66/787	376/18112	1.22892e-22	1.64061e-19	Tgfb1/Itgal/Dock8/Pycard/Fermt3/Cd6/Stk10/Havcr2/Nlrp3/Lgals9/Ccl2/Cd300a/Runx1/Card11/Hspb1/Ptprc/Cfh/Hlx/Ikzf1/Lgals3/Syk/Cd74/Pag1/Vsir/Aif1/Itgb2/B2m/Cd44/Gpnmb/Ptpn6/Cd4/Nr4a3/Laptm5/Ptafr/Igf1/Nckap1l/Rasal3/Rac2/Tgfbr2/Cx3cr1/Msn/Sash3/Il4r/Ripk2/Ets1/RT1-Da/Rhoh/Fut4/Casp3/Tyk2/Pik3r6/Fut7/Il6st/Anxa1/Selplg/Il1a/Itgb1/Cav1/Chst2/Irf1/Il18/Rock1/Tnfaip8l2/Wnk1/Ccdc88b/Pnp	66
72hr	GO:0050900	leukocyte migration	65/787	391/18112	5.41298e-21	5.19446e-18	Tgfb1/Itgal/Dock8/Pycard/Stk10/Nlrp3/Lgals9/Ccl2/Cd300a/Cxcl16/Apod/Cmklr1/Cd34/Fcer1g/Spp1/Myo1g/Lgals3/Ripk3/Myo9b/Syk/Cd74/Csf1r/Aif1/Itgb2/Itga6/Spi1/Lyn/Csf3r/Ptafr/Rin3/Lgmn/Nckap1l/Rac2/Cx3cr1/Vav1/Trem2/Msn/S1pr1/Cnr2/Trim55/Rhoh/Fut4/Fcgr2a/Hoxa7/Fut7/Ccl6/Anxa1/Selplg/Itga2b/Mmp9/Il1a/C3ar1/Itgb1/Il17ra/Tlr2/Irak4/Chst2/Rock1/Itga9/Ch25h/Cd200r1/Il16/Serpine1/Edn3/Wnk1	65
72hr	GO:0006909	phagocytosis	50/787	238/18112	6.78023e-21	5.19446e-18	Tgfb1/Tyrobp/Axl/Myo7a/P2ry6/Pycard/Ccl2/Cd300a/Dock2/Ptprc/Fcer1g/Anxa3/Myo1g/Msr1/Syk/Plcg2/Irf8/Fcgr1a/Aif1/Itgb2/Hck/Arhgap25/Fgr/Pld4/Ncf4/Nckap1l/Rac2/Bin2/C3/Vav1/Trem2/Unc13d/Fcgr2b/Rhoh/Tgm2/Csk/Rab31/Prkcg/Cyba/Fcgr2a/Mfge8/Slc11a1/Abca1/Anxa1/Itgb1/Rab27a/Tlr2/Clec7a/Ticam2/Gsn	50
72hr	GO:0002250	adaptive immune response	67/787	415/18112	6.80921e-21	5.19446e-18	Tgfb1/Nfkb2/Pycard/Tcirg1/Havcr2/Nlrp3/Stat3/Klhl6/Lat2/Cd48/Ptprc/Cfh/Fcer1g/Hlx/Myo1g/Ripk3/Prkcd/Syk/Cd74/Adcy7/Pag1/Ctss/Fcgr1a/Vsir/B2m/Ptpn6/Cd4/Lyn/C1qb/C1qc/C1qa/Tnfrsf1b/Rsad2/Nckap1l/Cx3cr1/C3/Il1rl1/Inpp5d/Adgre1/Trem2/Was/Sash3/Il4r/Unc13d/Fcgr3a/Fcgr2b/Serping1/Ripk2/Csf2rb/Ung/RT1-Da/Ctsc/Tec/Csk/Fcgr2a/C1r/Slc11a1/Fut7/Anxa1/C3ar1/Il17ra/Rab27a/Clec7a/Il18/Ctsh/Dennd1b/C1s	67
72hr	GO:0032640	tumor necrosis factor production	43/787	182/18112	3.31449e-20	1.96659e-17	Ifngr1/Tyrobp/Cd33/Axl/Pycard/Havcr2/Lgals9/Ccl2/Stat3/Oas1a/Hspb1/Cd84/Cd34/Mapkapk2/Ptprc/Fcer1g/Syk/Plcg2/Vsir/Gpnmb/Ptpn6/Ptafr/Igf1/Cx3cr1/Trem2/Cybb/Sash3/Nod1/Ripk2/Clec4a3/Cyba/Fcgr2a/Tspo/Zfp36/Cd14/Ripk1/Il1a/Tlr2/Clec7a/Il18/Tlr3/Acp5/Gstp1	43
72hr	GO:0032680	regulation of tumor necrosis factor production	43/787	182/18112	3.31449e-20	1.96659e-17	Ifngr1/Tyrobp/Cd33/Axl/Pycard/Havcr2/Lgals9/Ccl2/Stat3/Oas1a/Hspb1/Cd84/Cd34/Mapkapk2/Ptprc/Fcer1g/Syk/Plcg2/Vsir/Gpnmb/Ptpn6/Ptafr/Igf1/Cx3cr1/Trem2/Cybb/Sash3/Nod1/Ripk2/Clec4a3/Cyba/Fcgr2a/Tspo/Zfp36/Cd14/Ripk1/Il1a/Tlr2/Clec7a/Il18/Tlr3/Acp5/Gstp1	43
72hr	GO:0071706	tumor necrosis factor superfamily cytokine production	43/787	185/18112	6.50858e-20	3.15962e-17	Ifngr1/Tyrobp/Cd33/Axl/Pycard/Havcr2/Lgals9/Ccl2/Stat3/Oas1a/Hspb1/Cd84/Cd34/Mapkapk2/Ptprc/Fcer1g/Syk/Plcg2/Vsir/Gpnmb/Ptpn6/Ptafr/Igf1/Cx3cr1/Trem2/Cybb/Sash3/Nod1/Ripk2/Clec4a3/Cyba/Fcgr2a/Tspo/Zfp36/Cd14/Ripk1/Il1a/Tlr2/Clec7a/Il18/Tlr3/Acp5/Gstp1	43
72hr	GO:1903555	regulation of tumor necrosis factor superfamily cytokine production	43/787	185/18112	6.50858e-20	3.15962e-17	Ifngr1/Tyrobp/Cd33/Axl/Pycard/Havcr2/Lgals9/Ccl2/Stat3/Oas1a/Hspb1/Cd84/Cd34/Mapkapk2/Ptprc/Fcer1g/Syk/Plcg2/Vsir/Gpnmb/Ptpn6/Ptafr/Igf1/Cx3cr1/Trem2/Cybb/Sash3/Nod1/Ripk2/Clec4a3/Cyba/Fcgr2a/Tspo/Zfp36/Cd14/Ripk1/Il1a/Tlr2/Clec7a/Il18/Tlr3/Acp5/Gstp1	43
72hr	GO:0002764	immune response-regulating signaling pathway	63/787	392/18112	1.33976e-19	5.96194e-17	Tyrobp/Cd33/Blnk/Pik3ap1/Lcp2/Havcr2/Lgals9/Cd300a/Dhx58/Klhl6/Card11/Lat2/Oas1a/Cmklr1/Mapkapk2/Ptprc/Fcer1g/Myo1g/Lgals3/Ddx60/Syk/Plcg2/Cd180/Fcgr1a/Zc3hav1/Ptpn6/Lyn/Nr4a3/Laptm5/Rsad2/Nckap1l/Casp1/Vav1/Trem2/Tlr7/Irgm/Fcgr3a/Fcgr2b/Nod1/Ripk2/Themis2/Tec/Csk/Cyba/Fcgr2a/Kcnn4/Cd14/Elf1/C3ar1/Cav1/Sh2b2/Oasl/Cd38/Tlr2/Clec7a/Irf1/Tlr3/Ctsh/Wnk1/Ticam2/Dennd1b/Tifa/Cmtm3	63
72hr	GO:0070661	leukocyte proliferation	59/787	353/18112	2.89429e-19	1.18888e-16	Tgfb1/Tyrobp/Itgal/Itgad/Dock8/Pycard/Tcirg1/Cd6/Havcr2/Lgals9/Cd300a/Dock2/Card11/Ptprc/Lgals3/Ripk3/Prkcd/Syk/Cd74/Csf1r/Cd180/Vsir/Aif1/Itgb2/Cd44/Gpnmb/Ptpn6/Cd4/Lyn/Laptm5/Tnfrsf1b/Igf1/Nckap1l/Rasal3/Rac2/Atm/Tgfbr2/Inpp5d/Trem2/Msn/Sash3/Elf4/Fcgr3a/Fcgr2b/Ripk2/Sox11/Csf2rb/Casp3/Tyk2/Slc11a1/Il6st/Anxa1/Il1a/Cd38/Irf1/Il18/Gstp1/Ccdc88b/Pnp	59
72hr	GO:0045785	positive regulation of cell adhesion	70/787	481/18112	3.3163e-19	1.26493e-16	Tgfb1/Itgal/Dock8/Pycard/Cd6/Havcr2/Nlrp3/Lgals9/Ccl2/P4hb/Runx1/Card11/Ptprc/Hlx/Ikzf1/Spp1/Syk/Rreb1/Apbb1ip/Cd74/Zfhx3/S100a10/Vsir/Aif1/Itgb2/Itga6/B2m/Rin2/Cd44/Ptpn6/Cd4/Nr4a3/Ptafr/Pdpn/Cd63/Igf1/Nckap1l/Rasal3/Atm/Tgfbr2/Vav1/Sash3/Flna/Il4r/Unc13d/Ripk2/Ets1/RT1-Da/Rhoh/Tgm2/Fut4/Gcnt2/Rsu1/Tyk2/Pik3r6/Cass4/Lims1/Fut7/Il6st/Anxa1/Il1a/Itgb1/Cav1/Chst2/Il18/Rock1/Fbln1/Ccdc88b/Col16a1/Pnp	70
72hr	GO:1903037	regulation of leukocyte cell-cell adhesion	57/787	336/18112	5.82626e-19	2.07415e-16	Tgfb1/Itgal/Dock8/Pycard/Cd6/Havcr2/Nlrp3/Lgals9/Ccl2/Cd300a/Runx1/Card11/Hspb1/Ptprc/Hlx/Ikzf1/Lgals3/Syk/Cd74/Pag1/Vsir/Aif1/Itgb2/B2m/Cd44/Gpnmb/Ptpn6/Cd4/Nr4a3/Laptm5/Ptafr/Igf1/Nckap1l/Rasal3/Tgfbr2/Sash3/Il4r/Ripk2/Ets1/RT1-Da/Rhoh/Fut4/Casp3/Tyk2/Pik3r6/Fut7/Il6st/Anxa1/Il1a/Cav1/Chst2/Irf1/Il18/Tnfaip8l2/Wnk1/Ccdc88b/Pnp	57
72hr	GO:0022407	regulation of cell-cell adhesion	68/787	463/18112	6.70635e-19	2.23824e-16	Tgfb1/Itgal/Dock8/Pycard/Fermt3/Cd6/Havcr2/Nlrp3/Lgals9/Ccl2/Cd300a/Runx1/Card11/Sh2b3/Hspb1/Ptprc/Hlx/Ikzf1/Lgals3/Prkcd/Syk/Cd74/Pag1/Vsir/Aif1/Itgb2/Itga6/Spi1/B2m/Cd44/Gpnmb/Ptpn6/Cd4/Lyn/Nr4a3/Laptm5/Ptafr/Akna/Pdpn/Igf1/Nckap1l/Rasal3/Tgfbr2/Sash3/Il4r/Il1rn/Ripk2/Ets1/RT1-Da/Rhoh/Fut4/Gcnt2/Casp3/Tyk2/Pik3r6/Fut7/Il6st/Anxa1/Il1a/Cav1/Chst2/Irf1/Il18/Tnfaip8l2/Map2k5/Wnk1/Ccdc88b/Pnp	68
72hr	GO:0002366	leukocyte activation involved in immune response	53/787	297/18112	1.03503e-18	3.25122e-16	Tgfb1/Tyrobp/Itgal/Fes/Pycard/Havcr2/Nlrp3/Lgals9/Grn/Cd300a/Dock2/Stat3/Lat2/Cd84/Ptprc/Fcer1g/Hlx/Anxa3/Lgals3/Lcp1/Syk/Apbb1ip/Cd74/Hmox1/Plcg2/Irf8/Cd180/Itgb2/Spi1/Ptpn6/Lyn/Nr4a3/Ptafr/Fgr/Nckap1l/Rac2/Mfng/Cx3cr1/Trem2/Il4r/Unc13d/Stxbp2/Ripk2/Dock11/Gab2/Ung/RT1-Da/Slc11a1/Anxa1/Rab27a/Clec7a/Il18/Clnk	53
72hr	GO:0002697	regulation of immune effector process	63/787	410/18112	1.38698e-18	4.11471e-16	Tgfb1/Tyrobp/Fes/Havcr2/Nlrp3/Lgals9/Ccl2/Grn/Cd300a/Dhx58/Ncf1/Cd84/Ptprc/Cfh/Fcer1g/Hlx/Lgals3/Ripk3/Ddx60/Syk/Cd74/Hmox1/Plcg2/Fcgr1a/Vsir/Itgb2/Spi1/B2m/Ptpn6/Lyn/Nr4a3/Laptm5/Ptafr/Fgr/Tnfrsf1b/Rsad2/Nckap1l/Rac2/Cx3cr1/C3/Vav1/Trem2/Was/Sash3/Il4r/Unc13d/Stxbp2/Fcgr2b/Serping1/Ripk2/Gab2/RT1-Da/Fcgr2a/Pik3r6/Fut7/Rbp4/Anxa1/Tlr2/Clec7a/Il18/Tlr3/Clnk/Dennd1b	63
72hr	GO:0002263	cell activation involved in immune response	53/787	301/18112	1.91383e-18	5.37888e-16	Tgfb1/Tyrobp/Itgal/Fes/Pycard/Havcr2/Nlrp3/Lgals9/Grn/Cd300a/Dock2/Stat3/Lat2/Cd84/Ptprc/Fcer1g/Hlx/Anxa3/Lgals3/Lcp1/Syk/Apbb1ip/Cd74/Hmox1/Plcg2/Irf8/Cd180/Itgb2/Spi1/Ptpn6/Lyn/Nr4a3/Ptafr/Fgr/Nckap1l/Rac2/Mfng/Cx3cr1/Trem2/Il4r/Unc13d/Stxbp2/Ripk2/Dock11/Gab2/Ung/RT1-Da/Slc11a1/Anxa1/Rab27a/Clec7a/Il18/Clnk	53
72hr	GO:0032943	mononuclear cell proliferation	55/787	327/18112	3.68165e-18	9.83001e-16	Tgfb1/Tyrobp/Itgal/Itgad/Dock8/Pycard/Cd6/Havcr2/Lgals9/Cd300a/Dock2/Card11/Ptprc/Lgals3/Ripk3/Prkcd/Syk/Cd74/Csf1r/Cd180/Vsir/Aif1/Itgb2/Cd44/Gpnmb/Ptpn6/Cd4/Lyn/Laptm5/Tnfrsf1b/Igf1/Nckap1l/Rasal3/Rac2/Atm/Tgfbr2/Inpp5d/Msn/Sash3/Elf4/Fcgr3a/Fcgr2b/Ripk2/Sox11/Casp3/Tyk2/Slc11a1/Il6st/Anxa1/Il1a/Cd38/Irf1/Il18/Ccdc88b/Pnp	55
72hr	GO:0051249	regulation of lymphocyte activation	68/787	481/18112	5.27868e-18	1.34229e-15	Tgfb1/Tyrobp/Itgal/Dock8/Axl/Pycard/Cd6/Havcr2/Nlrp3/Lgals9/Ccl2/Cd300a/Runx1/Card11/Sh2b3/Hspb1/Ptprc/Hlx/Ikzf1/Lgals3/Ripk3/Syk/Cd74/Pag1/Vsir/Aif1/B2m/Cd44/Gpnmb/Ptpn6/Cd4/Lyn/Laptm5/Fgr/Tnfrsf1b/Zfp36l2/Igf1/Nckap1l/Rasal3/Rac2/Atm/Tgfbr2/Inpp5d/Sash3/Il4r/Fcgr3a/Fcgr2b/Ripk2/Sox11/Zfp36l1/RT1-Da/Themis2/Rhoh/Casp3/Tyk2/Pik3r6/Il6st/Anxa1/Il1a/Cav1/Cd38/Clec7a/Irf1/Il18/Tnfaip8l2/Clnk/Ccdc88b…	68
72hr	GO:0002460	adaptive immune response based on somatic recombination of immune receptors built from immunoglobulin superfamily domains	55/787	330/18112	5.63488e-18	1.36774e-15	Tgfb1/Nfkb2/Tcirg1/Havcr2/Nlrp3/Stat3/Klhl6/Ptprc/Cfh/Fcer1g/Hlx/Myo1g/Ripk3/Prkcd/Cd74/Fcgr1a/Vsir/B2m/Ptpn6/Cd4/C1qb/C1qc/C1qa/Tnfrsf1b/Rsad2/Nckap1l/C3/Il1rl1/Inpp5d/Trem2/Was/Sash3/Il4r/Unc13d/Fcgr3a/Fcgr2b/Serping1/Ripk2/Csf2rb/Ung/RT1-Da/Ctsc/Fcgr2a/C1r/Slc11a1/Fut7/Anxa1/C3ar1/Il17ra/Rab27a/Clec7a/Il18/Ctsh/Dennd1b/C1s	55
72hr	GO:0046651	lymphocyte proliferation	54/787	323/18112	9.9043e-18	2.29952e-15	Tgfb1/Tyrobp/Itgal/Itgad/Dock8/Pycard/Cd6/Havcr2/Lgals9/Cd300a/Dock2/Card11/Ptprc/Lgals3/Ripk3/Prkcd/Syk/Cd74/Cd180/Vsir/Aif1/Itgb2/Cd44/Gpnmb/Ptpn6/Cd4/Lyn/Laptm5/Tnfrsf1b/Igf1/Nckap1l/Rasal3/Rac2/Atm/Tgfbr2/Inpp5d/Msn/Sash3/Elf4/Fcgr3a/Fcgr2b/Ripk2/Sox11/Casp3/Tyk2/Slc11a1/Il6st/Anxa1/Il1a/Cd38/Irf1/Il18/Ccdc88b/Pnp	54
72hr	GO:1903039	positive regulation of leukocyte cell-cell adhesion	46/787	241/18112	1.40243e-17	3.12041e-15	Tgfb1/Itgal/Dock8/Pycard/Cd6/Havcr2/Nlrp3/Lgals9/Ccl2/Runx1/Card11/Ptprc/Hlx/Ikzf1/Syk/Cd74/Vsir/Aif1/Itgb2/B2m/Cd44/Cd4/Nr4a3/Ptafr/Igf1/Nckap1l/Rasal3/Tgfbr2/Sash3/Il4r/Ripk2/Ets1/RT1-Da/Rhoh/Fut4/Tyk2/Pik3r6/Fut7/Il6st/Anxa1/Il1a/Cav1/Chst2/Il18/Ccdc88b/Pnp	46
72hr	GO:0050867	positive regulation of cell activation	59/787	385/18112	2.04922e-17	4.37714e-15	Tgfb1/Tyrobp/Itgal/Dock8/Axl/Pycard/Cd6/Havcr2/Nlrp3/Lgals9/Ccl2/Runx1/Card11/Ptprc/Fcer1g/Hlx/Ikzf1/Syk/Cd74/Vsir/Aif1/Itgb2/B2m/Cd4/Nr4a3/Ptafr/Fgr/Rps6ka1/Pdpn/Igf1/Nckap1l/Rasal3/Tgfbr2/Il1rl1/Inpp5d/Trem2/Sash3/Il4r/Stxbp2/Fcgr3a/Ripk2/Gab2/RT1-Da/Ctsc/Rhoh/Tyk2/Pik3r6/Il6st/Anxa1/Il1a/Cav1/Cd38/Clec7a/Il18/Il16/Cebpa/Acta2/Ccdc88b/Pnp	59
72hr	GO:0032103	positive regulation of response to external stimulus	65/787	459/18112	2.72681e-17	5.60045e-15	Tgfb1/Tyrobp/Pycard/Havcr2/Lgals9/Ccl2/Grn/Nlrp1a/Dhx58/Cmklr1/Alox5ap/Hspb1/Fcer1g/Ddx60/Hmgb2/Syk/Ly86/Cd74/Csf1r/Plcg2/Nlrc5/Cd180/Fgf2/Ctss/Gbp5/Fcgr1a/Aif1/Spi1/Zc3hav1/Nlrc4/Pik3cg/Lgmn/Nckap1l/Rac2/Casp1/Cx3cr1/C3/Il1rl1/Vav1/Trem2/Flna/Trim5/Irgm/S1pr1/Nod1/Ripk2/Ets1/Ctsc/Tgm2/Cyba/Fcgr2a/Ripk1/C3ar1/Il17ra/Oasl/Tlr2/Clec7a/Tlr3/Il16/Serpine1/Cebpa/Pde2a/Clnk/Edn3/Wnk1	65
72hr	GO:0002703	regulation of leukocyte mediated immunity	49/787	280/18112	4.99534e-17	9.87968e-15	Tgfb1/Tyrobp/Fes/Havcr2/Nlrp3/Lgals9/Ccl2/Cd300a/Cd84/Ptprc/Fcer1g/Ripk3/Syk/Hmox1/Plcg2/Fcgr1a/Vsir/Itgb2/Spi1/B2m/Ptpn6/Lyn/Ptafr/Fgr/Tnfrsf1b/Rsad2/Nckap1l/Rac2/Cx3cr1/C3/Vav1/Trem2/Was/Sash3/Il4r/Unc13d/Stxbp2/Fcgr2b/Gab2/RT1-Da/Fcgr2a/Pik3r6/Fut7/Tlr2/Clec7a/Il18/Tlr3/Clnk/Dennd1b	49
72hr	GO:0002275	myeloid cell activation involved in immune response	30/787	105/18112	5.96831e-17	1.13824e-14	Tyrobp/Fes/Pycard/Havcr2/Lgals9/Grn/Cd300a/Dock2/Lat2/Cd84/Fcer1g/Anxa3/Syk/Hmox1/Plcg2/Itgb2/Spi1/Ptpn6/Lyn/Nr4a3/Ptafr/Fgr/Rac2/Cx3cr1/Trem2/Il4r/Unc13d/Stxbp2/Gab2/Clnk	30
72hr	GO:0070663	regulation of leukocyte proliferation	48/787	271/18112	6.37536e-17	1.17394e-14	Tgfb1/Tyrobp/Itgal/Pycard/Cd6/Havcr2/Lgals9/Cd300a/Card11/Ptprc/Lgals3/Ripk3/Syk/Cd74/Csf1r/Vsir/Aif1/Cd44/Gpnmb/Ptpn6/Cd4/Lyn/Laptm5/Tnfrsf1b/Igf1/Nckap1l/Rasal3/Rac2/Atm/Tgfbr2/Inpp5d/Sash3/Fcgr3a/Fcgr2b/Ripk2/Sox11/Csf2rb/Casp3/Tyk2/Il6st/Anxa1/Il1a/Cd38/Irf1/Il18/Gstp1/Ccdc88b/Pnp	48
72hr	GO:0032944	regulation of mononuclear cell proliferation	46/787	253/18112	1.0089e-16	1.79585e-14	Tgfb1/Tyrobp/Itgal/Pycard/Cd6/Havcr2/Lgals9/Cd300a/Card11/Ptprc/Lgals3/Ripk3/Syk/Cd74/Csf1r/Vsir/Aif1/Cd44/Gpnmb/Ptpn6/Cd4/Lyn/Laptm5/Tnfrsf1b/Igf1/Nckap1l/Rasal3/Rac2/Atm/Tgfbr2/Inpp5d/Sash3/Fcgr3a/Fcgr2b/Ripk2/Sox11/Casp3/Tyk2/Il6st/Anxa1/Il1a/Cd38/Irf1/Il18/Ccdc88b/Pnp	46
72hr	GO:0002696	positive regulation of leukocyte activation	56/787	365/18112	1.3116e-16	2.25934e-14	Tgfb1/Tyrobp/Itgal/Dock8/Axl/Pycard/Cd6/Havcr2/Nlrp3/Lgals9/Ccl2/Runx1/Card11/Ptprc/Fcer1g/Hlx/Ikzf1/Syk/Cd74/Vsir/Aif1/Itgb2/B2m/Cd4/Nr4a3/Ptafr/Fgr/Igf1/Nckap1l/Rasal3/Tgfbr2/Il1rl1/Inpp5d/Trem2/Sash3/Il4r/Stxbp2/Fcgr3a/Ripk2/Gab2/RT1-Da/Ctsc/Rhoh/Tyk2/Pik3r6/Il6st/Anxa1/Il1a/Cav1/Cd38/Clec7a/Il18/Il16/Cebpa/Ccdc88b/Pnp	56
72hr	GO:0050670	regulation of lymphocyte proliferation	45/787	249/18112	2.77733e-16	4.63467e-14	Tgfb1/Tyrobp/Itgal/Pycard/Cd6/Havcr2/Lgals9/Cd300a/Card11/Ptprc/Lgals3/Ripk3/Syk/Cd74/Vsir/Aif1/Cd44/Gpnmb/Ptpn6/Cd4/Lyn/Laptm5/Tnfrsf1b/Igf1/Nckap1l/Rasal3/Rac2/Atm/Tgfbr2/Inpp5d/Sash3/Fcgr3a/Fcgr2b/Ripk2/Sox11/Casp3/Tyk2/Il6st/Anxa1/Il1a/Cd38/Irf1/Il18/Ccdc88b/Pnp	45
72hr	GO:0022409	positive regulation of cell-cell adhesion	49/787	292/18112	2.89453e-16	4.68388e-14	Tgfb1/Itgal/Dock8/Pycard/Cd6/Havcr2/Nlrp3/Lgals9/Ccl2/Runx1/Card11/Ptprc/Hlx/Ikzf1/Syk/Cd74/Vsir/Aif1/Itgb2/Itga6/B2m/Cd44/Cd4/Nr4a3/Ptafr/Pdpn/Igf1/Nckap1l/Rasal3/Tgfbr2/Sash3/Il4r/Ripk2/Ets1/RT1-Da/Rhoh/Fut4/Gcnt2/Tyk2/Pik3r6/Fut7/Il6st/Anxa1/Il1a/Cav1/Chst2/Il18/Ccdc88b/Pnp	49
72hr	GO:1903131	mononuclear cell differentiation	64/787	472/18112	4.24013e-16	6.6595e-14	Tgfb1/Axl/Fes/Tcirg1/Nlrp3/Lgals9/Dock2/Stat3/Runx1/Card11/Sh2b3/Hspb1/Ptprc/Fcer1g/Hlx/Ikzf1/Ripk3/Syk/Cd74/Plcg2/Irf8/Vsir/Spi1/B2m/Cd44/Mafb/Tmem176a/Tmem176b/Ptpn6/Cd4/Ltbr/Lyn/Laptm5/Zfp36l2/Rsad2/Nckap1l/Mfng/Atm/Cmtm7/Tgfbr2/Inpp5d/Vav1/Trem2/Sash3/Il4r/Ripk2/Zfp36l1/Dock11/Nfatc1/RT1-Da/Rhoh/Hoxa7/Pik3r6/Fut7/Anxa1/Chd7/Il1a/Pou2f2/Egr1/Irf1/Bak1/Il18/Pde2a/Pnp	64
72hr	GO:0050863	regulation of T cell activation	53/787	343/18112	6.49028e-16	9.90231e-14	Tgfb1/Itgal/Dock8/Pycard/Cd6/Havcr2/Nlrp3/Lgals9/Ccl2/Cd300a/Runx1/Card11/Sh2b3/Hspb1/Ptprc/Hlx/Ikzf1/Lgals3/Ripk3/Syk/Cd74/Pag1/Vsir/Aif1/B2m/Cd44/Gpnmb/Ptpn6/Cd4/Laptm5/Tnfrsf1b/Igf1/Nckap1l/Rasal3/Rac2/Tgfbr2/Sash3/Il4r/Ripk2/RT1-Da/Rhoh/Casp3/Tyk2/Pik3r6/Il6st/Anxa1/Il1a/Cav1/Irf1/Il18/Tnfaip8l2/Ccdc88b/Pnp	53
72hr	GO:0032612	interleukin-1 production	30/787	114/18112	7.24142e-16	1.04511e-13	Tyrobp/Cd33/Pycard/Havcr2/Nlrp3/Lgals9/Nlrp1a/Stat3/Hspb1/Serpinb1a/S1pr3/Gbp5/Nlrc4/Igf1/Casp1/Pml/Cx3cr1/Casp8/Trem2/Nod1/Ripk2/Anxa1/Tlr2/Egr1/Clec7a/Il18/Gsdmd/Il16/Acp5/Gstp1	30
72hr	GO:0032652	regulation of interleukin-1 production	30/787	114/18112	7.24142e-16	1.04511e-13	Tyrobp/Cd33/Pycard/Havcr2/Nlrp3/Lgals9/Nlrp1a/Stat3/Hspb1/Serpinb1a/S1pr3/Gbp5/Nlrc4/Igf1/Casp1/Pml/Cx3cr1/Casp8/Trem2/Nod1/Ripk2/Anxa1/Tlr2/Egr1/Clec7a/Il18/Gsdmd/Il16/Acp5/Gstp1	30
72hr	GO:1903706	regulation of hemopoiesis	58/787	406/18112	1.02032e-15	1.43382e-13	Tgfb1/Tyrobp/Axl/Fes/Nlrp3/Lgals9/Stat3/Runx1/Hcls1/Card11/Sh2b3/Hspb1/Ptprc/Hlx/Ikzf1/Hmgb2/Syk/Cd74/Csf1r/Vsir/Spi1/B2m/Cd44/Mafb/Tmem176a/Tmem176b/Ptpn6/Cd4/Lyn/Tal1/Csf3r/C1qc/Zfp36l2/Trib1/Nckap1l/Tgfbr2/Casp8/Inpp5d/Trem2/Stat1/Sash3/Il4r/Ripk2/Zfp36l1/Ets1/RT1-Da/Rhoh/Lox/Hoxa7/Pik3r6/Zfp36/Isg15/Anxa1/Ripk1/Irf1/Il18/Fos/Pnp	58
72hr	GO:0042098	T cell proliferation	42/787	227/18112	1.17374e-15	1.60712e-13	Tgfb1/Itgal/Itgad/Dock8/Pycard/Cd6/Havcr2/Lgals9/Dock2/Card11/Ptprc/Lgals3/Ripk3/Syk/Vsir/Aif1/Itgb2/Cd44/Gpnmb/Ptpn6/Cd4/Laptm5/Tnfrsf1b/Igf1/Nckap1l/Rasal3/Rac2/Tgfbr2/Msn/Sash3/Elf4/Ripk2/Casp3/Tyk2/Slc11a1/Il6st/Anxa1/Il1a/Irf1/Il18/Ccdc88b/Pnp	42
72hr	GO:0032611	interleukin-1 beta production	27/787	94/18112	1.87359e-15	2.44024e-13	Tyrobp/Cd33/Pycard/Nlrp3/Lgals9/Nlrp1a/Stat3/Hspb1/Serpinb1a/S1pr3/Gbp5/Nlrc4/Igf1/Casp1/Pml/Cx3cr1/Casp8/Trem2/Nod1/Ripk2/Tlr2/Egr1/Clec7a/Il18/Gsdmd/Acp5/Gstp1	27
72hr	GO:0032651	regulation of interleukin-1 beta production	27/787	94/18112	1.87359e-15	2.44024e-13	Tyrobp/Cd33/Pycard/Nlrp3/Lgals9/Nlrp1a/Stat3/Hspb1/Serpinb1a/S1pr3/Gbp5/Nlrc4/Igf1/Casp1/Pml/Cx3cr1/Casp8/Trem2/Nod1/Ripk2/Tlr2/Egr1/Clec7a/Il18/Gsdmd/Acp5/Gstp1	27
72hr	GO:0002683	negative regulation of immune system process	60/787	441/18112	3.14847e-15	4.00305e-13	Tgfb1/Tyrobp/Axl/Havcr2/Lgals9/Ccl2/Grn/Cd300a/Dhx58/Parp14/Apod/Runx1/Oas1a/Hspb1/Cd84/Ptprc/Fcer1g/Hlx/Lgals3/Cd74/Hmox1/Nlrc5/Pag1/Vsir/Spi1/Cd44/Mafb/Tmem176a/Gpnmb/Usp18/Tmem176b/Ptpn6/Lyn/Laptm5/Fgr/C1qc/Rin3/Igf1/Trib1/Nckap1l/Atm/Cx3cr1/Il1rl1/Inpp5d/Trem2/Il4r/Fcgr2b/Serping1/Cnr2/Sox11/Casp3/Hoxa7/Isg15/Anxa1/Elf1/Cd68/Irf1/Cd200r1/Tnfaip8l2/Clnk	60
72hr	GO:0032760	positive regulation of tumor necrosis factor production	29/787	112/18112	3.522e-15	4.37384e-13	Ifngr1/Tyrobp/Pycard/Havcr2/Lgals9/Ccl2/Stat3/Oas1a/Hspb1/Cd84/Mapkapk2/Ptprc/Fcer1g/Syk/Plcg2/Ptafr/Cybb/Sash3/Nod1/Ripk2/Cyba/Fcgr2a/Cd14/Ripk1/Il1a/Tlr2/Clec7a/Il18/Tlr3	29
72hr	GO:1903557	positive regulation of tumor necrosis factor superfamily cytokine production	29/787	114/18112	5.84985e-15	7.09959e-13	Ifngr1/Tyrobp/Pycard/Havcr2/Lgals9/Ccl2/Stat3/Oas1a/Hspb1/Cd84/Mapkapk2/Ptprc/Fcer1g/Syk/Plcg2/Ptafr/Cybb/Sash3/Nod1/Ripk2/Cyba/Fcgr2a/Cd14/Ripk1/Il1a/Tlr2/Clec7a/Il18/Tlr3	29
72hr	GO:0002699	positive regulation of immune effector process	47/787	292/18112	6.16158e-15	7.31174e-13	Tgfb1/Tyrobp/Fes/Nlrp3/Lgals9/Ccl2/Cd300a/Dhx58/Cd84/Ptprc/Fcer1g/Hlx/Ddx60/Syk/Cd74/Hmox1/Plcg2/Fcgr1a/Itgb2/Spi1/B2m/Ptpn6/Lyn/Nr4a3/Laptm5/Ptafr/Fgr/Rsad2/Rac2/C3/Vav1/Trem2/Sash3/Il4r/Unc13d/Stxbp2/Ripk2/Gab2/RT1-Da/Fcgr2a/Rbp4/Anxa1/Tlr2/Clec7a/Il18/Clnk/Dennd1b	47
72hr	GO:0002253	activation of immune response	47/787	298/18112	1.36014e-14	1.57895e-12	Tyrobp/Pycard/Blnk/Lcp2/Cd300a/Klhl6/Card11/Lat2/Cmklr1/Ptprc/Cfh/Fcer1g/Myo1g/Lgals3/Syk/Plcg2/Ptpn6/Lyn/Nr4a3/Laptm5/C1qb/C1qc/C1qa/Nlrc4/Nckap1l/C3/Trem2/Trim5/Fcgr2b/Serping1/Ripk2/Themis2/Tec/Csk/Fcgr2a/C1r/Kcnn4/Elf1/C3ar1/Sh2b2/Cd38/Tlr2/Clec7a/Wnk1/Dennd1b/C1s/Cmtm3	47
72hr	GO:0032642	regulation of chemokine production	27/787	102/18112	1.74948e-14	1.9877e-12	Pycard/Havcr2/Lgals9/Apod/Oas1a/Cd84/Syk/Cd74/Csf1r/Aif1/Il1rl1/Trem2/Tlr7/Il4r/Ripk2/Il1a/Il17ra/Tlr2/Egr1/Clec7a/Il18/Tlr3/Il16/Map2k5/Gstp1/Ticam2/Eif2ak2	27
72hr	GO:0050727	regulation of inflammatory response	52/787	360/18112	2.07545e-14	2.30894e-12	Pycard/Pik3ap1/Nlrp3/Lgals9/Grn/Nlrp1a/Socs3/Ncf1/Alox5ap/Fcer1g/Pbk/Cd74/Plcg2/Ctss/Fcgr1a/Calcrl/Cd44/Usp18/Lyn/Akna/Tnfrsf1b/Fndc4/Pik3cg/Igf1/Gpx4/Casp1/Atm/Cx3cr1/C3/Il1rl1/Trem2/Fcgr2b/Cnr2/Ets1/Ctsc/Tgm2/Fcgr2a/Fut7/Zfp36/Anxa1/Ripk1/Il17ra/Tlr2/Tlr3/Cd200r1/Il16/Serpine1/Tnfaip8l2/Cebpa/Pde2a/Acp5/Uaca	52
72hr	GO:0032602	chemokine production	27/787	104/18112	2.94824e-14	3.21298e-12	Pycard/Havcr2/Lgals9/Apod/Oas1a/Cd84/Syk/Cd74/Csf1r/Aif1/Il1rl1/Trem2/Tlr7/Il4r/Ripk2/Il1a/Il17ra/Tlr2/Egr1/Clec7a/Il18/Tlr3/Il16/Map2k5/Gstp1/Ticam2/Eif2ak2	27
72hr	GO:0030099	myeloid cell differentiation	58/787	438/18112	3.09739e-14	3.30475e-12	Tgfb1/Tyrobp/Lrrk1/Fes/Hbb/Tcirg1/Hba-a2/Hba-a1/Stat3/Runx1/Hcls1/Sh2b3/Fcer1g/Ikzf1/Hmgb2/Cd74/Csf1r/Dnase2/Irf8/Spi1/B2m/Mafb/Ptpn6/Cd4/Ltbr/Lyn/Tal1/Csf3r/Wasf2/C1qc/Trib1/Nckap1l/Anxa2/Fli1/Pml/Tgfbr2/Casp8/Inpp5d/Trem2/Stat1/Zfp36l1/Ets1/Gab2/Nfatc1/Ncapg2/Tmod3/Tf/Casp3/Lox/Hoxa7/Zfp36/Isg15/Ripk1/Tlr2/Fos/Cebpa/Pde2a/Acp5	58
72hr	GO:0002444	myeloid leukocyte mediated immunity	29/787	121/18112	3.15622e-14	3.30475e-12	Tyrobp/Fes/Lgals9/Cd300a/Lat2/Ncf1/Cd84/Fcer1g/Anxa3/Syk/Hmox1/Fcgr1a/Itgb2/Spi1/Lyn/Nr4a3/Ptafr/Fgr/Rac2/Cx3cr1/C3/Il4r/Unc13d/Stxbp2/Fcgr3a/Gab2/Fcgr2a/Irak4/Clnk	29
[truncated: 4,265 more rows]

## Sheet: TableS2b mRNA_biclusDE_GOenrich
Timepoint	ID	Description	GeneRatio	BgRatio	pvalue	p.adjust	geneID	Count
24hr	GO:0140056	organelle localization by membrane tethering	6/89	79/18112	2.47446e-06	0.00280923	Camk2a/Syt1/Ndrg4/Cplx2/Vamp2/Calm1	6
[truncated: 575 more rows]

## Sheet: README
Supp. Table 2a : GO enrichment (biological processes) of all differentially expressed mRNAs at each timepoint
[truncated: 9 more rows]
