# Supplementary material for: Integrative network analysis of miRNA-mRNA expression profiles during epileptogenesis in rats reveals therapeutic targets after emergence of first spontaneous seizure
Source: Sci Rep. 2024 Jul 3;14:15313. doi: 10.1038/s41598-024-66117-7 (PMC11222454; doi:10.1038/s41598-024-66117-7)
Supplement: Supplementary file 4 — Supplementary Information 3. [file 41598_2024_66117_MOESM4_ESM.xlsx]

## Sheet: 24hr
from	to	strength	direction	r	p	timepoint
Il11	AC094126.1	0.691188	0.97168	1	0	24hr
Tnni2	Cd8b	0.443082	0.858922	0.997936	0	24hr
Scd2	AC094126.1	0.265052	0.946645	-0.779154	0.000138476	24hr
Scd2	Plp1	0.950658	0.86702	0.874097	2.12313e-06	24hr
Ehd2	AC115159.2	0.799541	0.856565	0.997936	0	24hr
Ehd2	Ccnf	0.304526	0.839214	1	0	24hr
Ehd2	Fcgr1a	0.439095	0.866341	1	0	24hr
Ehd2	Cst7	0.279107	0.937502	0.997936	0	24hr
Ehd2	AC094126.1	0.169059	0.800755	0.987616	2.66454e-14	24hr
Ehd2	Ucn2	0.266248	0.813146	1	0	24hr
Ehd2	Exo1	0.206938	0.923902	1	0	24hr
Ehd2	Sbpl	0.541966	0.92983	0.997936	0	24hr
AC115159.2	AABR07009927.1	0.33433	0.851967	1	0	24hr
AC115159.2	Cst7	0.526216	0.923651	1	0	24hr
Gas7	Cplx2	0.462819	0.877137	0.803922	5.81636e-05	24hr
Aldoc	Atp6v1a	0.376196	0.814163	0.923633	4.56846e-08	24hr
Aldoc	Tspyl4	0.989733	0.843827	0.966976	6.41243e-11	24hr
Aldoc	Gdi1	0.297847	0.801749	0.896801	4.65886e-07	24hr
Aldoc	Nefl	0.209829	0.825297	0.744066	0.000399211	24hr
Aldoc	rno-miR-21-3p	0.427133	0.847808	-0.919505	6.86926e-08	24hr
Ccnf	Ndc80	0.558313	0.937161	0.985552	9.12603e-14	24hr
Cyfip2	Gabarapl1	0.247608	0.8628	0.420021	0.0826736	24hr
Pyy	Snrpd2l	0.656898	0.961509	1	0	24hr
Pyy	AABR07045454.1	0.311005	0.926621	1	0	24hr
Pyy	Lst1	0.48445	0.808706	0.997936	0	24hr
Trim47	Nr1h3	0.912281	0.974694	0.995872	0	24hr
Trim47	Tf	0.265052	0.887244	0.993808	0	24hr
Atp6v1a	Map2k1	0.638357	0.850752	0.907121	2.0737e-07	24hr
Atp6v1a	Nefl	0.478967	0.838482	0.834881	1.63204e-05	24hr
Atp6v1a	rno-miR-21-3p	0.405104	0.830492	-0.828689	2.14612e-05	24hr
Camk2b	Camk2a	0.846691	0.80041	0.900929	3.40618e-07	24hr
Camk2b	Ddn	0.514553	0.803118	0.861713	4.31768e-06	24hr
Ptk2b	Ncdn	0.372608	0.810286	0.841073	1.22714e-05	24hr
Ptk2b	AABR07056605.1.AABR07056608.1	0.213716	0.987877	-0.137255	0.587062	24hr
Ces2h	Grin2b	0.34998	0.909861	0.997936	0	24hr
Ces2h	AC119459.4	0.55622	0.932019	1	0	24hr
Ces2h	AABR07047256.1	0.277313	0.884359	1	0	24hr
Ces2h	Sult1a1	0.308911	0.96387	1	0	24hr
Ces2h	AABR07050391.1	0.591308	0.932006	1	0	24hr
Ces2h	Adgrl2	0.750797	0.972774	1	0	24hr
Ces2h	Vsig2	0.238537	0.926975	0.997936	0	24hr
Enc1	Gabarapl1	0.322967	0.926171	0.320949	0.194082	24hr
AABR07009927.1	Bpifb1	0.761463	0.971611	1	0	24hr
AABR07009927.1	Grin2b	0.348983	0.867779	0.997936	0	24hr
AABR07009927.1	LOC103692087	0.850877	0.967012	1	0	24hr
AABR07009927.1	AABR07047256.1	0.433214	0.909771	1	0	24hr
Ppp3ca	Hpca	0.611344	0.870831	0.73581	0.000500083	24hr
Ppp3ca	Ppm1e	0.447967	0.887472	0.847265	9.11495e-06	24hr
Map1b	Fcgr1a	0.194777	0.966839	-0.120743	0.633187	24hr
Map1b	Map1a	0.830443	0.89048	0.867905	3.05455e-06	24hr
Map1b	rno-miR-212-3p	0.332137	0.814719	-0.395253	0.104497	24hr
Fcgr1a	Ccnf	0.277412	0.82756	1	0	24hr
Fcgr1a	LOC681325	0.286384	0.881384	1	0	24hr
Snrpd2l	AABR07045454.1	0.413975	0.883497	1	0	24hr
Tspyl4	Atp6v1a	0.842803	0.823133	0.9484	2.14804e-09	24hr
Tspyl4	Gdi1	0.428429	0.799711	0.911249	1.46078e-07	24hr
Tspyl4	Ndrg4	0.390251	0.827093	0.919505	6.86926e-08	24hr
Tspyl4	Rnf14	0.298445	0.843016	0.911249	1.46078e-07	24hr
Tspyl4	rno-miR-21-3p	0.200459	0.794492	-0.855521	6.00563e-06	24hr
Lst1	Tnni2	0.745016	0.87412	0.997936	0	24hr
Lst1	Fbxo17	0.333333	0.834777	1	0	24hr
AC109112.1	LOC103692087	0.208234	0.990485	-0.663571	0.00267798	24hr
AC109112.1	Sult1a1	0.311005	0.99024	-0.663571	0.00267798	24hr
Chn1	Rab6b	0.391148	0.815676	0.923633	4.56846e-08	24hr
Chn1	Prkcb	0.801834	0.911414	0.9484	2.14804e-09	24hr
Nr1h3	Tf	0.516248	0.860751	0.997936	0	24hr
Bpifb1	Lst1	0.205642	0.864233	0.997936	0	24hr
Bpifb1	Ucn2	0.195474	0.806905	0.997936	0	24hr
Syn2	AABR07062799.2.Prkce	0.360247	0.802433	0.865841	3.43451e-06	24hr
Cd8b	LOC681325	0.279705	0.822971	0.995872	0	24hr
Grin2b	Gpx2	0.266447	0.899077	1	0	24hr
Grin2b	Ucn2	0.487041	0.886065	1	0	24hr
Grin2b	AABR07050391.1	0.393541	0.875061	0.997936	0	24hr
AC119459.4	Vsig2	0.470494	0.876755	0.997936	0	24hr
AC119459.4	AABR07060588.2	0.380881	0.796285	1	0	24hr
AC094126.1	AC115159.2	0.224581	0.829239	0.97936	1.55231e-12	24hr
AC094126.1	Ndc80	0.24073	0.827044	0.975232	6.58873e-12	24hr
Vsnl1	Trim47	0.244717	0.97987	-0.52322	0.0258675	24hr
Vsnl1	Nr1h3	0.424541	0.994691	-0.486068	0.0408335	24hr
Vsnl1	Apbb1	0.339414	0.908393	0.411765	0.0895391	24hr
Gpx2	AC115159.2	0.171352	0.877852	0.997936	0	24hr
Gpx2	Ccnf	0.224083	0.835148	1	0	24hr
Gpx2	Ndc80	0.234948	0.945514	0.985552	9.12603e-14	24hr
Gpx2	Rhox5	0.395335	0.918979	0.993808	0	24hr
Gpx2	Exo1	0.413876	0.918601	1	0	24hr
Syt1	AABR07045454.1	0.176535	0.973928	-0.702786	0.00114272	24hr
Syt1	Nr1h3	0.185905	0.97761	-0.688338	0.0015871	24hr
Ncald	Tppp	0.96242	0.847036	0.915377	1.01133e-07	24hr
Ddn	Cst7	0.171352	0.989878	-0.110423	0.662698	24hr
Ucn2	Gpx2	0.739833	0.944551	1	0	24hr
Rhox5	Il11	0.598086	0.929622	0.997936	0	24hr
Rhox5	AC115159.2	0.207636	0.89928	0.987616	2.66454e-14	24hr
Gdi1	Uchl1	0.232356	0.835429	0.744066	0.000399211	24hr
Map2k1	AABR07045454.1	0.212919	0.98492	-0.0464396	0.854814	24hr
Tuba4a	Apbb1	0.698266	0.864248	0.931889	1.87829e-08	24hr
Rn60_7_1214.2	Ccnf	0.214613	0.900957	0.997936	0	24hr
Apbb1	Uchl1	0.813596	0.817728	0.946336	2.92051e-09	24hr
Nefl	Klk11	0.170355	0.979121	-0.0712074	0.778883	24hr
Trim2	Map4	0.460726	0.808539	0.905057	2.45589e-07	24hr
Tubb4a	Epn3	0.29057	0.98434	-0.438596	0.0686441	24hr
Tubb4a	Adgrl2	0.311005	0.994832	-0.442724	0.0657824	24hr
Plp1	Cd8b	0.188098	0.984872	-0.820433	3.04208e-05	24hr
Plp1	Tf	0.171053	0.965981	-0.801858	6.2806e-05	24hr
Plp1	AABR07013123.1	0.224781	0.988955	-0.824561	2.56082e-05	24hr
Tppp	Nr1h3	0.172249	0.972516	-0.72549	0.000655434	24hr
Tppp	Sbpl	0.170455	0.961631	-0.750258	0.000335298	24hr
Tppp	AABR07060588.2	0.229964	0.983238	-0.750258	0.000335298	24hr
Pja2	Exo1	0.23435	0.984814	-0.4613	0.0539905	24hr
LOC100359583	Gfap	0.182317	0.821141	0.898865	3.99024e-07	24hr
LOC100359583	Rps12	0.947767	0.838458	0.93808	8.93749e-09	24hr
LOC100359583	Rpl3	0.268541	0.813378	0.923633	4.56846e-08	24hr
LOC100359583	Mobp.Rpsa	0.903907	0.90701	0.964912	1.03473e-10	24hr
Rnf14	Gabarapl1	0.899621	0.935401	0.869969	2.7113e-06	24hr
Cplx2	Lst1	0.233054	0.986128	-0.5129	0.0295066	24hr
Cplx2	LOC103692087	0.197269	0.979255	-0.496388	0.0361403	24hr
Cplx2	AABR07060588.2	0.180722	0.987087	-0.496388	0.0361403	24hr
Nsg2	Il11	0.182018	0.811642	-0.723426	0.000690902	24hr
Nsg2	Lst1	0.179426	0.972509	-0.673891	0.00216596	24hr
Nsg2	AC094126.1	0.210427	0.872806	-0.723426	0.000690902	24hr
Nsg2	LOC681325	0.173744	0.966815	-0.673891	0.00216596	24hr
Nsg2	Clnk	0.201156	0.971403	-0.663571	0.00267798	24hr
Sult1a1	Cd8b	0.29047	0.892323	0.997936	0	24hr
Gprasp1.Gprasp2	Snrpd2l	0.289573	0.99151	-0.232198	0.353838	24hr
Gprasp1.Gprasp2	Uchl1	0.185008	0.79898	0.271414	0.275952	24hr
Cnp	Nrip3	0.575857	0.928581	0.240454	0.33649	24hr
Cnp	Epn3	0.198465	0.960396	-0.370485	0.130166	24hr
Cnp	AABR07045454.1	0.261364	0.992792	-0.380805	0.118984	24hr
Cnp	Trim2	0.369219	0.871019	0.517028	0.0280061	24hr
Cnp	Ppm1e	0.264055	0.831581	0.126935	0.615727	24hr
Uchl1	Gapdh	0.697169	0.849893	0.872033	2.40176e-06	24hr
AABR07050391.1	Trim47	0.375797	0.812888	1	0	24hr
AABR07050391.1	Sult1a1	0.240032	0.848325	1	0	24hr
AABR07050391.1	Clnk	0.32197	0.803091	1	0	24hr
AABR07050391.1	Cox8b	0.28449	0.83123	1	0	24hr
Rps12	Gfap	0.234649	0.853425	0.869969	2.7113e-06	24hr
Rps12	Rpl3	0.442185	0.860504	0.93808	8.93749e-09	24hr
Rps12	Eef1g	0.80941	0.808401	0.954592	7.87842e-10	24hr
Sptan1	Uchl1	0.220494	0.818286	0.399381	0.1006	24hr
Adgrl2	Cox8b	0.730064	0.925161	1	0	24hr
Map4	Bpifb1	0.185805	0.985672	-0.312693	0.206454	24hr
Map4	AABR07056605.1.AABR07056608.1	0.182815	0.963883	-0.292054	0.239602	24hr
Map4	Vsig2	0.235247	0.983601	-0.320949	0.194082	24hr
Vamp2	Vsig2	0.179924	0.9761	-0.448916	0.0616574	24hr
Mobp.Rpsa	Rnf14	0.179226	0.807897	-0.256966	0.303309	24hr
Vsig2	Epn3	0.563098	0.879797	1	0	24hr
Vsig2	AABR07056605.1.AABR07056608.1	0.365032	0.848877	0.995872	0	24hr
Prkcb	Nr1h3	0.179326	0.986469	-0.343653	0.162629	24hr
Eef1g	Gfap	0.738038	0.929646	0.923633	4.56846e-08	24hr
Rere	Il11	0.186304	0.84328	-0.343653	0.162629	24hr
Rere	Pnmal2	0.256479	0.820917	0.368421	0.132487	24hr
Rere	Tnni2	0.204147	0.965037	-0.304438	0.219331	24hr
Rere	Ehd2	0.20006	0.947923	-0.31063	0.209625	24hr
Rere	Nrip3	0.213716	0.882558	0.143447	0.570135	24hr
Rere	AC115159.2	0.201954	0.984473	-0.304438	0.219331	24hr
Rere	Gas7	0.257974	0.828658	0.448916	0.0616574	24hr
Rere	Cyfip2	0.234749	0.797758	0.378741	0.121164	24hr
Rere	Epn3	0.189394	0.972463	-0.287926	0.246615	24hr
Rere	Pyy	0.188796	0.976706	-0.304438	0.219331	24hr
Rere	Gfap	0.240132	0.859007	-0.0670795	0.791425	24hr
Rere	Nsf	0.271631	0.831611	0.277606	0.26471	24hr
Rere	Trim47	0.352273	0.970666	-0.304438	0.219331	24hr
Rere	Atp6v1a	0.353768	0.847073	0.448916	0.0616574	24hr
Rere	Kntc1	0.299442	0.939605	-0.304438	0.219331	24hr
Rere	Ppp3r1.Rn50_14_1002.4.Wdr92	0.211623	0.847516	0.508772	0.0310685	24hr
Rere	Camk2b	0.245913	0.81542	0.372549	0.127873	24hr
Rere	Camk2a	0.233254	0.862357	0.314757	0.203314	24hr
Rere	Ces2h	0.258573	0.936229	-0.304438	0.219331	24hr
Rere	Enc1	0.259769	0.821002	0.368421	0.132487	24hr
Rere	Ppp3ca	0.222289	0.824845	0.323013	0.191068	24hr
Rere	Fcgr1a	0.170853	0.952465	-0.31063	0.209625	24hr
Rere	Snrpd2l	0.202951	0.98521	-0.304438	0.219331	24hr
Rere	AABR07045454.1	0.202053	0.981865	-0.304438	0.219331	24hr
Rere	Gfi1b	0.194777	0.963814	-0.31063	0.209625	24hr
Rere	AC109112.1	0.2188	0.817411	0.465428	0.0516016	24hr
Rere	Dnm1	0.250498	0.84804	0.360165	0.142062	24hr
Rere	Chn1	0.224282	0.843591	0.393189	0.106485	24hr
Rere	Nr1h3	0.172448	0.975399	-0.316821	0.200205	24hr
Rere	Bpifb1	0.179127	0.973711	-0.304438	0.219331	24hr
Rere	Syn2	0.299841	0.809782	0.372549	0.127873	24hr
Rere	Ncdn	0.263856	0.867428	0.232198	0.353838	24hr
Rere	Hpca	0.210626	0.889133	0.0939112	0.710899	24hr
Rere	AC094126.1	0.328947	0.971164	-0.343653	0.162629	24hr
Rere	Vsnl1	0.241427	0.833414	0.353973	0.149551	24hr
Rere	Gpx2	0.20624	0.987262	-0.31063	0.209625	24hr
Rere	Ucn2	0.172947	0.99163	-0.31063	0.209625	24hr
Rere	Tf	0.186204	0.980299	-0.30031	0.22596	24hr
Rere	LOC681325	0.255781	0.965933	-0.31063	0.209625	24hr
Rere	Rhox5	0.194179	0.952211	-0.341589	0.165335	24hr
Rere	Arhgef9	0.239932	0.876657	0.353973	0.149551	24hr
Rere	Gdi1	0.310008	0.808933	0.552116	0.0175129	24hr
Rere	Ndrg4	0.22807	0.843918	0.384933	0.114708	24hr
Rere	Map2k1	0.229964	0.841811	0.298246	0.229322	24hr
Rere	Tuba4a	0.237341	0.879178	0.292054	0.239602	24hr
Rere	Fbxo17	0.172049	0.982995	-0.31063	0.209625	24hr
Rere	Rn60_7_1214.2	0.208533	0.98138	-0.304438	0.219331	24hr
Rere	Apbb1	0.232157	0.894219	0.211558	0.39938	24hr
Rere	Nefl	0.215112	0.850393	0.223942	0.371686	24hr
Rere	Trim2	0.253589	0.847649	0.263158	0.291392	24hr
Rere	Plp1	0.278608	0.862055	0.356037	0.147026	24hr
Rere	Tppp	0.247408	0.812911	0.564499	0.0146636	24hr
Rere	Pja2	0.246411	0.853516	0.349845	0.154692	24hr
Rere	Rnf14	0.235148	0.823069	0.494324	0.037044	24hr
Rere	LOC103692087	0.189294	0.980182	-0.304438	0.219331	24hr
Rere	Rab6b	0.254386	0.859027	0.302374	0.222629	24hr
Rere	AABR07013123.1	0.230662	0.982824	-0.304438	0.219331	24hr
Rere	Sult1a1	0.176037	0.981869	-0.304438	0.219331	24hr
Rere	AABR07062799.2.Prkce	0.239135	0.84309	0.292054	0.239602	24hr
Rere	Peg3	0.262161	0.801748	0.446852	0.0630103	24hr
Rere	Uchl1	0.324063	0.939478	0.0464396	0.854814	24hr
Rere	AABR07050391.1	0.311603	0.974227	-0.304438	0.219331	24hr
Rere	Rps12	0.411882	0.815375	0.230134	0.358254	24hr
Rere	Adgrl2	0.250299	0.985652	-0.304438	0.219331	24hr
Rere	Map4	0.239334	0.830414	0.246646	0.323809	24hr
Rere	Ywhah	0.271232	0.916455	0.275542	0.268425	24hr
Rere	AABR07056605.1.AABR07056608.1	0.186204	0.986297	-0.294118	0.236143	24hr
Rere	Exo1	0.185008	0.986656	-0.31063	0.209625	24hr
Rere	Sbpl	0.29067	0.976146	-0.333333	0.176463	24hr
Rere	Vamp2	0.242325	0.826512	0.434469	0.071597	24hr
Rere	Klk11	0.179625	0.9611	-0.294118	0.236143	24hr
Rere	Clnk	0.355463	0.986112	-0.304438	0.219331	24hr
Rere	Ppm1e	0.295255	0.865505	0.155831	0.536931	24hr
Rere	Cox8b	0.177931	0.979951	-0.304438	0.219331	24hr
Rere	Gabarapl1	0.208533	0.847207	0.428277	0.076201	24hr
Rere	Prkcb	0.26256	0.822664	0.49226	0.037965	24hr
Rere	Gapdh	0.222289	0.880749	0.166151	0.50995	24hr
Rere	AABR07060588.2	0.178429	0.980686	-0.304438	0.219331	24hr
Rere	Calm1	0.28738	0.846563	0.411765	0.0895391	24hr
Rere	rno-miR-92a-3p	0.232157	0.845192	-0.0980392	0.698742	24hr
Rere	rno-miR-142-5p	0.266148	0.819991	-0.122807	0.627346	24hr
Rere	rno-miR-21-3p	0.243122	0.835507	-0.442724	0.0657824	24hr
Rere	rno-miR-155-5p	0.286284	0.841003	-0.438596	0.0686441	24hr
Rere	rno-miR-130b-3p	0.276715	0.862979	-0.110423	0.662698	24hr
Rere	rno-miR-92a-1-5p	0.222189	0.844071	-0.320949	0.194082	24hr
AABR07060588.2	Rn60_7_1214.2	0.237739	0.817364	1	0	24hr
AABR07060588.2	Clnk	0.58114	0.826986	1	0	24hr
rno-miR-92a-3p	rno-miR-142-5p	0.789075	0.906226	0.898865	3.99024e-07	24hr
rno-miR-132-3p	Gfap	0.246411	0.810741	-0.00103199	0.996757	24hr
rno-miR-132-3p	rno-miR-212-3p	0.988736	0.955956	0.911249	1.46078e-07	24hr
rno-miR-107-3p	Ncdn	0.170056	0.804691	-0.199174	0.428158	24hr
rno-miR-107-3p	Gpx2	0.262859	0.997348	0.0753354	0.766392	24hr
rno-miR-107-3p	Ucn2	0.174143	0.996897	0.0753354	0.766392	24hr
rno-miR-107-3p	Map2k1	0.210427	0.812571	-0.304438	0.219331	24hr
rno-miR-107-3p	Rn60_7_1214.2	0.182815	0.993648	0.0546956	0.829335	24hr
rno-miR-107-3p	Apbb1	0.185506	0.848446	-0.215686	0.390027	24hr
rno-miR-107-3p	Nefl	0.206639	0.848222	-0.0670795	0.791425	24hr
rno-miR-107-3p	Rab6b	0.184908	0.808198	-0.306502	0.216064	24hr
rno-miR-107-3p	AABR07062799.2.Prkce	0.190391	0.804793	-0.188854	0.452946	24hr
rno-miR-107-3p	Ppm1e	0.201455	0.812161	-0.133127	0.598461	24hr
rno-miR-107-3p	Gapdh	0.213218	0.804484	-0.0856553	0.73541	24hr
rno-miR-129-5p	Ehd2	0.170554	0.942321	0.0712074	0.778883	24hr
rno-miR-129-5p	AC115159.2	0.177133	0.985777	0.0464396	0.854814	24hr
rno-miR-129-5p	Gfap	0.188696	0.846067	0.116615	0.644932	24hr
rno-miR-129-5p	Kntc1	0.179027	0.910935	0.0464396	0.854814	24hr
rno-miR-129-5p	Ppp3r1.Rn50_14_1002.4.Wdr92	0.171152	0.807792	-0.422085	0.081019	24hr
rno-miR-129-5p	Tspyl4	0.233652	0.800003	-0.316821	0.200205	24hr
rno-miR-129-5p	Dnm1	0.205642	0.807792	-0.201238	0.423288	24hr
rno-miR-129-5p	Chn1	0.222089	0.838836	-0.318885	0.197128	24hr
rno-miR-129-5p	AC119459.4	0.19986	0.962097	0.0464396	0.854814	24hr
rno-miR-129-5p	Ncdn	0.237739	0.868693	-0.0794634	0.753956	24hr
rno-miR-129-5p	Hpca	0.178329	0.836009	-0.190918	0.447931	24hr
rno-miR-129-5p	AC094126.1	0.226575	0.966399	0.110423	0.662698	24hr
rno-miR-129-5p	Rhox5	0.212221	0.973313	0.108359	0.66866	24hr
rno-miR-129-5p	Arhgef9	0.205642	0.830021	-0.376677	0.123372	24hr
rno-miR-129-5p	Gdi1	0.19986	0.798165	-0.265222	0.287484	24hr
rno-miR-129-5p	Ndrg4	0.19697	0.801099	-0.137255	0.587062	24hr
rno-miR-129-5p	Tuba4a	0.182217	0.847574	-0.0526316	0.83569	24hr
rno-miR-129-5p	Apbb1	0.222787	0.891133	0.00722394	0.977304	24hr
rno-miR-129-5p	Nefl	0.213317	0.841638	-0.0134159	0.957864	24hr
rno-miR-129-5p	Pja2	0.184908	0.808398	-0.133127	0.598461	24hr
rno-miR-129-5p	Rab6b	0.195275	0.824476	-0.240454	0.33649	24hr
rno-miR-129-5p	Sult1a1	0.170754	0.983845	0.0464396	0.854814	24hr
rno-miR-129-5p	Peg3	0.246611	0.798412	-0.172343	0.494076	24hr
rno-miR-129-5p	Uchl1	0.207137	0.891847	0.0980392	0.698742	24hr
rno-miR-129-5p	Rps12	0.268541	0.830904	0.0546956	0.829335	24hr
rno-miR-129-5p	Ywhah	0.222986	0.872005	-0.0773994	0.760167	24hr
rno-miR-129-5p	Sbpl	0.175738	0.980397	0.0835913	0.741577	24hr
rno-miR-129-5p	Gapdh	0.182915	0.812996	0.0959752	0.704812	24hr
rno-miR-129-5p	Calm1	0.19687	0.816627	-0.159959	0.526061	24hr
rno-miR-129-5p	rno-miR-92a-1-5p	0.262161	0.799042	0.552116	0.0175129	24hr
rno-miR-212-3p	Fbxo17	0.20315	0.986495	0.283798	0.253756	24hr
rno-miR-212-3p	Plp1	0.281998	0.796923	-0.521156	0.0265657	24hr
rno-miR-212-3p	Cox8b	0.285686	0.989061	0.24871	0.319645	24hr
rno-miR-212-3p	rno-miR-212-5p	0.614035	0.797271	0.855521	6.00563e-06	24hr
rno-miR-212-5p	Gfap	0.173046	0.797475	0.100103	0.69269	24hr
rno-miR-212-5p	Atp6v1a	0.25947	0.826606	-0.368421	0.132487	24hr
rno-miR-212-5p	Bpifb1	0.238238	0.991264	0.226006	0.367178	24hr
rno-miR-212-5p	Ncdn	0.202352	0.820148	-0.137255	0.587062	24hr
rno-miR-212-5p	Gpx2	0.211423	0.993268	0.256966	0.303309	24hr
rno-miR-212-5p	Arhgef9	0.179625	0.834701	-0.467492	0.0504375	24hr
rno-miR-212-5p	Ndrg4	0.220494	0.822525	-0.298246	0.229322	24hr
rno-miR-212-5p	Nefl	0.189494	0.81506	-0.0299278	0.90616	24hr
rno-miR-212-5p	Cox8b	0.338118	0.991219	0.226006	0.367178	24hr
rno-miR-212-5p	Gapdh	0.189892	0.835771	-0.0815273	0.747759	24hr
rno-miR-21-3p	rno-miR-92a-1-5p	0.542663	0.818166	0.872033	2.40176e-06	24hr
rno-miR-665	Il11	0.173146	0.974684	-0.0361197	0.886853	24hr
rno-miR-665	Pnmal2	0.238138	0.879002	-0.172343	0.494076	24hr
rno-miR-665	Tnni2	0.176734	0.99504	-0.0505676	0.842056	24hr
rno-miR-665	Nrip3	0.197169	0.90176	-0.0980392	0.698742	24hr
rno-miR-665	Gas7	0.242524	0.896328	-0.151703	0.547901	24hr
rno-miR-665	Cyfip2	0.251894	0.903321	-0.27967	0.261026	24hr
rno-miR-665	Gfap	0.220295	0.925543	0.347781	0.157308	24hr
rno-miR-665	Nsf	0.229067	0.896351	-0.339525	0.168071	24hr
rno-miR-665	Atp6v1a	0.258174	0.891667	-0.426213	0.0777829	24hr
rno-miR-665	Ppp3r1.Rn50_14_1002.4.Wdr92	0.279705	0.920474	-0.22807	0.3627	24hr
rno-miR-665	Camk2b	0.232057	0.871295	-0.296182	0.232717	24hr
rno-miR-665	Ptk2b	0.354266	0.89194	-0.370485	0.130166	24hr
rno-miR-665	Camk2a	0.20943	0.916194	-0.230134	0.358254	24hr
rno-miR-665	Ces2h	0.217903	0.983427	-0.0505676	0.842056	24hr
rno-miR-665	Enc1	0.236045	0.903268	-0.24871	0.319645	24hr
rno-miR-665	Ppp3ca	0.256878	0.912138	-0.345717	0.159953	24hr
rno-miR-665	Fcgr1a	0.16876	0.989852	-0.0423117	0.867607	24hr
rno-miR-665	Snrpd2l	0.169358	0.994185	-0.0505676	0.842056	24hr
rno-miR-665	Tspyl4	0.239533	0.856114	-0.413829	0.0877853	24hr
rno-miR-665	Gfi1b	0.195873	0.992875	-0.0423117	0.867607	24hr
rno-miR-665	AC109112.1	0.220494	0.879539	-0.325077	0.188085	24hr
rno-miR-665	Cst7	0.176535	0.995908	-0.0505676	0.842056	24hr
rno-miR-665	Dnm1	0.311802	0.802289	-0.47162	0.048169	24hr
rno-miR-665	Chn1	0.245016	0.933281	-0.242518	0.332231	24hr
rno-miR-665	Bpifb1	0.266946	0.996917	-0.0505676	0.842056	24hr
rno-miR-665	Syn2	0.266447	0.913699	-0.298246	0.229322	24hr
rno-miR-665	Ncdn	0.323365	0.937318	-0.240454	0.33649	24hr
rno-miR-665	Hpca	0.220494	0.919691	-0.192982	0.442944	24hr
rno-miR-665	Vsnl1	0.217703	0.898721	-0.236326	0.345101	24hr
rno-miR-665	Gpx2	0.208732	0.999094	-0.0423117	0.867607	24hr
rno-miR-665	Syt1	0.244219	0.890126	-0.213622	0.394688	24hr
rno-miR-665	Ncald	0.26246	0.878738	-0.287926	0.246615	24hr
rno-miR-665	Ddn	0.241228	0.843156	-0.479876	0.0438646	24hr
rno-miR-665	Arhgef9	0.272827	0.944022	-0.143447	0.570135	24hr
rno-miR-665	Gdi1	0.276116	0.894477	-0.49226	0.037965	24hr
rno-miR-665	Ndrg4	0.23116	0.913775	-0.341589	0.165335	24hr
rno-miR-665	Map2k1	0.239434	0.899681	-0.364293	0.137217	24hr
rno-miR-665	Tuba4a	0.23764	0.901206	-0.327141	0.185133	24hr
rno-miR-665	Fbxo17	0.192285	0.997027	-0.0423117	0.867607	24hr
rno-miR-665	Rn60_7_1214.2	0.189892	0.997961	-0.0505676	0.842056	24hr
rno-miR-665	Apbb1	0.341806	0.924639	-0.362229	0.139625	24hr
rno-miR-665	Nefl	0.42803	0.958881	0.00103199	0.996757	24hr
rno-miR-665	Trim2	0.270136	0.935904	-0.221878	0.376225	24hr
rno-miR-665	Tubb4a	0.251495	0.859234	-0.21775	0.385396	24hr
rno-miR-665	Plp1	0.219597	0.896178	-0.25903	0.299305	24hr
rno-miR-665	Tppp	0.305024	0.882078	-0.0897833	0.723123	24hr
rno-miR-665	Pja2	0.281998	0.933579	-0.112487	0.656757	24hr
rno-miR-665	Rnf14	0.244019	0.92103	-0.415893	0.0860565	24hr
rno-miR-665	Cplx2	0.273425	0.892928	-0.104231	0.680638	24hr
rno-miR-665	Rab6b	0.227771	0.918176	-0.133127	0.598461	24hr
rno-miR-665	Nsg2	0.261962	0.890199	-0.320949	0.194082	24hr
rno-miR-665	Map1a	0.247309	0.81877	-0.00928793	0.970822	24hr
rno-miR-665	Sult1a1	0.186104	0.994512	-0.0505676	0.842056	24hr
rno-miR-665	AABR07062799.2.Prkce	0.250698	0.936635	-0.0505676	0.842056	24hr
rno-miR-665	Gprasp1.Gprasp2	0.245016	0.86345	-0.100103	0.69269	24hr
rno-miR-665	Peg3	0.255283	0.886963	0.104231	0.680638	24hr
rno-miR-665	Cnp	0.295355	0.81175	-0.504644	0.0326937	24hr
rno-miR-665	Uchl1	0.213118	0.917288	-0.254902	0.307345	24hr
rno-miR-665	AABR07050391.1	0.390052	0.99737	-0.0505676	0.842056	24hr
rno-miR-665	Rps12	0.251196	0.909571	0.180599	0.473289	24hr
rno-miR-665	Sptan1	0.241328	0.857348	-0.23839	0.34078	24hr
rno-miR-665	Map4	0.220893	0.920771	-0.104231	0.680638	24hr
rno-miR-665	Ywhah	0.20943	0.947446	-0.236326	0.345101	24hr
rno-miR-665	AABR07056605.1.AABR07056608.1	0.280203	0.99824	-0.0526316	0.83569	24hr
rno-miR-665	Sbpl	0.171551	0.99548	-0.0485036	0.84843	24hr
rno-miR-665	Rpl3	0.211224	0.891147	0.199174	0.428158	24hr
rno-miR-665	Vamp2	0.212719	0.897462	-0.182663	0.468161	24hr
rno-miR-665	Clnk	0.199462	0.991914	-0.0505676	0.842056	24hr
rno-miR-665	Mobp.Rpsa	0.261364	0.871976	0.393189	0.106485	24hr
rno-miR-665	Ppm1e	0.259769	0.937855	-0.0546956	0.829335	24hr
rno-miR-665	Gabarapl1	0.175538	0.936533	-0.364293	0.137217	24hr
rno-miR-665	Prkcb	0.245514	0.880975	-0.23839	0.34078	24hr
rno-miR-665	Eef1g	0.317584	0.924717	0.263158	0.291392	24hr
rno-miR-665	Gapdh	0.230263	0.929309	-0.226006	0.367178	24hr
rno-miR-665	AABR07060588.2	0.223385	0.995225	-0.0505676	0.842056	24hr
rno-miR-665	Calm1	0.198864	0.883371	-0.403509	0.0968097	24hr
rno-miR-665	rno-miR-92a-3p	0.228768	0.88153	0.316821	0.200205	24hr
rno-miR-665	rno-miR-212-3p	0.29077	0.844433	0.550052	0.0180276	24hr
rno-miR-665	rno-miR-142-5p	0.224681	0.830526	0.246646	0.323809	24hr
rno-miR-665	rno-miR-21-3p	0.279605	0.807948	0.556244	0.0165184	24hr
rno-miR-665	rno-miR-328b-3p	0.995614	0.95059	0.859649	4.828e-06	24hr
rno-miR-665	rno-miR-155-5p	0.217205	0.882123	0.351909	0.152107	24hr
rno-miR-665	rno-miR-130b-3p	0.208832	0.899942	0.304438	0.219331	24hr
rno-miR-665	rno-miR-92a-1-5p	0.273226	0.873241	0.438596	0.0686441	24hr
rno-miR-665	rno-miR-147	0.255582	0.842066	0.519092	0.0272785	24hr
rno-miR-328b-3p	Nsf	0.211324	0.800317	-0.263158	0.291392	24hr
rno-miR-328b-3p	Trim47	0.169956	0.931425	-0.312693	0.206454	24hr
rno-miR-328b-3p	Ppp3ca	0.189992	0.808064	-0.170279	0.499341	24hr
rno-miR-328b-3p	Dnm1	0.287679	0.845696	-0.374613	0.125608	24hr
rno-miR-328b-3p	Chn1	0.219498	0.831259	-0.104231	0.680638	24hr
rno-miR-328b-3p	Nr1h3	0.172448	0.950844	-0.335397	0.173635	24hr
rno-miR-328b-3p	Ncdn	0.242424	0.869739	-0.116615	0.644932	24hr
rno-miR-328b-3p	Arhgef9	0.271631	0.886031	0.112487	0.656757	24hr
rno-miR-328b-3p	Gdi1	0.255383	0.814287	-0.393189	0.106485	24hr
rno-miR-328b-3p	Fbxo17	0.180722	0.982741	-0.314757	0.203314	24hr
rno-miR-328b-3p	Rn60_7_1214.2	0.397528	0.988334	-0.312693	0.206454	24hr
rno-miR-328b-3p	Apbb1	0.204944	0.86923	-0.374613	0.125608	24hr
rno-miR-328b-3p	Nefl	0.230562	0.867837	0.0505676	0.842056	24hr
rno-miR-328b-3p	Trim2	0.23425	0.851841	-0.0113519	0.964342	24hr
rno-miR-328b-3p	Tppp	0.240231	0.807967	0.176471	0.483628	24hr
rno-miR-328b-3p	Pja2	0.231559	0.834586	0.0670795	0.791425	24hr
rno-miR-328b-3p	Cplx2	0.238337	0.810719	0.184727	0.463061	24hr
rno-miR-328b-3p	Rab6b	0.232456	0.855614	0.0319917	0.899719	24hr
rno-miR-328b-3p	AABR07062799.2.Prkce	0.190291	0.824804	0.122807	0.627346	24hr
rno-miR-328b-3p	Uchl1	0.206439	0.868516	-0.368421	0.132487	24hr
rno-miR-328b-3p	AABR07050391.1	0.1876	0.962825	-0.312693	0.206454	24hr
rno-miR-328b-3p	Gapdh	0.20953	0.795617	-0.188854	0.452946	24hr
rno-miR-223-3p	Pyy	0.1875	0.989064	-0.0918473	0.717003	24hr
rno-miR-223-3p	AC119459.4	0.170654	0.978991	-0.0918473	0.717003	24hr
rno-miR-223-3p	Gpx2	0.1875	0.990172	-0.0835913	0.741577	24hr
rno-miR-223-3p	Tf	0.179426	0.977137	-0.147575	0.55897	24hr
rno-miR-223-3p	Pja2	0.175439	0.794975	-0.506708	0.0318731	24hr
rno-miR-223-3p	Uchl1	0.265949	0.855182	-0.442724	0.0657824	24hr
rno-miR-223-3p	Ywhah	0.189294	0.821397	-0.529412	0.0238582	24hr
rno-miR-130b-3p	Il11	0.177233	0.929417	-0.0381837	0.88043	24hr
rno-miR-3473	Il11	0.677731	0.985074	0.320949	0.194082	24hr
rno-miR-3473	Ehd2	0.173046	0.969719	0.285862	0.25017	24hr
rno-miR-3473	Nrip3	0.177532	0.827927	-0.345717	0.159953	24hr
rno-miR-3473	AC115159.2	0.189892	0.993194	0.25903	0.299305	24hr
rno-miR-3473	Pyy	0.175837	0.982506	0.25903	0.299305	24hr
rno-miR-3473	Ces2h	0.234749	0.973061	0.25903	0.299305	24hr
rno-miR-3473	AABR07009927.1	0.244219	0.987332	0.25903	0.299305	24hr
rno-miR-3473	Fcgr1a	0.177632	0.961033	0.285862	0.25017	24hr
rno-miR-3473	Gfi1b	0.194179	0.982916	0.285862	0.25017	24hr
rno-miR-3473	Grin2b	0.342903	0.995659	0.285862	0.25017	24hr
rno-miR-3473	AC094126.1	0.259669	0.979436	0.320949	0.194082	24hr
rno-miR-3473	Gpx2	0.276017	0.99717	0.285862	0.25017	24hr
rno-miR-3473	Ucn2	0.357656	0.996124	0.285862	0.25017	24hr
rno-miR-3473	Ndc80	0.188995	0.990679	0.335397	0.173635	24hr
rno-miR-3473	Tuba4a	0.23126	0.803473	-0.333333	0.176463	24hr
rno-miR-3473	Rn60_7_1214.2	0.211124	0.991333	0.25903	0.299305	24hr
rno-miR-3473	Nefl	0.297049	0.854656	-0.308566	0.212829	24hr
rno-miR-3473	Rnf14	0.220893	0.816039	-0.541796	0.0202068	24hr
rno-miR-3473	Rab6b	0.170853	0.799326	-0.409701	0.0913184	24hr
rno-miR-3473	AABR07062799.2.Prkce	0.186204	0.822236	-0.446852	0.0630103	24hr
rno-miR-3473	Gabarapl1	0.223086	0.863018	-0.358101	0.144529	24hr
rno-miR-147	Pyy	0.213517	0.98847	0.182663	0.468161	24hr
rno-miR-147	Grin2b	0.17514	0.985414	0.205366	0.413635	24hr
rno-miR-147	Uchl1	0.219398	0.810097	-0.283798	0.253756	24hr
rno-miR-147	AABR07060588.2	0.17185	0.985709	0.182663	0.468161	24hr
rno-miR-27a-5p	Il11	0.276615	0.980379	0.176471	0.483628	24hr
rno-miR-27a-5p	Pnmal2	0.212919	0.802171	0.0278638	0.912608	24hr
rno-miR-27a-5p	Ehd2	0.408892	0.985193	0.124871	0.621526	24hr
rno-miR-27a-5p	AC115159.2	0.212221	0.994555	0.104231	0.680638	24hr
rno-miR-27a-5p	Gas7	0.198166	0.800733	-0.44066	0.0672019	24hr
rno-miR-27a-5p	Gfap	0.225379	0.854585	0.0505676	0.842056	24hr
rno-miR-27a-5p	Nsf	0.197468	0.796214	-0.277606	0.26471	24hr
rno-miR-27a-5p	Ppp3r1.Rn50_14_1002.4.Wdr92	0.191487	0.802656	-0.455108	0.0577286	24hr
rno-miR-27a-5p	Camk2a	0.185905	0.816555	-0.374613	0.125608	24hr
rno-miR-27a-5p	Ces2h	0.218102	0.967121	0.104231	0.680638	24hr
rno-miR-27a-5p	AABR07009927.1	0.180821	0.980582	0.104231	0.680638	24hr
rno-miR-27a-5p	Ppp3ca	0.245016	0.796072	-0.527348	0.0245139	24hr
rno-miR-27a-5p	Fcgr1a	0.211324	0.982412	0.124871	0.621526	24hr
rno-miR-27a-5p	Gfi1b	0.196372	0.986664	0.124871	0.621526	24hr
rno-miR-27a-5p	Cst7	0.237739	0.995391	0.104231	0.680638	24hr
rno-miR-27a-5p	Dnm1	0.23435	0.83961	-0.0299278	0.90616	24hr
rno-miR-27a-5p	Chn1	0.229565	0.801936	-0.368421	0.132487	24hr
rno-miR-27a-5p	Syn2	0.238337	0.796816	-0.351909	0.152107	24hr
rno-miR-27a-5p	AC119459.4	0.201854	0.980259	0.104231	0.680638	24hr
rno-miR-27a-5p	Ncdn	0.231858	0.894362	-0.176471	0.483628	24hr
rno-miR-27a-5p	Hpca	0.198166	0.830629	-0.273478	0.272173	24hr
rno-miR-27a-5p	Ucn2	0.177133	0.995388	0.124871	0.621526	24hr
rno-miR-27a-5p	Ndc80	0.230562	0.996298	0.226006	0.367178	24hr
rno-miR-27a-5p	LOC681325	0.188297	0.996971	0.124871	0.621526	24hr
rno-miR-27a-5p	Rhox5	0.201356	0.988795	0.180599	0.473289	24hr
rno-miR-27a-5p	Arhgef9	0.202951	0.849805	-0.541796	0.0202068	24hr
rno-miR-27a-5p	Ndrg4	0.196172	0.823766	-0.226006	0.367178	24hr
rno-miR-27a-5p	Tuba4a	0.270734	0.870335	0.0608875	0.81033	24hr
rno-miR-27a-5p	Fbxo17	0.249003	0.993743	0.124871	0.621526	24hr
rno-miR-27a-5p	Rn60_7_1214.2	0.171451	0.988775	0.104231	0.680638	24hr
rno-miR-27a-5p	Apbb1	0.299841	0.915305	0.0361197	0.886853	24hr
rno-miR-27a-5p	Nefl	0.213816	0.834369	-0.112487	0.656757	24hr
rno-miR-27a-5p	Trim2	0.314992	0.821244	-0.562436	0.015111	24hr
rno-miR-27a-5p	Plp1	0.239135	0.808648	-0.415893	0.0860565	24hr
rno-miR-27a-5p	Tppp	0.326655	0.877066	-0.434469	0.071597	24hr
rno-miR-27a-5p	Pja2	0.190391	0.832694	-0.267286	0.283608	24hr
rno-miR-27a-5p	Rnf14	0.188297	0.825824	-0.203302	0.418447	24hr
rno-miR-27a-5p	Rab6b	0.201754	0.824388	-0.333333	0.176463	24hr
rno-miR-27a-5p	Sult1a1	0.186902	0.98712	0.104231	0.680638	24hr
rno-miR-27a-5p	AABR07062799.2.Prkce	0.233254	0.810185	-0.48194	0.0428358	24hr
rno-miR-27a-5p	Uchl1	0.213218	0.879825	0.0629515	0.804017	24hr
rno-miR-27a-5p	AABR07050391.1	0.178927	0.979406	0.104231	0.680638	24hr
rno-miR-27a-5p	Ywhah	0.217205	0.859938	-0.211558	0.39938	24hr
rno-miR-27a-5p	Rpl3	0.315789	0.859914	-0.00309598	0.990272	24hr
rno-miR-27a-5p	Vamp2	0.211822	0.821356	-0.232198	0.353838	24hr
rno-miR-27a-5p	Gabarapl1	0.304326	0.916724	0.0381837	0.88043	24hr
rno-miR-27a-5p	Eef1g	0.305722	0.857492	0.114551	0.650834	24hr
rno-miR-27a-5p	Gapdh	0.378888	0.853809	0.23839	0.34078	24hr
rno-miR-27a-5p	AABR07060588.2	0.255881	0.992893	0.104231	0.680638	24hr
rno-miR-27a-5p	Calm1	0.219398	0.831243	-0.0959752	0.704812	24hr

## Sheet: 72hr
from	to	strength	direction	r	p	timepoint
Napa	Mdh1	0.842105	0.852882	0.946336	2.92051e-09	72hr
Plk1	Kif18b	0.910586	0.981607	0.997936	0	72hr
Plk1	Hmgb2l1	0.310606	0.913475	0.973168	1.2419e-11	72hr
Scd2	AABR07027753.4	0.110048	0.94474	-0.882353	1.26787e-06	72hr
Scd2	LOC690126	0.130682	0.90503	-0.898865	3.99024e-07	72hr
Scd2	Pou2f2	0.153409	0.985275	-0.622291	0.00581855	72hr
Fbxo5	Nuf2	0.766746	0.916877	0.997936	0	72hr
Fbxo5	Pbk	0.148525	0.821834	0.993808	0	72hr
Fbxo5	Esco2	0.830044	0.963814	0.993808	0	72hr
Fbxo5	Shcbp1	0.499203	0.956091	0.983488	2.63789e-13	72hr
Prkcg	Mdh1	0.203947	0.822937	0.706914	0.00103676	72hr
Prkcg	Mfap3l	0.133672	0.860474	-0.386997	0.112611	72hr
Ehd2	Ccnf	0.607356	0.954943	1	0	72hr
Ehd2	Fcgr1a	0.841009	0.990891	1	0	72hr
Ehd2	Cnn1	0.147927	0.863027	0.985552	9.12603e-14	72hr
Plekhb1	Slc7a7	0.105363	0.979477	-0.775026	0.000158338	72hr
Plekhb1	AABR07030019.1.Ssh2	0.182018	0.901644	0.459236	0.0552157	72hr
Rpl26	Rps3a	0.594697	0.934046	0.933953	1.47815e-08	72hr
Fam64a	Iqgap3	0.741328	0.990345	0.997936	0	72hr
Fam64a	Hjurp	0.791168	0.931805	0.993808	0	72hr
Gfap	Lap3	0.644438	0.8996	0.919505	6.86926e-08	72hr
Kif18b	AABR07027753.4	0.177532	0.904268	0.991744	1.11022e-15	72hr
Kif18b	Kifc1	0.307117	0.927931	0.981424	6.72573e-13	72hr
Serpine1	Tuba1c	0.576555	0.860169	0.983488	2.63789e-13	72hr
Cux1	Akap13	0.632077	0.88606	0.95872	3.72371e-10	72hr
Cux1	Ski	0.312101	0.837753	0.851393	7.42169e-06	72hr
Kntc1	Il1a	0.159091	0.865274	0.993808	0	72hr
Rplp0	LOC100359922	0.918461	0.922242	0.913313	1.21822e-07	72hr
Rplp0	LOC100360522	0.162679	0.8969	0.801858	6.2806e-05	72hr
Nuf2	Dtl	0.391348	0.841314	0.98968	6.21725e-15	72hr
Nuf2	Pbk	0.608154	0.955938	0.991744	1.11022e-15	72hr
Dtl	Gins1	0.241029	0.907988	0.981424	6.72573e-13	72hr
LOC257642	Kntc1	0.107257	0.956129	0.49226	0.037965	72hr
LOC257642	Fam110c	0.108553	0.994424	0.47162	0.048169	72hr
LOC257642	Il1a	0.120514	0.996046	0.444788	0.0643852	72hr
LOC257642	AABR07056015.1	0.139254	0.951913	0.537668	0.0213714	72hr
Lap3	Slc25a43	0.137859	0.988253	-0.378741	0.121164	72hr
Nat8l	Cap2	0.563098	0.862563	0.900929	3.40618e-07	72hr
Nat8l	Ddn	0.447867	0.867486	0.927761	2.96792e-08	72hr
Nat8l	Phf24	0.632077	0.843526	0.905057	2.45589e-07	72hr
Pbk	Plk4	0.35945	0.862637	0.971104	2.23221e-11	72hr
Pbk	Cdk1	0.619219	0.82657	0.97936	1.55231e-12	72hr
Sox7	LOC100910163	0.699163	0.930008	0.95872	3.72371e-10	72hr
AABR07019356.1	Il1a	0.117325	0.855236	0.977296	3.30602e-12	72hr
AABR07019356.1	Hoxa7	0.265052	0.826825	0.964912	1.03473e-10	72hr
Esco2	Plk4	0.519438	0.926808	0.981424	6.72573e-13	72hr
Esco2	Bub1b	0.114932	0.967125	0.921569	5.61752e-08	72hr
Rps24	Naca	0.307715	0.874659	0.927761	2.96792e-08	72hr
Rps24	Akap13	0.226774	0.932352	0.760578	0.000247907	72hr
Rps24	Hnrnpa1	0.23425	0.86088	0.888545	8.39466e-07	72hr
Shcbp1	Kif2c	0.15949	0.827488	0.983488	2.63789e-13	72hr
Msr1	Tuba1c	0.148525	0.857317	0.971104	2.23221e-11	72hr
Msr1	LOC690126	0.66876	0.861967	0.98968	6.21725e-15	72hr
AABR07027753.4	Ube2c	0.24382	0.843502	0.985552	9.12603e-14	72hr
Vim	Fbxo5	0.105263	0.951991	-0.00722394	0.977304	72hr
Vim	Nuf2	0.193182	0.984857	-0.0278638	0.912608	72hr
Vim	Anxa3	0.163876	0.820591	0.706914	0.00103676	72hr
Vim	Cd14	0.137161	0.947114	0.147575	0.55897	72hr
Vim	Bub1b	0.144637	0.883051	0.271414	0.275952	72hr
Vim	Rrm2	0.189494	0.979398	0.240454	0.33649	72hr
Vim	Rps7	0.276415	0.862989	0.661507	0.00279146	72hr
Vim	Rps4x	0.159191	0.87766	0.727554	0.000621502	72hr
Vim	Gnai2	0.292763	0.819796	0.818369	3.31031e-05	72hr
Vim	Gna12	0.172049	0.843396	0.779154	0.000138476	72hr
Vim	Wapl	0.114334	0.821235	0.609907	0.00719666	72hr
Vim	Rpl5	0.226475	0.941214	0.607843	0.00745005	72hr
Vim	Wnk1	0.122408	0.853476	0.607843	0.00745005	72hr
Cap2	AABR07072933.1	0.550837	0.995403	0.139319	0.581396	72hr
Rpl17	Cdca3	0.105463	0.986396	-0.327141	0.185133	72hr
Rpl17	Hnrnpa1	0.499302	0.841092	0.900929	3.40618e-07	72hr
Ttr	Napa	0.20943	0.93085	0.120743	0.633187	72hr
Ttr	Pde2a	0.22508	0.914788	0.244582	0.328004	72hr
Ttr	Plk1	0.169059	0.980091	0.172343	0.494076	72hr
Ttr	Scd2	0.173046	0.935376	-0.23839	0.34078	72hr
Ttr	Fbxo5	0.151515	0.980762	0.143447	0.570135	72hr
Ttr	Prkcg	0.214912	0.94315	0.22807	0.3627	72hr
Ttr	Emp3	0.175738	0.99615	0.128999	0.60995	72hr
Ttr	Plekhb1	0.230762	0.961624	-0.0856553	0.73541	72hr
Ttr	Crym	0.222588	0.93087	0.296182	0.232717	72hr
Ttr	Rpl26	0.199362	0.955334	-0.327141	0.185133	72hr
Ttr	Fam64a	0.155502	0.990738	0.126935	0.615727	72hr
Ttr	Ccnf	0.119219	0.997988	0.19711	0.433058	72hr
Ttr	Gfap	0.215909	0.947149	-0.314757	0.203314	72hr
Ttr	Kif18b	0.136762	0.997621	0.174407	0.488839	72hr
Ttr	Serpine1	0.14693	0.980579	0.0939112	0.710899	72hr
Ttr	Cux1	0.225578	0.954708	-0.226006	0.367178	72hr
Ttr	Kntc1	0.145435	0.979474	0.195046	0.437986	72hr
Ttr	Rplp0	0.223684	0.928978	-0.234262	0.349454	72hr
Ttr	Nuf2	0.136463	0.986218	0.135191	0.59275	72hr
Ttr	Dtl	0.164274	0.991087	0.0505676	0.842056	72hr
Ttr	Anxa3	0.207536	0.912976	-0.114551	0.650834	72hr
Ttr	LOC257642	0.307516	0.863	0.347781	0.157308	72hr
Ttr	Lap3	0.253987	0.96964	-0.162023	0.520665	72hr
Ttr	Nat8l	0.237041	0.916878	0.120743	0.633187	72hr
Ttr	Pbk	0.218501	0.993309	0.135191	0.59275	72hr
Ttr	Sox7	0.138058	0.995577	0.0175439	0.944915	72hr
Ttr	AABR07019356.1	0.181818	0.98851	0.230134	0.358254	72hr
Ttr	Esco2	0.135167	0.990129	0.110423	0.662698	72hr
Ttr	Rps24	0.2189	0.918059	-0.318885	0.197128	72hr
Ttr	LOC100910163	0.150219	0.991692	0.0134159	0.957864	72hr
Ttr	Shcbp1	0.128688	0.993402	0.0567595	0.822989	72hr
Ttr	Lrrc25	0.117125	0.99661	0.128999	0.60995	72hr
Ttr	Msr1	0.154705	0.99068	0.0134159	0.957864	72hr
Ttr	AABR07027753.4	0.169458	0.996172	0.166151	0.50995	72hr
Ttr	Vim	0.241228	0.922871	-0.180599	0.473289	72hr
Ttr	Cap2	0.231858	0.924649	-0.0485036	0.84843	72hr
Ttr	Rpl17	0.443381	0.97819	-0.128999	0.60995	72hr
Ttr	Cd14	0.133573	0.964799	0.0485036	0.84843	72hr
Ttr	Necab2	0.204047	0.941046	0.341589	0.165335	72hr
Ttr	Cdt1	0.149621	0.973708	0.143447	0.570135	72hr
Ttr	LOC100359922	0.178728	0.947984	-0.250774	0.315513	72hr
Ttr	Mt2A	0.218102	0.958876	-0.382869	0.116832	72hr
Ttr	Cotl1	0.2186	0.905169	-0.0980392	0.698742	72hr
Ttr	Plk4	0.171651	0.994502	0.0278638	0.912608	72hr
Ttr	Iqgap3	0.135566	0.996991	0.122807	0.627346	72hr
Ttr	Cnn3	0.266647	0.967346	-0.236326	0.345101	72hr
Ttr	Ect2	0.115929	0.981379	0.00309598	0.990272	72hr
Ttr	Rps3a	0.156001	0.962673	-0.298246	0.229322	72hr
Ttr	Fcgr1a	0.135068	0.995726	0.19711	0.433058	72hr
Ttr	Sh3glb1	0.223684	0.972609	-0.30031	0.22596	72hr
Ttr	Kifc1	0.154805	0.989254	0.106295	0.67464	72hr
Ttr	Cdk1	0.142843	0.997129	0.112487	0.656757	72hr
Ttr	AABR07045454.1	0.106559	0.999008	0.195046	0.437986	72hr
Ttr	Bak1	0.134171	0.985805	0.199174	0.428158	72hr
Ttr	Fmnl2	0.198963	0.973133	-0.323013	0.191068	72hr
Ttr	Bub1b	0.122807	0.968082	-0.0423117	0.867607	72hr
Ttr	Knstrn	0.142644	0.990523	0.0773994	0.760167	72hr
Ttr	Rad51	0.135965	0.991693	0.00722394	0.977304	72hr
Ttr	Nusap1	0.148624	0.995973	0.0196078	0.938446	72hr
Ttr	B2m	0.227572	0.9613	-0.166151	0.50995	72hr
Ttr	Gins1	0.14992	0.996197	0.0608875	0.81033	72hr
Ttr	Mybl2	0.131081	0.995601	0.0980392	0.698742	72hr
Ttr	Ube2c	0.124701	0.996455	0.0546956	0.829335	72hr
Ttr	Dnm1	0.259868	0.953135	0.170279	0.499341	72hr
Ttr	Rpl35	0.175339	0.946353	-0.314757	0.203314	72hr
Ttr	Ckap2l	0.126495	0.993311	0.0835913	0.741577	72hr
Ttr	Dync1i1	0.204346	0.939235	0.133127	0.598461	72hr
Ttr	Vamp1	0.236643	0.929073	-0.0629515	0.804017	72hr
Ttr	Tmsb10	0.220893	0.931323	-0.27967	0.261026	72hr
Ttr	Cecr6	0.218202	0.997859	0.199174	0.428158	72hr
Ttr	Hpcal4	0.263955	0.910658	0.128999	0.60995	72hr
Ttr	Ftl1.Ubxn11	0.210327	0.940723	-0.242518	0.332231	72hr
Ttr	Rps8	0.217006	0.97548	-0.308566	0.212829	72hr
Ttr	Kif2c	0.130383	0.997886	0.0732714	0.772631	72hr
Ttr	Cdca8	0.185905	0.997064	0.147575	0.55897	72hr
Ttr	Hpca	0.279904	0.952803	0.145511	0.564541	72hr
Ttr	Clic4	0.251096	0.958339	-0.271414	0.275952	72hr
Ttr	Isg15	0.22827	0.996426	0.201238	0.423288	72hr
Ttr	Sdc1	0.168162	0.994842	0.100103	0.69269	72hr
Ttr	Rrm2	0.125797	0.993021	0.0237358	0.925518	72hr
Ttr	Cenpa	0.126894	0.988212	0.164087	0.515295	72hr
Ttr	Rps7	0.193979	0.953472	-0.323013	0.191068	72hr
Ttr	Naca	0.18451	0.977457	-0.261094	0.295333	72hr
Ttr	Tspo	0.149422	0.996743	0.0691434	0.785148	72hr
Ttr	Tuba1c	0.189693	0.989388	0.0980392	0.698742	72hr
Ttr	Arhgef25	0.206738	0.946027	0.139319	0.581396	72hr
Ttr	Ddn	0.406499	0.886849	0.240454	0.33649	72hr
Ttr	AABR07069282.1	0.150518	0.995859	0.0959752	0.704812	72hr
Ttr	Scn3b	0.224183	0.85668	-0.0464396	0.854814	72hr
Ttr	Cpne4	0.199063	0.939417	0.0939112	0.710899	72hr
Ttr	Camkv	0.342006	0.96192	0.26935	0.279764	72hr
Ttr	Rpl14	0.226376	0.963784	-0.240454	0.33649	72hr
Ttr	Nrgn	0.204944	0.910885	0.122807	0.627346	72hr
Ttr	LOC100360522	0.157994	0.94252	-0.168215	0.504633	72hr
Ttr	AABR07070355.1.Kif23	0.136563	0.994876	0.106295	0.67464	72hr
Ttr	Tf	0.278907	0.994431	0.164087	0.515295	72hr
Ttr	Itm2c	0.264155	0.83093	0.24871	0.319645	72hr
Ttr	Hjurp	0.274222	0.998944	0.0897833	0.723123	72hr
Ttr	Rab31	0.210626	0.972008	-0.283798	0.253756	72hr
Ttr	Ndc80	0.107157	0.995889	0.192982	0.442944	72hr
Ttr	Sat1	0.227472	0.972934	-0.422085	0.081019	72hr
Ttr	Msn	0.250698	0.959811	-0.192982	0.442944	72hr
Ttr	Rpl36a	0.189992	0.968303	-0.213622	0.394688	72hr
Ttr	Rps4x	0.193082	0.974595	-0.345717	0.159953	72hr
Ttr	Oasl2	0.121711	0.996941	0.182663	0.468161	72hr
Ttr	Cacna1e	0.255383	0.844734	0.24871	0.319645	72hr
Ttr	LOC690126	0.247508	0.997759	0.112487	0.656757	72hr
Ttr	Hdac11	0.200957	0.93217	0.166151	0.50995	72hr
Ttr	Spryd3	0.208134	0.931971	0.203302	0.418447	72hr
Ttr	Itga2b	0.157197	0.989239	0.0939112	0.710899	72hr
Ttr	Htr5b	0.120016	0.982554	0.201238	0.423288	72hr
Ttr	Dlgap5	0.159789	0.99763	0.0897833	0.723123	72hr
Ttr	AABR07068030.1.Bard1	0.122707	0.99539	0.149639	0.553423	72hr
Ttr	Ppp2r1a	0.240331	0.944192	0.108359	0.66866	72hr
Ttr	Apbb1	0.242823	0.957951	0.116615	0.644932	72hr
Ttr	Ccl6	0.137959	0.994392	0.100103	0.69269	72hr
Ttr	Hmgb2l1	0.160586	0.994948	0.128999	0.60995	72hr
Ttr	Mdh1	0.187301	0.949696	0.0546956	0.829335	72hr
Ttr	Ctsb	0.210626	0.940735	-0.190918	0.447931	72hr
Ttr	Rps23	0.243122	0.97166	-0.26935	0.279764	72hr
Ttr	Fabp7	0.210626	0.958355	-0.386997	0.112611	72hr
Ttr	Phf24	0.192384	0.919258	0.157895	0.531483	72hr
Ttr	Pttg1	0.150518	0.997412	0.170279	0.499341	72hr
Ttr	AABR07072933.1	0.119119	0.995522	0.106295	0.67464	72hr
Ttr	Gnai2	0.183114	0.969785	-0.209494	0.404102	72hr
Ttr	Rhbdf2	0.167564	0.997899	0.159959	0.526061	72hr
Ttr	Gna12	0.203549	0.949951	-0.20743	0.408854	72hr
Ttr	Nek2	0.116029	0.985708	0.155831	0.536931	72hr
Ttr	Asf1b	0.13427	0.981108	0.143447	0.570135	72hr
Ttr	Slc25a23	0.302333	0.891207	0.00309598	0.990272	72hr
Ttr	Fam110c	0.123106	0.994962	0.178535	0.478445	72hr
Ttr	Ms4a6a	0.11264	0.985026	0.110423	0.662698	72hr
Ttr	Troap	0.115431	0.999199	0.178535	0.478445	72hr
Ttr	Ccdc50	0.191487	0.970953	-0.254902	0.307345	72hr
Ttr	Il1a	0.130482	0.998336	0.155831	0.536931	72hr
Ttr	Cdca3	0.132875	0.998035	0.0959752	0.704812	72hr
Ttr	AABR07050391.1	0.164972	0.98704	0.195046	0.437986	72hr
Ttr	AABR07056015.1	0.13437	0.992855	0.190918	0.447931	72hr
Ttr	Cdkn3	0.127691	0.99315	0.190918	0.447931	72hr
Ttr	Slc25a43	0.185805	0.995979	0.0897833	0.723123	72hr
Ttr	Grap	0.177432	0.997514	0.211558	0.39938	72hr
Ttr	Slc7a7	0.147628	0.994035	0.174407	0.488839	72hr
Ttr	Clnk	0.110447	0.997489	0.195046	0.437986	72hr
Ttr	Rpl23a	0.176934	0.966716	-0.263158	0.291392	72hr
Ttr	AABR07056576.1.Anks1b	0.250199	0.848545	-0.0588235	0.816654	72hr
Ttr	Akap13	0.194876	0.962681	-0.116615	0.644932	72hr
Ttr	Cd6	0.131479	0.99454	0.137255	0.587062	72hr
Ttr	Gh1	0.234549	0.995956	0.215686	0.390027	72hr
Ttr	Samd9l	0.117026	0.998395	0.195046	0.437986	72hr
Ttr	Gpx4	0.217205	0.895472	0.0608875	0.81033	72hr
Ttr	Ngef	0.202951	0.871504	0.0278638	0.912608	72hr
Ttr	Rpl9	0.216208	0.850253	-0.250774	0.315513	72hr
Ttr	AABR07030019.1.Ssh2	0.116926	0.962977	-0.104231	0.680638	72hr
Ttr	Chmp2a.Ube2m	0.318082	0.950003	0.00515996	0.983788	72hr
Ttr	AABR07035341.1	0.153808	0.996939	0.195046	0.437986	72hr
Ttr	Stab1	0.168959	0.994077	0.240454	0.33649	72hr
Ttr	Hoxa7	0.171053	0.99483	0.23839	0.34078	72hr
Ttr	Gpat3.Mrps18c	0.210128	0.897133	0.0257998	0.91906	72hr
Ttr	Fut7	0.156499	0.998175	0.106295	0.67464	72hr
Ttr	Fth1	0.192085	0.968943	-0.252838	0.311413	72hr
Ttr	Snx5	0.184211	0.969281	-0.213622	0.394688	72hr
Ttr	Cnn1	0.196671	0.998068	0.203302	0.418447	72hr
Ttr	Wapl	0.259569	0.980261	-0.192982	0.442944	72hr
Ttr	Pou2f2	0.124003	0.995691	0.174407	0.488839	72hr
Ttr	RGD1561145	0.153608	0.997915	0.151703	0.547901	72hr
Ttr	Chst2	0.185008	0.966992	-0.296182	0.232717	72hr
Ttr	Tln1	0.419159	0.885975	0.0650155	0.797715	72hr
Ttr	Ppfibp1	0.432416	0.837258	0.190918	0.447931	72hr
Ttr	Hnrnpa1	0.197169	0.947344	-0.0815273	0.747759	72hr
Ttr	Atp5g3	0.205841	0.92598	0.0381837	0.88043	72hr
Ttr	Trak2	0.229665	0.847927	-0.190918	0.447931	72hr
Ttr	Eef1a1	0.185905	0.969313	-0.306502	0.216064	72hr
Ttr	Mfap3l	0.143242	0.953312	-0.195046	0.437986	72hr
Ttr	Rpl5	0.180921	0.984619	-0.353973	0.149551	72hr
Ttr	Ski	0.175738	0.927365	-0.0691434	0.785148	72hr
Ttr	Wnk1	0.185407	0.97451	-0.345717	0.159953	72hr
Ttr	Acp5	0.176336	0.998945	0.234262	0.349454	72hr
Ttr	Sparc	0.298146	0.902319	-0.0939112	0.710899	72hr
Ttr	Aqp11	0.166168	0.990327	0.172343	0.494076	72hr
Ttr	Tie1	0.556021	1	0.261094	0.295333	72hr
Ttr	AABR07008334.1	0.174043	0.974389	-0.114551	0.650834	72hr
Ttr	Pebp1	0.197069	0.972595	0.143447	0.570135	72hr
Ttr	Mecom	0.173744	0.997462	0.141383	0.575754	72hr
Ttr	rno-miR-92a-3p	0.278309	0.905548	0.0897833	0.723123	72hr
Ttr	rno-miR-21-5p	0.21551	0.909403	-0.0113519	0.964342	72hr
Ttr	rno-miR-130a-3p	0.27821	0.875521	0.0113519	0.964342	72hr
Ttr	rno-miR-212-3p	0.213317	0.884894	-0.102167	0.686655	72hr
Ttr	rno-miR-27a-3p	0.233453	0.949163	-0.0340557	0.893283	72hr
Ttr	rno-miR-3068-3p	0.298943	0.826831	-0.162023	0.520665	72hr
Ttr	rno-miR-140-3p	0.244019	0.88538	0.104231	0.680638	72hr
Ttr	rno-miR-142-5p	0.217803	0.928179	0.0670795	0.791425	72hr
Ttr	rno-miR-672-5p	0.216407	0.902145	-0.201238	0.423288	72hr
Ttr	rno-miR-142-3p	0.250498	0.885313	0.0753354	0.766392	72hr
Ttr	rno-miR-361-3p	0.167165	0.923623	0.0278638	0.912608	72hr
Ttr	rno-miR-433-5p	0.190092	0.924159	-0.0526316	0.83569	72hr
Ttr	rno-miR-21-3p	0.206041	0.935477	-0.135191	0.59275	72hr
Ttr	rno-miR-496-3p	0.193979	0.891152	0.0835913	0.741577	72hr
Ttr	rno-miR-155-5p	0.261463	0.917678	0.0773994	0.760167	72hr
Ttr	rno-miR-223-3p	0.244817	0.885562	0.184727	0.463061	72hr
Ttr	rno-miR-130b-3p	0.250897	0.867672	0.23839	0.34078	72hr
Ttr	rno-miR-92a-1-5p	0.215112	0.939507	0.0278638	0.912608	72hr
Ttr	rno-miR-139-3p	0.253688	0.889839	-0.27967	0.261026	72hr
Ttr	rno-miR-381-3p	0.25628	0.925083	-0.213622	0.394688	72hr
Ttr	rno-miR-3473	0.2186	0.869199	-0.178535	0.478445	72hr
Cdt1	Esco2	0.19059	0.824043	0.995872	0	72hr
LOC100359922	Bub1b	0.14055	0.930885	-0.0650155	0.797715	72hr
LOC100359922	LOC100360522	0.860746	0.96912	0.886481	9.65677e-07	72hr
Mt2A	Il1a	0.24073	0.997049	-0.442724	0.0657824	72hr
Cotl1	Clnk	0.112739	0.991431	-0.143447	0.570135	72hr
Cotl1	AABR07030019.1.Ssh2	0.124502	0.925681	0.465428	0.0516016	72hr
Cotl1	Fut7	0.197667	0.989487	-0.0918473	0.717003	72hr
Cotl1	Aqp11	0.196272	0.958026	-0.23839	0.34078	72hr
Cotl1	AABR07008334.1	0.144238	0.834793	0.221878	0.376225	72hr
Plk4	Bub1b	0.108353	0.940773	0.950464	1.55976e-09	72hr
Rps3a	Tie1	0.134769	0.966714	-0.659443	0.00290886	72hr
Fcgr1a	Ccnf	0.435207	0.863115	1	0	72hr
Sh3glb1	Ccdc50	0.998904	0.996109	0.981424	6.72573e-13	72hr
Sh3glb1	Eef1a1	0.703648	0.846307	0.93808	8.93749e-09	72hr
Cdk1	Iqgap3	0.152313	0.848894	0.977296	3.30602e-12	72hr
AABR07045454.1	Ehd2	0.647827	0.952576	0.997936	0	72hr
AABR07045454.1	Il1a	0.35317	0.942365	0.993808	0	72hr
AABR07045454.1	RGD1561145	0.104864	0.838468	0.995872	0	72hr
AABR07045454.1	Acp5	0.203848	0.916712	0.995872	0	72hr
Bak1	Il1a	0.141348	0.849907	0.995872	0	72hr
Bub1b	Tuba1c	0.305522	0.903674	0.952528	1.11696e-09	72hr
Gins1	Tspo	0.312201	0.844715	0.993808	0	72hr
Mybl2	Sdc1	0.190191	0.837825	0.987616	2.66454e-14	72hr
Ube2c	Msr1	0.144438	0.854647	0.97936	1.55231e-12	72hr
Ube2c	Bub1b	0.237041	0.870169	0.975232	6.58873e-12	72hr
Dnm1	Hdac11	0.718401	0.881884	0.960784	2.48657e-10	72hr
Rpl35	AABR07045454.1	0.116527	0.99476	-0.731682	0.000558032	72hr
Rpl35	Hjurp	0.133473	0.983753	-0.53354	0.022588	72hr
Rpl35	Rpl23a	0.832436	0.908703	0.97936	1.55231e-12	72hr
Rpl35	Akap13	0.122209	0.854766	0.733746	0.000528393	72hr
Vamp1	Cux1	0.129785	0.821605	-0.560372	0.0155691	72hr
Vamp1	Rps3a	0.169757	0.864236	-0.382869	0.116832	72hr
Vamp1	AABR07072933.1	0.216507	0.98159	0.195046	0.437986	72hr
Vamp1	AABR07030019.1.Ssh2	0.170554	0.936438	-0.459236	0.0552157	72hr
Cecr6	Oasl2	0.49701	0.914296	0.991744	1.11022e-15	72hr
Cecr6	Htr5b	0.207237	0.8509	0.987616	2.66454e-14	72hr
Cecr6	Gh1	0.661683	0.897997	0.993808	0	72hr
Ldhb	Scd2	0.119916	0.82129	0.304438	0.219331	72hr
Ldhb	Emp3	0.119219	0.960589	-0.347781	0.157308	72hr
Ldhb	Plekhb1	0.167763	0.868626	0.426213	0.0777829	72hr
Ldhb	Rpl26	0.132576	0.845125	-0.184727	0.463061	72hr
Ldhb	Fam64a	0.111443	0.972144	-0.327141	0.185133	72hr
Ldhb	Gfap	0.120415	0.829465	-0.308566	0.212829	72hr
Ldhb	Serpine1	0.111344	0.945523	-0.358101	0.144529	72hr
Ldhb	Cux1	0.130981	0.819493	-0.337461	0.170838	72hr
Ldhb	Dtl	0.106758	0.959513	-0.356037	0.147026	72hr
Ldhb	Anxa3	0.132277	0.837272	-0.261094	0.295333	72hr
Ldhb	Pbk	0.12191	0.966504	-0.351909	0.152107	72hr
Ldhb	Sox7	0.13118	0.973442	-0.428277	0.076201	72hr
Ldhb	AABR07019356.1	0.120016	0.950903	-0.128999	0.60995	72hr
Ldhb	Esco2	0.119019	0.968438	-0.27967	0.261026	72hr
Ldhb	LOC100910163	0.128289	0.931665	-0.391125	0.1085	72hr
Ldhb	Shcbp1	0.108951	0.974433	-0.314757	0.203314	72hr
Ldhb	Lrrc25	0.144737	0.977808	-0.339525	0.168071	72hr
Ldhb	Msr1	0.109848	0.95909	-0.424149	0.0793889	72hr
Ldhb	AABR07027753.4	0.112739	0.98418	-0.316821	0.200205	72hr
Ldhb	Cd14	0.110845	0.909764	-0.364293	0.137217	72hr
Ldhb	Cdt1	0.107356	0.90425	-0.283798	0.253756	72hr
Ldhb	LOC100359922	0.29386	0.914894	-0.180599	0.473289	72hr
Ldhb	Plk4	0.131081	0.986576	-0.356037	0.147026	72hr
Ldhb	Iqgap3	0.138756	0.980144	-0.343653	0.162629	72hr
Ldhb	Ect2	0.112041	0.900646	-0.411765	0.0895391	72hr
Ldhb	Rps3a	0.133074	0.859324	-0.00928793	0.970822	72hr
Ldhb	Sh3glb1	0.136762	0.867713	-0.205366	0.413635	72hr
Ldhb	Fmnl2	0.155104	0.838416	-0.438596	0.0686441	72hr
Ldhb	Bub1b	0.124103	0.87534	-0.484004	0.0418255	72hr
Ldhb	Knstrn	0.115829	0.951801	-0.417957	0.0843526	72hr
Ldhb	Rad51	0.119817	0.978139	-0.374613	0.125608	72hr
Ldhb	Nusap1	0.119518	0.962484	-0.432405	0.0731082	72hr
Ldhb	B2m	0.114733	0.832196	-0.145511	0.564541	72hr
Ldhb	Gins1	0.108154	0.979761	-0.347781	0.157308	72hr
Ldhb	Mybl2	0.131778	0.982264	-0.368421	0.132487	72hr
Ldhb	Ube2c	0.113238	0.937178	-0.399381	0.1006	72hr
Ldhb	Ckap2l	0.113636	0.962374	-0.403509	0.0968097	72hr
Ldhb	Ftl1.Ubxn11	0.131978	0.830045	-0.267286	0.283608	72hr
Ldhb	Rps8	0.13756	0.865032	-0.219814	0.380795	72hr
Ldhb	Isg15	0.113138	0.974204	-0.211558	0.39938	72hr
Ldhb	Rrm2	0.15949	0.933527	-0.4613	0.0539905	72hr
Ldhb	Rps7	0.155004	0.86579	-0.176471	0.483628	72hr
Ldhb	Naca	0.120116	0.823716	-0.106295	0.67464	72hr
Ldhb	Tspo	0.117325	0.980208	-0.384933	0.114708	72hr
Ldhb	AABR07069282.1	0.141148	0.978464	-0.358101	0.144529	72hr
Ldhb	Rpl14	0.197468	0.840002	-0.166151	0.50995	72hr
Ldhb	AABR07070355.1.Kif23	0.111543	0.955199	-0.364293	0.137217	72hr
Ldhb	Hjurp	0.107855	0.969977	-0.318885	0.197128	72hr
Ldhb	Rab31	0.135865	0.873418	-0.199174	0.428158	72hr
Ldhb	Sat1	0.125498	0.842636	-0.234262	0.349454	72hr
Ldhb	Rpl36a	0.12191	0.837941	-0.124871	0.621526	72hr
Ldhb	Rps4x	0.130183	0.874744	-0.178535	0.478445	72hr
Ldhb	LOC690126	0.114932	0.969897	-0.360165	0.142062	72hr
Ldhb	Itga2b	0.123106	0.968466	-0.28999	0.243092	72hr
Ldhb	Dlgap5	0.10925	0.985374	-0.318885	0.197128	72hr
Ldhb	AABR07068030.1.Bard1	0.115829	0.97139	-0.267286	0.283608	72hr
Ldhb	Hmgb2l1	0.113138	0.963583	-0.31063	0.209625	72hr
Ldhb	Ctsb	0.127791	0.856425	-0.203302	0.418447	72hr
Ldhb	Fabp7	0.123904	0.826898	-0.341589	0.165335	72hr
Ldhb	Gnai2	0.125498	0.865007	-0.254902	0.307345	72hr
Ldhb	Rhbdf2	0.139952	0.991262	-0.30031	0.22596	72hr
Ldhb	Gna12	0.133373	0.854502	-0.298246	0.229322	72hr
Ldhb	Nek2	0.13437	0.97733	-0.223942	0.371686	72hr
Ldhb	Asf1b	0.107955	0.952601	-0.283798	0.253756	72hr
Ldhb	Fam110c	0.10945	0.985015	-0.244582	0.328004	72hr
Ldhb	Ccdc50	0.124402	0.904571	-0.221878	0.376225	72hr
Ldhb	AABR07050391.1	0.118321	0.967528	-0.226006	0.367178	72hr
Ldhb	Cdkn3	0.143441	0.985358	-0.250774	0.315513	72hr
Ldhb	Grap	0.105662	0.989864	-0.244582	0.328004	72hr
Ldhb	Slc7a7	0.127093	0.989368	-0.201238	0.423288	72hr
Ldhb	Rpl23a	0.120514	0.86086	-0.186791	0.457989	72hr
Ldhb	Akap13	0.145136	0.877797	-0.389061	0.110542	72hr
Ldhb	Cd6	0.106858	0.978531	-0.244582	0.328004	72hr
Ldhb	Gh1	0.119418	0.984617	-0.199174	0.428158	72hr
Ldhb	AABR07030019.1.Ssh2	0.105762	0.937534	-0.26935	0.279764	72hr
Ldhb	AABR07035341.1	0.1563	0.995354	-0.226006	0.367178	72hr
Ldhb	Stab1	0.109051	0.973113	-0.21775	0.385396	72hr
Ldhb	Hoxa7	0.104964	0.945456	-0.128999	0.60995	72hr
Ldhb	Fth1	0.138158	0.873453	-0.0939112	0.710899	72hr
Ldhb	Snx5	0.13118	0.894692	-0.120743	0.633187	72hr
Ldhb	Wapl	0.142644	0.896609	-0.114551	0.650834	72hr
Ldhb	Chst2	0.113935	0.8732	-0.223942	0.371686	72hr
Ldhb	Eef1a1	0.1249	0.85532	-0.0897833	0.723123	72hr
Ldhb	Mfap3l	0.117823	0.861988	0.0856553	0.73541	72hr
Ldhb	Rpl5	0.169159	0.931218	-0.0753354	0.766392	72hr
Ldhb	Wnk1	0.159091	0.918225	-0.124871	0.621526	72hr
Ldhb	Sparc	0.124801	0.825695	-0.0980392	0.698742	72hr
Ldhb	AABR07008334.1	0.106758	0.851893	-0.0608875	0.81033	72hr
Ldhb	Pebp1	0.154506	0.837751	0.490196	0.0389034	72hr
Ldhb	Mecom	0.110447	0.955176	-0.26935	0.279764	72hr
Hpcal4	Scd2	0.113836	0.84104	0.254902	0.307345	72hr
Hpcal4	Ddn	0.573266	0.853938	0.884417	1.10792e-06	72hr
Hpcal4	Nrgn	0.772329	0.832747	0.882353	1.26787e-06	72hr
Ftl1.Ubxn11	Sdc1	0.135666	0.971518	-0.339525	0.168071	72hr
Ftl1.Ubxn11	LOC100360522	0.302931	0.875668	0.686275	0.00166091	72hr
Ftl1.Ubxn11	Gnai2	0.735845	0.861974	0.933953	1.47815e-08	72hr
Rps8	Rps7	0.531599	0.830481	0.95872	3.72371e-10	72hr
Rps8	Naca	0.478868	0.905867	0.933953	1.47815e-08	72hr
Clic4	Fam110c	0.160785	0.99237	-0.411765	0.0895391	72hr
Sdc1	Ehd2	0.25628	0.9941	0.886481	9.65677e-07	72hr
Sdc1	Ndc80	0.166168	0.945809	0.936017	1.15419e-08	72hr
Rps7	Naca	0.553529	0.858654	0.956656	5.46578e-10	72hr
Naca	Fbxo5	0.130781	0.976597	-0.50258	0.0335305	72hr
Gpd1	Plk1	0.124502	0.954979	0.209494	0.404102	72hr
Gpd1	Fbxo5	0.117723	0.957236	0.102167	0.686655	72hr
Gpd1	Plekhb1	0.120813	0.831846	-0.364293	0.137217	72hr
Gpd1	Rpl26	0.129685	0.840231	0.531476	0.0232163	72hr
Gpd1	Fam64a	0.125598	0.965948	0.170279	0.499341	72hr
Gpd1	Serpine1	0.169956	0.952804	0.333333	0.176463	72hr
Gpd1	Cux1	0.118321	0.83607	0.467492	0.0504375	72hr
Gpd1	Dtl	0.148624	0.981522	0.192982	0.442944	72hr
Gpd1	Anxa3	0.165271	0.86804	0.417957	0.0843526	72hr
Gpd1	Pbk	0.108353	0.971007	0.162023	0.520665	72hr
Gpd1	LOC100910163	0.161384	0.973273	0.362229	0.139625	72hr
Gpd1	Shcbp1	0.117125	0.978921	0.133127	0.598461	72hr
Gpd1	Msr1	0.109848	0.9514	0.386997	0.112611	72hr
Gpd1	Cd14	0.397927	0.937181	0.323013	0.191068	72hr
Gpd1	Cdt1	0.157795	0.954261	0.0959752	0.704812	72hr
Gpd1	Rps3a	0.11264	0.822357	0.607843	0.00745005	72hr
Gpd1	Fcgr1a	0.118222	0.978305	-0.0113519	0.964342	72hr
Gpd1	Sh3glb1	0.175339	0.870809	0.531476	0.0232163	72hr
Gpd1	Kifc1	0.129087	0.9789	0.285862	0.25017	72hr
Gpd1	Fmnl2	0.233951	0.840913	0.688338	0.0015871	72hr
Gpd1	Knstrn	0.174741	0.976592	0.234262	0.349454	72hr
Gpd1	Mybl2	0.145933	0.97948	0.337461	0.170838	72hr
Gpd1	Ube2c	0.212819	0.983517	0.314757	0.203314	72hr
Gpd1	Rpl35	0.143441	0.835254	0.574819	0.012582	72hr
Gpd1	Rps8	0.165072	0.829784	0.657379	0.00303029	72hr
Gpd1	Cdca8	0.118222	0.981981	0.271414	0.275952	72hr
Gpd1	Isg15	0.30632	0.991861	-0.0196078	0.938446	72hr
Gpd1	Cenpa	0.257775	0.986275	0.0815273	0.747759	72hr
Gpd1	Naca	0.12201	0.836897	0.589267	0.0100708	72hr
Gpd1	Rpl14	0.212022	0.866154	0.614035	0.00671076	72hr
Gpd1	AABR07070355.1.Kif23	0.125498	0.973214	0.302374	0.222629	72hr
Gpd1	Rpl36a	0.130781	0.82076	0.589267	0.0100708	72hr
Gpd1	Rps4x	0.114633	0.859576	0.583075	0.0110924	72hr
Gpd1	Itga2b	0.13138	0.975122	0.0526316	0.83569	72hr
Gpd1	Hmgb2l1	0.105861	0.976805	0.170279	0.499341	72hr
Gpd1	Mdh1	0.192584	0.854063	-0.504644	0.0326937	72hr
Gpd1	Fabp7	0.169757	0.823744	0.566563	0.0142268	72hr
Gpd1	Gnai2	0.112341	0.820985	0.510836	0.0302797	72hr
Gpd1	Gna12	0.217006	0.904336	0.479876	0.0438646	72hr
Gpd1	Asf1b	0.12181	0.951222	0.0959752	0.704812	72hr
Gpd1	Fam110c	0.221491	0.997892	0.00722394	0.977304	72hr
Gpd1	Ms4a6a	0.107456	0.971724	0.00928793	0.970822	72hr
Gpd1	Ccdc50	0.128589	0.870396	0.525284	0.0251836	72hr
Gpd1	Rpl23a	0.116328	0.850573	0.589267	0.0100708	72hr
Gpd1	Samd9l	0.11254	0.99594	-0.0237358	0.925518	72hr
Gpd1	Fut7	0.154207	0.980721	-0.0237358	0.925518	72hr
Gpd1	Snx5	0.139254	0.854873	0.508772	0.0310685	72hr
Gpd1	Wapl	0.133074	0.828154	0.44066	0.0672019	72hr
Gpd1	Chst2	0.119019	0.862698	0.48194	0.0428358	72hr
Gpd1	Eef1a1	0.144338	0.873447	0.399381	0.1006	72hr
Gpd1	Mfap3l	0.108752	0.855942	0.306502	0.216064	72hr
Gpd1	Rpl5	0.110746	0.907165	0.54386	0.0196436	72hr
Gpd1	AABR07008334.1	0.128987	0.875448	0.341589	0.165335	72hr
Gpd1	Pebp1	0.129187	0.858888	-0.469556	0.0492934	72hr
Gpd1	rno-miR-3473	0.805522	0.900521	0.53354	0.022588	72hr
Arhgef25	Htr5b	0.144438	0.957029	0.112487	0.656757	72hr
Ddn	Emp3	0.104964	0.980352	-0.273478	0.272173	72hr
Scn3b	Fbxo5	0.105263	0.940701	-0.397317	0.102535	72hr
Scn3b	Fam64a	0.11264	0.958892	-0.417957	0.0843526	72hr
Scn3b	Cux1	0.122309	0.831831	-0.302374	0.222629	72hr
Scn3b	Dtl	0.105064	0.966796	-0.448916	0.0616574	72hr
Scn3b	Anxa3	0.115132	0.819363	-0.316821	0.200205	72hr
Scn3b	Lap3	0.136264	0.836693	-0.539732	0.0207827	72hr
Scn3b	Sox7	0.150219	0.981369	-0.504644	0.0326937	72hr
Scn3b	Rps24	0.139055	0.82127	-0.47162	0.048169	72hr
Scn3b	LOC100910163	0.232855	0.988603	-0.488132	0.0398595	72hr
Scn3b	Cnn3	0.120813	0.8245	-0.320949	0.194082	72hr
Scn3b	Rps3a	0.148724	0.911837	-0.391125	0.1085	72hr
Scn3b	Kifc1	0.116627	0.954665	-0.583075	0.0110924	72hr
Scn3b	Mybl2	0.116427	0.967836	-0.552116	0.0175129	72hr
Scn3b	Rpl35	0.276814	0.91669	-0.234262	0.349454	72hr
Scn3b	Rps8	0.134071	0.878199	-0.380805	0.118984	72hr
Scn3b	Clic4	0.156699	0.829273	-0.531476	0.0232163	72hr
Scn3b	Rpl14	0.13437	0.877614	-0.448916	0.0616574	72hr
Scn3b	Rab31	0.11244	0.840566	-0.26935	0.279764	72hr
Scn3b	Rpl36a	0.259071	0.955925	-0.550052	0.0180276	72hr
Scn3b	Rps4x	0.106659	0.864119	-0.27967	0.261026	72hr
Scn3b	Htr5b	0.171152	0.951773	-0.199174	0.428158	72hr
Scn3b	Rps23	0.120415	0.878132	-0.366357	0.134837	72hr
Scn3b	Pttg1	0.107356	0.98075	-0.391125	0.1085	72hr
Scn3b	Ccdc50	0.109649	0.835102	-0.131063	0.604194	72hr
Scn3b	AABR07056015.1	0.129585	0.973954	-0.22807	0.3627	72hr
Scn3b	Grap	0.105961	0.979656	-0.281734	0.257375	72hr
Scn3b	Cd6	0.108254	0.984373	-0.232198	0.353838	72hr
Scn3b	Fth1	0.132875	0.82593	-0.0918473	0.717003	72hr
Scn3b	Wapl	0.129785	0.821698	-0.124871	0.621526	72hr
Scn3b	Chst2	0.179027	0.863635	-0.0794634	0.753956	72hr
Scn3b	Hnrnpa1	0.186404	0.848492	-0.48194	0.0428358	72hr
Scn3b	Mfap3l	0.509669	0.848655	0.223942	0.371686	72hr
Scn3b	Ski	0.130383	0.831451	-0.201238	0.423288	72hr
Scn3b	Sparc	0.120614	0.825307	-0.180599	0.473289	72hr
Scn3b	AABR07008334.1	0.153808	0.857818	0.0629515	0.804017	72hr
Cpne4	AABR07072933.1	0.143939	0.972538	0.265222	0.287484	72hr
Cpne4	AABR07030019.1.Ssh2	0.210726	0.956629	-0.327141	0.185133	72hr
Rpl14	Sat1	0.269139	0.824834	0.911249	1.46078e-07	72hr
Rpl14	Rpl36a	0.884071	0.917062	0.960784	2.48657e-10	72hr
Rpl14	Rps23	0.882376	0.966738	0.962848	1.62399e-10	72hr
Nrgn	AABR07030019.1.Ssh2	0.161683	0.944725	-0.221878	0.376225	72hr
Nrgn	Wnk1	0.113038	0.874181	-0.234262	0.349454	72hr
LOC100360522	AABR07030019.1.Ssh2	0.121112	0.882587	0.405573	0.0949534	72hr
Tf	Il1a	0.142743	0.839885	0.995872	0	72hr
Itm2c	Scd2	0.178529	0.856363	0.490196	0.0389034	72hr
Itm2c	Emp3	0.150718	0.982931	-0.252838	0.311413	72hr
Itm2c	Plekhb1	0.141746	0.879329	0.5129	0.0295066	72hr
Itm2c	Cd14	0.105562	0.886805	-0.432405	0.0731082	72hr
Itm2c	Plk4	0.403608	0.998094	-0.349845	0.154692	72hr
Itm2c	Ect2	0.120514	0.957373	-0.473684	0.0470641	72hr
Itm2c	Rad51	0.126894	0.977753	-0.409701	0.0913184	72hr
Itm2c	Itga2b	0.105463	0.967594	-0.159959	0.526061	72hr
Itm2c	Hmgb2l1	0.105762	0.967711	-0.327141	0.185133	72hr
Itm2c	Fam110c	0.120215	0.989019	-0.114551	0.650834	72hr
Itm2c	Stab1	0.242524	0.990283	-0.0588235	0.816654	72hr
Itm2c	Snx5	0.118122	0.850306	-0.479876	0.0438646	72hr
Itm2c	Aqp11	0.107157	0.948966	-0.0134159	0.957864	72hr
Itm2c	Mecom	0.159988	0.976178	-0.0918473	0.717003	72hr
Hjurp	Rhbdf2	0.104864	0.887667	0.936017	1.15419e-08	72hr
Rab31	Ccdc50	0.229964	0.876628	0.919505	6.86926e-08	72hr
Ndc80	Hoxa7	0.323764	0.847816	0.954592	7.87842e-10	72hr
Msn	Bub1b	0.125199	0.903396	0.170279	0.499341	72hr
Msn	Tuba1c	0.107157	0.890449	0.192982	0.442944	72hr
Msn	Cdca3	0.120714	0.984676	0.0237358	0.925518	72hr
Msn	AABR07030019.1.Ssh2	0.229167	0.961194	0.593395	0.00943262	72hr
Oasl2	AABR07019356.1	0.248405	0.83732	0.981424	6.72573e-13	72hr
Oasl2	AABR07056015.1	0.354765	0.898873	0.98968	6.21725e-15	72hr
Oasl2	Stab1	0.204944	0.824421	0.985552	9.12603e-14	72hr
Cacna1e	Cux1	0.117524	0.824129	-0.318885	0.197128	72hr
Cacna1e	Lap3	0.156001	0.85582	-0.5129	0.0295066	72hr
Cacna1e	Sox7	0.141946	0.983383	-0.341589	0.165335	72hr
Cacna1e	AABR07019356.1	0.122608	0.966479	-0.0877193	0.729259	72hr
Cacna1e	Lrrc25	0.11563	0.991999	-0.157895	0.531483	72hr
Cacna1e	Ect2	0.106559	0.940229	-0.424149	0.0793889	72hr
Cacna1e	Rps3a	0.173146	0.830905	-0.570691	0.0133843	72hr
Cacna1e	Sh3glb1	0.111942	0.832182	-0.28999	0.243092	72hr
Cacna1e	Rad51	0.114932	0.982803	-0.401445	0.0986919	72hr
Cacna1e	Ckap2l	0.120215	0.989462	-0.275542	0.268425	72hr
Cacna1e	Ftl1.Ubxn11	0.127093	0.822887	-0.444788	0.0643852	72hr
Cacna1e	Rps8	0.202352	0.909943	-0.504644	0.0326937	72hr
Cacna1e	Rab31	0.127791	0.862593	-0.364293	0.137217	72hr
Cacna1e	Sat1	0.133672	0.847338	-0.541796	0.0202068	72hr
Cacna1e	Rpl36a	0.11553	0.866093	-0.616099	0.00647797	72hr
Cacna1e	LOC690126	0.134669	0.980126	-0.426213	0.0777829	72hr
Cacna1e	Hmgb2l1	0.111543	0.977139	-0.308566	0.212829	72hr
Cacna1e	Ctsb	0.107157	0.84076	-0.341589	0.165335	72hr
Cacna1e	Rps23	0.189394	0.885355	-0.422085	0.081019	72hr
Cacna1e	Nek2	0.10626	0.976955	-0.232198	0.353838	72hr
Cacna1e	Fam110c	0.109151	0.990834	-0.137255	0.587062	72hr
Cacna1e	Slc7a7	0.16876	0.990083	-0.122807	0.627346	72hr
Cacna1e	Rpl23a	0.106958	0.833594	-0.428277	0.076201	72hr
Cacna1e	Akap13	0.118122	0.839024	-0.226006	0.367178	72hr
Cacna1e	Fth1	0.135566	0.856513	-0.155831	0.536931	72hr
Cacna1e	Snx5	0.163577	0.904814	-0.434469	0.071597	72hr
Cacna1e	Wapl	0.117026	0.85912	-0.23839	0.34078	72hr
Cacna1e	Chst2	0.119717	0.848721	-0.285862	0.25017	72hr
Cacna1e	Eef1a1	0.115231	0.830166	-0.0959752	0.704812	72hr
Cacna1e	Rpl5	0.110447	0.907108	-0.422085	0.081019	72hr
Cacna1e	Ski	0.180223	0.835574	-0.0423117	0.867607	72hr
Cacna1e	AABR07008334.1	0.112739	0.820843	-0.0918473	0.717003	72hr
Cacna1e	rno-miR-433-5p	0.164872	0.820178	-0.128999	0.60995	72hr
LOC690126	Tuba1c	0.205443	0.930194	0.983488	2.63789e-13	72hr
Spryd3	Plekhb1	0.143042	0.891868	-0.162023	0.520665	72hr
Spryd3	Apbb1	0.986144	0.846903	0.954592	7.87842e-10	72hr
Itga2b	Ccl6	0.554725	0.889014	0.995872	0	72hr
Htr5b	AABR07072933.1	0.516348	0.979742	0.900929	3.40618e-07	72hr
Htr5b	Aqp11	0.586423	0.921416	0.98968	6.21725e-15	72hr
Dlgap5	Rad51	0.435905	0.851119	0.97936	1.55231e-12	72hr
AABR07068030.1.Bard1	Lrrc25	0.421352	0.828477	0.973168	1.2419e-11	72hr
AABR07068030.1.Bard1	Ccl6	0.312101	0.834478	0.98968	6.21725e-15	72hr
Apbb1	Dync1i1	0.550439	0.820768	0.913313	1.21822e-07	72hr
Apbb1	Pebp1	0.639852	0.947136	0.942208	5.21468e-09	72hr
Ccl6	Tspo	0.127093	0.874784	0.917441	8.3558e-08	72hr
Ccl6	Pou2f2	0.148126	0.893935	0.950464	1.55976e-09	72hr
Hmgb2l1	Clnk	0.362939	0.99452	0.921569	5.61752e-08	72hr
Mdh1	Rpl23a	0.127392	0.874465	-0.490196	0.0389034	72hr
Rps23	Rpl17	0.485546	0.860806	0.940144	6.85946e-09	72hr
Fabp7	Kif18b	0.109649	0.989256	-0.386997	0.112611	72hr
Phf24	Ect2	0.106758	0.957953	-0.384933	0.114708	72hr
Phf24	Akap13	0.154605	0.840891	-0.595459	0.00912596	72hr
Phf24	AABR07035341.1	0.136962	0.997409	-0.0939112	0.710899	72hr
Marcksl1	Scd2	0.132974	0.854789	-0.100103	0.69269	72hr
Marcksl1	Fbxo5	0.110447	0.97418	-0.0196078	0.938446	72hr
Marcksl1	Emp3	0.168062	0.983339	0.0299278	0.90616	72hr
Marcksl1	Plekhb1	0.147129	0.893029	-0.0257998	0.91906	72hr
Marcksl1	Rpl26	0.14065	0.856215	-0.372549	0.127873	72hr
Marcksl1	Gfap	0.129884	0.838812	-0.374613	0.125608	72hr
Marcksl1	Cux1	0.131978	0.862147	-0.413829	0.0877853	72hr
Marcksl1	Kntc1	0.116726	0.964762	-0.0196078	0.938446	72hr
Marcksl1	Nuf2	0.126296	0.979515	-0.00722394	0.977304	72hr
Marcksl1	Anxa3	0.14364	0.859755	-0.498452	0.0352536	72hr
Marcksl1	Lap3	0.132476	0.868155	-0.30031	0.22596	72hr
Marcksl1	Pbk	0.127392	0.988564	-0.0134159	0.957864	72hr
Marcksl1	AABR07019356.1	0.158991	0.974827	0.0134159	0.957864	72hr
Marcksl1	Esco2	0.108154	0.984654	-0.0257998	0.91906	72hr
Marcksl1	LOC100910163	0.106958	0.971528	-0.0753354	0.766392	72hr
Marcksl1	Rpl17	0.134868	0.838467	-0.180599	0.473289	72hr
Marcksl1	Cd14	0.107057	0.932686	0.0670795	0.791425	72hr
Marcksl1	Cdt1	0.113038	0.946415	0.00515996	0.983788	72hr
Marcksl1	Plk4	0.110945	0.985516	-0.0877193	0.729259	72hr
Marcksl1	Iqgap3	0.157895	0.99496	0.0134159	0.957864	72hr
Marcksl1	Rps3a	0.147129	0.88785	-0.223942	0.371686	72hr
Marcksl1	Sh3glb1	0.135068	0.842407	-0.467492	0.0504375	72hr
Marcksl1	Cdk1	0.115231	0.993107	-0.00722394	0.977304	72hr
Marcksl1	Rad51	0.11882	0.98267	-0.0319917	0.899719	72hr
Marcksl1	Nusap1	0.118521	0.987026	-0.0794634	0.753956	72hr
Marcksl1	B2m	0.135267	0.861138	-0.469556	0.0492934	72hr
Marcksl1	Rpl35	0.136364	0.855084	-0.281734	0.257375	72hr
Marcksl1	Cecr6	0.120714	0.984998	-0.0257998	0.91906	72hr
Marcksl1	Ftl1.Ubxn11	0.139055	0.859982	-0.162023	0.520665	72hr
Marcksl1	Rps8	0.133872	0.867991	-0.30031	0.22596	72hr
Marcksl1	Cdca8	0.105163	0.984889	-0.00103199	0.996757	72hr
Marcksl1	Rrm2	0.105861	0.97864	0.0216718	0.93198	72hr
Marcksl1	Cenpa	0.107257	0.982958	-0.00928793	0.970822	72hr
Marcksl1	Rps7	0.13138	0.848731	-0.327141	0.185133	72hr
Marcksl1	Naca	0.130781	0.845072	-0.24871	0.319645	72hr
Marcksl1	Cpne4	0.201754	0.821462	0.0134159	0.957864	72hr
Marcksl1	Rpl14	0.150917	0.858419	-0.335397	0.173635	72hr
Marcksl1	Tf	0.106559	0.981319	-0.0361197	0.886853	72hr
Marcksl1	Hjurp	0.153409	0.990013	-0.00309598	0.990272	72hr
Marcksl1	Rab31	0.125797	0.853223	-0.424149	0.0793889	72hr
Marcksl1	Sat1	0.136862	0.879822	-0.457172	0.0564616	72hr
Marcksl1	Rpl36a	0.151814	0.872616	-0.261094	0.295333	72hr
Marcksl1	Rps4x	0.131978	0.897424	-0.453044	0.0590167	72hr
Marcksl1	Oasl2	0.476675	0.99793	0.0299278	0.90616	72hr
Marcksl1	LOC690126	0.114434	0.983518	0.0629515	0.804017	72hr
Marcksl1	Htr5b	0.112839	0.933493	-0.0154799	0.951388	72hr
Marcksl1	AABR07068030.1.Bard1	0.10636	0.982937	0.0113519	0.964342	72hr
Marcksl1	Ccl6	0.106758	0.975777	0.0196078	0.938446	72hr
Marcksl1	Hmgb2l1	0.116726	0.9667	-0.0278638	0.912608	72hr
Marcksl1	Ctsb	0.132077	0.86581	-0.24871	0.319645	72hr
Marcksl1	Rps23	0.126794	0.847641	-0.242518	0.332231	72hr
Marcksl1	AABR07072933.1	0.111443	0.952798	-0.0691434	0.785148	72hr
Marcksl1	Gnai2	0.123804	0.86507	-0.232198	0.353838	72hr
Marcksl1	Gna12	0.145335	0.872012	-0.316821	0.200205	72hr
Marcksl1	Nek2	0.107656	0.978113	-0.0423117	0.867607	72hr
Marcksl1	Asf1b	0.132476	0.970419	0.00515996	0.983788	72hr
Marcksl1	Ccdc50	0.152512	0.892379	-0.446852	0.0630103	72hr
Marcksl1	Cdca3	0.110148	0.988571	-0.00103199	0.996757	72hr
Marcksl1	AABR07050391.1	0.105762	0.974549	-0.0196078	0.938446	72hr
Marcksl1	AABR07056015.1	0.136164	0.96802	0.0134159	0.957864	72hr
Marcksl1	Cdkn3	0.105762	0.983402	-0.0319917	0.899719	72hr
Marcksl1	Slc7a7	0.140152	0.98301	-0.0443756	0.861206	72hr
Marcksl1	Rpl23a	0.17185	0.922609	-0.27967	0.261026	72hr
Marcksl1	Akap13	0.172049	0.903617	-0.477812	0.0449122	72hr
Marcksl1	Cd6	0.120514	0.987812	-0.0959752	0.704812	72hr
Marcksl1	Gh1	0.266846	0.99379	-0.0154799	0.951388	72hr
Marcksl1	AABR07030019.1.Ssh2	0.12181	0.911711	-0.434469	0.071597	72hr
Marcksl1	AABR07035341.1	0.136862	0.987333	-0.0196078	0.938446	72hr
Marcksl1	Hoxa7	0.12799	0.96636	0.0237358	0.925518	72hr
Marcksl1	Fth1	0.13437	0.831347	-0.349845	0.154692	72hr
Marcksl1	Snx5	0.150917	0.872424	-0.490196	0.0389034	72hr
Marcksl1	Cnn1	0.117125	0.990199	0.0216718	0.93198	72hr
Marcksl1	Wapl	0.129884	0.846648	-0.50258	0.0335305	72hr
Marcksl1	RGD1561145	0.117225	0.99389	-0.0526316	0.83569	72hr
Marcksl1	Chst2	0.181719	0.885669	-0.48194	0.0428358	72hr
Marcksl1	Tln1	0.147329	0.821292	-0.170279	0.499341	72hr
Marcksl1	Eef1a1	0.125598	0.844738	-0.391125	0.1085	72hr
Marcksl1	Mfap3l	0.132875	0.832631	-0.405573	0.0949534	72hr
Marcksl1	Rpl5	0.117723	0.914449	-0.475748	0.0459786	72hr
Marcksl1	Ski	0.173246	0.821676	-0.135191	0.59275	72hr
Marcksl1	Wnk1	0.202851	0.916515	-0.316821	0.200205	72hr
Marcksl1	Sparc	0.155104	0.853572	-0.252838	0.311413	72hr
Marcksl1	Aqp11	0.115032	0.953785	-0.0113519	0.964342	72hr
Marcksl1	Tie1	0.114234	0.981854	-0.0340557	0.893283	72hr
Marcksl1	AABR07008334.1	0.132974	0.853545	-0.500516	0.0343838	72hr
Marcksl1	Mecom	0.164274	0.975791	-0.0340557	0.893283	72hr
Pttg1	Esco2	0.226575	0.858394	0.977296	3.30602e-12	72hr
Gnai2	RGD1561145	0.138955	0.983228	-0.527348	0.0245139	72hr
Rhbdf2	Ms4a6a	0.239533	0.868264	0.981424	6.72573e-13	72hr
Asf1b	Fbxo5	0.713218	0.846954	0.995872	0	72hr
Slc25a23	Plk1	0.111742	0.945714	-0.4613	0.0539905	72hr
Slc25a23	Emp3	0.11563	0.969849	-0.463364	0.0527859	72hr
Slc25a23	Serpine1	0.105263	0.941347	-0.494324	0.037044	72hr
Slc25a23	Dtl	0.107855	0.977318	-0.490196	0.0389034	72hr
Slc25a23	Sox7	0.115829	0.962458	-0.5129	0.0295066	72hr
Slc25a23	Msr1	0.116527	0.976379	-0.52322	0.0258675	72hr
Slc25a23	Cdt1	0.110247	0.921832	-0.44066	0.0672019	72hr
Slc25a23	Ect2	0.23126	0.962256	-0.52322	0.0258675	72hr
Slc25a23	Nusap1	0.135367	0.970846	-0.517028	0.0280061	72hr
Slc25a23	Mybl2	0.128688	0.963674	-0.5129	0.0295066	72hr
Slc25a23	Rpl35	0.256878	0.845701	-0.00722394	0.977304	72hr
Slc25a23	Ckap2l	0.126296	0.982674	-0.48194	0.0428358	72hr
Slc25a23	Rps8	0.117624	0.845187	-0.168215	0.504633	72hr
Slc25a23	Sdc1	0.116427	0.97536	-0.494324	0.037044	72hr
Slc25a23	Rrm2	0.129087	0.976218	-0.50258	0.0335305	72hr
Slc25a23	Tspo	0.126994	0.979365	-0.50258	0.0335305	72hr
Slc25a23	Hjurp	0.11872	0.974479	-0.484004	0.0418255	72hr
Slc25a23	Rab31	0.14065	0.852079	-0.186791	0.457989	72hr
Slc25a23	Rpl36a	0.107456	0.844994	-0.30031	0.22596	72hr
Slc25a23	LOC690126	0.192683	0.982779	-0.479876	0.0438646	72hr
Slc25a23	Htr5b	0.10636	0.911969	-0.411765	0.0895391	72hr
Slc25a23	Dlgap5	0.23764	0.990068	-0.484004	0.0418255	72hr
Slc25a23	Rhbdf2	0.107755	0.97753	-0.442724	0.0657824	72hr
Slc25a23	Nek2	0.106061	0.964589	-0.47162	0.048169	72hr
Slc25a23	Asf1b	0.123604	0.959558	-0.44066	0.0672019	72hr
Slc25a23	Ms4a6a	0.15301	0.960275	-0.488132	0.0398595	72hr
Slc25a23	Troap	0.112141	0.987948	-0.436533	0.070109	72hr
Slc25a23	Ccdc50	0.144139	0.885173	-0.106295	0.67464	72hr
Slc25a23	Cdkn3	0.122309	0.982884	-0.475748	0.0459786	72hr
Slc25a23	Grap	0.114633	0.977871	-0.438596	0.0686441	72hr
Slc25a23	Cd6	0.109151	0.970019	-0.465428	0.0516016	72hr
Slc25a23	Hoxa7	0.125399	0.93505	-0.362229	0.139625	72hr
Slc25a23	Fth1	0.110048	0.819231	-0.0196078	0.938446	72hr
Slc25a23	Chst2	0.106061	0.820063	-0.159959	0.526061	72hr
Slc25a23	Ski	0.136663	0.823956	-0.0877193	0.729259	72hr
Slc25a23	Wnk1	0.112939	0.849034	-0.0505676	0.842056	72hr
Slc25a23	AABR07008334.1	0.110148	0.826823	-0.0299278	0.90616	72hr
Il1a	Pou2f2	0.396132	0.934213	0.975232	6.58873e-12	72hr
Il1a	RGD1561145	0.550339	0.886519	0.997936	0	72hr
Atrnl1	Napa	0.193082	0.858276	0.496388	0.0361403	72hr
Atrnl1	Pde2a	0.18441	0.841734	0.116615	0.644932	72hr
Atrnl1	Plk1	0.117125	0.925975	-0.539732	0.0207827	72hr
Atrnl1	Fbxo5	0.105163	0.94063	-0.475748	0.0459786	72hr
Atrnl1	Prkcg	0.164773	0.890411	0.0691434	0.785148	72hr
Atrnl1	Emp3	0.110447	0.975782	-0.556244	0.0165184	72hr
Atrnl1	Crym	0.166467	0.863877	0.0608875	0.81033	72hr
Atrnl1	Rpl26	0.155303	0.889383	0.192982	0.442944	72hr
Atrnl1	Fam64a	0.113038	0.95957	-0.510836	0.0302797	72hr
Atrnl1	Gfap	0.133971	0.89217	0.0588235	0.816654	72hr
Atrnl1	Kif18b	0.107157	0.982524	-0.564499	0.0146636	72hr
Atrnl1	Cux1	0.171152	0.929157	-0.0691434	0.785148	72hr
Atrnl1	Kntc1	0.161284	0.953574	-0.446852	0.0630103	72hr
Atrnl1	Rplp0	0.166766	0.875843	-0.176471	0.483628	72hr
Atrnl1	Nuf2	0.122508	0.965181	-0.469556	0.0492934	72hr
Atrnl1	Dtl	0.105961	0.978771	-0.432405	0.0731082	72hr
Atrnl1	Anxa3	0.14065	0.875271	-0.0464396	0.854814	72hr
Atrnl1	Lap3	0.125698	0.886159	-0.0319917	0.899719	72hr
Atrnl1	Nat8l	0.183612	0.830698	0.386997	0.112611	72hr
Atrnl1	Pbk	0.195275	0.985893	-0.517028	0.0280061	72hr
Atrnl1	AABR07019356.1	0.110845	0.96055	-0.446852	0.0630103	72hr
Atrnl1	Rps24	0.18441	0.898293	-0.0526316	0.83569	72hr
Atrnl1	AABR07027753.4	0.107257	0.972923	-0.531476	0.0232163	72hr
Atrnl1	Cap2	0.266447	0.823793	0.545924	0.0190927	72hr
Atrnl1	Rpl17	0.140152	0.893127	0.118679	0.639049	72hr
Atrnl1	Cd14	0.105064	0.946572	-0.382869	0.116832	72hr
Atrnl1	Necab2	0.139454	0.863156	0.0732714	0.772631	72hr
Atrnl1	Cdt1	0.117325	0.903884	-0.459236	0.0552157	72hr
Atrnl1	LOC100359922	0.163278	0.924209	-0.0670795	0.791425	72hr
Atrnl1	Mt2A	0.128788	0.876591	-0.0485036	0.84843	72hr
Atrnl1	Iqgap3	0.202652	0.986564	-0.539732	0.0207827	72hr
Atrnl1	Cnn3	0.146431	0.909229	0.143447	0.570135	72hr
Atrnl1	Rps3a	0.135865	0.840999	0.226006	0.367178	72hr
Atrnl1	Sh3glb1	0.135467	0.892865	0.25903	0.299305	72hr
Atrnl1	Kifc1	0.130881	0.95787	-0.593395	0.00943262	72hr
Atrnl1	Cdk1	0.111244	0.98245	-0.455108	0.0577286	72hr
Atrnl1	Fmnl2	0.139753	0.915745	-0.0877193	0.729259	72hr
Atrnl1	B2m	0.149222	0.90082	0.0505676	0.842056	72hr
Atrnl1	Gins1	0.116228	0.986633	-0.467492	0.0504375	72hr
Atrnl1	Mybl2	0.133174	0.984835	-0.473684	0.0470641	72hr
Atrnl1	Ube2c	0.112839	0.983266	-0.508772	0.0310685	72hr
Atrnl1	Dnm1	0.151316	0.856416	0.164087	0.515295	72hr
Atrnl1	Rpl35	0.135367	0.867718	0.122807	0.627346	72hr
Atrnl1	Dync1i1	0.164573	0.888742	0.277606	0.26471	72hr
Atrnl1	Vamp1	0.198365	0.845894	0.374613	0.125608	72hr
Atrnl1	Tmsb10	0.174841	0.906868	-0.178535	0.478445	72hr
Atrnl1	Cecr6	0.126695	0.990085	-0.444788	0.0643852	72hr
Atrnl1	Ftl1.Ubxn11	0.140251	0.90477	-0.0546956	0.829335	72hr
Atrnl1	Rps8	0.163876	0.928204	0.0732714	0.772631	72hr
Atrnl1	Cdca8	0.115431	0.978209	-0.560372	0.0155691	72hr
Atrnl1	Hpca	0.169657	0.880143	0.0753354	0.766392	72hr
Atrnl1	Clic4	0.154904	0.898339	0.0423117	0.867607	72hr
Atrnl1	Isg15	0.149721	0.98559	-0.436533	0.070109	72hr
Atrnl1	Rps7	0.160187	0.90367	0.106295	0.67464	72hr
Atrnl1	Naca	0.121112	0.906469	0.0650155	0.797715	72hr
Atrnl1	Arhgef25	0.184211	0.879042	0.401445	0.0986919	72hr
Atrnl1	Cpne4	0.164773	0.829615	0.351909	0.152107	72hr
Atrnl1	Camkv	0.181918	0.909188	0.316821	0.200205	72hr
Atrnl1	Rpl14	0.230064	0.944807	0.0753354	0.766392	72hr
Atrnl1	Nrgn	0.258971	0.885613	0.337461	0.170838	72hr
Atrnl1	LOC100360522	0.126695	0.890054	-0.271414	0.275952	72hr
Atrnl1	Tf	0.113836	0.970885	-0.44066	0.0672019	72hr
Atrnl1	Hjurp	0.125399	0.977632	-0.467492	0.0504375	72hr
Atrnl1	Rab31	0.139952	0.930844	0.174407	0.488839	72hr
Atrnl1	Sat1	0.135766	0.914945	0.147575	0.55897	72hr
Atrnl1	Msn	0.163876	0.889371	-0.240454	0.33649	72hr
Atrnl1	Rpl36a	0.121611	0.912105	0.0650155	0.797715	72hr
Atrnl1	Rps4x	0.164972	0.951468	0.178535	0.478445	72hr
Atrnl1	LOC690126	0.127392	0.982279	-0.47162	0.048169	72hr
Atrnl1	Hdac11	0.211324	0.881022	0.250774	0.315513	72hr
Atrnl1	Spryd3	0.157297	0.837295	0.0608875	0.81033	72hr
Atrnl1	Htr5b	0.11862	0.936817	-0.432405	0.0731082	72hr
Atrnl1	Dlgap5	0.111643	0.987348	-0.467492	0.0504375	72hr
Atrnl1	AABR07068030.1.Bard1	0.110546	0.983492	-0.465428	0.0516016	72hr
Atrnl1	Ppp2r1a	0.149222	0.870164	0.100103	0.69269	72hr
Atrnl1	Apbb1	0.175439	0.898233	0.141383	0.575754	72hr
Atrnl1	Hmgb2l1	0.176535	0.951423	-0.54386	0.0196436	72hr
Atrnl1	Ctsb	0.140152	0.897342	-0.0361197	0.886853	72hr
Atrnl1	Rps23	0.148724	0.915059	0.236326	0.345101	72hr
Atrnl1	Fabp7	0.142943	0.908886	0.0319917	0.899719	72hr
Atrnl1	Phf24	0.156898	0.840658	0.393189	0.106485	72hr
Atrnl1	Pttg1	0.142444	0.983528	-0.531476	0.0232163	72hr
Atrnl1	Gnai2	0.119019	0.915866	-0.151703	0.547901	72hr
Atrnl1	Rhbdf2	0.122508	0.9841	-0.484004	0.0418255	72hr
Atrnl1	Gna12	0.155403	0.918753	-0.0918473	0.717003	72hr
Atrnl1	Nek2	0.119119	0.97152	-0.467492	0.0504375	72hr
Atrnl1	Asf1b	0.113736	0.951547	-0.459236	0.0552157	72hr
Atrnl1	Ccdc50	0.219797	0.944773	0.182663	0.468161	72hr
Atrnl1	AABR07050391.1	0.208333	0.976468	-0.446852	0.0630103	72hr
Atrnl1	AABR07056015.1	0.160985	0.984518	-0.409701	0.0913184	72hr
Atrnl1	Cdkn3	0.123006	0.9811	-0.47162	0.048169	72hr
Atrnl1	Clnk	0.14673	0.995627	-0.446852	0.0630103	72hr
Atrnl1	Rpl23a	0.129386	0.890499	0.0443756	0.861206	72hr
Atrnl1	AABR07056576.1.Anks1b	0.851874	0.871469	0.849329	8.23106e-06	72hr
Atrnl1	Akap13	0.127293	0.930355	-0.170279	0.499341	72hr
Atrnl1	Cd6	0.117923	0.987113	-0.407637	0.0931231	72hr
Atrnl1	AABR07030019.1.Ssh2	0.108652	0.931429	-0.0959752	0.704812	72hr
Atrnl1	Chmp2a.Ube2m	0.206838	0.83994	0.320949	0.194082	72hr
Atrnl1	AABR07035341.1	0.163278	0.992693	-0.446852	0.0630103	72hr
Atrnl1	Hoxa7	0.109749	0.965637	-0.496388	0.0361403	72hr
Atrnl1	Fut7	0.124103	0.991476	-0.49226	0.037965	72hr
Atrnl1	Fth1	0.16866	0.916902	0.178535	0.478445	72hr
Atrnl1	Snx5	0.12201	0.923131	0.0877193	0.729259	72hr
Atrnl1	Cnn1	0.146631	0.985145	-0.514964	0.0287488	72hr
Atrnl1	Wapl	0.151814	0.929445	0.166151	0.50995	72hr
Atrnl1	Chst2	0.122309	0.896265	0.0216718	0.93198	72hr
Atrnl1	Tln1	0.152911	0.891955	-0.23839	0.34078	72hr
Atrnl1	Hnrnpa1	0.22199	0.8924	-0.147575	0.55897	72hr
Atrnl1	Atp5g3	0.165869	0.81916	0.215686	0.390027	72hr
Atrnl1	Eef1a1	0.197269	0.921688	0.298246	0.229322	72hr
Atrnl1	Rpl5	0.11264	0.949764	0.267286	0.283608	72hr
Atrnl1	Ski	0.192085	0.912666	-0.170279	0.499341	72hr
Atrnl1	Wnk1	0.140251	0.945699	0.149639	0.553423	72hr
Atrnl1	Sparc	0.136463	0.869552	0.0773994	0.760167	72hr
Atrnl1	Aqp11	0.198266	0.979194	-0.362229	0.139625	72hr
Atrnl1	Tie1	0.148923	0.980406	-0.514964	0.0287488	72hr
Atrnl1	AABR07008334.1	0.152612	0.8991	0.26935	0.279764	72hr
Atrnl1	Pebp1	0.137959	0.909103	0.0691434	0.785148	72hr
Atrnl1	Mecom	0.109848	0.952153	-0.467492	0.0504375	72hr
Atrnl1	rno-miR-92a-3p	0.168162	0.854759	-0.261094	0.295333	72hr
Atrnl1	rno-miR-212-3p	0.350279	0.872423	-0.552116	0.0175129	72hr
Atrnl1	rno-miR-27a-3p	0.153808	0.859781	-0.205366	0.413635	72hr
Atrnl1	rno-miR-142-5p	0.150618	0.847622	-0.26935	0.279764	72hr
Atrnl1	rno-miR-672-5p	0.198266	0.823994	0.343653	0.162629	72hr
Atrnl1	rno-miR-142-3p	0.162281	0.876202	-0.203302	0.418447	72hr
Atrnl1	rno-miR-361-3p	0.177133	0.838029	0.159959	0.526061	72hr
Atrnl1	rno-miR-21-3p	0.196172	0.847424	-0.48194	0.0428358	72hr
Atrnl1	rno-miR-155-5p	0.169159	0.830556	-0.356037	0.147026	72hr
Atrnl1	rno-miR-130b-3p	0.156998	0.850353	-0.389061	0.110542	72hr
Atrnl1	rno-miR-92a-1-5p	0.146431	0.838115	-0.329205	0.182212	72hr
Atrnl1	rno-miR-381-3p	0.235048	0.846284	-0.0877193	0.729259	72hr
AABR07050391.1	AABR07045454.1	0.142843	0.835754	1	0	72hr
AABR07050391.1	Oasl2	0.139553	0.863427	0.993808	0	72hr
AABR07050391.1	Slc7a7	0.473186	0.850933	0.995872	0	72hr
AABR07050391.1	Clnk	0.964215	0.998037	1	0	72hr
AABR07050391.1	Samd9l	0.150219	0.980732	1	0	72hr
AABR07056015.1	AABR07019356.1	0.587719	0.819498	0.991744	1.11022e-15	72hr
AABR07056015.1	Aqp11	0.440789	0.913588	0.991744	1.11022e-15	72hr
Cdkn3	AABR07068030.1.Bard1	0.594199	0.825858	0.98968	6.21725e-15	72hr
Cdkn3	Pttg1	0.374601	0.899415	0.985552	9.12603e-14	72hr
Cdkn3	Cnn1	0.264155	0.896773	0.98968	6.21725e-15	72hr
Cdkn3	Pou2f2	0.15929	0.933398	0.954592	7.87842e-10	72hr
Slc7a7	Ccnf	0.126695	0.822602	0.993808	0	72hr
Slc7a7	Fcgr1a	0.12819	0.821479	0.993808	0	72hr
Slc7a7	Il1a	0.195474	0.920513	0.997936	0	72hr
Clnk	Ehd2	0.129984	0.852559	0.997936	0	72hr
Clnk	Fcgr1a	0.123505	0.821278	0.997936	0	72hr
Clnk	AABR07045454.1	0.691388	0.986333	1	0	72hr
Clnk	Ndc80	0.110746	0.91413	0.981424	6.72573e-13	72hr
Clnk	Il1a	0.125199	0.875284	0.993808	0	72hr
Clnk	Samd9l	0.921352	0.993494	1	0	72hr
AABR07056576.1.Anks1b	Rpl26	0.135467	0.829159	0.0629515	0.804017	72hr
AABR07056576.1.Anks1b	Gfap	0.119617	0.830098	-0.114551	0.650834	72hr
AABR07056576.1.Anks1b	Cux1	0.120215	0.862393	-0.184727	0.463061	72hr
AABR07056576.1.Anks1b	Sh3glb1	0.111344	0.824285	0.00309598	0.990272	72hr
AABR07056576.1.Anks1b	Kifc1	0.113038	0.966215	-0.432405	0.0731082	72hr
AABR07056576.1.Anks1b	Fmnl2	0.119219	0.847909	-0.178535	0.478445	72hr
AABR07056576.1.Anks1b	B2m	0.118222	0.828203	-0.149639	0.553423	72hr
AABR07056576.1.Anks1b	Mybl2	0.159589	0.984324	-0.351909	0.152107	72hr
AABR07056576.1.Anks1b	Rps8	0.128289	0.857777	0.0299278	0.90616	72hr
AABR07056576.1.Anks1b	Cdca8	0.113636	0.980268	-0.395253	0.104497	72hr
AABR07056576.1.Anks1b	Isg15	0.113537	0.976902	-0.320949	0.194082	72hr
AABR07056576.1.Anks1b	Rps7	0.13437	0.837044	0.00928793	0.970822	72hr
AABR07056576.1.Anks1b	Naca	0.107755	0.841616	-0.00722394	0.977304	72hr
AABR07056576.1.Anks1b	Arhgef25	0.140849	0.823044	0.463364	0.0527859	72hr
AABR07056576.1.Anks1b	Rpl14	0.136065	0.83311	0.0299278	0.90616	72hr
AABR07056576.1.Anks1b	Tf	0.122807	0.978294	-0.347781	0.157308	72hr
AABR07056576.1.Anks1b	Rab31	0.11563	0.823336	-0.0464396	0.854814	72hr
AABR07056576.1.Anks1b	Sat1	0.112939	0.862554	-0.0546956	0.829335	72hr
AABR07056576.1.Anks1b	Msn	0.192584	0.866035	-0.30031	0.22596	72hr
AABR07056576.1.Anks1b	Rpl36a	0.112739	0.838663	0.0629515	0.804017	72hr
AABR07056576.1.Anks1b	Rps4x	0.11244	0.876266	0.0175439	0.944915	72hr
AABR07056576.1.Anks1b	LOC690126	0.109649	0.976392	-0.323013	0.191068	72hr
AABR07056576.1.Anks1b	Ccl6	0.174741	0.983043	-0.283798	0.253756	72hr
AABR07056576.1.Anks1b	Hmgb2l1	0.116826	0.962984	-0.436533	0.070109	72hr
AABR07056576.1.Anks1b	Ctsb	0.151814	0.876736	-0.141383	0.575754	72hr
AABR07056576.1.Anks1b	Fabp7	0.159888	0.858342	-0.0856553	0.73541	72hr
AABR07056576.1.Anks1b	Gna12	0.136962	0.856848	-0.157895	0.531483	72hr
AABR07056576.1.Anks1b	Nek2	0.117225	0.95935	-0.358101	0.144529	72hr
AABR07056576.1.Anks1b	Asf1b	0.116328	0.947771	-0.347781	0.157308	72hr
AABR07056576.1.Anks1b	Ccdc50	0.116128	0.897311	-0.0443756	0.861206	72hr
AABR07056576.1.Anks1b	AABR07050391.1	0.115829	0.954017	-0.360165	0.142062	72hr
AABR07056576.1.Anks1b	Rpl23a	0.110845	0.829359	0.0175439	0.944915	72hr
AABR07056576.1.Anks1b	Akap13	0.129685	0.882671	-0.296182	0.232717	72hr
AABR07056576.1.Anks1b	AABR07030019.1.Ssh2	0.106459	0.924507	-0.209494	0.404102	72hr
AABR07056576.1.Anks1b	AABR07035341.1	0.145435	0.983593	-0.360165	0.142062	72hr
AABR07056576.1.Anks1b	Gpat3.Mrps18c	0.900718	0.933824	0.836945	1.48599e-05	72hr
AABR07056576.1.Anks1b	Fth1	0.20315	0.886812	0.0134159	0.957864	72hr
AABR07056576.1.Anks1b	Snx5	0.118521	0.872385	-0.0980392	0.698742	72hr
AABR07056576.1.Anks1b	Wapl	0.17514	0.875481	-0.0340557	0.893283	72hr
AABR07056576.1.Anks1b	Wnk1	0.108154	0.876161	0.00103199	0.996757	72hr
AABR07056576.1.Anks1b	Sparc	0.129286	0.834519	-0.0278638	0.912608	72hr
AABR07056576.1.Anks1b	AABR07008334.1	0.142444	0.877886	0.0505676	0.842056	72hr
AABR07056576.1.Anks1b	Pebp1	0.157795	0.871253	0.252838	0.311413	72hr
Akap13	AABR07030019.1.Ssh2	0.929326	0.978379	0.923633	4.56846e-08	72hr
Akap13	Ski	0.364035	0.820104	0.882353	1.26787e-06	72hr
Hbb	Napa	0.144837	0.848498	-0.0753354	0.766392	72hr
Hbb	Pde2a	0.1875	0.854577	0.162023	0.520665	72hr
Hbb	Plk1	0.120714	0.913414	0.805986	5.38164e-05	72hr
Hbb	Prkcg	0.213018	0.885842	0.19711	0.433058	72hr
Hbb	Emp3	0.112241	0.865944	0.818369	3.31031e-05	72hr
Hbb	Plekhb1	0.154605	0.851525	-0.739938	0.000447266	72hr
Hbb	Rpl26	0.173146	0.904885	-0.504644	0.0326937	72hr
Hbb	Fam64a	0.148026	0.89331	0.814241	3.90768e-05	72hr
Hbb	Gfap	0.12201	0.8379	-0.479876	0.0438646	72hr
Hbb	Kif18b	0.158194	0.975934	0.79773	7.30413e-05	72hr
Hbb	Serpine1	0.139653	0.962982	0.73581	0.000500083	72hr
Hbb	Cux1	0.145136	0.855075	-0.587203	0.0104026	72hr
Hbb	Rplp0	0.177033	0.832039	-0.360165	0.142062	72hr
Hbb	Nuf2	0.107656	0.918227	0.836945	1.48599e-05	72hr
Hbb	Anxa3	0.130781	0.830596	-0.539732	0.0207827	72hr
Hbb	Nat8l	0.182915	0.908479	-0.137255	0.587062	72hr
Hbb	Rps24	0.135267	0.851363	-0.417957	0.0843526	72hr
Hbb	Shcbp1	0.118919	0.899462	0.818369	3.31031e-05	72hr
Hbb	Lrrc25	0.117624	0.893045	0.820433	3.04208e-05	72hr
Hbb	LOC100359922	0.165171	0.924287	-0.395253	0.104497	72hr
Hbb	Mt2A	0.165271	0.847577	-0.488132	0.0398595	72hr
Hbb	Plk4	0.125598	0.914976	0.820433	3.04208e-05	72hr
Hbb	Iqgap3	0.219996	0.951723	0.812178	4.23928e-05	72hr
Hbb	Ect2	0.110048	0.949326	0.73581	0.000500083	72hr
Hbb	Sh3glb1	0.106559	0.862732	-0.601651	0.00825378	72hr
Hbb	Bak1	0.213118	0.916687	0.865841	3.43451e-06	72hr
Hbb	Fmnl2	0.116328	0.884683	-0.473684	0.0470641	72hr
Hbb	B2m	0.126894	0.830374	-0.605779	0.00771061	72hr
Hbb	Dnm1	0.140949	0.833467	0.116615	0.644932	72hr
Hbb	Rpl35	0.114833	0.837964	-0.578947	0.0118185	72hr
Hbb	Ckap2l	0.120714	0.908362	0.789474	9.78107e-05	72hr
Hbb	Tmsb10	0.144837	0.859861	-0.384933	0.114708	72hr
Hbb	Ftl1.Ubxn11	0.168162	0.849909	-0.566563	0.0142268	72hr
Hbb	Rps8	0.127392	0.904657	-0.506708	0.0318731	72hr
Hbb	Kif2c	0.136862	0.964934	0.781218	0.000129364	72hr
Hbb	Hpca	0.177731	0.835037	0.345717	0.159953	72hr
Hbb	Sdc1	0.119019	0.959914	0.785346	0.000112654	72hr
Hbb	Rrm2	0.126794	0.980279	0.700722	0.00119898	72hr
Hbb	Rps7	0.184609	0.917343	-0.430341	0.0746428	72hr
Hbb	Naca	0.107955	0.872267	-0.455108	0.0577286	72hr
Hbb	Arhgef25	0.124402	0.839253	0.0485036	0.84843	72hr
Hbb	Camkv	0.132476	0.892953	0.0835913	0.741577	72hr
Hbb	Rpl14	0.118222	0.868898	-0.434469	0.071597	72hr
Hbb	LOC100360522	0.21561	0.936491	-0.100103	0.69269	72hr
Hbb	Tf	0.203449	0.914516	0.872033	2.40176e-06	72hr
Hbb	Rab31	0.156001	0.880707	-0.572755	0.0129782	72hr
Hbb	Sat1	0.108951	0.872594	-0.4613	0.0539905	72hr
Hbb	Msn	0.125997	0.855266	-0.314757	0.203314	72hr
Hbb	Rpl36a	0.119418	0.874449	-0.380805	0.118984	72hr
Hbb	Rps4x	0.153409	0.926963	-0.496388	0.0361403	72hr
Hbb	Dlgap5	0.16248	0.940878	0.822497	2.79262e-05	72hr
Hbb	AABR07068030.1.Bard1	0.166866	0.935646	0.849329	8.23106e-06	72hr
Hbb	Apbb1	0.237739	0.886929	0.283798	0.253756	72hr
Hbb	Hmgb2l1	0.114932	0.845076	0.818369	3.31031e-05	72hr
Hbb	Rps23	0.133573	0.878256	-0.517028	0.0280061	72hr
Hbb	Fabp7	0.117823	0.837124	-0.504644	0.0326937	72hr
Hbb	Gna12	0.112041	0.832802	-0.539732	0.0207827	72hr
Hbb	Nek2	0.141447	0.829969	0.857585	5.38926e-06	72hr
Hbb	Cdca3	0.123704	0.972094	0.801858	6.2806e-05	72hr
Hbb	AABR07050391.1	0.120514	0.911774	0.855521	6.00563e-06	72hr
Hbb	AABR07056015.1	0.127392	0.878909	0.867905	3.05455e-06	72hr
Hbb	Cdkn3	0.182616	0.956861	0.851393	7.42169e-06	72hr
Hbb	Grap	0.138058	0.87939	0.824561	2.56082e-05	72hr
Hbb	Akap13	0.111144	0.885048	-0.558308	0.0160382	72hr
Hbb	Cd6	0.113337	0.868132	0.785346	0.000112654	72hr
Hbb	Samd9l	0.126196	0.96875	0.855521	6.00563e-06	72hr
Hbb	Hoxa7	0.239334	0.850628	0.841073	1.22714e-05	72hr
Hbb	Snx5	0.132875	0.899447	-0.484004	0.0418255	72hr
Hbb	Cnn1	0.110048	0.840225	0.828689	2.14612e-05	72hr
Hbb	Wapl	0.131579	0.857496	-0.640867	0.00415955	72hr
Hbb	Pou2f2	0.108054	0.909342	0.824561	2.56082e-05	72hr
Hbb	Chst2	0.160387	0.894562	-0.607843	0.00745005	72hr
Hbb	Tln1	0.136164	0.847939	-0.399381	0.1006	72hr
Hbb	Hnrnpa1	0.231659	0.899797	-0.374613	0.125608	72hr
Hbb	Atp5g3	0.183014	0.82054	0.312693	0.206454	72hr
Hbb	Wnk1	0.14703	0.893542	-0.692466	0.00144761	72hr
Hbb	AABR07008334.1	0.109051	0.831992	-0.634675	0.00466284	72hr
Hbb	Pebp1	0.114334	0.843496	0.415893	0.0860565	72hr
Hbb	Mecom	0.247109	0.857014	0.865841	3.43451e-06	72hr
Hbb	rno-miR-142-5p	0.165271	0.854589	-0.221878	0.376225	72hr
Hbb	rno-miR-433-5p	0.134669	0.837722	0.578947	0.0118185	72hr
Hbb	rno-miR-21-3p	0.122109	0.832294	0.0732714	0.772631	72hr
Cd6	AABR07068030.1.Bard1	0.168162	0.871898	0.950464	1.55976e-09	72hr
Cd6	Fut7	0.772229	0.944083	0.981424	6.72573e-13	72hr
Gh1	AABR07072933.1	0.143441	0.862299	0.882353	1.26787e-06	72hr
Gh1	Acp5	0.203748	0.870483	0.995872	0	72hr
Samd9l	Cecr6	0.303828	0.874709	0.997936	0	72hr
Samd9l	Il1a	0.287081	0.926818	0.993808	0	72hr
Samd9l	Acp5	0.195275	0.880392	0.995872	0	72hr
Gpx4	Ccdc50	0.105562	0.824326	-0.469556	0.0492934	72hr
Gpx4	Rpl23a	0.159589	0.87709	-0.368421	0.132487	72hr
Gpx4	Chmp2a.Ube2m	0.71242	0.872315	0.902993	2.89752e-07	72hr
Gpx4	Hoxa7	0.126894	0.945344	0.26935	0.279764	72hr
Ngef	Pbk	0.105064	0.973379	0.126935	0.615727	72hr
Ngef	Shcbp1	0.106559	0.978457	0.170279	0.499341	72hr
Ngef	Rpl17	0.184908	0.832953	-0.372549	0.127873	72hr
Ngef	Iqgap3	0.105363	0.964925	0.155831	0.536931	72hr
Ngef	Kifc1	0.122907	0.959712	0.153767	0.542403	72hr
Ngef	Knstrn	0.105562	0.972977	0.0402477	0.874015	72hr
Ngef	Mybl2	0.124402	0.978908	0.0815273	0.747759	72hr
Ngef	Cdca8	0.133274	0.980229	0.0980392	0.698742	72hr
Ngef	Rpl36a	0.245116	0.936117	-0.457172	0.0564616	72hr
Ngef	Oasl2	0.239234	0.990749	0.261094	0.295333	72hr
Ngef	AABR07068030.1.Bard1	0.133672	0.972596	0.236326	0.345101	72hr
Ngef	Gnai2	0.125299	0.846373	-0.5129	0.0295066	72hr
Ngef	Gna12	0.141746	0.843946	-0.521156	0.0265657	72hr
Ngef	Ms4a6a	0.110148	0.956891	0.131063	0.604194	72hr
Ngef	Ccdc50	0.145734	0.825178	-0.566563	0.0142268	72hr
Ngef	Il1a	0.107855	0.991293	0.192982	0.442944	72hr
Ngef	Slc7a7	0.130881	0.969946	0.215686	0.390027	72hr
Ngef	Cd6	0.118521	0.964096	0.184727	0.463061	72hr
Ngef	Samd9l	0.23425	0.997486	0.215686	0.390027	72hr
Ngef	Stab1	0.112739	0.947127	0.22807	0.3627	72hr
Ngef	RGD1561145	0.111543	0.990196	0.190918	0.447931	72hr
Rpl9	Plekhb1	0.121711	0.886302	0.151703	0.547901	72hr
Rpl9	Lrrc25	0.122707	0.986631	-0.285862	0.25017	72hr
Rpl9	Sh3glb1	0.106659	0.831519	0.141383	0.575754	72hr
Rpl9	Cdk1	0.115032	0.99301	-0.114551	0.650834	72hr
Rpl9	Bak1	0.235546	0.971569	-0.296182	0.232717	72hr
Rpl9	Mybl2	0.118222	0.981397	-0.0608875	0.81033	72hr
Rpl9	Cecr6	0.120215	0.97881	-0.296182	0.232717	72hr
Rpl9	Rps8	0.138258	0.843764	0.219814	0.380795	72hr
Rpl9	Cpne4	0.158094	0.820005	-0.0712074	0.778883	72hr
Rpl9	Camkv	0.127691	0.836234	0.0670795	0.791425	72hr
Rpl9	Rpl14	0.20923	0.868455	0.234262	0.349454	72hr
Rpl9	Nrgn	0.202153	0.834114	-0.0670795	0.791425	72hr
Rpl9	Rps4x	0.112041	0.820557	0.201238	0.423288	72hr
Rpl9	Mdh1	0.330443	0.910398	0.428277	0.076201	72hr
Rpl9	Pttg1	0.113736	0.980626	-0.25903	0.299305	72hr
Rpl9	Ccdc50	0.126096	0.856879	0.0608875	0.81033	72hr
Rpl9	AABR07050391.1	0.113537	0.969112	-0.26935	0.279764	72hr
Rpl9	Rpl23a	0.149222	0.886705	0.155831	0.536931	72hr
Rpl9	Stab1	0.217205	0.962279	-0.360165	0.142062	72hr
Rpl9	Hoxa7	0.114334	0.946651	-0.155831	0.536931	72hr
Rpl9	Snx5	0.114434	0.856696	0.0980392	0.698742	72hr
Rpl9	Wapl	0.127691	0.843177	0.0216718	0.93198	72hr
Rpl9	Chst2	0.141946	0.869201	-0.126935	0.615727	72hr
Rpl9	Hnrnpa1	0.160187	0.83162	0.0381837	0.88043	72hr
Rpl9	Eef1a1	0.144039	0.826447	0.182663	0.468161	72hr
Rpl9	Wnk1	0.120514	0.831552	0.0794634	0.753956	72hr
Rpl9	Tie1	0.122907	0.952051	-0.391125	0.1085	72hr
Rpl9	AABR07008334.1	0.124402	0.849658	-0.0773994	0.760167	72hr
Rpl9	Mecom	0.110845	0.956521	-0.329205	0.182212	72hr
Rpl9	rno-miR-433-5p	0.170156	0.857971	0.345717	0.159953	72hr
Chmp2a.Ube2m	Ehd2	0.134868	0.990362	0.0340557	0.893283	72hr
Chmp2a.Ube2m	Cdk1	0.107356	0.982791	0.0815273	0.747759	72hr
Chmp2a.Ube2m	Rpl23a	0.120016	0.828013	-0.360165	0.142062	72hr
Chmp2a.Ube2m	Snx5	0.136065	0.84002	-0.467492	0.0504375	72hr
Chmp2a.Ube2m	Eef1a1	0.154007	0.837661	-0.306502	0.216064	72hr
AABR07035341.1	Fcgr1a	0.160686	0.85249	0.997936	0	72hr
AABR07035341.1	Cecr6	0.332935	0.919022	0.997936	0	72hr
AABR07035341.1	Tf	0.253688	0.829678	0.993808	0	72hr
AABR07035341.1	Slc7a7	0.426435	0.849595	0.995872	0	72hr
Hoxa7	Shcbp1	0.148026	0.832846	0.952528	1.11696e-09	72hr
Gpat3.Mrps18c	Mybl2	0.115829	0.879015	0.0340557	0.893283	72hr
Gpat3.Mrps18c	Rpl14	0.125399	0.858967	0.0113519	0.964342	72hr
Gpat3.Mrps18c	Rpl36a	0.118022	0.886477	0.120743	0.633187	72hr
Gpat3.Mrps18c	Hmgb2l1	0.143042	0.845683	-0.0877193	0.729259	72hr
Gpat3.Mrps18c	Ccdc50	0.14364	0.876564	-0.182663	0.468161	72hr
Gpat3.Mrps18c	AABR07035341.1	0.105463	0.983999	-0.0443756	0.861206	72hr
Gpat3.Mrps18c	rno-miR-212-3p	0.289175	0.87635	-0.149639	0.553423	72hr
Fut7	Tie1	0.59679	0.928363	0.960784	2.48657e-10	72hr
Fth1	Scd2	0.507775	0.8228	0.591331	0.00974749	72hr
Ifi27	Emp3	0.146431	0.980335	0.0670795	0.791425	72hr
Ifi27	Plekhb1	0.10935	0.844867	-0.106295	0.67464	72hr
Ifi27	Rpl26	0.167863	0.859443	0.314757	0.203314	72hr
Ifi27	Sox7	0.108154	0.98117	0.0381837	0.88043	72hr
Ifi27	AABR07019356.1	0.215211	0.969568	0.0856553	0.73541	72hr
Ifi27	LOC100910163	0.120016	0.986325	-0.0423117	0.867607	72hr
Ifi27	Lrrc25	0.111942	0.988177	0.0712074	0.778883	72hr
Ifi27	Cdt1	0.138258	0.952086	0.0257998	0.91906	72hr
Ifi27	LOC100359922	0.136463	0.819134	0.308566	0.212829	72hr
Ifi27	Ect2	0.153907	0.971731	0.0670795	0.791425	72hr
Ifi27	Rps3a	0.116427	0.824889	0.382869	0.116832	72hr
Ifi27	Kifc1	0.147428	0.97062	0.0959752	0.704812	72hr
Ifi27	Fmnl2	0.13736	0.834856	0.308566	0.212829	72hr
Ifi27	Rad51	0.122508	0.981429	0.0753354	0.766392	72hr
Ifi27	Tmsb10	0.203947	0.847424	0.370485	0.130166	72hr
Ifi27	Rps8	0.115431	0.85944	0.234262	0.349454	72hr
Ifi27	Kif2c	0.114533	0.989431	0.0629515	0.804017	72hr
Ifi27	Cdca8	0.133274	0.98805	0.0546956	0.829335	72hr
Ifi27	Rrm2	0.129087	0.980781	0.104231	0.680638	72hr
Ifi27	Rps7	0.112041	0.828301	0.306502	0.216064	72hr
Ifi27	Naca	0.112839	0.862701	0.209494	0.404102	72hr
Ifi27	Tspo	0.173545	0.992261	0.0464396	0.854814	72hr
Ifi27	Rpl14	0.138557	0.861733	0.250774	0.315513	72hr
Ifi27	LOC100360522	0.120116	0.827732	0.430341	0.0746428	72hr
Ifi27	Tf	0.109549	0.985064	0.0959752	0.704812	72hr
Ifi27	Hjurp	0.10636	0.977058	0.0567595	0.822989	72hr
Ifi27	Msn	0.152213	0.820719	0.351909	0.152107	72hr
Ifi27	Rpl36a	0.119916	0.897208	0.356037	0.147026	72hr
Ifi27	Rps4x	0.198565	0.920742	0.135191	0.59275	72hr
Ifi27	LOC690126	0.112739	0.975029	0.0712074	0.778883	72hr
Ifi27	AABR07068030.1.Bard1	0.116228	0.983962	0.0464396	0.854814	72hr
Ifi27	Hmgb2l1	0.127093	0.979434	0.0340557	0.893283	72hr
Ifi27	Rhbdf2	0.160785	0.988752	0.108359	0.66866	72hr
Ifi27	Asf1b	0.202652	0.983039	0.0257998	0.91906	72hr
Ifi27	AABR07050391.1	0.106758	0.979903	0.0650155	0.797715	72hr
Ifi27	AABR07056015.1	0.110048	0.958457	0.0732714	0.772631	72hr
Ifi27	Cdkn3	0.188198	0.985	0.0526316	0.83569	72hr
Ifi27	Slc25a43	0.190789	0.992471	0.0732714	0.772631	72hr
Ifi27	Grap	0.110746	0.991878	0.0959752	0.704812	72hr
Ifi27	Rpl23a	0.183014	0.909965	0.211558	0.39938	72hr
Ifi27	Cd6	0.11872	0.979872	0.145511	0.564541	72hr
Ifi27	Samd9l	0.275518	0.997511	0.0650155	0.797715	72hr
Ifi27	Snx5	0.13128	0.826488	0.337461	0.170838	72hr
Ifi27	Mfap3l	0.1564	0.834948	0.0505676	0.842056	72hr
Ifi27	Tie1	0.123904	0.984694	0.184727	0.463061	72hr
Ifi27	AABR07008334.1	0.165072	0.844239	0.192982	0.442944	72hr
Ifi27	rno-miR-21-3p	0.200259	0.843745	0.364293	0.137217	72hr
Wapl	Chst2	0.34689	0.833708	0.93808	8.93749e-09	72hr
Wapl	Wnk1	0.48744	0.862951	0.913313	1.21822e-07	72hr
Pou2f2	Cd6	0.313596	0.845109	0.981424	6.72573e-13	72hr
Chst2	Rpl36a	0.161782	0.864215	0.72549	0.000655434	72hr
Tln1	Kifc1	0.128888	0.983037	-0.0856553	0.73541	72hr
Ppfibp1	Emp3	0.135467	0.973715	-0.0196078	0.938446	72hr
Ppfibp1	Kif18b	0.132875	0.989161	-0.0154799	0.951388	72hr
Ppfibp1	Sh3glb1	0.119418	0.837025	0.246646	0.323809	72hr
Ppfibp1	Kifc1	0.133074	0.98679	0.0815273	0.747759	72hr
Ppfibp1	Isg15	0.172149	0.982948	-0.164087	0.515295	72hr
Ppfibp1	Tf	0.107356	0.971928	-0.205366	0.413635	72hr
Ppfibp1	Gnai2	0.2189	0.847402	0.636739	0.00448985	72hr
Ppfibp1	Grap	0.151814	0.988767	-0.116615	0.644932	72hr
Ppfibp1	Stab1	0.170355	0.983295	-0.118679	0.639049	72hr
Ppfibp1	Cnn1	0.119119	0.984837	-0.0877193	0.729259	72hr
Ppfibp1	Ski	0.354266	0.835124	0.739938	0.000447266	72hr
Ppfibp1	AABR07008334.1	0.113537	0.820876	0.180599	0.473289	72hr
Hnrnpa1	Scd2	0.155303	0.859836	0.0113519	0.964342	72hr
Hnrnpa1	Kif18b	0.107356	0.987937	-0.281734	0.257375	72hr
Atp5g3	Oasl2	0.121013	0.978313	0.263158	0.291392	72hr
Trak2	Pbk	0.213517	0.990001	-0.122807	0.627346	72hr
Trak2	AABR07019356.1	0.109749	0.939485	-0.409701	0.0913184	72hr
Trak2	Iqgap3	0.121411	0.986693	-0.118679	0.639049	72hr
Trak2	Ect2	0.108254	0.960858	0.0753354	0.766392	72hr
Trak2	Nusap1	0.107855	0.977221	0.0505676	0.842056	72hr
Trak2	Mybl2	0.106559	0.985156	0.0567595	0.822989	72hr
Trak2	Ube2c	0.129685	0.980597	0.0361197	0.886853	72hr
Trak2	Ckap2l	0.185905	0.991505	-0.0773994	0.760167	72hr
Trak2	Cecr6	0.307117	0.994604	-0.341589	0.165335	72hr
Trak2	AABR07070355.1.Kif23	0.138058	0.983276	0.0299278	0.90616	72hr
Trak2	AABR07072933.1	0.110447	0.948207	-0.337461	0.170838	72hr
Trak2	Il1a	0.263756	0.998763	-0.312693	0.206454	72hr
Trak2	AABR07050391.1	0.10616	0.96899	-0.331269	0.179322	72hr
Trak2	Cdkn3	0.108951	0.979664	-0.211558	0.39938	72hr
Trak2	Grap	0.119717	0.982179	-0.335397	0.173635	72hr
Trak2	Clnk	0.141547	0.997532	-0.331269	0.179322	72hr
Trak2	Stab1	0.106758	0.965513	-0.347781	0.157308	72hr
Trak2	Wapl	0.161184	0.844706	0.587203	0.0104026	72hr
Trak2	Pou2f2	0.106459	0.988594	-0.378741	0.121164	72hr
Trak2	Mfap3l	0.119518	0.824653	0.583075	0.0110924	72hr
Trak2	Rpl5	0.124801	0.899515	0.663571	0.00267798	72hr
Trak2	Wnk1	0.138557	0.858925	0.583075	0.0110924	72hr
Trak2	Acp5	0.14055	0.995519	-0.364293	0.137217	72hr
Mfap3l	Hjurp	0.106758	0.976006	-0.671827	0.0022613	72hr
Mfap3l	Slc7a7	0.141846	0.989009	-0.719298	0.000766664	72hr
Sparc	Ccl6	0.133373	0.966536	-0.692466	0.00144761	72hr
Sparc	Ms4a6a	0.158493	0.978013	-0.593395	0.00943262	72hr
Sparc	Slc25a43	0.120514	0.97974	-0.642931	0.00400201	72hr
Sparc	Cd6	0.143341	0.985106	-0.599587	0.0085367	72hr
Sparc	Samd9l	0.143242	0.993368	-0.700722	0.00119898	72hr
Sparc	Pou2f2	0.180522	0.993746	-0.630547	0.00502514	72hr
Aqp11	AABR07072933.1	0.502492	0.963775	0.896801	4.65886e-07	72hr
AABR07008334.1	Slc7a7	0.158792	0.987967	-0.682147	0.00181708	72hr
Mecom	Plk1	0.141746	0.884409	0.921569	5.61752e-08	72hr
Mecom	Fcgr1a	0.116527	0.823883	0.98968	6.21725e-15	72hr
rno-let-7c-5p	Pde2a	0.172947	0.830584	0.106295	0.67464	72hr
rno-let-7c-5p	Plk1	0.108254	0.944496	0.209494	0.404102	72hr
rno-let-7c-5p	Prkcg	0.16547	0.81962	-0.00103199	0.996757	72hr
rno-let-7c-5p	Plekhb1	0.144238	0.878185	-0.277606	0.26471	72hr
rno-let-7c-5p	Rpl26	0.154805	0.890407	-0.0216718	0.93198	72hr
rno-let-7c-5p	Gfap	0.134071	0.842757	-0.153767	0.542403	72hr
rno-let-7c-5p	Kif18b	0.105163	0.995063	0.199174	0.428158	72hr
rno-let-7c-5p	Cux1	0.165171	0.86306	-0.349845	0.154692	72hr
rno-let-7c-5p	Anxa3	0.123505	0.84279	-0.351909	0.152107	72hr
rno-let-7c-5p	Lap3	0.121411	0.867453	-0.205366	0.413635	72hr
rno-let-7c-5p	Nat8l	0.164972	0.82365	0.0154799	0.951388	72hr
rno-let-7c-5p	Pbk	0.119318	0.975923	0.190918	0.447931	72hr
rno-let-7c-5p	Esco2	0.132177	0.970291	0.221878	0.376225	72hr
rno-let-7c-5p	Rps24	0.149422	0.826337	-0.137255	0.587062	72hr
rno-let-7c-5p	Msr1	0.115132	0.965262	0.323013	0.191068	72hr
rno-let-7c-5p	Rpl17	0.129187	0.833061	-0.0505676	0.842056	72hr
rno-let-7c-5p	Cd14	0.105463	0.851516	0.376677	0.123372	72hr
rno-let-7c-5p	Necab2	0.171651	0.854412	0.128999	0.60995	72hr
rno-let-7c-5p	Cdt1	0.109948	0.913372	0.215686	0.390027	72hr
rno-let-7c-5p	LOC100359922	0.177532	0.871227	-0.201238	0.423288	72hr
rno-let-7c-5p	Mt2A	0.156001	0.858529	-0.116615	0.644932	72hr
rno-let-7c-5p	Iqgap3	0.104964	0.987389	0.153767	0.542403	72hr
rno-let-7c-5p	Rps3a	0.124502	0.8809	-0.0216718	0.93198	72hr
rno-let-7c-5p	Sh3glb1	0.144438	0.891899	-0.172343	0.494076	72hr
rno-let-7c-5p	Kifc1	0.124103	0.984114	0.178535	0.478445	72hr
rno-let-7c-5p	Bak1	0.110546	0.958341	0.141383	0.575754	72hr
rno-let-7c-5p	Fmnl2	0.131778	0.896712	-0.215686	0.390027	72hr
rno-let-7c-5p	Rad51	0.104864	0.97769	0.244582	0.328004	72hr
rno-let-7c-5p	B2m	0.115431	0.884408	-0.323013	0.191068	72hr
rno-let-7c-5p	Gins1	0.118321	0.991088	0.26935	0.279764	72hr
rno-let-7c-5p	Dnm1	0.154506	0.831386	0.0526316	0.83569	72hr
rno-let-7c-5p	Rpl35	0.125897	0.850953	-0.0608875	0.81033	72hr
rno-let-7c-5p	Tmsb10	0.15002	0.837924	-0.141383	0.575754	72hr
rno-let-7c-5p	Cecr6	0.105961	0.99273	0.141383	0.575754	72hr
rno-let-7c-5p	Ftl1.Ubxn11	0.139653	0.870724	-0.244582	0.328004	72hr
rno-let-7c-5p	Rps8	0.145435	0.902766	-0.0257998	0.91906	72hr
rno-let-7c-5p	Rps7	0.154705	0.875297	0.00928793	0.970822	72hr
rno-let-7c-5p	Naca	0.150219	0.892981	-0.0608875	0.81033	72hr
rno-let-7c-5p	Arhgef25	0.13118	0.831947	0.0650155	0.797715	72hr
rno-let-7c-5p	AABR07069282.1	0.107656	0.983581	0.174407	0.488839	72hr
rno-let-7c-5p	Cpne4	0.166168	0.831399	-0.0216718	0.93198	72hr
rno-let-7c-5p	Camkv	0.130084	0.858801	0.0423117	0.867607	72hr
rno-let-7c-5p	Rpl14	0.153409	0.898559	-0.0196078	0.938446	72hr
rno-let-7c-5p	Tf	0.133274	0.982589	0.135191	0.59275	72hr
rno-let-7c-5p	Rab31	0.174741	0.926114	-0.176471	0.483628	72hr
rno-let-7c-5p	Sat1	0.14703	0.924422	-0.0794634	0.753956	72hr
rno-let-7c-5p	Msn	0.144438	0.824819	-0.143447	0.570135	72hr
rno-let-7c-5p	Rpl36a	0.117225	0.887506	-0.0216718	0.93198	72hr
rno-let-7c-5p	Rps4x	0.133074	0.914872	-0.0753354	0.766392	72hr
rno-let-7c-5p	Oasl2	0.10925	0.984537	0.155831	0.536931	72hr
rno-let-7c-5p	Itga2b	0.108852	0.980587	0.232198	0.353838	72hr
rno-let-7c-5p	Dlgap5	0.107755	0.991042	0.226006	0.367178	72hr
rno-let-7c-5p	Apbb1	0.16567	0.835317	0.252838	0.311413	72hr
rno-let-7c-5p	Mdh1	0.17185	0.874522	0.331269	0.179322	72hr
rno-let-7c-5p	Ctsb	0.135467	0.860324	-0.298246	0.229322	72hr
rno-let-7c-5p	Rps23	0.130582	0.873619	0.0546956	0.829335	72hr
rno-let-7c-5p	Fabp7	0.142843	0.869753	-0.215686	0.390027	72hr
rno-let-7c-5p	Pttg1	0.114533	0.98946	0.153767	0.542403	72hr
rno-let-7c-5p	Gnai2	0.202751	0.909743	-0.444788	0.0643852	72hr
rno-let-7c-5p	Rhbdf2	0.111344	0.984459	0.124871	0.621526	72hr
rno-let-7c-5p	Gna12	0.158892	0.861382	-0.312693	0.206454	72hr
rno-let-7c-5p	Nek2	0.136463	0.965428	0.164087	0.515295	72hr
rno-let-7c-5p	Asf1b	0.108752	0.953272	0.215686	0.390027	72hr
rno-let-7c-5p	Fam110c	0.137261	0.994928	0.172343	0.494076	72hr
rno-let-7c-5p	Ccdc50	0.117923	0.889624	-0.176471	0.483628	72hr
rno-let-7c-5p	Il1a	0.111742	0.992794	0.118679	0.639049	72hr
rno-let-7c-5p	AABR07050391.1	0.111144	0.956129	0.166151	0.50995	72hr
rno-let-7c-5p	AABR07056015.1	0.107157	0.962346	0.219814	0.380795	72hr
rno-let-7c-5p	Grap	0.123206	0.983513	0.102167	0.686655	72hr
rno-let-7c-5p	Clnk	0.122608	0.995412	0.166151	0.50995	72hr
rno-let-7c-5p	Rpl23a	0.140849	0.909929	-0.0939112	0.710899	72hr
rno-let-7c-5p	Akap13	0.140949	0.886786	-0.413829	0.0877853	72hr
rno-let-7c-5p	Samd9l	0.108652	0.99809	0.166151	0.50995	72hr
rno-let-7c-5p	AABR07030019.1.Ssh2	0.107556	0.898262	-0.591331	0.00974749	72hr
rno-let-7c-5p	AABR07035341.1	0.111643	0.990882	0.166151	0.50995	72hr
rno-let-7c-5p	Stab1	0.113736	0.974151	0.0650155	0.797715	72hr
rno-let-7c-5p	Hoxa7	0.123704	0.971239	0.213622	0.394688	72hr
rno-let-7c-5p	Fut7	0.108752	0.990283	0.0773994	0.760167	72hr
rno-let-7c-5p	Fth1	0.128888	0.877608	-0.378741	0.121164	72hr
rno-let-7c-5p	Snx5	0.152811	0.932249	-0.246646	0.323809	72hr
rno-let-7c-5p	Cnn1	0.104864	0.992716	0.137255	0.587062	72hr
rno-let-7c-5p	Wapl	0.158293	0.9054	-0.31063	0.209625	72hr
rno-let-7c-5p	Chst2	0.204047	0.918026	-0.496388	0.0361403	72hr
rno-let-7c-5p	Eef1a1	0.139952	0.891945	-0.149639	0.553423	72hr
rno-let-7c-5p	Mfap3l	0.111045	0.819067	-0.24871	0.319645	72hr
rno-let-7c-5p	Rpl5	0.111742	0.94006	-0.166151	0.50995	72hr
rno-let-7c-5p	Wnk1	0.125399	0.897036	-0.370485	0.130166	72hr
rno-let-7c-5p	Acp5	0.105762	0.996701	0.155831	0.536931	72hr
rno-let-7c-5p	Sparc	0.119119	0.821283	-0.397317	0.102535	72hr
rno-let-7c-5p	AABR07008334.1	0.113238	0.867071	-0.349845	0.154692	72hr
rno-let-7c-5p	Pebp1	0.13756	0.859621	0.360165	0.142062	72hr
rno-let-7c-5p	Mecom	0.107556	0.979577	0.104231	0.680638	72hr
rno-let-7c-5p	rno-miR-142-5p	0.192285	0.851497	-0.287926	0.246615	72hr
rno-let-7c-5p	rno-miR-433-5p	0.211523	0.885759	0.550052	0.0180276	72hr
rno-let-7c-5p	rno-miR-92a-1-5p	0.152313	0.819805	-0.0134159	0.957864	72hr
rno-let-7b-5p	Napa	0.171352	0.831609	0.401445	0.0986919	72hr
rno-let-7b-5p	Pde2a	0.162978	0.827782	0.0712074	0.778883	72hr
rno-let-7b-5p	Plk1	0.135965	0.950132	-0.570691	0.0133843	72hr
rno-let-7b-5p	Prkcg	0.206938	0.878764	-0.0546956	0.829335	72hr
rno-let-7b-5p	Plekhb1	0.264155	0.928127	0.624355	0.00561127	72hr
rno-let-7b-5p	Rpl26	0.167165	0.898463	0.209494	0.404102	72hr
rno-let-7b-5p	Fam64a	0.116228	0.964002	-0.529412	0.0238582	72hr
rno-let-7b-5p	Gfap	0.135367	0.872802	0.174407	0.488839	72hr
rno-let-7b-5p	Kif18b	0.44687	0.996034	-0.601651	0.00825378	72hr
rno-let-7b-5p	Serpine1	0.106659	0.945036	-0.467492	0.0504375	72hr
rno-let-7b-5p	Cux1	0.191886	0.892847	0.0980392	0.698742	72hr
rno-let-7b-5p	Rplp0	0.200658	0.860802	-0.168215	0.504633	72hr
rno-let-7b-5p	Anxa3	0.133672	0.830274	0.145511	0.564541	72hr
rno-let-7b-5p	Lap3	0.127691	0.870925	0.0773994	0.760167	72hr
rno-let-7b-5p	Nat8l	0.263357	0.880949	0.397317	0.102535	72hr
rno-let-7b-5p	Rps24	0.222787	0.890959	-0.102167	0.686655	72hr
rno-let-7b-5p	AABR07027753.4	0.107456	0.98104	-0.597523	0.00882737	72hr
rno-let-7b-5p	Rpl17	0.130383	0.870411	0.0134159	0.957864	72hr
rno-let-7b-5p	Necab2	0.138955	0.831987	-0.0423117	0.867607	72hr
rno-let-7b-5p	LOC100359922	0.198565	0.905664	-0.188854	0.452946	72hr
rno-let-7b-5p	Mt2A	0.128589	0.856991	0.170279	0.499341	72hr
rno-let-7b-5p	Cotl1	0.247608	0.823379	-0.420021	0.0826736	72hr
rno-let-7b-5p	Iqgap3	0.202452	0.989807	-0.550052	0.0180276	72hr
rno-let-7b-5p	Cnn3	0.171451	0.874928	0.213622	0.394688	72hr
rno-let-7b-5p	Rps3a	0.121312	0.917558	0.126935	0.615727	72hr
rno-let-7b-5p	Sh3glb1	0.166069	0.883732	0.378741	0.121164	72hr
rno-let-7b-5p	Bak1	0.114533	0.960104	-0.436533	0.070109	72hr
rno-let-7b-5p	Fmnl2	0.144737	0.908454	0.0381837	0.88043	72hr
rno-let-7b-5p	B2m	0.13118	0.874487	0.254902	0.307345	72hr
rno-let-7b-5p	Gins1	0.114833	0.986638	-0.479876	0.0438646	72hr
rno-let-7b-5p	Mybl2	0.10945	0.981265	-0.53354	0.022588	72hr
rno-let-7b-5p	Dnm1	0.161882	0.828544	-0.0691434	0.785148	72hr
rno-let-7b-5p	Rpl35	0.149322	0.869771	0.137255	0.587062	72hr
rno-let-7b-5p	Tmsb10	0.141348	0.880522	-0.131063	0.604194	72hr
rno-let-7b-5p	Ftl1.Ubxn11	0.141846	0.869961	-0.0381837	0.88043	72hr
rno-let-7b-5p	Rps8	0.312699	0.967004	0.0794634	0.753956	72hr
rno-let-7b-5p	Cdca8	0.136264	0.976877	-0.601651	0.00825378	72hr
rno-let-7b-5p	Clic4	0.153409	0.87444	0.0712074	0.778883	72hr
rno-let-7b-5p	Rrm2	0.111144	0.968891	-0.562436	0.015111	72hr
rno-let-7b-5p	Rps7	0.14065	0.909769	0.0877193	0.729259	72hr
rno-let-7b-5p	Naca	0.108353	0.920135	0.0546956	0.829335	72hr
rno-let-7b-5p	Arhgef25	0.133373	0.846459	0.304438	0.219331	72hr
rno-let-7b-5p	AABR07069282.1	0.10636	0.98265	-0.535604	0.0219731	72hr
rno-let-7b-5p	Cpne4	0.162181	0.823247	0.448916	0.0616574	72hr
rno-let-7b-5p	Camkv	0.138756	0.874234	0.124871	0.621526	72hr
rno-let-7b-5p	Rpl14	0.158892	0.91247	0.0340557	0.893283	72hr
rno-let-7b-5p	LOC100360522	0.123505	0.879658	-0.353973	0.149551	72hr
rno-let-7b-5p	AABR07070355.1.Kif23	0.115331	0.980345	-0.54386	0.0196436	72hr
rno-let-7b-5p	Rab31	0.245415	0.939424	0.304438	0.219331	72hr
rno-let-7b-5p	Sat1	0.147129	0.925418	0.211558	0.39938	72hr
rno-let-7b-5p	Msn	0.142045	0.855791	-0.168215	0.504633	72hr
rno-let-7b-5p	Rpl36a	0.108353	0.918305	-0.0154799	0.951388	72hr
rno-let-7b-5p	Rps4x	0.166069	0.942846	0.209494	0.404102	72hr
rno-let-7b-5p	LOC690126	0.124203	0.976483	-0.552116	0.0175129	72hr
rno-let-7b-5p	Apbb1	0.195973	0.852511	-0.172343	0.494076	72hr
rno-let-7b-5p	Ctsb	0.127791	0.896507	0.112487	0.656757	72hr
rno-let-7b-5p	Fabp7	0.146431	0.876497	0.141383	0.575754	72hr
rno-let-7b-5p	Gnai2	0.131679	0.909809	-0.0918473	0.717003	72hr
rno-let-7b-5p	Gna12	0.117325	0.865544	0.0381837	0.88043	72hr
rno-let-7b-5p	Ccdc50	0.109051	0.860791	0.351909	0.152107	72hr
rno-let-7b-5p	Cdkn3	0.132875	0.988123	-0.488132	0.0398595	72hr
rno-let-7b-5p	Rpl23a	0.108752	0.906994	0.0505676	0.842056	72hr
rno-let-7b-5p	Akap13	0.107157	0.866829	0.0753354	0.766392	72hr
rno-let-7b-5p	Stab1	0.124402	0.976997	-0.5129	0.0295066	72hr
rno-let-7b-5p	Fut7	0.162679	0.985529	-0.407637	0.0931231	72hr
rno-let-7b-5p	Fth1	0.201854	0.865018	0.304438	0.219331	72hr
rno-let-7b-5p	Snx5	0.133274	0.925888	0.182663	0.468161	72hr
rno-let-7b-5p	Cnn1	0.118022	0.987164	-0.519092	0.0272785	72hr
rno-let-7b-5p	Wapl	0.142843	0.849381	0.356037	0.147026	72hr
rno-let-7b-5p	Chst2	0.140152	0.892115	0.199174	0.428158	72hr
rno-let-7b-5p	Tln1	0.192185	0.888376	-0.174407	0.488839	72hr
rno-let-7b-5p	Hnrnpa1	0.369817	0.928731	-0.252838	0.311413	72hr
rno-let-7b-5p	Eef1a1	0.12809	0.863749	0.475748	0.0459786	72hr
rno-let-7b-5p	Rpl5	0.156898	0.965534	0.287926	0.246615	72hr
rno-let-7b-5p	Wnk1	0.119916	0.868343	0.281734	0.257375	72hr
rno-let-7b-5p	Sparc	0.130682	0.86282	0.174407	0.488839	72hr
rno-let-7b-5p	Tie1	0.106559	0.983626	-0.473684	0.0470641	72hr
rno-let-7b-5p	AABR07008334.1	0.123106	0.853196	0.424149	0.0793889	72hr
rno-let-7b-5p	Pebp1	0.121611	0.875821	-0.164087	0.515295	72hr
rno-let-7b-5p	Mecom	0.163577	0.981306	-0.459236	0.0552157	72hr
rno-let-7b-5p	rno-miR-27a-3p	0.220594	0.883288	0.00928793	0.970822	72hr
rno-let-7b-5p	rno-miR-433-5p	0.424741	0.832588	-0.415893	0.0860565	72hr
rno-let-7b-5p	rno-miR-328b-3p	0.417564	0.88341	0.00103199	0.996757	72hr
rno-miR-132-3p	Esco2	0.141946	0.972867	0.535604	0.0219731	72hr
rno-miR-132-3p	AABR07027753.4	0.128987	0.983334	0.649123	0.00355837	72hr
rno-miR-132-3p	Iqgap3	0.121112	0.979366	0.552116	0.0175129	72hr
rno-miR-132-3p	Tspo	0.105762	0.97042	0.566563	0.0142268	72hr
rno-miR-132-3p	Tf	0.144637	0.982675	0.382869	0.116832	72hr
rno-miR-132-3p	Rpl5	0.183612	0.951401	-0.0629515	0.804017	72hr
rno-miR-132-3p	rno-miR-212-3p	0.992325	0.958215	0.911249	1.46078e-07	72hr
rno-miR-130a-3p	Emp3	0.201455	0.98457	-0.186791	0.457989	72hr
rno-miR-130a-3p	Gfap	0.107656	0.829815	0.275542	0.268425	72hr
rno-miR-130a-3p	AABR07019356.1	0.12191	0.944268	-0.337461	0.170838	72hr
rno-miR-130a-3p	Sh3glb1	0.115431	0.834506	0.391125	0.1085	72hr
rno-miR-130a-3p	Fmnl2	0.11573	0.850932	0.351909	0.152107	72hr
rno-miR-130a-3p	Gins1	0.117325	0.988045	-0.261094	0.295333	72hr
rno-miR-130a-3p	Rps8	0.12201	0.840466	0.131063	0.604194	72hr
rno-miR-130a-3p	Naca	0.121411	0.841152	0.172343	0.494076	72hr
rno-miR-130a-3p	Rpl14	0.120514	0.838809	0.120743	0.633187	72hr
rno-miR-130a-3p	Rab31	0.117823	0.821681	0.349845	0.154692	72hr
rno-miR-130a-3p	Sat1	0.116826	0.862196	0.205366	0.413635	72hr
rno-miR-130a-3p	Rpl36a	0.109549	0.831789	0.0588235	0.816654	72hr
rno-miR-130a-3p	Rps4x	0.111045	0.887726	0.25903	0.299305	72hr
rno-miR-130a-3p	LOC690126	0.114533	0.985399	-0.316821	0.200205	72hr
rno-miR-130a-3p	Htr5b	0.163477	0.946667	-0.308566	0.212829	72hr
rno-miR-130a-3p	Fabp7	0.14374	0.838106	0.265222	0.287484	72hr
rno-miR-130a-3p	Gnai2	0.130582	0.872042	0.47162	0.048169	72hr
rno-miR-130a-3p	Ccdc50	0.108254	0.863981	0.378741	0.121164	72hr
rno-miR-130a-3p	Rpl23a	0.110746	0.868797	0.182663	0.468161	72hr
rno-miR-130a-3p	Akap13	0.123206	0.832242	0.498452	0.0352536	72hr
rno-miR-130a-3p	Wapl	0.113038	0.828974	0.413829	0.0877853	72hr
rno-miR-130a-3p	Chst2	0.132675	0.827254	0.514964	0.0287488	72hr
rno-miR-130a-3p	Wnk1	0.129785	0.856192	0.475748	0.0459786	72hr
rno-miR-130a-3p	Aqp11	0.10626	0.955777	-0.302374	0.222629	72hr
rno-miR-130a-3p	Mecom	0.155004	0.981273	-0.201238	0.423288	72hr
rno-miR-130a-3p	rno-miR-27a-3p	0.469597	0.904404	0.618163	0.00625176	72hr
rno-miR-212-3p	Bak1	0.116726	0.964226	0.242518	0.332231	72hr
rno-miR-212-3p	Cecr6	0.117026	0.987612	0.242518	0.332231	72hr
rno-miR-27a-3p	rno-miR-361-3p	0.941587	0.917406	-0.917441	8.3558e-08	72hr
rno-miR-3068-3p	Plekhb1	0.162978	0.833795	-0.391125	0.1085	72hr
rno-miR-3068-3p	Cux1	0.118022	0.824502	-0.422085	0.081019	72hr
rno-miR-3068-3p	Lap3	0.136164	0.836208	-0.405573	0.0949534	72hr
rno-miR-3068-3p	Plk4	0.109749	0.978846	0.364293	0.137217	72hr
rno-miR-3068-3p	Rps8	0.125399	0.85183	-0.0815273	0.747759	72hr
rno-miR-3068-3p	Cdca8	0.117624	0.97771	0.362229	0.139625	72hr
rno-miR-3068-3p	Cenpa	0.104964	0.973019	0.296182	0.232717	72hr
rno-miR-3068-3p	Naca	0.195474	0.889177	-0.164087	0.515295	72hr
rno-miR-3068-3p	Arhgef25	0.150817	0.820206	0.139319	0.581396	72hr
rno-miR-3068-3p	Sat1	0.114234	0.834453	-0.267286	0.283608	72hr
rno-miR-3068-3p	Rps4x	0.121212	0.850821	-0.209494	0.404102	72hr
rno-miR-3068-3p	Asf1b	0.109649	0.959862	0.304438	0.219331	72hr
rno-miR-3068-3p	Ccdc50	0.185008	0.883243	-0.409701	0.0913184	72hr
rno-miR-3068-3p	AABR07030019.1.Ssh2	0.179426	0.920377	-0.614035	0.00671076	72hr
rno-miR-3068-3p	Aqp11	0.134569	0.957235	0.261094	0.295333	72hr
rno-miR-140-3p	Kif18b	0.257077	0.99624	0.128999	0.60995	72hr
rno-miR-140-3p	Sox7	0.124302	0.983388	0.0526316	0.83569	72hr
rno-miR-140-3p	Stab1	0.114135	0.944551	0.141383	0.575754	72hr
rno-miR-140-3p	Fut7	0.105562	0.980673	0.139319	0.581396	72hr
rno-miR-140-3p	Acp5	0.145734	0.99514	0.0835913	0.741577	72hr
rno-miR-672-5p	Plekhb1	0.127293	0.826194	-0.155831	0.536931	72hr
rno-miR-672-5p	Rad51	0.155602	0.978276	0.0815273	0.747759	72hr
rno-miR-672-5p	Gins1	0.126495	0.984327	0.126935	0.615727	72hr
rno-miR-672-5p	Ccdc50	0.120714	0.836481	-0.411765	0.0895391	72hr
rno-miR-672-5p	Rpl23a	0.12809	0.82627	-0.349845	0.154692	72hr
rno-miR-672-5p	Samd9l	0.128987	0.994765	0.122807	0.627346	72hr
rno-miR-672-5p	Rpl5	0.111942	0.880026	-0.422085	0.081019	72hr
rno-miR-142-3p	Acp5	0.149123	0.994802	-0.25903	0.299305	72hr
rno-miR-361-3p	Kntc1	0.190291	0.973003	0.382869	0.116832	72hr
rno-miR-361-3p	Cdt1	0.166966	0.946798	0.368421	0.132487	72hr
rno-miR-361-3p	Fcgr1a	0.157496	0.98603	0.395253	0.104497	72hr
rno-miR-361-3p	Knstrn	0.10636	0.927741	0.283798	0.253756	72hr
rno-miR-361-3p	Hjurp	0.129386	0.963159	0.318885	0.197128	72hr
rno-miR-361-3p	Nek2	0.117823	0.951596	0.343653	0.162629	72hr
rno-miR-361-3p	Asf1b	0.10925	0.958353	0.368421	0.132487	72hr
rno-miR-361-3p	Cdkn3	0.162281	0.976189	0.341589	0.165335	72hr
rno-miR-361-3p	Acp5	0.121312	0.983624	0.351909	0.152107	72hr
rno-miR-496-3p	Plekhb1	0.125199	0.867932	-0.122807	0.627346	72hr
rno-miR-496-3p	Kif18b	0.106459	0.982502	0.219814	0.380795	72hr
rno-miR-496-3p	AABR07019356.1	0.108553	0.939004	0.349845	0.154692	72hr
rno-miR-496-3p	Bak1	0.117424	0.954076	0.263158	0.291392	72hr
rno-miR-496-3p	AABR07056015.1	0.125797	0.967461	0.345717	0.159953	72hr
rno-miR-496-3p	Rpl23a	0.152911	0.86153	-0.564499	0.0146636	72hr
rno-miR-496-3p	Samd9l	0.113636	0.997764	0.275542	0.268425	72hr
rno-miR-496-3p	AABR07035341.1	0.118521	0.991087	0.275542	0.268425	72hr
rno-miR-496-3p	Hoxa7	0.267344	0.961498	0.364293	0.137217	72hr
rno-miR-665	Fbxo5	0.10616	0.950384	0.0939112	0.710899	72hr
rno-miR-665	Prkcg	0.158393	0.825495	-0.407637	0.0931231	72hr
rno-miR-665	Emp3	0.141946	0.980841	0.162023	0.520665	72hr
rno-miR-665	Plekhb1	0.127293	0.89722	-0.261094	0.295333	72hr
rno-miR-665	Rpl26	0.130084	0.861363	0.256966	0.303309	72hr
rno-miR-665	Fam64a	0.107356	0.955475	0.110423	0.662698	72hr
rno-miR-665	Gfap	0.136563	0.868963	0.347781	0.157308	72hr
rno-miR-665	Serpine1	0.110447	0.938033	0.145511	0.564541	72hr
rno-miR-665	Cux1	0.16866	0.889087	0.358101	0.144529	72hr
rno-miR-665	Anxa3	0.166168	0.871429	0.221878	0.376225	72hr
rno-miR-665	Lap3	0.136364	0.887207	0.285862	0.25017	72hr
rno-miR-665	Nat8l	0.208433	0.830698	-0.442724	0.0657824	72hr
rno-miR-665	Pbk	0.14992	0.983243	0.126935	0.615727	72hr
rno-miR-665	AABR07019356.1	0.166766	0.970496	-0.139319	0.581396	72hr
rno-miR-665	Shcbp1	0.107855	0.982174	0.0670795	0.791425	72hr
rno-miR-665	Rpl17	0.13736	0.883297	0.265222	0.287484	72hr
rno-miR-665	Cd14	0.125399	0.916169	0.159959	0.526061	72hr
rno-miR-665	Cdt1	0.123106	0.945259	0.0505676	0.842056	72hr
rno-miR-665	LOC100359922	0.137161	0.848228	0.49226	0.037965	72hr
rno-miR-665	Mt2A	0.131679	0.834373	0.446852	0.0630103	72hr
rno-miR-665	Iqgap3	0.111443	0.988565	0.139319	0.581396	72hr
rno-miR-665	Rps3a	0.123206	0.876992	0.199174	0.428158	72hr
rno-miR-665	Sh3glb1	0.133971	0.866225	0.312693	0.206454	72hr
rno-miR-665	Cdk1	0.107855	0.987166	0.0794634	0.753956	72hr
rno-miR-665	Fmnl2	0.160785	0.88328	0.488132	0.0398595	72hr
rno-miR-665	B2m	0.151116	0.878403	0.180599	0.473289	72hr
rno-miR-665	Gins1	0.105363	0.996485	0.120743	0.633187	72hr
rno-miR-665	Ube2c	0.137759	0.958884	0.20743	0.408854	72hr
rno-miR-665	Rpl35	0.143242	0.866269	0.312693	0.206454	72hr
rno-miR-665	Ckap2l	0.10925	0.985382	0.157895	0.531483	72hr
rno-miR-665	Dync1i1	0.164374	0.825727	-0.430341	0.0746428	72hr
rno-miR-665	Vamp1	0.202751	0.85449	-0.0918473	0.717003	72hr
rno-miR-665	Tmsb10	0.191687	0.846424	0.360165	0.142062	72hr
rno-miR-665	Cecr6	0.108453	0.987352	-0.0526316	0.83569	72hr
rno-miR-665	Ftl1.Ubxn11	0.126196	0.881436	0.327141	0.185133	72hr
rno-miR-665	Rps8	0.151216	0.891358	0.308566	0.212829	72hr
rno-miR-665	Cdca8	0.114334	0.978336	0.182663	0.468161	72hr
rno-miR-665	Hpca	0.192085	0.854343	-0.192982	0.442944	72hr
rno-miR-665	Cenpa	0.104864	0.967363	0.0526316	0.83569	72hr
rno-miR-665	Rps7	0.161683	0.874089	0.281734	0.257375	72hr
rno-miR-665	Naca	0.161483	0.888965	0.393189	0.106485	72hr
rno-miR-665	Arhgef25	0.244916	0.886468	-0.525284	0.0251836	72hr
rno-miR-665	AABR07069282.1	0.147329	0.986709	0.114551	0.650834	72hr
rno-miR-665	Cpne4	0.149322	0.823517	-0.267286	0.283608	72hr
rno-miR-665	Camkv	0.167265	0.847809	-0.486068	0.0408335	72hr
rno-miR-665	Rpl14	0.176635	0.904321	0.314757	0.203314	72hr
rno-miR-665	LOC100360522	0.13427	0.845047	0.405573	0.0949534	72hr
rno-miR-665	AABR07070355.1.Kif23	0.105163	0.978431	0.188854	0.452946	72hr
rno-miR-665	Rab31	0.138955	0.90109	0.304438	0.219331	72hr
rno-miR-665	Sat1	0.128489	0.876	0.314757	0.203314	72hr
rno-miR-665	Rpl36a	0.1249	0.893781	0.28999	0.243092	72hr
rno-miR-665	Rps4x	0.150518	0.922796	0.389061	0.110542	72hr
rno-miR-665	LOC690126	0.106061	0.986527	0.180599	0.473289	72hr
rno-miR-665	Htr5b	0.123405	0.929375	-0.131063	0.604194	72hr
rno-miR-665	AABR07068030.1.Bard1	0.106758	0.979677	0.00309598	0.990272	72hr
rno-miR-665	Apbb1	0.185407	0.859065	-0.362229	0.139625	72hr
rno-miR-665	Mdh1	0.16886	0.87043	-0.341589	0.165335	72hr
rno-miR-665	Ctsb	0.124502	0.878033	0.219814	0.380795	72hr
rno-miR-665	Rps23	0.145036	0.891677	0.25903	0.299305	72hr
rno-miR-665	Fabp7	0.139155	0.858717	0.358101	0.144529	72hr
rno-miR-665	Phf24	0.182416	0.831241	-0.405573	0.0949534	72hr
rno-miR-665	Pttg1	0.13118	0.98913	0.110423	0.662698	72hr
rno-miR-665	Gnai2	0.157396	0.910332	0.422085	0.081019	72hr
rno-miR-665	Rhbdf2	0.105163	0.988796	-0.0319917	0.899719	72hr
rno-miR-665	Gna12	0.236045	0.934058	0.252838	0.311413	72hr
rno-miR-665	Nek2	0.117026	0.972355	0.0443756	0.861206	72hr
rno-miR-665	Asf1b	0.123405	0.973188	0.0505676	0.842056	72hr
rno-miR-665	Fam110c	0.128688	0.9875	-0.00928793	0.970822	72hr
rno-miR-665	Troap	0.111643	0.992961	-0.00928793	0.970822	72hr
rno-miR-665	Ccdc50	0.129087	0.887471	0.30031	0.22596	72hr
rno-miR-665	Il1a	0.153409	0.997961	-0.0257998	0.91906	72hr
rno-miR-665	Cdca3	0.110646	0.98719	0.170279	0.499341	72hr
rno-miR-665	AABR07050391.1	0.142544	0.982802	-0.0505676	0.842056	72hr
rno-miR-665	AABR07056015.1	0.135267	0.969326	-0.104231	0.680638	72hr
rno-miR-665	Cdkn3	0.13736	0.98481	0.0423117	0.867607	72hr
rno-miR-665	Grap	0.119518	0.987844	-0.0216718	0.93198	72hr
rno-miR-665	Clnk	0.175837	0.997607	-0.0505676	0.842056	72hr
rno-miR-665	Rpl23a	0.189992	0.939971	0.327141	0.185133	72hr
rno-miR-665	Akap13	0.124502	0.914612	0.370485	0.130166	72hr
rno-miR-665	AABR07035341.1	0.169258	0.991201	-0.0505676	0.842056	72hr
rno-miR-665	Hoxa7	0.149322	0.972336	-0.0423117	0.867607	72hr
rno-miR-665	Fut7	0.115431	0.993304	-0.0753354	0.766392	72hr
rno-miR-665	Fth1	0.140849	0.884885	0.25903	0.299305	72hr
rno-miR-665	Snx5	0.13118	0.910037	0.292054	0.239602	72hr
rno-miR-665	Wapl	0.138357	0.890754	0.201238	0.423288	72hr
rno-miR-665	Chst2	0.148226	0.912935	0.358101	0.144529	72hr
rno-miR-665	Tln1	0.152113	0.881173	0.308566	0.212829	72hr
rno-miR-665	Eef1a1	0.135267	0.89357	0.147575	0.55897	72hr
rno-miR-665	Mfap3l	0.123206	0.869815	0.184727	0.463061	72hr
rno-miR-665	Rpl5	0.120714	0.962142	0.275542	0.268425	72hr
rno-miR-665	Wnk1	0.141348	0.930357	0.31063	0.209625	72hr
rno-miR-665	Acp5	0.131978	0.994586	-0.0835913	0.741577	72hr
rno-miR-665	Sparc	0.135367	0.822961	0.195046	0.437986	72hr
rno-miR-665	Aqp11	0.128688	0.946607	-0.118679	0.639049	72hr
rno-miR-665	AABR07008334.1	0.121411	0.880314	0.168215	0.504633	72hr
rno-miR-665	Pebp1	0.146431	0.878222	-0.393189	0.106485	72hr
rno-miR-665	rno-miR-92a-3p	0.154007	0.820237	0.316821	0.200205	72hr
rno-miR-665	rno-miR-21-5p	0.215809	0.852342	0.151703	0.547901	72hr
rno-miR-665	rno-miR-27a-3p	0.158792	0.850318	0.308566	0.212829	72hr
rno-miR-665	rno-miR-142-5p	0.147428	0.852914	0.246646	0.323809	72hr
rno-miR-665	rno-miR-142-3p	0.145335	0.837664	0.176471	0.483628	72hr
rno-miR-665	rno-miR-433-5p	0.136264	0.864232	-0.226006	0.367178	72hr
rno-miR-665	rno-miR-328b-3p	0.950259	0.85838	0.859649	4.828e-06	72hr
rno-miR-328b-3p	Emp3	0.160486	0.976063	-0.126935	0.615727	72hr
rno-miR-328b-3p	Anxa3	0.144637	0.845486	0.312693	0.206454	72hr
rno-miR-328b-3p	Pbk	0.107057	0.961844	-0.176471	0.483628	72hr
rno-miR-328b-3p	Sox7	0.13138	0.976045	-0.108359	0.66866	72hr
rno-miR-328b-3p	AABR07019356.1	0.324362	0.956313	-0.405573	0.0949534	72hr
rno-miR-328b-3p	Fmnl2	0.128589	0.822589	0.498452	0.0352536	72hr
rno-miR-328b-3p	Gins1	0.111742	0.981524	-0.166151	0.50995	72hr
rno-miR-328b-3p	Cecr6	0.178529	0.988385	-0.323013	0.191068	72hr
rno-miR-328b-3p	Cenpa	0.116726	0.949371	-0.244582	0.328004	72hr
rno-miR-328b-3p	Naca	0.180622	0.870202	0.397317	0.102535	72hr
rno-miR-328b-3p	Arhgef25	0.323963	0.920216	-0.434469	0.071597	72hr
rno-miR-328b-3p	AABR07070355.1.Kif23	0.105463	0.966669	-0.122807	0.627346	72hr
rno-miR-328b-3p	Rpl36a	0.10935	0.8518	0.267286	0.283608	72hr
rno-miR-328b-3p	Rps4x	0.121411	0.858216	0.436533	0.070109	72hr
rno-miR-328b-3p	Oasl2	0.117823	0.966423	-0.27967	0.261026	72hr
rno-miR-328b-3p	LOC690126	0.107257	0.980073	-0.141383	0.575754	72hr
rno-miR-328b-3p	Htr5b	0.117624	0.865936	-0.395253	0.104497	72hr
rno-miR-328b-3p	Gnai2	0.110347	0.82304	0.469556	0.0492934	72hr
rno-miR-328b-3p	Gna12	0.13128	0.858132	0.335397	0.173635	72hr
rno-miR-328b-3p	Asf1b	0.107955	0.920424	-0.23839	0.34078	72hr
rno-miR-328b-3p	Cdkn3	0.112739	0.962833	-0.252838	0.311413	72hr
rno-miR-328b-3p	Rpl23a	0.133373	0.869708	0.314757	0.203314	72hr
rno-miR-328b-3p	Gh1	0.121711	0.952232	-0.329205	0.182212	72hr
rno-miR-328b-3p	Fut7	0.135467	0.974791	-0.316821	0.200205	72hr
rno-miR-328b-3p	Aqp11	0.138357	0.937993	-0.364293	0.137217	72hr
rno-miR-223-3p	Plk1	0.13756	0.962843	0.141383	0.575754	72hr
rno-miR-223-3p	Emp3	0.120315	0.978637	0.120743	0.633187	72hr
rno-miR-223-3p	Plekhb1	0.113836	0.859819	-0.236326	0.345101	72hr
rno-miR-223-3p	Fam64a	0.195474	0.981624	0.0773994	0.760167	72hr
rno-miR-223-3p	Ccnf	0.152213	0.997392	-0.0835913	0.741577	72hr
rno-miR-223-3p	Nuf2	0.120813	0.983233	0.0319917	0.899719	72hr
rno-miR-223-3p	Cd14	0.141846	0.945489	0.139319	0.581396	72hr
rno-miR-223-3p	Cdt1	0.104964	0.937863	0.00722394	0.977304	72hr
rno-miR-223-3p	Kifc1	0.10636	0.98288	0.223942	0.371686	72hr
rno-miR-223-3p	Cdk1	0.116427	0.995521	0.0237358	0.925518	72hr
rno-miR-223-3p	AABR07045454.1	0.221093	0.998674	-0.0918473	0.717003	72hr
rno-miR-223-3p	Nusap1	0.105064	0.975827	0.162023	0.520665	72hr
rno-miR-223-3p	Sdc1	0.123106	0.988861	0.126935	0.615727	72hr
rno-miR-223-3p	Rrm2	0.112141	0.973182	0.203302	0.418447	72hr
rno-miR-223-3p	Tuba1c	0.14703	0.969593	0.298246	0.229322	72hr
rno-miR-223-3p	AABR07069282.1	0.145435	0.987915	0.0650155	0.797715	72hr
rno-miR-223-3p	AABR07070355.1.Kif23	0.115231	0.98289	0.176471	0.483628	72hr
rno-miR-223-3p	Tf	0.116826	0.9841	-0.147575	0.55897	72hr
rno-miR-223-3p	Rps4x	0.119318	0.850023	0.475748	0.0459786	72hr
rno-miR-223-3p	Htr5b	0.10626	0.938912	-0.190918	0.447931	72hr
rno-miR-223-3p	Ctsb	0.151914	0.855852	0.713106	0.00089323	72hr
rno-miR-223-3p	Rps23	0.189095	0.824496	0.477812	0.0449122	72hr
rno-miR-223-3p	Gnai2	0.138258	0.825246	0.678019	0.0019852	72hr
rno-miR-223-3p	Nek2	0.105961	0.972512	-0.0216718	0.93198	72hr
rno-miR-223-3p	Ccdc50	0.138656	0.852029	0.370485	0.130166	72hr
rno-miR-223-3p	Cdca3	0.119019	0.986477	0.153767	0.542403	72hr
rno-miR-223-3p	AABR07050391.1	0.104964	0.97353	-0.0918473	0.717003	72hr
rno-miR-223-3p	Slc7a7	0.107955	0.987696	-0.135191	0.59275	72hr
rno-miR-223-3p	Clnk	0.131978	0.995201	-0.0918473	0.717003	72hr
rno-miR-223-3p	Rpl23a	0.127891	0.842746	0.477812	0.0449122	72hr
rno-miR-223-3p	Gh1	0.128289	0.974842	-0.0980392	0.698742	72hr
rno-miR-223-3p	AABR07030019.1.Ssh2	0.189892	0.942528	0.467492	0.0504375	72hr
rno-miR-223-3p	AABR07008334.1	0.12809	0.824433	0.256966	0.303309	72hr
rno-miR-130b-3p	Nuf2	0.140052	0.98283	0.0464396	0.854814	72hr
rno-miR-130b-3p	AABR07069282.1	0.107556	0.978345	0.0712074	0.778883	72hr
rno-miR-130b-3p	Acp5	0.133274	0.993742	-0.0196078	0.938446	72hr
rno-miR-92a-1-5p	Nuf2	0.135766	0.97517	0.0835913	0.741577	72hr
rno-miR-139-3p	Ect2	0.107456	0.949066	-0.209494	0.404102	72hr
rno-miR-139-3p	Isg15	0.113836	0.978524	-0.00103199	0.996757	72hr
rno-miR-139-3p	AABR07072933.1	0.242125	0.972043	0.292054	0.239602	72hr
rno-miR-139-3p	AABR07035341.1	0.14703	0.990242	-0.00515996	0.983788	72hr
rno-miR-381-3p	Htr5b	0.105163	0.91639	-0.384933	0.114708	72hr
rno-miR-381-3p	Gh1	0.112241	0.968028	-0.341589	0.165335	72hr
rno-miR-381-3p	Aqp11	0.120813	0.941335	-0.345717	0.159953	72hr
rno-miR-3473	Plk1	0.118919	0.944209	0.45098	0.0603262	72hr
rno-miR-3473	Gfap	0.144837	0.828743	0.302374	0.222629	72hr
rno-miR-3473	Serpine1	0.312799	0.970982	0.541796	0.0202068	72hr
rno-miR-3473	Sox7	0.128589	0.966677	0.539732	0.0207827	72hr
rno-miR-3473	LOC100910163	0.155502	0.957109	0.651187	0.00341978	72hr
rno-miR-3473	Msr1	0.108951	0.969189	0.572755	0.0129782	72hr
rno-miR-3473	Cd14	0.131978	0.92229	0.562436	0.015111	72hr
rno-miR-3473	Fcgr1a	0.120016	0.996861	0.285862	0.25017	72hr
rno-miR-3473	Sh3glb1	0.132476	0.869505	0.106295	0.67464	72hr
rno-miR-3473	Kifc1	0.107057	0.966779	0.50258	0.0335305	72hr
rno-miR-3473	Fmnl2	0.118022	0.826419	0.434469	0.071597	72hr
rno-miR-3473	Knstrn	0.11872	0.974384	0.477812	0.0449122	72hr
rno-miR-3473	Mybl2	0.123206	0.969645	0.541796	0.0202068	72hr
rno-miR-3473	Ube2c	0.142344	0.972261	0.519092	0.0272785	72hr
rno-miR-3473	Rps8	0.108752	0.832216	0.347781	0.157308	72hr
rno-miR-3473	Cdca8	0.117325	0.980833	0.535604	0.0219731	72hr
rno-miR-3473	Cenpa	0.129984	0.977832	0.366357	0.134837	72hr
rno-miR-3473	Rps4x	0.121212	0.876066	0.316821	0.200205	72hr
rno-miR-3473	Itga2b	0.106559	0.972073	0.356037	0.147026	72hr
rno-miR-3473	Wapl	0.123106	0.839555	-0.00103199	0.996757	72hr
rno-miR-3473	Eef1a1	0.22508	0.861337	-0.0608875	0.81033	72hr
rno-miR-3473	Rpl5	0.130183	0.928508	0.128999	0.60995	72hr

## Sheet: 10day
from	to	strength	direction	r	p	timepoint
Irgq	Kif11	0.099681	0.866149	-0.0361197	0.886853	10day
Irgq	Lin7b	0.0931021	0.961951	0.368421	0.132487	10day
Irgq	Cap2	0.246013	0.786069	0.529412	0.0238582	10day
Irgq	Rps3a	0.110048	0.830638	-0.764706	0.000218793	10day
Irgq	Ftl1.Ubxn11	0.143142	0.783383	-0.742002	0.000422665	10day
Irgq	Naca	0.119617	0.774687	-0.781218	0.000129364	10day
Irgq	LOC100360522	0.0915072	0.787419	-0.636739	0.00448985	10day
Irgq	Rpl36a	0.126794	0.79314	-0.799794	6.77596e-05	10day
Irgq	Ctsb	0.107356	0.862495	-0.702786	0.00114272	10day
Irgq	Gna13	0.116328	0.763853	-0.768834	0.000192619	10day
Irgq	Ccdc50	0.109848	0.787903	-0.73581	0.000500083	10day
Irgq	Akap13	0.123106	0.873004	-0.71517	0.00084924	10day
Irgq	AABR07030019.1.Ssh2	0.103668	0.903784	-0.541796	0.0202068	10day
Irgq	Spata13	0.100478	0.816125	-0.486068	0.0408335	10day
Irgq	Cul4a.Lamp1	0.0995813	0.843165	-0.669763	0.00236009	10day
Irgq	Psap	0.0917065	0.82784	-0.49226	0.037965	10day
Irgq	Padi2	0.133672	0.893736	-0.345717	0.159953	10day
Irgq	Apoe	0.106061	0.829676	-0.5129	0.0295066	10day
Irgq	Gal3st4	0.0926037	0.987274	0.360165	0.142062	10day
Kif11	Fcgr1a	0.149322	0.931413	0.834881	1.63204e-05	10day
Prkcg	Dgkg	0.784091	0.878905	0.919505	6.86926e-08	10day
Prkcg	LOC100359922	0.104266	0.762719	-0.700722	0.00119898	10day
Lin7b	Tpi1	0.807317	0.988457	0.985552	9.12603e-14	10day
AC128792.1.LOC100360087	Ftl1.Ubxn11	0.635666	0.807508	0.964912	1.03473e-10	10day
Uvrag	Ch25h	0.0950957	0.951112	0.151703	0.547901	10day
Uvrag	Rpl26	0.112939	0.808291	-0.403509	0.0968097	10day
Uvrag	Bmp2k	0.0961922	0.762264	-0.671827	0.0022613	10day
Uvrag	Lap3	0.0943979	0.764948	-0.578947	0.0118185	10day
Uvrag	Ckap2	0.0967903	0.794192	0.199174	0.428158	10day
Uvrag	LOC100359922	0.0939992	0.785477	-0.242518	0.332231	10day
Uvrag	Rps3a	0.0898126	0.813999	-0.296182	0.232717	10day
Uvrag	Bak1	0.12819	0.970942	0.267286	0.283608	10day
Uvrag	Ftl1.Ubxn11	0.110048	0.8184	-0.504644	0.0326937	10day
Uvrag	Rps7	0.0966906	0.784115	-0.370485	0.130166	10day
Uvrag	Naca	0.124203	0.858537	-0.420021	0.0826736	10day
Uvrag	AABR07056495.1.Hsp90b1	0.0990829	0.777205	-0.560372	0.0155691	10day
Uvrag	Rpl14	0.0927033	0.7729	-0.364293	0.137217	10day
Uvrag	LOC100360522	0.0920056	0.817325	-0.135191	0.59275	10day
Uvrag	Tf	0.11264	0.964741	0.267286	0.283608	10day
Uvrag	Sat1	0.0916069	0.768954	-0.49226	0.037965	10day
Uvrag	Oasl2	0.101077	0.961081	0.261094	0.295333	10day
Uvrag	Ttk	0.105263	0.976526	0.0237358	0.925518	10day
Uvrag	Ccl6	0.0916069	0.96699	0.304438	0.219331	10day
Uvrag	Gnai2	0.0967903	0.768234	-0.488132	0.0398595	10day
Uvrag	Rhbdf2	0.0982855	0.956872	0.174407	0.488839	10day
Uvrag	Rpl22	0.138955	0.823867	-0.153767	0.542403	10day
Uvrag	Rpl13a	0.102173	0.775398	-0.19711	0.433058	10day
Uvrag	Ccdc50	0.119617	0.816201	-0.644995	0.00384937	10day
Uvrag	Zc3h12a	0.0948963	0.980309	0.226006	0.367178	10day
Uvrag	Tmem176b	0.0893142	0.788751	-0.75645	0.000280219	10day
Uvrag	Slc7a7	0.120315	0.971498	0.261094	0.295333	10day
Uvrag	Il15ra	0.0973884	0.974948	0.221878	0.376225	10day
Uvrag	Rpl23a	0.0934011	0.82874	-0.382869	0.116832	10day
Uvrag	Akap13	0.182715	0.875641	-0.733746	0.000528393	10day
Uvrag	AABR07035341.1	0.0914075	0.975774	0.254902	0.307345	10day
Uvrag	Spata13	0.114733	0.759646	-0.640867	0.00415955	10day
Uvrag	Wapl	0.104366	0.762839	-0.678019	0.0019852	10day
Uvrag	Cst3	0.0965909	0.765308	-0.611971	0.00695027	10day
Uvrag	Padi2	0.118022	0.829355	-0.702786	0.00114272	10day
Uvrag	Tnnt1	0.0895136	0.948071	0.143447	0.570135	10day
Uvrag	Susd3	0.0978868	0.972391	0.201238	0.423288	10day
Uvrag	Nrros	0.127891	0.977101	0.126935	0.615727	10day
Uvrag	LOC103690086	0.0920056	0.978105	0.23839	0.34078	10day
Uvrag	S100b	0.0965909	0.804441	-0.275542	0.268425	10day
Uvrag	Foxn3	0.149522	0.98749	0.254902	0.307345	10day
Uvrag	Ltc4s	0.105064	0.978785	0.27967	0.261026	10day
Uvrag	Itm2b	0.0947967	0.8205	-0.597523	0.00882737	10day
Uvrag	AABR07066529.1	0.108054	0.97571	0.147575	0.55897	10day
Uvrag	Slc39a8	0.0999801	0.969478	0.211558	0.39938	10day
Uvrag	Dok1	0.113038	0.977921	0.135191	0.59275	10day
Uvrag	AC111734.1.LOC100362384	0.092504	0.981142	0.201238	0.423288	10day
Uvrag	Milr1	0.130981	0.9886	0.23839	0.34078	10day
Uvrag	AABR07031931.1	0.177233	0.984044	0.267286	0.283608	10day
Uvrag	rno-miR-532-5p	0.175439	0.798451	-0.358101	0.144529	10day
Nrip3	AC128792.1.LOC100360087	0.0935008	0.759674	-0.706914	0.00103676	10day
Nrip3	Ctsd	0.0959928	0.80609	-0.541796	0.0202068	10day
Nrip3	Aif1	0.0938995	0.778618	-0.583075	0.0110924	10day
Nrip3	Neurod6	0.866328	0.930197	0.857585	5.38926e-06	10day
Nrip3	Cdc20	0.0941986	0.90629	-0.403509	0.0968097	10day
Nrip3	Rpl36a	0.10297	0.811509	-0.539732	0.0207827	10day
Nrip3	Oasl2	0.0992823	0.964729	-0.162023	0.520665	10day
Nrip3	Ttk	0.0954944	0.97749	-0.267286	0.283608	10day
Nrip3	Cd200r1	0.0942982	0.930901	-0.261094	0.295333	10day
Nrip3	Gnai2	0.129486	0.860032	-0.500516	0.0343838	10day
Nrip3	AC135400.1.Cerk	0.100877	0.764724	-0.644995	0.00384937	10day
Nrip3	Epb41l2	0.0922049	0.807628	-0.52322	0.0258675	10day
Nrip3	Wapl	0.0918062	0.842011	-0.24871	0.319645	10day
Nrip3	S100b	0.163876	0.938234	0.221878	0.376225	10day
Nrip3	RGD1563400	0.0897129	0.996667	-0.162023	0.520665	10day
Nrip3	BC028528	0.0902113	0.980685	-0.139319	0.581396	10day
Nrip3	Aim2	0.0929027	0.981734	-0.180599	0.473289	10day
Nrip3	Itm2b	0.0919059	0.888108	0.0918473	0.717003	10day
Nrip3	Dok1	0.167464	0.992082	-0.252838	0.311413	10day
Nrip3	Tubb3	0.229964	0.848102	0.323013	0.191068	10day
Nrip3	rno-miR-17-5p	0.124701	0.778924	-0.407637	0.0931231	10day
Nrip3	rno-miR-142-3p	0.0929027	0.836674	-0.537668	0.0213714	10day
Crym	Irf8	0.0982855	0.7658	-0.826625	2.34566e-05	10day
Crym	Akap13	0.109848	0.876475	-0.828689	2.14612e-05	10day
Ctsd	Ctsb	0.755582	0.929737	0.96904	3.85141e-11	10day
Ctsd	Tmem176b	0.976675	0.97308	0.940144	6.85946e-09	10day
Ch25h	AABR07009715.1	0.0994817	0.863084	0.913313	1.21822e-07	10day
Rpl26	Rps3a	0.635666	0.929783	0.933953	1.47815e-08	10day
Gfap	Lap3	0.469597	0.786963	0.919505	6.86926e-08	10day
Gfap	Fmnl2	0.294159	0.771331	0.927761	2.96792e-08	10day
Gfap	Kif1c	0.508971	0.782381	0.896801	4.65886e-07	10day
Dgkg	Hpca	0.393341	0.850283	0.905057	2.45589e-07	10day
Dgkg	Cd86	0.126695	0.991266	0.0567595	0.822989	10day
Dgkg	Epb41l2	0.101575	0.775283	-0.700722	0.00119898	10day
Dgkg	Tlr6	0.110447	0.987751	0.112487	0.656757	10day
Sdf2l1	Atf3	0.402213	0.884361	0.824561	2.56082e-05	10day
Sdf2l1	AABR07045454.1	0.114633	0.946002	0.956656	5.46578e-10	10day
Sdf2l1	Clec7a	0.222388	0.873307	0.909185	1.74407e-07	10day
Sdf2l1	Kcnn4	0.138557	0.931534	0.944272	3.924e-09	10day
Sdf2l1	Hmgb2l1	0.527512	0.891065	0.950464	1.55976e-09	10day
Cux1	Bmp2k	0.964314	0.964531	0.993808	0	10day
Cux1	Akap13	0.148923	0.82734	0.95872	3.72371e-10	10day
Cux1	Marcks	0.204246	0.812426	0.909185	1.74407e-07	10day
Rplp0	LOC100359922	0.908493	0.921914	0.913313	1.21822e-07	10day
Rplp0	Rpl35	0.186603	0.814136	0.822497	2.79262e-05	10day
Rplp0	LOC100360522	0.167663	0.930973	0.801858	6.2806e-05	10day
Rplp0	Msn	0.676236	0.771721	0.946336	2.92051e-09	10day
Ankrd13a	Lcp1	0.176734	0.863298	0.93808	8.93749e-09	10day
Ankrd13a	Irf8	0.766148	0.828431	0.96904	3.85141e-11	10day
Ankrd13a	Aif1	0.477771	0.862476	0.936017	1.15419e-08	10day
LOC689499	AABR07030019.1.Ssh2	0.158094	0.954489	-0.277606	0.26471	10day
LOC689499	rno-miR-92a-1-5p	0.881479	0.843275	-0.886481	9.65677e-07	10day
Atf3	Fcgr1a	0.111643	0.867383	0.836945	1.48599e-05	10day
Atf3	P2rx4	0.188796	0.971127	0.836945	1.48599e-05	10day
Bmp2k	Rab31	0.289573	0.856128	0.911249	1.46078e-07	10day
Bmp2k	Akap13	0.727871	0.947555	0.964912	1.03473e-10	10day
Bmp2k	AABR07030019.1.Ssh2	0.092803	0.906153	0.936017	1.15419e-08	10day
Anxa3	Rin2	0.975977	0.963741	0.977296	3.30602e-12	10day
Rhoh	Ttk	0.74053	0.830122	0.973168	1.2419e-11	10day
LOC257642	Lin7b	0.0921053	0.973267	0.517028	0.0280061	10day
LOC257642	Rps3a	0.106459	0.759289	-0.727554	0.000621502	10day
LOC257642	AABR07056495.1.Hsp90b1	0.107257	0.784984	-0.878225	1.64827e-06	10day
LOC257642	LOC100360522	0.189593	0.783536	-0.665635	0.00256833	10day
LOC257642	Spata13	0.116826	0.774539	-0.673891	0.00216596	10day
LOC257642	Cul4a.Lamp1	0.0910088	0.867601	-0.768834	0.000192619	10day
LOC257642	Mmp2	0.132576	0.991362	0.477812	0.0449122	10day
LOC257642	Tpi1	0.0992823	0.980602	0.576883	0.0121954	10day
LOC257642	Slc39a8	0.158194	0.98348	0.479876	0.0438646	10day
LOC257642	Milr1	0.196172	0.991735	0.50258	0.0335305	10day
Nat8l	Ctsd	0.101675	0.785057	-0.541796	0.0202068	10day
Nat8l	Cap2	0.56569	0.7853	0.900929	3.40618e-07	10day
Nat8l	Ddn	0.437101	0.829487	0.927761	2.96792e-08	10day
Lcp1	AABR07030019.1.Ssh2	0.0937002	0.872494	0.721362	0.00072796	10day
Phf11b	Clec7a	0.155403	0.767655	0.843137	1.1129e-05	10day
Rps24	Naca	0.298844	0.874989	0.927761	2.96792e-08	10day
Ckap2	Cdc20	0.914274	0.763012	0.983488	2.63789e-13	10day
Ckap2	Tuba4a	0.097189	0.763462	-0.112487	0.656757	10day
Ckap2	AABR07068030.1.Bard1	0.200758	0.862857	0.915377	1.01133e-07	10day
Ckap2	Fut7	0.128589	0.918094	0.839009	1.35127e-05	10day
Lrrc25	Sdf2l1	0.229167	0.812515	0.95872	3.72371e-10	10day
Lrrc25	Phf11b	0.102472	0.811474	0.917441	8.3558e-08	10day
Lrrc25	Aldh1l2	0.228569	0.878939	0.954592	7.87842e-10	10day
Lrrc25	AABR07068030.1.Bard1	0.668262	0.826723	0.973168	1.2419e-11	10day
Lrrc25	Hmgb2l1	0.388158	0.797457	0.950464	1.55976e-09	10day
Diras2	Mturn	0.419159	0.776114	0.931889	1.87829e-08	10day
Diras2	Vamp1	0.476874	0.812714	0.857585	5.38926e-06	10day
Vim	Kif11	0.236144	0.846557	0.263158	0.291392	10day
Vim	Atf3	0.0896132	0.858025	0.205366	0.413635	10day
Vim	Bmp2k	0.0973884	0.817652	0.79773	7.30413e-05	10day
Vim	Anxa3	0.136364	0.851023	0.706914	0.00103676	10day
Vim	Rps24	0.288876	0.765201	0.816305	3.59844e-05	10day
Vim	Ckap2	0.409988	0.868619	0.188854	0.452946	10day
Vim	Lrrc25	0.0930024	0.901011	-0.0257998	0.91906	10day
Vim	B2m	0.104864	0.799675	0.622291	0.00581855	10day
Vim	Rps8	0.182018	0.843163	0.772962	0.000169139	10day
Vim	Cdc20	0.135766	0.890006	0.205366	0.413635	10day
Vim	Rps7	0.277612	0.861267	0.661507	0.00279146	10day
Vim	Tspo	0.101874	0.920302	0.139319	0.581396	10day
Vim	AABR07056495.1.Hsp90b1	0.0921053	0.805122	0.698658	0.00125753	10day
Vim	Rab31	0.106659	0.768713	0.739938	0.000447266	10day
Vim	Rps4x	0.14075	0.893205	0.727554	0.000621502	10day
Vim	Tuba4a	0.161583	0.780494	-0.73581	0.000500083	10day
Vim	AABR07068030.1.Bard1	0.126396	0.963186	-0.133127	0.598461	10day
Vim	Gna13	0.205243	0.902493	0.688338	0.0015871	10day
Vim	Krt14.Krt17.Krt19	0.102572	0.979189	-0.147575	0.55897	10day
Vim	Ccdc50	0.10008	0.804678	0.624355	0.00561127	10day
Vim	Zc3h12a	0.109948	0.975929	-0.139319	0.581396	10day
Vim	Npc2	0.101276	0.818287	0.616099	0.00647797	10day
Vim	Epb41l2	0.105064	0.769558	0.76677	0.000205354	10day
Vim	Fut7	0.131778	0.965423	-0.145511	0.564541	10day
Vim	Cst3	0.164075	0.762596	0.457172	0.0564616	10day
Vim	Nsmf	0.192085	0.760206	-0.399381	0.1006	10day
Vim	Tspan2	0.143341	0.847031	0.213622	0.394688	10day
Vim	Rangap1	0.194876	0.810911	-0.0299278	0.90616	10day
Vim	Tspan8	0.0943979	0.972139	-0.190918	0.447931	10day
Cap2	Ttk	0.0940989	0.980441	-0.306502	0.216064	10day
Cap2	AABR07030019.1.Ssh2	0.101774	0.914578	-0.294118	0.236143	10day
Cap2	rno-miR-142-3p	0.164075	0.837048	-0.574819	0.012582	10day
Camk4	Kif11	0.105662	0.824576	-0.589267	0.0100708	10day
Camk4	Sdf2l1	0.112939	0.945114	-0.444788	0.0643852	10day
Camk4	Anxa3	0.0935008	0.775915	-0.323013	0.191068	10day
Camk4	Ckap2	0.0943979	0.808301	-0.556244	0.0165184	10day
Camk4	Rps3a	0.0983852	0.802694	-0.265222	0.287484	10day
Camk4	Rpl35	0.258473	0.891749	-0.131063	0.604194	10day
Camk4	Rps8	0.0941986	0.8042	-0.318885	0.197128	10day
Camk4	Cdc20	0.0918062	0.878033	-0.616099	0.00647797	10day
Camk4	Tspo	0.09689	0.923649	-0.578947	0.0118185	10day
Camk4	LOC100360522	0.0922049	0.762045	-0.651187	0.00341978	10day
Camk4	Rab31	0.0929027	0.774905	-0.223942	0.371686	10day
Camk4	Ms4a6a	0.0956938	0.979841	-0.376677	0.123372	10day
Camk4	Ccdc50	0.0897129	0.843545	-0.0526316	0.83569	10day
Camk4	Slc7a7	0.0918062	0.950305	-0.28999	0.243092	10day
Camk4	AABR07030019.1.Ssh2	0.275618	0.96985	-0.0712074	0.778883	10day
Camk4	Spata13	0.144438	0.838	-0.287926	0.246615	10day
Camk4	Fth1	0.0945973	0.781662	-0.0361197	0.886853	10day
Camk4	Wapl	0.10008	0.801767	-0.0670795	0.791425	10day
Camk4	Adcy4	0.107057	0.980894	-0.316821	0.200205	10day
Camk4	Rn50_14_0474.1	0.0895136	0.943891	-0.147575	0.55897	10day
Camk4	S100b	0.0898126	0.781919	0.403509	0.0968097	10day
Camk4	Apoe	0.092504	0.781649	-0.0485036	0.84843	10day
Camk4	AABR07066529.1	0.0935008	0.982285	-0.380805	0.118984	10day
Camk4	Dok1	0.135965	0.986741	-0.393189	0.106485	10day
Camk4	LOC689081	0.0953947	0.986123	-0.25903	0.299305	10day
Rpl17	Aqp4	0.108951	0.803572	0.678019	0.0019852	10day
Necab2	LOC100359922	0.10307	0.775977	-0.733746	0.000528393	10day
Necab2	Hpca	0.320774	0.7825	0.775026	0.000158338	10day
Necab2	LOC100360522	0.109948	0.849801	-0.539732	0.0207827	10day
Necab2	Spryd3	0.298844	0.803746	0.843137	1.1129e-05	10day
Necab2	Akap13	0.120315	0.862176	-0.836945	1.48599e-05	10day
Irf8	Aif1	0.657197	0.790345	0.975232	6.58873e-12	10day
Irf8	Ctsb	0.160686	0.814082	0.929825	2.36926e-08	10day
Irf8	Ifi27	0.335028	0.816169	0.537668	0.0213714	10day
LOC100359922	LOC100360522	0.878289	0.977513	0.886481	9.65677e-07	10day
LOC100359922	Ctsb	0.104067	0.827586	0.783282	0.000120765	10day
Mt2A	Trim55	0.191687	0.97397	-0.159959	0.526061	10day
Mt2A	Clec7a	0.103868	0.916586	-0.102167	0.686655	10day
Mt2A	Hmgb2l1	0.117424	0.903964	-0.271414	0.275952	10day
Calr	Tpi1	0.0932018	0.972493	-0.758514	0.000263646	10day
Trim55	Clec7a	0.42823	0.834783	0.902993	2.89752e-07	10day
Rps3a	Cytip	0.0953947	0.961202	-0.477812	0.0449122	10day
Rps3a	Padi2	0.0914075	0.819779	0.426213	0.0777829	10day
Rps3a	AABR07009715.1	0.158792	0.980223	-0.593395	0.00943262	10day
Sh3glb1	Ccdc50	0.999003	0.996656	0.981424	6.72573e-13	10day
AABR07045454.1	Chrnb4.Rn60_8_0597.2	0.109649	0.828932	0.964912	1.03473e-10	10day
AABR07045454.1	AABR07009715.1	0.22797	0.869384	0.98968	6.21725e-15	10day
AABR07045454.1	P2rx4	0.48116	0.930322	0.997936	0	10day
Aif1	AC128792.1.LOC100360087	0.177731	0.808611	0.898865	3.99024e-07	10day
Bak1	Lin7b	0.315092	0.837194	0.993808	0	10day
Bak1	Foxn3	0.545255	0.803464	0.997936	0	10day
Bak1	AABR07031931.1	0.229864	0.825909	1	0	10day
B2m	Itm2b	0.155403	0.758458	0.812178	4.23928e-05	10day
Rpl35	Rpl23a	0.835626	0.902202	0.97936	1.55231e-12	10day
Rpl35	Akap13	0.0935008	0.882584	0.733746	0.000528393	10day
Dync1i1	LOC100359922	0.240929	0.899476	-0.496388	0.0361403	10day
Dync1i1	Cadps2	0.572368	0.789257	0.845201	1.0079e-05	10day
Mturn	Kif11	0.0896132	0.76035	-0.622291	0.00581855	10day
Mturn	Ckap2	0.128389	0.834442	-0.589267	0.0100708	10day
Mturn	Cdc20	0.101475	0.899451	-0.626419	0.00541003	10day
Mturn	Ttk	0.139952	0.982011	-0.426213	0.0777829	10day
Mturn	Cd200r1	0.120415	0.954836	-0.395253	0.104497	10day
Mturn	Cd86	0.0930024	0.980762	-0.356037	0.147026	10day
Mturn	AABR07030019.1.Ssh2	0.130183	0.922645	-0.0402477	0.874015	10day
Mturn	S100b	0.0896132	0.769413	0.4613	0.0539905	10day
Vamp1	Rhoh	0.0973884	0.963283	-0.409701	0.0913184	10day
Vamp1	Rps3a	0.151515	0.866911	-0.382869	0.116832	10day
Vamp1	Ftl1.Ubxn11	0.117125	0.832739	-0.550052	0.0180276	10day
Vamp1	Cd200r1	0.094996	0.933556	-0.277606	0.26471	10day
Vamp1	Mdh1	0.593102	0.848606	0.853457	6.68154e-06	10day
Vamp1	AABR07030019.1.Ssh2	0.142943	0.9373	-0.459236	0.0552157	10day
Vamp1	S100b	0.130781	0.886697	0.0485036	0.84843	10day
Cadps2	Ckap2	0.103868	0.758473	-0.0712074	0.778883	10day
Cadps2	Lrrc25	0.115132	0.92934	0.0980392	0.698742	10day
Cadps2	LOC100359922	0.140152	0.851537	-0.55418	0.0170099	10day
Cadps2	Rps3a	0.126495	0.848105	-0.444788	0.0643852	10day
Cadps2	Sh3glb1	0.105463	0.783741	-0.593395	0.00943262	10day
Cadps2	Rps8	0.104067	0.76776	-0.651187	0.00341978	10day
Cadps2	LOC100360316	0.113836	0.804906	-0.678019	0.0019852	10day
Cadps2	Sat1	0.105861	0.783322	-0.653251	0.00328564	10day
Cadps2	Rps4x	0.0978868	0.835091	-0.603715	0.00797847	10day
Cadps2	AABR07068030.1.Bard1	0.0907097	0.959351	0.213622	0.394688	10day
Cadps2	Hmgb2l1	0.113537	0.948646	0.00928793	0.970822	10day
Cadps2	Rhbdf2	0.124103	0.966468	0.153767	0.542403	10day
Cadps2	Rpl22	0.0941986	0.785672	-0.45098	0.0603262	10day
Cadps2	LOC103690086	0.132775	0.981112	0.306502	0.216064	10day
Cadps2	S100b	0.0942982	0.852415	-0.124871	0.621526	10day
Cadps2	Apoe	0.0967903	0.770806	-0.252838	0.311413	10day
Cadps2	Itm2b	0.0914075	0.844587	-0.337461	0.170838	10day
Cadps2	AABR07031931.1	0.125598	0.952015	0.27967	0.261026	10day
Neurod6	Bak1	0.0917065	0.952954	0.00722394	0.977304	10day
Neurod6	Tf	0.090012	0.93586	0.0257998	0.91906	10day
Neurod6	S100b	0.107356	0.811978	0.0712074	0.778883	10day
Neurod6	Dok1	0.20953	0.992129	-0.145511	0.564541	10day
Neurod6	rno-miR-142-3p	0.158393	0.843025	-0.671827	0.0022613	10day
Tmsb10	Rpl22	0.413477	0.827465	0.857585	5.38926e-06	10day
Ldhb	Kif11	0.113238	0.814834	-0.463364	0.0527859	10day
Ldhb	AC128792.1.LOC100360087	0.114234	0.812926	-0.349845	0.154692	10day
Ldhb	Ctsd	0.129286	0.868308	-0.226006	0.367178	10day
Ldhb	Ch25h	0.177233	0.955594	-0.44066	0.0672019	10day
Ldhb	Rpl26	0.105163	0.834236	-0.184727	0.463061	10day
Ldhb	Gfap	0.120116	0.807368	-0.308566	0.212829	10day
Ldhb	Sdf2l1	0.120514	0.955986	-0.199174	0.428158	10day
Ldhb	Cux1	0.118321	0.784573	-0.337461	0.170838	10day
Ldhb	Rplp0	0.148126	0.800344	-0.426213	0.0777829	10day
Ldhb	Ankrd13a	0.140052	0.829053	-0.327141	0.185133	10day
Ldhb	Atf3	0.110347	0.86396	-0.428277	0.076201	10day
Ldhb	Bmp2k	0.09061	0.865473	-0.360165	0.142062	10day
Ldhb	Anxa3	0.115929	0.88154	-0.261094	0.295333	10day
Ldhb	Rhoh	0.0990829	0.958954	-0.399381	0.1006	10day
Ldhb	Lap3	0.129984	0.86742	-0.236326	0.345101	10day
Ldhb	Lcp1	0.102671	0.878034	-0.353973	0.149551	10day
Ldhb	Phf11b	0.125797	0.880343	-0.49226	0.037965	10day
Ldhb	Rps24	0.155702	0.831465	-0.244582	0.328004	10day
Ldhb	Lrrc25	0.134669	0.915643	-0.339525	0.168071	10day
Ldhb	Irf8	0.139155	0.864387	-0.296182	0.232717	10day
Ldhb	LOC100359922	0.263756	0.935522	-0.180599	0.473289	10day
Ldhb	Calr	0.115132	0.831541	-0.21775	0.385396	10day
Ldhb	Trim55	0.101376	0.959276	-0.45098	0.0603262	10day
Ldhb	Rps3a	0.111742	0.849125	-0.00928793	0.970822	10day
Ldhb	Sh3glb1	0.115132	0.802381	-0.205366	0.413635	10day
Ldhb	AABR07045454.1	0.0898126	0.920548	-0.226006	0.367178	10day
Ldhb	Aif1	0.119717	0.833812	-0.232198	0.353838	10day
Ldhb	Fmnl2	0.1563	0.795252	-0.438596	0.0686441	10day
Ldhb	B2m	0.116726	0.846337	-0.145511	0.564541	10day
Ldhb	Mturn	0.195674	0.758916	0.438596	0.0686441	10day
Ldhb	Tmsb10	0.117125	0.780418	-0.236326	0.345101	10day
Ldhb	Clec7a	0.0954944	0.957036	-0.337461	0.170838	10day
Ldhb	Ftl1.Ubxn11	0.110945	0.786026	-0.267286	0.283608	10day
Ldhb	Rps8	0.117325	0.835767	-0.219814	0.380795	10day
Ldhb	Cdc20	0.121212	0.844309	-0.434469	0.071597	10day
Ldhb	Hpca	0.106459	0.771374	0.325077	0.188085	10day
Ldhb	LOC100360316	0.130283	0.847674	-0.230134	0.358254	10day
Ldhb	LOC100909954	0.165371	0.774315	0.318885	0.197128	10day
Ldhb	Rps7	0.138756	0.830953	-0.176471	0.483628	10day
Ldhb	Naca	0.102173	0.765694	-0.106295	0.67464	10day
Ldhb	Aldh1l2	0.10327	0.968111	-0.275542	0.268425	10day
Ldhb	Tspo	0.102173	0.954171	-0.384933	0.114708	10day
Ldhb	AABR07056495.1.Hsp90b1	0.0973884	0.83319	-0.174407	0.488839	10day
Ldhb	Pabpc1	0.18451	0.895906	-0.47162	0.048169	10day
Ldhb	Camkv	0.357057	0.778271	0.630547	0.00502514	10day
Ldhb	Rpl14	0.149023	0.843405	-0.166151	0.50995	10day
Ldhb	LOC100360522	0.090012	0.815144	-0.182663	0.468161	10day
Ldhb	Tf	0.0897129	0.936447	-0.192982	0.442944	10day
Ldhb	Rab31	0.120813	0.861087	-0.199174	0.428158	10day
Ldhb	Sat1	0.11553	0.765922	-0.234262	0.349454	10day
Ldhb	Msn	0.128788	0.772671	-0.436533	0.070109	10day
Ldhb	Rpl36a	0.108353	0.844279	-0.124871	0.621526	10day
Ldhb	Rps4x	0.108652	0.808488	-0.178535	0.478445	10day
Ldhb	Ttk	0.116029	0.963903	-0.382869	0.116832	10day
Ldhb	Kcnn4	0.107057	0.988239	-0.345717	0.159953	10day
Ldhb	AABR07068030.1.Bard1	0.0997807	0.95756	-0.267286	0.283608	10day
Ldhb	Ccl6	0.0904107	0.960053	-0.294118	0.236143	10day
Ldhb	Hmgb2l1	0.155203	0.950333	-0.31063	0.209625	10day
Ldhb	Cd200r1	0.101077	0.926098	-0.339525	0.168071	10day
Ldhb	Oasl	0.101475	0.973874	-0.347781	0.157308	10day
Ldhb	Ctsb	0.0938995	0.907233	-0.203302	0.418447	10day
Ldhb	Fabp7	0.125498	0.798215	-0.341589	0.165335	10day
Ldhb	Rin2	0.0896132	0.886777	-0.246646	0.323809	10day
Ldhb	Bhlhe41	0.112341	0.817624	-0.308566	0.212829	10day
Ldhb	Gnai2	0.105363	0.808374	-0.254902	0.307345	10day
Ldhb	Cytip	0.14384	0.947522	-0.302374	0.222629	10day
Ldhb	Gna13	0.136264	0.904548	-0.219814	0.380795	10day
Ldhb	Krt14.Krt17.Krt19	0.09689	0.977996	-0.236326	0.345101	10day
Ldhb	Rhbdf2	0.133872	0.961346	-0.30031	0.22596	10day
Ldhb	Gna12	0.113337	0.848705	-0.298246	0.229322	10day
Ldhb	Slamf8	0.115331	0.973602	-0.368421	0.132487	10day
Ldhb	Plau	0.0888158	0.974605	-0.337461	0.170838	10day
Ldhb	Rpl22	0.168062	0.795226	-0.106295	0.67464	10day
Ldhb	Hsh2d	0.10626	0.966602	-0.362229	0.139625	10day
Ldhb	Klhl30	0.161982	0.988094	-0.22807	0.3627	10day
Ldhb	Ms4a6a	0.102671	0.976715	-0.263158	0.291392	10day
Ldhb	Ccdc50	0.107356	0.849873	-0.221878	0.376225	10day
Ldhb	Il13ra1	0.119219	0.954039	-0.256966	0.303309	10day
Ldhb	AABR07013123.1	0.122707	0.961596	-0.226006	0.367178	10day
Ldhb	Zc3h12a	0.0960925	0.981731	-0.26935	0.279764	10day
Ldhb	Npc2	0.119318	0.864792	-0.141383	0.575754	10day
Ldhb	Itgb3	0.100279	0.978714	-0.287926	0.246615	10day
Ldhb	Tmem176b	0.120116	0.917114	-0.240454	0.33649	10day
Ldhb	Slc25a43	0.101774	0.971671	-0.28999	0.243092	10day
Ldhb	AC135400.1.Cerk	0.107855	0.80369	-0.306502	0.216064	10day
Ldhb	Slc7a7	0.169258	0.959894	-0.201238	0.423288	10day
Ldhb	Il15ra	0.101475	0.976251	-0.244582	0.328004	10day
Ldhb	Rpl23a	0.104266	0.846407	-0.186791	0.457989	10day
Ldhb	AABR07025272.1	0.0905104	0.975593	-0.275542	0.268425	10day
Ldhb	Akap13	0.120514	0.895331	-0.389061	0.110542	10day
Ldhb	Epb41l2	0.108353	0.856682	-0.302374	0.222629	10day
Ldhb	Cd6	0.106858	0.968196	-0.244582	0.328004	10day
Ldhb	AABR07030019.1.Ssh2	0.0931021	0.937317	-0.26935	0.279764	10day
Ldhb	AABR07035341.1	0.123904	0.974635	-0.226006	0.367178	10day
Ldhb	Spata13	0.116427	0.869915	-0.20743	0.408854	10day
Ldhb	Fut7	0.110746	0.972484	-0.277606	0.26471	10day
Ldhb	Fth1	0.118321	0.860807	-0.0939112	0.710899	10day
Ldhb	Snx5	0.152811	0.893916	-0.120743	0.633187	10day
Ldhb	Wapl	0.12809	0.870174	-0.114551	0.650834	10day
Ldhb	Pou2f2	0.100977	0.984631	-0.195046	0.437986	10day
Ldhb	Acp5	0.0930024	0.966109	-0.201238	0.423288	10day
Ldhb	Sparc	0.123305	0.801223	-0.0980392	0.698742	10day
Ldhb	Tie1	0.10297	0.951777	-0.188854	0.452946	10day
Ldhb	AABR07008334.1	0.119916	0.796411	-0.0608875	0.81033	10day
Ldhb	Adcy4	0.0973884	0.971245	-0.271414	0.275952	10day
Ldhb	Cul4a.Lamp1	0.0922049	0.910337	0.0278638	0.912608	10day
Ldhb	Aqp4	0.118022	0.837339	-0.0650155	0.797715	10day
Ldhb	Psap	0.122508	0.860173	0.0237358	0.925518	10day
Ldhb	Cst3	0.143242	0.842874	0.0278638	0.912608	10day
Ldhb	Padi2	0.129386	0.890188	-0.155831	0.536931	10day
Ldhb	Chrnb4.Rn60_8_0597.2	0.114434	0.965557	-0.192982	0.442944	10day
Ldhb	Tnnt1	0.109549	0.956873	-0.232198	0.353838	10day
Ldhb	Cd37	0.130582	0.98518	-0.209494	0.404102	10day
Ldhb	Scarb2	0.114733	0.911077	0.0485036	0.84843	10day
Ldhb	Susd3	0.0966906	0.959434	-0.281734	0.257375	10day
Ldhb	Kcnk6	0.102472	0.965511	-0.215686	0.390027	10day
Ldhb	Rn50_14_0474.1	0.0978868	0.91772	-0.267286	0.283608	10day
Ldhb	Mlph	0.0944976	0.979177	-0.22807	0.3627	10day
Ldhb	Nrros	0.11244	0.96833	-0.294118	0.236143	10day
Ldhb	LOC103690086	0.0910088	0.971933	-0.188854	0.452946	10day
Ldhb	S100b	0.130881	0.887387	0.19711	0.433058	10day
Ldhb	P2rx4	0.0937998	0.97597	-0.21775	0.385396	10day
Ldhb	Apoe	0.249601	0.928583	0.190918	0.447931	10day
Ldhb	Alox12	0.124103	0.959861	-0.21775	0.385396	10day
Ldhb	Nsmf	0.126894	0.777869	0.232198	0.353838	10day
Ldhb	Slc25a45	0.0995813	0.97641	-0.174407	0.488839	10day
Ldhb	BC028528	0.118521	0.97572	-0.176471	0.483628	10day
Ldhb	Tlr6	0.0948963	0.983744	-0.26935	0.279764	10day
Ldhb	Mmp2	0.0943979	0.979533	-0.20743	0.408854	10day
Ldhb	Foxn3	0.0895136	0.951285	-0.226006	0.367178	10day
Ldhb	Gpr149	0.177133	0.984396	-0.244582	0.328004	10day
Ldhb	Il4i1	0.109051	0.977716	-0.242518	0.332231	10day
Ldhb	Itm2b	0.134868	0.920122	0.0216718	0.93198	10day
Ldhb	Tspan2	0.121212	0.810948	0.0691434	0.785148	10day
Ldhb	Rhobtb1	0.106758	0.963294	-0.192982	0.442944	10day
Ldhb	Canx	0.14384	0.872805	-0.0773994	0.760167	10day
Ldhb	Steap4	0.0892145	0.98838	-0.201238	0.423288	10day
Ldhb	Olr1877	0.100379	0.978229	-0.275542	0.268425	10day
Ldhb	Adrb2	0.0997807	0.980603	-0.283798	0.253756	10day
Ldhb	Mlkl	0.11264	0.97828	-0.302374	0.222629	10day
Ldhb	AABR07066529.1	0.10935	0.972438	-0.325077	0.188085	10day
Ldhb	Gal3st4	0.122807	0.975342	-0.21775	0.385396	10day
Ldhb	Slc39a8	0.0953947	0.953588	-0.205366	0.413635	10day
Ldhb	Tspan8	0.0955941	0.973839	-0.203302	0.418447	10day
Ldhb	AC111734.1.LOC100362384	0.0920056	0.98689	-0.28999	0.243092	10day
Ldhb	Tubb3	0.205144	0.837678	0.27967	0.261026	10day
Ldhb	Milr1	0.090311	0.968124	-0.20743	0.408854	10day
Ldhb	AABR07031931.1	0.164274	0.983234	-0.219814	0.380795	10day
Ldhb	Marcks	0.119817	0.806285	-0.244582	0.328004	10day
Ldhb	rno-miR-16-5p	0.150618	0.761253	-0.133127	0.598461	10day
Ldhb	rno-miR-92a-3p	0.163278	0.76983	-0.304438	0.219331	10day
Ldhb	rno-miR-27a-3p	0.137959	0.79016	-0.176471	0.483628	10day
Ldhb	rno-miR-17-5p	0.132675	0.779353	-0.110423	0.662698	10day
Ldhb	rno-miR-142-3p	0.109848	0.855799	-0.176471	0.483628	10day
Ldhb	rno-miR-433-5p	0.117524	0.81929	0.106295	0.67464	10day
Hpcal4	Ddn	0.548246	0.835976	0.884417	1.10792e-06	10day
Hpcal4	Gna12	0.0898126	0.784329	-0.607843	0.00745005	10day
Hpcal4	Gda	0.219896	0.779109	0.793602	8.466e-05	10day
Hpcal4	AABR07030019.1.Ssh2	0.0970893	0.928402	-0.368421	0.132487	10day
Hpcal4	Milr1	0.102073	0.979003	-0.133127	0.598461	10day
Ftl1.Ubxn11	LOC100360522	0.222089	0.913229	0.686275	0.00166091	10day
Ftl1.Ubxn11	Gnai2	0.606858	0.883328	0.933953	1.47815e-08	10day
Rps8	Rpl35	0.560008	0.798101	0.962848	1.62399e-10	10day
Rps8	Rps7	0.527711	0.847836	0.95872	3.72371e-10	10day
Rps8	Naca	0.496711	0.911428	0.933953	1.47815e-08	10day
Rps8	Rps4x	0.325857	0.773891	0.942208	5.21468e-09	10day
Cdc20	Lrrc25	0.11244	0.838256	0.915377	1.01133e-07	10day
Cdc20	AABR07068030.1.Bard1	0.0939992	0.877053	0.911249	1.46078e-07	10day
LOC100360316	Sat1	0.305423	0.861877	0.915377	1.01133e-07	10day
LOC100360316	Ctsb	0.164773	0.886589	0.849329	8.23106e-06	10day
Isg15	Zc3h12a	0.0911085	0.76607	0.991744	1.11022e-15	10day
Rps7	Naca	0.548545	0.853997	0.956656	5.46578e-10	10day
Rps7	Akap13	0.182915	0.94916	0.706914	0.00103676	10day
Naca	Kif11	0.170455	0.919428	-0.205366	0.413635	10day
Naca	AABR07013123.1	0.100877	0.974938	-0.649123	0.00355837	10day
Naca	Akap13	0.223086	0.906769	0.688338	0.0015871	10day
Aldh1l2	Krt14.Krt17.Krt19	0.6874	0.890882	0.97936	1.55231e-12	10day
Aldh1l2	Plau	0.176336	0.809202	0.907121	2.0737e-07	10day
Nt5dc3	Ctsb	0.0889155	0.806426	-0.731682	0.000558032	10day
Nt5dc3	Stmn3	0.14992	0.804025	0.529412	0.0238582	10day
Tspo	Slc11a1	0.164673	0.857234	0.925697	3.69363e-08	10day
AABR07056495.1.Hsp90b1	Rps3a	0.278608	0.858384	0.816305	3.59844e-05	10day
Ddn	Krt14.Krt17.Krt19	0.0898126	0.969416	-0.0835913	0.741577	10day
Ddn	Gda	0.580941	0.852561	0.843137	1.1129e-05	10day
Ddn	AABR07035341.1	0.0999801	0.965296	-0.110423	0.662698	10day
Ddn	Psap	0.0995813	0.834098	-0.195046	0.437986	10day
Ddn	Ncs1	0.725678	0.88583	0.886481	9.65677e-07	10day
Ddn	Slc39a8	0.0901116	0.966227	-0.126935	0.615727	10day
Cpne4	AABR07030019.1.Ssh2	0.135167	0.953112	-0.327141	0.185133	10day
Rpl14	Sat1	0.250399	0.818358	0.911249	1.46078e-07	10day
Rpl14	Rpl36a	0.867524	0.927776	0.960784	2.48657e-10	10day
Rpl14	Ctsb	0.0997807	0.800278	0.820433	3.04208e-05	10day
Rpl14	Rpl13a	0.538975	0.908218	0.925697	3.69363e-08	10day
LOC100360522	AABR07030019.1.Ssh2	0.108054	0.855663	0.405573	0.0949534	10day
Tf	Lin7b	0.136065	0.78574	0.987616	2.66454e-14	10day
Tf	AABR07009715.1	0.413377	0.857913	0.991744	1.11022e-15	10day
Tf	Rhobtb1	0.81878	0.827209	1	0	10day
Slc11a1	Trim55	0.549043	0.897069	0.973168	1.2419e-11	10day
Slc11a1	Kcnn4	0.43441	0.913891	0.95872	3.72371e-10	10day
Rab31	Gna13	0.821172	0.924025	0.96904	3.85141e-11	10day
Rab31	Ccdc50	0.137759	0.850089	0.919505	6.86926e-08	10day
Sat1	Akap13	0.116328	0.841581	0.781218	0.000129364	10day
Msn	AABR07030019.1.Ssh2	0.18431	0.949167	0.593395	0.00943262	10day
Fgf13	Mturn	0.515052	0.791555	0.896801	4.65886e-07	10day
Fgf13	Cttnbp2	0.356858	0.82931	0.869969	2.7113e-06	10day
Hmgcs1	Sat1	0.0887161	0.76824	-0.657379	0.00303029	10day
Hmgcs1	Tuba4a	0.875399	0.768432	0.95872	3.72371e-10	10day
Hmgcs1	Gna13	0.0973884	0.778175	-0.721362	0.00072796	10day
Hmgcs1	Epb41l2	0.131479	0.766892	-0.72549	0.000655434	10day
Hmgcs1	Snx5	0.104765	0.769334	-0.698658	0.00125753	10day
Hmgcs1	rno-miR-142-3p	0.125698	0.784565	-0.727554	0.000621502	10day
Ttk	Phf11b	0.376794	0.811244	0.964912	1.03473e-10	10day
Ttk	Oasl	0.334031	0.776372	0.98968	6.21725e-15	10day
Tuba4a	Nefl	0.295754	0.816682	0.818369	3.31031e-05	10day
AABR07068030.1.Bard1	Aldh1l2	0.292963	0.805568	0.97936	1.55231e-12	10day
AABR07068030.1.Bard1	Ccl6	0.659091	0.910319	0.98968	6.21725e-15	10day
Ccl6	Isg15	0.105961	0.875649	0.97936	1.55231e-12	10day
Ccl6	Aldh1l2	0.327053	0.836765	0.973168	1.2419e-11	10day
Ccl6	Cytip	0.126894	0.773077	0.913313	1.21822e-07	10day
Hmgb2l1	Kif11	0.186802	0.791752	0.9484	2.14804e-09	10day
Hmgb2l1	Atf3	0.229067	0.826495	0.902993	2.89752e-07	10day
Hmgb2l1	Ckap2	0.364434	0.777275	0.971104	2.23221e-11	10day
Hmgb2l1	AABR07045454.1	0.108054	0.961967	0.921569	5.61752e-08	10day
Hmgb2l1	Clec7a	0.269338	0.786303	0.919505	6.86926e-08	10day
Hmgb2l1	Slc11a1	0.181419	0.835721	0.936017	1.15419e-08	10day
Hmgb2l1	Adrb2	0.0918062	0.877496	0.851393	7.42169e-06	10day
Cd200r1	Kcnn4	0.0947967	0.836968	0.933953	1.47815e-08	10day
Cd200r1	Slamf8	0.178927	0.821439	0.95872	3.72371e-10	10day
Oasl	Sdf2l1	0.292265	0.877339	0.913313	1.21822e-07	10day
Oasl	Hsh2d	0.357855	0.836425	0.98968	6.21725e-15	10day
Mdh1	Lin7b	0.0892145	0.963446	-0.0402477	0.874015	10day
Mdh1	Rhoh	0.175339	0.97809	-0.356037	0.147026	10day
Mdh1	Gna13	0.104665	0.809858	-0.48194	0.0428358	10day
Mdh1	Rpl23a	0.105363	0.856237	-0.490196	0.0389034	10day
Mdh1	Cst3	0.0895136	0.827714	-0.339525	0.168071	10day
Mdh1	S100b	0.0894139	0.848123	0.0257998	0.91906	10day
Fabp7	Itm2b	0.0937002	0.785952	0.595459	0.00912596	10day
Rin2	Padi2	0.166766	0.793437	0.754386	0.000297661	10day
Marcksl1	Kif11	0.133373	0.898854	-0.0237358	0.925518	10day
Marcksl1	Lin7b	0.109549	0.969369	0.0154799	0.951388	10day
Marcksl1	AC128792.1.LOC100360087	0.139753	0.889983	-0.24871	0.319645	10day
Marcksl1	Ctsd	0.129187	0.877205	-0.403509	0.0968097	10day
Marcksl1	Ch25h	0.122508	0.964847	-0.0464396	0.854814	10day
Marcksl1	Rpl26	0.150219	0.875086	-0.372549	0.127873	10day
Marcksl1	Gfap	0.145335	0.833296	-0.374613	0.125608	10day
Marcksl1	Dgkg	0.173146	0.779296	0.25903	0.299305	10day
Marcksl1	Sdf2l1	0.116427	0.972604	-0.0443756	0.861206	10day
Marcksl1	Cux1	0.149123	0.857006	-0.413829	0.0877853	10day
Marcksl1	Rplp0	0.17185	0.84206	-0.201238	0.423288	10day
Marcksl1	Ankrd13a	0.144537	0.849886	-0.339525	0.168071	10day
Marcksl1	LOC689499	0.16557	0.792883	0.192982	0.442944	10day
Marcksl1	Atf3	0.110546	0.930402	0.0113519	0.964342	10day
Marcksl1	Bmp2k	0.138856	0.907661	-0.413829	0.0877853	10day
Marcksl1	Anxa3	0.138158	0.897275	-0.498452	0.0352536	10day
Marcksl1	Rhoh	0.104665	0.966395	-0.21775	0.385396	10day
Marcksl1	Lap3	0.142444	0.868223	-0.30031	0.22596	10day
Marcksl1	Nat8l	0.16886	0.811307	0.333333	0.176463	10day
Marcksl1	Lcp1	0.125498	0.893364	-0.287926	0.246615	10day
Marcksl1	Phf11b	0.116926	0.94711	-0.298246	0.229322	10day
Marcksl1	Rps24	0.143042	0.814753	-0.244582	0.328004	10day
Marcksl1	Ckap2	0.111144	0.875956	-0.00515996	0.983788	10day
Marcksl1	Lrrc25	0.111244	0.941978	-0.118679	0.639049	10day
Marcksl1	Diras2	0.233054	0.838283	0.223942	0.371686	10day
Marcksl1	Cap2	0.163676	0.773662	0.162023	0.520665	10day
Marcksl1	Rpl17	0.166467	0.835172	-0.180599	0.473289	10day
Marcksl1	Irf8	0.139553	0.874697	-0.44066	0.0672019	10day
Marcksl1	LOC100359922	0.146531	0.819034	-0.0670795	0.791425	10day
Marcksl1	Mt2A	0.163975	0.760924	-0.48194	0.0428358	10day
Marcksl1	Calr	0.132077	0.870585	-0.378741	0.121164	10day
Marcksl1	Trim55	0.102671	0.976785	-0.135191	0.59275	10day
Marcksl1	Rps3a	0.151017	0.905798	-0.223942	0.371686	10day
Marcksl1	Fcgr1a	0.0927033	0.97567	0.00722394	0.977304	10day
Marcksl1	Sh3glb1	0.14075	0.872537	-0.467492	0.0504375	10day
Marcksl1	AABR07045454.1	0.0948963	0.954284	-0.0196078	0.938446	10day
Marcksl1	Aif1	0.16248	0.882557	-0.5129	0.0295066	10day
Marcksl1	Bak1	0.0992823	0.969323	-0.0257998	0.91906	10day
Marcksl1	Fmnl2	0.151017	0.818895	-0.376677	0.123372	10day
Marcksl1	B2m	0.137959	0.879414	-0.469556	0.0492934	10day
Marcksl1	Rpl35	0.134868	0.864792	-0.281734	0.257375	10day
Marcksl1	Mturn	0.172049	0.799926	-0.0381837	0.88043	10day
Marcksl1	Vamp1	0.181419	0.798796	0.374613	0.125608	10day
Marcksl1	Neurod6	0.2188	0.864828	0.0897833	0.723123	10day
Marcksl1	Tmsb10	0.147628	0.798588	-0.199174	0.428158	10day
Marcksl1	Clec7a	0.112739	0.969068	-0.153767	0.542403	10day
Marcksl1	Hpcal4	0.257576	0.792131	0.397317	0.102535	10day
Marcksl1	Ftl1.Ubxn11	0.148226	0.856897	-0.162023	0.520665	10day
Marcksl1	Rps8	0.135865	0.891323	-0.30031	0.22596	10day
Marcksl1	Cdc20	0.128987	0.956831	0.00515996	0.983788	10day
Marcksl1	Hpca	0.129486	0.810111	0.192982	0.442944	10day
Marcksl1	LOC100360316	0.146132	0.86964	-0.234262	0.349454	10day
Marcksl1	Isg15	0.102771	0.968517	0.00103199	0.996757	10day
Marcksl1	LOC100909954	0.163876	0.820678	0.20743	0.408854	10day
Marcksl1	Rps7	0.143541	0.873783	-0.327141	0.185133	10day
Marcksl1	Naca	0.134968	0.877133	-0.24871	0.319645	10day
Marcksl1	Aldh1l2	0.122508	0.981305	0.0361197	0.886853	10day
Marcksl1	Nt5dc3	0.157695	0.801298	0.389061	0.110542	10day
Marcksl1	Tspo	0.117524	0.965504	-0.0278638	0.912608	10day
Marcksl1	AABR07056495.1.Hsp90b1	0.152811	0.900069	-0.448916	0.0616574	10day
Marcksl1	Pabpc1	0.142444	0.825063	-0.424149	0.0793889	10day
Marcksl1	Cpne4	0.207436	0.829353	0.0134159	0.957864	10day
Marcksl1	Camkv	0.185706	0.81061	0.486068	0.0408335	10day
Marcksl1	Rpl14	0.18132	0.87922	-0.335397	0.173635	10day
Marcksl1	Tf	0.110546	0.968009	-0.0361197	0.886853	10day
Marcksl1	Slc11a1	0.121611	0.99029	-0.0175439	0.944915	10day
Marcksl1	Rab31	0.142245	0.878878	-0.424149	0.0793889	10day
Marcksl1	Sat1	0.145833	0.887577	-0.457172	0.0564616	10day
Marcksl1	Msn	0.145036	0.82862	-0.263158	0.291392	10day
Marcksl1	Rpl36a	0.176435	0.878224	-0.261094	0.295333	10day
Marcksl1	Rps4x	0.144438	0.917203	-0.453044	0.0590167	10day
Marcksl1	Fgf13	0.2189	0.853199	0.0381837	0.88043	10day
Marcksl1	Oasl2	0.662779	0.997784	0.0299278	0.90616	10day
Marcksl1	Ttk	0.123106	0.983911	-0.261094	0.295333	10day
Marcksl1	Kcnn4	0.115829	0.991046	-0.226006	0.367178	10day
Marcksl1	AABR07068030.1.Bard1	0.105861	0.980508	0.0113519	0.964342	10day
Marcksl1	Ccl6	0.113138	0.980003	0.0196078	0.938446	10day
Marcksl1	Hmgb2l1	0.116029	0.970194	-0.0278638	0.912608	10day
Marcksl1	Cd200r1	0.127193	0.954288	-0.141383	0.575754	10day
Marcksl1	Oasl	0.130682	0.990808	-0.23839	0.34078	10day
Marcksl1	Mdh1	0.200159	0.780497	0.438596	0.0686441	10day
Marcksl1	Ctsb	0.123106	0.908044	-0.24871	0.319645	10day
Marcksl1	Fabp7	0.162081	0.783942	-0.479876	0.0438646	10day
Marcksl1	Rin2	0.140251	0.918607	-0.50258	0.0335305	10day
Marcksl1	Nefl	0.191587	0.778011	0.420021	0.0826736	10day
Marcksl1	Bhlhe41	0.189394	0.876873	-0.265222	0.287484	10day
Marcksl1	Gnai2	0.125797	0.857151	-0.232198	0.353838	10day
Marcksl1	Cytip	0.118919	0.977966	-0.211558	0.39938	10day
Marcksl1	Gna13	0.148624	0.914893	-0.405573	0.0949534	10day
Marcksl1	Krt14.Krt17.Krt19	0.110945	0.984719	0.0939112	0.710899	10day
Marcksl1	Rhbdf2	0.114135	0.967668	-0.0670795	0.791425	10day
Marcksl1	Gna12	0.143341	0.906126	-0.316821	0.200205	10day
Marcksl1	Slamf8	0.143242	0.987361	-0.178535	0.478445	10day
Marcksl1	Plau	0.152911	0.987537	-0.0939112	0.710899	10day
Marcksl1	Rpl22	0.146431	0.832299	-0.23839	0.34078	10day
Marcksl1	Rpl13a	0.161782	0.892845	-0.172343	0.494076	10day
Marcksl1	Hsh2d	0.104466	0.97734	-0.192982	0.442944	10day
Marcksl1	Klhl30	0.108154	0.989831	-0.0423117	0.867607	10day
Marcksl1	Ms4a6a	0.110347	0.983738	-0.116615	0.644932	10day
Marcksl1	Ccdc50	0.180522	0.932128	-0.446852	0.0630103	10day
Marcksl1	Il13ra1	0.144737	0.972831	-0.0753354	0.766392	10day
Marcksl1	AABR07013123.1	0.119119	0.972324	-0.0196078	0.938446	10day
Marcksl1	Zc3h12a	0.101774	0.986956	-0.0196078	0.938446	10day
Marcksl1	Npc2	0.144936	0.895437	-0.521156	0.0265657	10day
Marcksl1	Itgb3	0.131878	0.987814	-0.0939112	0.710899	10day
Marcksl1	Kif1c	0.198465	0.843762	-0.21775	0.385396	10day
Marcksl1	Tmem176b	0.149023	0.920714	-0.535604	0.0219731	10day
Marcksl1	Slc25a43	0.114733	0.986307	-0.108359	0.66866	10day
Marcksl1	AC135400.1.Cerk	0.130981	0.866177	-0.306502	0.216064	10day
Marcksl1	Cnr2	0.107157	0.991116	-0.153767	0.542403	10day
Marcksl1	Cd86	0.102771	0.984109	-0.135191	0.59275	10day
Marcksl1	Slc7a7	0.160486	0.976933	-0.0443756	0.861206	10day
Marcksl1	Gda	0.152711	0.779602	0.337461	0.170838	10day
Marcksl1	Il15ra	0.121511	0.974715	-0.0361197	0.886853	10day
Marcksl1	Rpl23a	0.199362	0.931463	-0.27967	0.261026	10day
Marcksl1	AABR07025272.1	0.117325	0.988879	-0.0608875	0.81033	10day
Marcksl1	Akap13	0.155502	0.927493	-0.477812	0.0449122	10day
Marcksl1	Epb41l2	0.135965	0.872213	-0.409701	0.0913184	10day
Marcksl1	Cd6	0.127392	0.980056	-0.0959752	0.704812	10day
Marcksl1	Samd9l	0.109051	0.978202	-0.0196078	0.938446	10day
Marcksl1	AABR07030019.1.Ssh2	0.120116	0.919748	-0.434469	0.071597	10day
Marcksl1	AABR07035341.1	0.127293	0.985642	-0.0196078	0.938446	10day
Marcksl1	Spata13	0.194777	0.9138	-0.277606	0.26471	10day
Marcksl1	Fut7	0.108154	0.983127	-0.108359	0.66866	10day
Marcksl1	Fth1	0.132277	0.841595	-0.349845	0.154692	10day
Marcksl1	Snx5	0.158194	0.873369	-0.490196	0.0389034	10day
Marcksl1	Wapl	0.136962	0.881209	-0.50258	0.0335305	10day
Marcksl1	Pou2f2	0.129984	0.985401	-0.120743	0.633187	10day
Marcksl1	Acp5	0.101874	0.983175	-0.0278638	0.912608	10day
Marcksl1	Sparc	0.210427	0.884208	-0.252838	0.311413	10day
Marcksl1	Tie1	0.117923	0.979692	-0.0340557	0.893283	10day
Marcksl1	AABR07008334.1	0.153309	0.85785	-0.500516	0.0343838	10day
Marcksl1	Adcy4	0.107955	0.992449	-0.110423	0.662698	10day
Marcksl1	Cul4a.Lamp1	0.141746	0.904777	-0.30031	0.22596	10day
Marcksl1	Aqp4	0.143939	0.842064	-0.384933	0.114708	10day
Marcksl1	Psap	0.157396	0.914187	-0.149639	0.553423	10day
Marcksl1	Cst3	0.126695	0.883042	-0.256966	0.303309	10day
Marcksl1	Padi2	0.128589	0.910728	-0.271414	0.275952	10day
Marcksl1	Chrnb4.Rn60_8_0597.2	0.1249	0.983627	0.00928793	0.970822	10day
Marcksl1	Tnnt1	0.184609	0.987273	-0.0815273	0.747759	10day
Marcksl1	Cd37	0.106958	0.98622	-0.0588235	0.816654	10day
Marcksl1	AABR07030544.1	0.110247	0.989289	-0.213622	0.394688	10day
Marcksl1	Scarb2	0.13138	0.900452	-0.356037	0.147026	10day
Marcksl1	Susd3	0.217105	0.99373	-0.0567595	0.822989	10day
Marcksl1	Lrp1	0.252592	0.785208	-0.00103199	0.996757	10day
Marcksl1	Kcnk6	0.137659	0.983897	-0.0546956	0.829335	10day
Marcksl1	Rn50_14_0474.1	0.199462	0.978316	-0.120743	0.633187	10day
Marcksl1	Mlph	0.121013	0.997123	-0.114551	0.650834	10day
Marcksl1	Nrros	0.146332	0.989772	-0.0897833	0.723123	10day
Marcksl1	LOC103690086	0.118321	0.983997	-0.0670795	0.791425	10day
Marcksl1	AABR07009715.1	0.149821	0.987458	-0.0505676	0.842056	10day
Marcksl1	S100b	0.158593	0.933526	-0.256966	0.303309	10day
Marcksl1	P2rx4	0.0987839	0.985052	0.00722394	0.977304	10day
Marcksl1	RGD1563400	0.105961	0.995985	-0.0877193	0.729259	10day
Marcksl1	Apoe	0.155502	0.908929	-0.184727	0.463061	10day
Marcksl1	Alox12	0.135766	0.984516	-0.0340557	0.893283	10day
Marcksl1	Nsmf	0.17813	0.795155	0.521156	0.0265657	10day
Marcksl1	Slc25a45	0.131778	0.990824	0.0299278	0.90616	10day
Marcksl1	BC028528	0.117823	0.98529	-0.102167	0.686655	10day
Marcksl1	Tlr6	0.119318	0.990659	-0.159959	0.526061	10day
Marcksl1	Mmp2	0.16547	0.989817	-0.0381837	0.88043	10day
Marcksl1	Foxn3	0.10935	0.979017	-0.0196078	0.938446	10day
Marcksl1	Gpr149	0.12191	0.990946	-0.0877193	0.729259	10day
Marcksl1	Il4i1	0.148525	0.990706	-0.0505676	0.842056	10day
Marcksl1	Ltc4s	0.10626	0.989621	-0.0423117	0.867607	10day
Marcksl1	Aim2	0.148724	0.992765	-0.100103	0.69269	10day
Marcksl1	Itm2b	0.136862	0.924844	-0.411765	0.0895391	10day
Marcksl1	Tspan2	0.140949	0.879646	-0.442724	0.0657824	10day
Marcksl1	Rhobtb1	0.118919	0.978932	-0.0361197	0.886853	10day
Marcksl1	Canx	0.153608	0.891369	-0.337461	0.170838	10day
Marcksl1	Steap4	0.142245	0.996116	-0.0588235	0.816654	10day
Marcksl1	Olr1877	0.11862	0.992074	-0.143447	0.570135	10day
Marcksl1	Mir3593.Ralgapa1	0.194179	0.772448	-0.463364	0.0527859	10day
Marcksl1	Adrb2	0.138457	0.996412	-0.112487	0.656757	10day
Marcksl1	Mlkl	0.111045	0.98814	-0.118679	0.639049	10day
Marcksl1	AABR07066529.1	0.127193	0.986308	-0.0608875	0.81033	10day
Marcksl1	Gal3st4	0.162879	0.987846	-0.0113519	0.964342	10day
Marcksl1	Tpi1	0.143441	0.992074	0.0443756	0.861206	10day
Marcksl1	Slc39a8	0.102771	0.974328	-0.0278638	0.912608	10day
Marcksl1	Mef2c	0.225179	0.876268	-0.137255	0.587062	10day
Marcksl1	Dok1	0.111543	0.981451	-0.0299278	0.90616	10day
Marcksl1	Tspan8	0.10307	0.989635	-0.0794634	0.753956	10day
Marcksl1	AC111734.1.LOC100362384	0.123704	0.986673	-0.0588235	0.816654	10day
Marcksl1	Milr1	0.121013	0.992246	-0.0237358	0.925518	10day
Marcksl1	LOC689081	0.117923	0.989081	-0.25903	0.299305	10day
Marcksl1	Ppef2	0.119817	0.989999	0.0546956	0.829335	10day
Marcksl1	AABR07031931.1	0.12799	0.980801	-0.0257998	0.91906	10day
Marcksl1	Marcks	0.156798	0.834359	-0.182663	0.468161	10day
Marcksl1	rno-miR-16-5p	0.230961	0.794244	-0.572755	0.0129782	10day
Marcksl1	rno-miR-92a-3p	0.160287	0.812462	-0.294118	0.236143	10day
Marcksl1	rno-miR-27a-3p	0.208533	0.766705	-0.391125	0.1085	10day
Marcksl1	rno-miR-93-5p	0.170355	0.762664	-0.384933	0.114708	10day
Marcksl1	rno-miR-146a-5p	0.234051	0.779666	-0.4613	0.0539905	10day
Marcksl1	rno-miR-142-5p	0.163078	0.823984	-0.356037	0.147026	10day
Marcksl1	rno-miR-532-5p	0.153608	0.809916	-0.21775	0.385396	10day
Marcksl1	rno-miR-17-5p	0.157396	0.814014	-0.467492	0.0504375	10day
Marcksl1	rno-miR-142-3p	0.149023	0.871936	-0.438596	0.0686441	10day
Marcksl1	rno-miR-339-3p	0.176336	0.797615	-0.362229	0.139625	10day
Marcksl1	rno-miR-433-5p	0.183014	0.784179	0.49226	0.037965	10day
Marcksl1	rno-miR-339-5p	0.159191	0.801841	-0.424149	0.0793889	10day
Marcksl1	rno-miR-21-3p	0.181918	0.829508	-0.261094	0.295333	10day
Marcksl1	rno-miR-130b-3p	0.145734	0.790432	-0.157895	0.531483	10day
Marcksl1	rno-miR-92a-1-5p	0.180821	0.843684	-0.0918473	0.717003	10day
Marcksl1	rno-miR-363-3p	0.16238	0.789905	-0.27967	0.261026	10day
Nefl	Rhoh	0.0919059	0.964485	-0.386997	0.112611	10day
Nefl	Gpr149	0.103768	0.980715	-0.164087	0.515295	10day
Bhlhe41	Lcp1	0.102771	0.784677	0.917441	8.3558e-08	10day
Bhlhe41	LOC100360316	0.147428	0.781071	0.882353	1.26787e-06	10day
Bhlhe41	Rpl14	0.137759	0.835145	0.853457	6.68154e-06	10day
Bhlhe41	Gnai2	0.221691	0.794101	0.966976	6.41243e-11	10day
Bhlhe41	Kif1c	0.279007	0.848317	0.913313	1.21822e-07	10day
Bhlhe41	AC135400.1.Cerk	0.768441	0.890605	0.95872	3.72371e-10	10day
Bhlhe41	AABR07030019.1.Ssh2	0.110048	0.879788	0.882353	1.26787e-06	10day
Gnai2	Bmp2k	0.198864	0.839658	0.911249	1.46078e-07	10day
Gnai2	Krt14.Krt17.Krt19	0.0908094	0.947776	-0.556244	0.0165184	10day
Gnai2	Mlkl	0.107456	0.977136	-0.463364	0.0527859	10day
Gnai2	Marcks	0.247707	0.793823	0.900929	3.40618e-07	10day
Cytip	Phf11b	0.0959928	0.767698	0.952528	1.11696e-09	10day
Cytip	Kcnn4	0.150817	0.803069	0.97936	1.55231e-12	10day
Cytip	Cnr2	0.142644	0.788663	0.962848	1.62399e-10	10day
Cytip	LOC689081	0.150219	0.857016	0.919505	6.86926e-08	10day
Gna13	Ccdc50	0.192783	0.826247	0.942208	5.21468e-09	10day
Krt14.Krt17.Krt19	Isg15	0.11254	0.767906	0.975232	6.58873e-12	10day
Krt14.Krt17.Krt19	Plau	0.132576	0.800652	0.911249	1.46078e-07	10day
Krt14.Krt17.Krt19	AABR07009715.1	0.144438	0.906912	0.9484	2.14804e-09	10day
Krt14.Krt17.Krt19	LOC689081	0.0989833	0.853908	0.820433	3.04208e-05	10day
Rhbdf2	Sdf2l1	0.127691	0.816876	0.954592	7.87842e-10	10day
Rhbdf2	AABR07066529.1	0.90012	0.829366	0.995872	0	10day
Rhbdf2	Dok1	0.154406	0.884398	0.98968	6.21725e-15	10day
Slamf8	Rhoh	0.401216	0.904918	0.966976	6.41243e-11	10day
Plau	Rhoh	0.15311	0.855319	0.966976	6.41243e-11	10day
Plau	Trim55	0.103469	0.766257	0.952528	1.11696e-09	10day
Plau	Slc11a1	0.83762	0.768753	0.971104	2.23221e-11	10day
Rpl22	Rin2	0.134071	0.904856	0.671827	0.0022613	10day
Rpl22	Marcks	0.285088	0.804982	0.52322	0.0258675	10day
Rpl13a	Bmp2k	0.129984	0.824277	0.75645	0.000280219	10day
Rpl13a	Ctsb	0.110247	0.791759	0.750258	0.000335298	10day
Hsh2d	Cnr2	0.0991826	0.783299	0.966976	6.41243e-11	10day
Cttnbp2	Anxa3	0.0982855	0.784932	-0.539732	0.0207827	10day
Cttnbp2	Rps3a	0.0934011	0.784943	-0.428277	0.076201	10day
Cttnbp2	B2m	0.0890152	0.778263	-0.405573	0.0949534	10day
Cttnbp2	Rps8	0.112739	0.797069	-0.417957	0.0843526	10day
Cttnbp2	Rps7	0.105762	0.761992	-0.422085	0.081019	10day
Cttnbp2	Rpl36a	0.192683	0.901351	-0.583075	0.0110924	10day
Cttnbp2	Rps4x	0.110347	0.852269	-0.335397	0.173635	10day
Cttnbp2	Nefl	0.205742	0.776942	0.758514	0.000263646	10day
Cttnbp2	Ms4a6a	0.10327	0.980736	-0.211558	0.39938	10day
Cttnbp2	Npc2	0.104765	0.813457	-0.496388	0.0361403	10day
Cttnbp2	Fth1	0.126296	0.842984	-0.240454	0.33649	10day
Cttnbp2	AABR07008334.1	0.0947967	0.76286	-0.126935	0.615727	10day
Cttnbp2	Aqp4	0.105562	0.791482	-0.131063	0.604194	10day
Cttnbp2	Psap	0.0895136	0.790255	-0.364293	0.137217	10day
Cttnbp2	Susd3	0.0929027	0.979884	-0.205366	0.413635	10day
Cttnbp2	Rn50_14_0474.1	0.137859	0.970329	0.0650155	0.797715	10day
Cttnbp2	S100b	0.101974	0.866925	0.141383	0.575754	10day
Cttnbp2	Mmp2	0.123106	0.991558	-0.106295	0.67464	10day
Cttnbp2	Itm2b	0.0978868	0.874353	-0.135191	0.59275	10day
Cttnbp2	Slc39a8	0.121511	0.974832	-0.133127	0.598461	10day
Cttnbp2	rno-miR-142-3p	0.110247	0.773464	-0.711042	0.000939105	10day
Klhl30	AABR07025272.1	0.182915	0.80165	0.981424	6.72573e-13	10day
Klhl30	Susd3	0.20305	0.813133	0.983488	2.63789e-13	10day
Klhl30	RGD1563400	0.238337	0.847594	0.973168	1.2419e-11	10day
Klhl30	Dok1	0.399222	0.961128	0.991744	1.11022e-15	10day
Ms4a6a	Cytip	0.643541	0.804861	0.987616	2.66454e-14	10day
Ms4a6a	Itgb3	0.261065	0.805904	0.987616	2.66454e-14	10day
Ms4a6a	AABR07030544.1	0.0910088	0.776795	0.966976	6.41243e-11	10day
Ms4a6a	Olr1877	0.295853	0.841705	0.987616	2.66454e-14	10day
Ms4a6a	Adrb2	0.113935	0.794359	0.985552	9.12603e-14	10day
Ccdc50	Mt2A	0.277213	0.789538	0.884417	1.10792e-06	10day
Ccdc50	Trim55	0.110048	0.966089	-0.457172	0.0564616	10day
Ccdc50	Cdc20	0.10925	0.901094	-0.459236	0.0552157	10day
Ccdc50	AABR07031931.1	0.123704	0.959392	-0.69453	0.00138177	10day
AABR07013123.1	Isg15	0.198864	0.834029	0.995872	0	10day
AABR07013123.1	Samd9l	0.530403	0.901622	1	0	10day
AABR07013123.1	P2rx4	0.275618	0.846829	0.997936	0	10day
AABR07013123.1	Ppef2	0.252093	0.936878	0.966976	6.41243e-11	10day
Zc3h12a	Slc25a43	0.212321	0.832462	0.983488	2.63789e-13	10day
Npc2	Sparc	0.496212	0.775477	0.909185	1.74407e-07	10day
Uchl1	Tspan2	0.0960925	0.780684	-0.537668	0.0213714	10day
Uchl1	Rnf187	0.241029	0.850697	0.849329	8.23106e-06	10day
Uchl1	Stmn3	0.749801	0.831373	0.944272	3.924e-09	10day
Uchl1	Tubb3	0.748305	0.886914	0.917441	8.3558e-08	10day
Atrnl1	Kif11	0.102771	0.841739	-0.527348	0.0245139	10day
Atrnl1	Prkcg	0.152911	0.786491	0.0691434	0.785148	10day
Atrnl1	Lin7b	0.0943979	0.966071	-0.428277	0.076201	10day
Atrnl1	AC128792.1.LOC100360087	0.117923	0.881856	-0.176471	0.483628	10day
Atrnl1	Crym	0.151515	0.771362	0.0608875	0.81033	10day
Atrnl1	Ctsd	0.149621	0.882865	-0.0485036	0.84843	10day
Atrnl1	Ch25h	0.107157	0.952781	-0.465428	0.0516016	10day
Atrnl1	Rpl26	0.112739	0.864433	0.192982	0.442944	10day
Atrnl1	Gfap	0.148724	0.770718	0.0588235	0.816654	10day
Atrnl1	Dgkg	0.134171	0.812927	0.0815273	0.747759	10day
Atrnl1	Sdf2l1	0.0960925	0.930006	-0.53354	0.022588	10day
Atrnl1	Cux1	0.146332	0.852517	-0.0691434	0.785148	10day
Atrnl1	Rplp0	0.118321	0.865944	-0.176471	0.483628	10day
Atrnl1	Ankrd13a	0.146033	0.859659	-0.147575	0.55897	10day
Atrnl1	LOC689499	0.159888	0.848205	0.219814	0.380795	10day
Atrnl1	Atf3	0.10616	0.918967	-0.353973	0.149551	10day
Atrnl1	Bmp2k	0.104765	0.892504	-0.0712074	0.778883	10day
Atrnl1	Anxa3	0.132077	0.880611	-0.0464396	0.854814	10day
Atrnl1	Lap3	0.12191	0.857962	-0.0319917	0.899719	10day
Atrnl1	Nat8l	0.152911	0.770438	0.386997	0.112611	10day
Atrnl1	Lcp1	0.104964	0.881437	-0.201238	0.423288	10day
Atrnl1	Rps24	0.182416	0.909186	-0.0526316	0.83569	10day
Atrnl1	Lrrc25	0.105562	0.90917	-0.500516	0.0343838	10day
Atrnl1	Cap2	0.250698	0.780616	0.545924	0.0190927	10day
Atrnl1	Rpl17	0.113836	0.815324	0.118679	0.639049	10day
Atrnl1	Irf8	0.125997	0.883965	-0.20743	0.408854	10day
Atrnl1	LOC100359922	0.116029	0.882449	-0.0670795	0.791425	10day
Atrnl1	Mt2A	0.124402	0.760484	-0.0485036	0.84843	10day
Atrnl1	Calr	0.113537	0.79937	0.0485036	0.84843	10day
Atrnl1	Trim55	0.0973884	0.963375	-0.517028	0.0280061	10day
Atrnl1	Rps3a	0.117325	0.831144	0.226006	0.367178	10day
Atrnl1	Sh3glb1	0.125698	0.870878	0.25903	0.299305	10day
Atrnl1	Aif1	0.116128	0.869194	-0.184727	0.463061	10day
Atrnl1	Bak1	0.097488	0.938532	-0.444788	0.0643852	10day
Atrnl1	Fmnl2	0.131579	0.834058	-0.0877193	0.729259	10day
Atrnl1	B2m	0.120614	0.821095	0.0505676	0.842056	10day
Atrnl1	Rpl35	0.126595	0.779451	0.122807	0.627346	10day
Atrnl1	Dync1i1	0.160785	0.815267	0.277606	0.26471	10day
Atrnl1	Mturn	0.266447	0.872513	0.5129	0.0295066	10day
Atrnl1	Neurod6	0.165271	0.84454	0.254902	0.307345	10day
Atrnl1	Tmsb10	0.157496	0.860881	-0.178535	0.478445	10day
Atrnl1	Clec7a	0.102472	0.950666	-0.389061	0.110542	10day
Atrnl1	Hpcal4	0.196272	0.78373	0.353973	0.149551	10day
Atrnl1	Ftl1.Ubxn11	0.121711	0.865625	-0.0546956	0.829335	10day
Atrnl1	Rps8	0.125	0.916794	0.0732714	0.772631	10day
Atrnl1	Cdc20	0.097488	0.899102	-0.550052	0.0180276	10day
Atrnl1	Hpca	0.110746	0.846679	0.0753354	0.766392	10day
Atrnl1	LOC100360316	0.13447	0.890714	0.118679	0.639049	10day
Atrnl1	Isg15	0.102572	0.967801	-0.436533	0.070109	10day
Atrnl1	LOC100909954	0.135766	0.810868	0.283798	0.253756	10day
Atrnl1	Rps7	0.121212	0.877338	0.106295	0.67464	10day
Atrnl1	Naca	0.117424	0.872351	0.0650155	0.797715	10day
Atrnl1	Aldh1l2	0.097488	0.967	-0.490196	0.0389034	10day
Atrnl1	Nt5dc3	0.133772	0.842801	0.0753354	0.766392	10day
Atrnl1	Tspo	0.11862	0.960112	-0.446852	0.0630103	10day
Atrnl1	Pabpc1	0.128888	0.803855	-0.112487	0.656757	10day
Atrnl1	Cpne4	0.153808	0.817112	0.351909	0.152107	10day
Atrnl1	Camkv	0.158991	0.862899	0.316821	0.200205	10day
Atrnl1	Rpl14	0.167763	0.926535	0.0753354	0.766392	10day
Atrnl1	LOC100360522	0.0918062	0.878432	-0.271414	0.275952	10day
Atrnl1	Tf	0.110546	0.952508	-0.44066	0.0672019	10day
Atrnl1	Slc11a1	0.109948	0.989959	-0.496388	0.0361403	10day
Atrnl1	Rab31	0.129187	0.885143	0.174407	0.488839	10day
Atrnl1	Sat1	0.124801	0.890044	0.147575	0.55897	10day
Atrnl1	Msn	0.114833	0.865714	-0.240454	0.33649	10day
Atrnl1	Rpl36a	0.114633	0.884012	0.0650155	0.797715	10day
Atrnl1	Rps4x	0.136862	0.904699	0.178535	0.478445	10day
Atrnl1	Fgf13	0.152014	0.785008	0.28999	0.243092	10day
Atrnl1	Spryd3	0.127891	0.824732	0.0608875	0.81033	10day
Atrnl1	Ttk	0.138856	0.984734	-0.484004	0.0418255	10day
Atrnl1	Tuba4a	0.128688	0.8145	0.285862	0.25017	10day
Atrnl1	AABR07068030.1.Bard1	0.10925	0.977651	-0.465428	0.0516016	10day
Atrnl1	Ccl6	0.097189	0.965868	-0.415893	0.0860565	10day
Atrnl1	Hmgb2l1	0.209829	0.942491	-0.54386	0.0196436	10day
Atrnl1	Cd200r1	0.0892145	0.949958	-0.417957	0.0843526	10day
Atrnl1	Oasl	0.102273	0.981018	-0.467492	0.0504375	10day
Atrnl1	Mdh1	0.241029	0.839658	0.52322	0.0258675	10day
Atrnl1	Ctsb	0.101176	0.88859	-0.0361197	0.886853	10day
Atrnl1	Fabp7	0.127891	0.839088	0.0319917	0.899719	10day
Atrnl1	Rin2	0.097488	0.891906	-0.0361197	0.886853	10day
Atrnl1	Nefl	0.119518	0.762346	0.273478	0.272173	10day
Atrnl1	Bhlhe41	0.166467	0.877178	-0.0815273	0.747759	10day
Atrnl1	Gnai2	0.114533	0.868964	-0.151703	0.547901	10day
Atrnl1	Gna13	0.207037	0.89516	0.209494	0.404102	10day
Atrnl1	Krt14.Krt17.Krt19	0.0892145	0.981049	-0.448916	0.0616574	10day
Atrnl1	Rhbdf2	0.125299	0.951885	-0.484004	0.0418255	10day
Atrnl1	Gna12	0.147229	0.888549	-0.0918473	0.717003	10day
Atrnl1	Slamf8	0.0958931	0.989754	-0.432405	0.0731082	10day
Atrnl1	Plau	0.146631	0.986702	-0.442724	0.0657824	10day
Atrnl1	Rpl22	0.128987	0.892118	-0.0877193	0.729259	10day
Atrnl1	Rpl13a	0.10626	0.847816	0.203302	0.418447	10day
Atrnl1	Hsh2d	0.10307	0.981621	-0.50258	0.0335305	10day
Atrnl1	Klhl30	0.0960925	0.969841	-0.475748	0.0459786	10day
Atrnl1	Ccdc50	0.19368	0.937617	0.182663	0.468161	10day
Atrnl1	Il13ra1	0.107356	0.942856	-0.420021	0.0826736	10day
Atrnl1	Zc3h12a	0.112141	0.979819	-0.498452	0.0352536	10day
Atrnl1	Npc2	0.142344	0.885295	0.0340557	0.893283	10day
Atrnl1	Uchl1	0.156499	0.826244	-0.00309598	0.990272	10day
Atrnl1	Kif1c	0.147827	0.816942	0.0835913	0.741577	10day
Atrnl1	Tmem176b	0.150917	0.929882	-0.199174	0.428158	10day
Atrnl1	Slc25a43	0.0935008	0.976096	-0.479876	0.0438646	10day
Atrnl1	AC135400.1.Cerk	0.135865	0.844272	-0.174407	0.488839	10day
Atrnl1	Slc7a7	0.0920056	0.946528	-0.448916	0.0616574	10day
Atrnl1	Il15ra	0.111443	0.970193	-0.438596	0.0686441	10day
Atrnl1	Rpl23a	0.123206	0.794756	0.0443756	0.861206	10day
Atrnl1	AABR07025272.1	0.0948963	0.980627	-0.420021	0.0826736	10day
Atrnl1	Akap13	0.0964912	0.867857	-0.170279	0.499341	10day
Atrnl1	Epb41l2	0.12201	0.838931	-0.162023	0.520665	10day
Atrnl1	Cd6	0.116228	0.972435	-0.407637	0.0931231	10day
Atrnl1	Samd9l	0.117424	0.971633	-0.446852	0.0630103	10day
Atrnl1	AABR07030019.1.Ssh2	0.0944976	0.873118	-0.0959752	0.704812	10day
Atrnl1	AABR07035341.1	0.101774	0.967163	-0.446852	0.0630103	10day
Atrnl1	Spata13	0.117424	0.854944	-0.00928793	0.970822	10day
Atrnl1	Fut7	0.107755	0.978611	-0.49226	0.037965	10day
Atrnl1	Snx5	0.114334	0.854964	0.0877193	0.729259	10day
Atrnl1	Wapl	0.134171	0.81551	0.166151	0.50995	10day
Atrnl1	Sparc	0.124601	0.816675	0.0773994	0.760167	10day
Atrnl1	Tie1	0.115132	0.960977	-0.514964	0.0287488	10day
Atrnl1	AABR07008334.1	0.125	0.769087	0.26935	0.279764	10day
Atrnl1	Adcy4	0.0977871	0.979043	-0.455108	0.0577286	10day
Atrnl1	Cul4a.Lamp1	0.0982855	0.843021	0.209494	0.404102	10day
Atrnl1	Aqp4	0.126695	0.790702	0.263158	0.291392	10day
Atrnl1	Psap	0.135965	0.866696	0.170279	0.499341	10day
Atrnl1	Cst3	0.131679	0.875237	0.176471	0.483628	10day
Atrnl1	Padi2	0.12201	0.874588	0.0361197	0.886853	10day
Atrnl1	Chrnb4.Rn60_8_0597.2	0.117225	0.952225	-0.527348	0.0245139	10day
Atrnl1	Tnnt1	0.102472	0.972819	-0.436533	0.070109	10day
Atrnl1	Cd37	0.109948	0.983521	-0.475748	0.0459786	10day
Atrnl1	AABR07030544.1	0.112141	0.986448	-0.484004	0.0418255	10day
Atrnl1	Scarb2	0.156699	0.851708	0.325077	0.188085	10day
Atrnl1	Susd3	0.118022	0.98355	-0.517028	0.0280061	10day
Atrnl1	Kcnk6	0.155403	0.983102	-0.467492	0.0504375	10day
Atrnl1	Rn50_14_0474.1	0.103668	0.92057	-0.44066	0.0672019	10day
Atrnl1	Nrros	0.112041	0.987209	-0.486068	0.0408335	10day
Atrnl1	LOC103690086	0.10945	0.985925	-0.389061	0.110542	10day
Atrnl1	AABR07009715.1	0.0970893	0.981404	-0.405573	0.0949534	10day
Atrnl1	RGD1563400	0.0966906	0.98821	-0.517028	0.0280061	10day
Atrnl1	Apoe	0.268939	0.881679	0.380805	0.118984	10day
Atrnl1	Alox12	0.123904	0.972047	-0.463364	0.0527859	10day
Atrnl1	Nsmf	0.136065	0.762885	0.27967	0.261026	10day
Atrnl1	Slc25a45	0.0889155	0.97389	-0.393189	0.106485	10day
Atrnl1	BC028528	0.101874	0.980988	-0.397317	0.102535	10day
Atrnl1	Gpr149	0.117424	0.989834	-0.411765	0.0895391	10day
Atrnl1	Il4i1	0.108852	0.985092	-0.496388	0.0361403	10day
Atrnl1	Ltc4s	0.0912081	0.978334	-0.426213	0.0777829	10day
Atrnl1	Aim2	0.10307	0.983636	-0.486068	0.0408335	10day
Atrnl1	Itm2b	0.121511	0.846401	0.275542	0.268425	10day
Atrnl1	Tspan2	0.153509	0.806728	0.432405	0.0731082	10day
Atrnl1	Rhobtb1	0.101575	0.958862	-0.44066	0.0672019	10day
Atrnl1	Rnf187	0.136663	0.809885	0.178535	0.478445	10day
Atrnl1	Steap4	0.118122	0.991976	-0.413829	0.0877853	10day
Atrnl1	Olr1877	0.0989833	0.990508	-0.45098	0.0603262	10day
Atrnl1	Adrb2	0.261663	0.996447	-0.428277	0.076201	10day
Atrnl1	Mlkl	0.0898126	0.983022	-0.494324	0.037044	10day
Atrnl1	AABR07066529.1	0.102073	0.966027	-0.521156	0.0265657	10day
Atrnl1	Gal3st4	0.104864	0.992377	-0.438596	0.0686441	10day
Atrnl1	Slc39a8	0.161882	0.977697	-0.500516	0.0343838	10day
Atrnl1	Stmn3	0.124203	0.823607	0.0712074	0.778883	10day
Atrnl1	Dok1	0.0896132	0.984343	-0.5129	0.0295066	10day
Atrnl1	Tspan8	0.0932018	0.979542	-0.420021	0.0826736	10day
Atrnl1	AC111734.1.LOC100362384	0.11862	0.987117	-0.500516	0.0343838	10day
Atrnl1	Brsk2	0.180423	0.79614	0.162023	0.520665	10day
Atrnl1	Tubb3	0.151216	0.826189	-0.0443756	0.861206	10day
Atrnl1	Milr1	0.127193	0.987698	-0.467492	0.0504375	10day
Atrnl1	AC096600.1.Psd	0.142145	0.842969	0.0980392	0.698742	10day
Atrnl1	Ppef2	0.0945973	0.986424	-0.514964	0.0287488	10day
Atrnl1	AABR07031931.1	0.11872	0.975278	-0.444788	0.0643852	10day
Atrnl1	Marcks	0.127193	0.811747	0.0299278	0.90616	10day
Atrnl1	rno-miR-16-5p	0.132974	0.763389	-0.0732714	0.772631	10day
Atrnl1	rno-miR-92a-3p	0.138058	0.814644	-0.261094	0.295333	10day
Atrnl1	rno-miR-25-3p	0.229167	0.75921	-0.277606	0.26471	10day
Atrnl1	rno-miR-27a-3p	0.1875	0.809938	-0.205366	0.413635	10day
Atrnl1	rno-miR-93-5p	0.158493	0.843575	-0.195046	0.437986	10day
Atrnl1	rno-miR-142-5p	0.163975	0.858917	-0.26935	0.279764	10day
Atrnl1	rno-miR-532-5p	0.151415	0.822811	-0.331269	0.179322	10day
Atrnl1	rno-miR-17-5p	0.135068	0.776169	-0.0753354	0.766392	10day
Atrnl1	rno-miR-142-3p	0.11553	0.816319	-0.203302	0.418447	10day
Atrnl1	rno-miR-339-3p	0.153409	0.828143	-0.162023	0.520665	10day
Atrnl1	rno-miR-433-5p	0.148923	0.801519	-0.0443756	0.861206	10day
Atrnl1	rno-miR-339-5p	0.145833	0.784512	-0.0753354	0.766392	10day
Atrnl1	rno-miR-21-3p	0.185307	0.840704	-0.48194	0.0428358	10day
Atrnl1	rno-miR-155-5p	0.158493	0.795258	-0.356037	0.147026	10day
Atrnl1	rno-miR-130b-3p	0.129187	0.777028	-0.389061	0.110542	10day
Atrnl1	rno-miR-92a-1-5p	0.149322	0.862918	-0.329205	0.182212	10day
Itgb3	Slamf8	0.298445	0.809921	0.973168	1.2419e-11	10day
Itgb3	Slc25a45	0.242923	0.859066	0.944272	3.924e-09	10day
Kif1c	Tmem176b	0.0937998	0.758346	0.799794	6.77596e-05	10day
Kif1c	Spata13	0.212819	0.798365	0.888545	8.39466e-07	10day
Kif1c	Fth1	0.142843	0.815496	0.847265	9.11495e-06	10day
Kif1c	Aqp4	0.138756	0.838789	0.737874	0.000473057	10day
Kif1c	Itm2b	0.10616	0.861136	0.529412	0.0238582	10day
Kif1c	Canx	0.117624	0.766494	0.74613	0.000376859	10day
Kif1c	Rnf187	0.171651	0.79031	-0.467492	0.0504375	10day
Tmem176b	AC128792.1.LOC100360087	0.117125	0.773381	0.820433	3.04208e-05	10day
Tmem176b	Cst3	0.152911	0.782318	0.79773	7.30413e-05	10day
Slc25a43	Ch25h	0.266348	0.77984	0.952528	1.11696e-09	10day
Slc25a43	Cd86	0.182117	0.882533	0.97936	1.55231e-12	10day
AC135400.1.Cerk	AC128792.1.LOC100360087	0.232057	0.846185	0.971104	2.23221e-11	10day
AC135400.1.Cerk	Lap3	0.403808	0.866675	0.931889	1.87829e-08	10day
AC135400.1.Cerk	Lcp1	0.254486	0.831533	0.940144	6.85946e-09	10day
AC135400.1.Cerk	LOC100360316	0.157795	0.806299	0.872033	2.40176e-06	10day
AC135400.1.Cerk	Rpl14	0.126894	0.818913	0.847265	9.11495e-06	10day
Cnr2	Kcnn4	0.12819	0.821907	0.956656	5.46578e-10	10day
Cd86	Slc11a1	0.0992823	0.782653	0.940144	6.85946e-09	10day
Slc7a7	LOC103690086	0.115132	0.764919	0.991744	1.11022e-15	10day
Gda	Rhoh	0.0941986	0.936862	-0.448916	0.0616574	10day
Gda	Phf11b	0.142843	0.925285	-0.508772	0.0310685	10day
Gda	Ckap2	0.0998804	0.781725	-0.366357	0.134837	10day
Gda	Lrrc25	0.0913078	0.921766	-0.323013	0.191068	10day
Gda	Ttk	0.0978868	0.959552	-0.395253	0.104497	10day
Gda	AABR07068030.1.Bard1	0.0960925	0.967623	-0.211558	0.39938	10day
Gda	Hmgb2l1	0.0910088	0.875064	-0.360165	0.142062	10day
Gda	Cd200r1	0.09061	0.919847	-0.378741	0.121164	10day
Gda	Krt14.Krt17.Krt19	0.119019	0.977586	-0.180599	0.473289	10day
Gda	Gna12	0.124601	0.814315	-0.444788	0.0643852	10day
Gda	Klhl30	0.101276	0.975412	-0.232198	0.353838	10day
Gda	Cd6	0.10626	0.965206	-0.244582	0.328004	10day
Gda	Samd9l	0.121312	0.971717	-0.209494	0.404102	10day
Gda	AABR07035341.1	0.123704	0.975898	-0.209494	0.404102	10day
Gda	Spata13	0.107955	0.801259	-0.174407	0.488839	10day
Gda	Fut7	0.123206	0.968893	-0.318885	0.197128	10day
Gda	Acp5	0.114833	0.983392	-0.213622	0.394688	10day
Gda	Adcy4	0.0986842	0.960826	-0.271414	0.275952	10day
Gda	Cul4a.Lamp1	0.0892145	0.875808	-0.176471	0.483628	10day
Gda	Tnnt1	0.106559	0.934787	-0.335397	0.173635	10day
Gda	Cd37	0.0898126	0.981959	-0.25903	0.299305	10day
Gda	LOC103690086	0.0976874	0.973343	-0.168215	0.504633	10day
Gda	S100b	0.0994817	0.81391	0.178535	0.478445	10day
Gda	Ltc4s	0.0989833	0.971642	-0.250774	0.315513	10day
Gda	Aim2	0.10297	0.981616	-0.323013	0.191068	10day
Gda	LOC689081	0.0921053	0.947444	-0.415893	0.0860565	10day
Gda	Ppef2	0.0994817	0.983518	-0.23839	0.34078	10day
Gda	rno-miR-140-3p	0.239633	0.76448	-0.601651	0.00825378	10day
Hace1	Ch25h	0.100578	0.930342	-0.0237358	0.925518	10day
Hace1	Rhoh	0.0952951	0.95761	-0.162023	0.520665	10day
Hace1	Ckap2	0.10626	0.831347	-0.151703	0.547901	10day
Hace1	LOC100359922	0.0891148	0.766374	-0.500516	0.0343838	10day
Hace1	Rps3a	0.110546	0.814182	-0.267286	0.283608	10day
Hace1	Cdc20	0.10636	0.912329	-0.118679	0.639049	10day
Hace1	Naca	0.0916069	0.774989	-0.426213	0.0777829	10day
Hace1	LOC100360522	0.124502	0.85979	-0.53354	0.022588	10day
Hace1	Sat1	0.0978868	0.7809	-0.401445	0.0986919	10day
Hace1	Rpl36a	0.122807	0.862042	-0.401445	0.0986919	10day
Hace1	Hmgb2l1	0.0897129	0.936104	-0.120743	0.633187	10day
Hace1	Gna13	0.110148	0.772985	-0.438596	0.0686441	10day
Hace1	Rpl22	0.129087	0.823071	-0.370485	0.130166	10day
Hace1	Ccdc50	0.0939992	0.793816	-0.413829	0.0877853	10day
Hace1	AABR07030019.1.Ssh2	0.0902113	0.879751	-0.581011	0.0114509	10day
Hace1	Spata13	0.108054	0.767838	-0.4613	0.0539905	10day
Hace1	Padi2	0.0952951	0.781067	-0.327141	0.185133	10day
Hace1	Scarb2	0.144238	0.867502	-0.159959	0.526061	10day
Hace1	Alox12	0.0948963	0.962611	0.0216718	0.93198	10day
Hace1	Itm2b	0.0897129	0.787303	-0.298246	0.229322	10day
Il15ra	AABR07030544.1	0.0930024	0.806101	0.946336	2.92051e-09	10day
Rpl23a	AABR07056495.1.Hsp90b1	0.257974	0.81211	0.896801	4.65886e-07	10day
AABR07025272.1	Susd3	0.18132	0.788135	0.985552	9.12603e-14	10day
Akap13	AABR07030019.1.Ssh2	0.878688	0.982085	0.923633	4.56846e-08	10day
Akap13	Spata13	0.291766	0.894179	0.900929	3.40618e-07	10day
Akap13	Tspan2	0.117923	0.823084	0.527348	0.0245139	10day
Epb41l2	Lcp1	0.166567	0.819653	0.894737	5.42211e-07	10day
Cd6	Adcy4	0.894637	0.847684	0.991744	1.11022e-15	10day
Cd6	Cd37	0.282895	0.888466	0.977296	3.30602e-12	10day
Cd6	Nrros	0.722787	0.929823	0.991744	1.11022e-15	10day
Cd6	BC028528	0.586722	0.831469	0.987616	2.66454e-14	10day
Cd6	Il4i1	0.113836	0.761298	0.960784	2.48657e-10	10day
Cd6	Adrb2	0.173545	0.767082	0.995872	0	10day
Samd9l	Chrnb4.Rn60_8_0597.2	0.181419	0.847274	0.964912	1.03473e-10	10day
Samd9l	Alox12	0.34689	0.77689	0.991744	1.11022e-15	10day
Samd9l	Mmp2	0.302831	0.889305	0.997936	0	10day
Rpl9	Irgq	0.176535	0.771947	-0.157895	0.531483	10day
Rpl9	Kif11	0.116926	0.87421	-0.0712074	0.778883	10day
Rpl9	Prkcg	0.183413	0.81046	-0.0526316	0.83569	10day
Rpl9	AC128792.1.LOC100360087	0.139354	0.902109	0.0505676	0.842056	10day
Rpl9	Crym	0.173644	0.792229	0.0567595	0.822989	10day
Rpl9	Ctsd	0.14055	0.877261	-0.00515996	0.983788	10day
Rpl9	Ch25h	0.218002	0.978339	-0.292054	0.239602	10day
Rpl9	Rpl26	0.130682	0.883959	0.232198	0.353838	10day
Rpl9	Gfap	0.141647	0.800951	0.133127	0.598461	10day
Rpl9	Dgkg	0.170754	0.842267	-0.184727	0.463061	10day
Rpl9	Sdf2l1	0.108254	0.964016	-0.236326	0.345101	10day
Rpl9	Cux1	0.158493	0.858165	-0.0712074	0.778883	10day
Rpl9	Ankrd13a	0.15002	0.876001	-0.0381837	0.88043	10day
Rpl9	LOC689499	0.191587	0.840875	-0.153767	0.542403	10day
Rpl9	Atf3	0.097488	0.904469	0.0154799	0.951388	10day
Rpl9	Bmp2k	0.135666	0.909499	-0.118679	0.639049	10day
Rpl9	Anxa3	0.130981	0.901779	-0.0918473	0.717003	10day
Rpl9	LOC257642	0.207536	0.760075	0.135191	0.59275	10day
Rpl9	Lap3	0.216208	0.884692	0.170279	0.499341	10day
Rpl9	Nat8l	0.169856	0.831195	0.128999	0.60995	10day
Rpl9	Lcp1	0.105163	0.899288	0.0773994	0.760167	10day
Rpl9	Rps24	0.199063	0.870324	0.143447	0.570135	10day
Rpl9	Ckap2	0.102073	0.882484	-0.155831	0.536931	10day
Rpl9	Lrrc25	0.102771	0.927176	-0.285862	0.25017	10day
Rpl9	Diras2	0.176535	0.813375	0.0381837	0.88043	10day
Rpl9	Cap2	0.213218	0.793384	0.141383	0.575754	10day
Rpl9	Rpl17	0.141846	0.770711	0.28999	0.243092	10day
Rpl9	Necab2	0.198365	0.824955	-0.00722394	0.977304	10day
Rpl9	Irf8	0.129486	0.90389	-0.102167	0.686655	10day
Rpl9	LOC100359922	0.15939	0.795588	0.22807	0.3627	10day
Rpl9	Mt2A	0.123305	0.82743	-0.0381837	0.88043	10day
Rpl9	Calr	0.120913	0.890188	0.0505676	0.842056	10day
Rpl9	Rps3a	0.136264	0.828581	0.413829	0.0877853	10day
Rpl9	Sh3glb1	0.108353	0.880424	0.141383	0.575754	10day
Rpl9	AABR07045454.1	0.0940989	0.925158	-0.26935	0.279764	10day
Rpl9	Aif1	0.131978	0.898588	-0.0485036	0.84843	10day
Rpl9	Bak1	0.392344	0.982088	-0.296182	0.232717	10day
Rpl9	Fmnl2	0.135367	0.835592	0.0175439	0.944915	10day
Rpl9	B2m	0.113636	0.878098	-0.0134159	0.957864	10day
Rpl9	Rpl35	0.159091	0.882378	0.232198	0.353838	10day
Rpl9	Dync1i1	0.169059	0.84151	0.213622	0.394688	10day
Rpl9	Mturn	0.207137	0.859743	0.0464396	0.854814	10day
Rpl9	Vamp1	0.194179	0.863299	0.170279	0.499341	10day
Rpl9	Cadps2	0.14683	0.759251	0.108359	0.66866	10day
Rpl9	Neurod6	0.144438	0.832039	-0.0959752	0.704812	10day
Rpl9	Tmsb10	0.134669	0.764319	0.195046	0.437986	10day
Rpl9	Hpcal4	0.197867	0.807668	0.0732714	0.772631	10day
Rpl9	Ftl1.Ubxn11	0.122807	0.851842	0.116615	0.644932	10day
Rpl9	Rps8	0.154805	0.900998	0.219814	0.380795	10day
Rpl9	Cdc20	0.141148	0.970006	-0.114551	0.650834	10day
Rpl9	Hpca	0.11862	0.871439	-0.0588235	0.816654	10day
Rpl9	LOC100360316	0.171651	0.883334	0.298246	0.229322	10day
Rpl9	LOC100909954	0.152512	0.86175	-0.0216718	0.93198	10day
Rpl9	Rps7	0.122408	0.866597	0.234262	0.349454	10day
Rpl9	Naca	0.153708	0.870918	0.223942	0.371686	10day
Rpl9	Aldh1l2	0.0979864	0.979033	-0.199174	0.428158	10day
Rpl9	Nt5dc3	0.124302	0.865514	-0.137255	0.587062	10day
Rpl9	Tspo	0.106659	0.979072	-0.0670795	0.791425	10day
Rpl9	AABR07056495.1.Hsp90b1	0.112141	0.918877	0.0196078	0.938446	10day
Rpl9	Pabpc1	0.130781	0.86947	-0.0794634	0.753956	10day
Rpl9	Ddn	0.159888	0.826719	0.232198	0.353838	10day
Rpl9	Cpne4	0.172348	0.843343	-0.0712074	0.778883	10day
Rpl9	Camkv	0.144338	0.873806	0.0670795	0.791425	10day
Rpl9	Rpl14	0.230263	0.897888	0.234262	0.349454	10day
Rpl9	LOC100360522	0.107855	0.811707	0.118679	0.639049	10day
Rpl9	Tf	0.113636	0.94223	-0.271414	0.275952	10day
Rpl9	Slc11a1	0.102572	0.991572	-0.195046	0.437986	10day
Rpl9	Rab31	0.264952	0.946123	0.162023	0.520665	10day
Rpl9	Sat1	0.148923	0.840763	0.261094	0.295333	10day
Rpl9	Rpl36a	0.125299	0.850913	0.271414	0.275952	10day
Rpl9	Rps4x	0.115331	0.898619	0.201238	0.423288	10day
Rpl9	Fgf13	0.187799	0.820538	-0.141383	0.575754	10day
Rpl9	Hmgcs1	0.157097	0.769334	0.26935	0.279764	10day
Rpl9	Spryd3	0.13736	0.857142	0.20743	0.408854	10day
Rpl9	Ttk	0.0963915	0.980357	-0.292054	0.239602	10day
Rpl9	Tuba4a	0.146332	0.82742	0.337461	0.170838	10day
Rpl9	Kcnn4	0.117424	0.988589	-0.242518	0.332231	10day
Rpl9	AABR07068030.1.Bard1	0.102173	0.971507	-0.252838	0.311413	10day
Rpl9	Ccl6	0.0919059	0.977753	-0.234262	0.349454	10day
Rpl9	Hmgb2l1	0.0967903	0.958256	-0.162023	0.520665	10day
Rpl9	Oasl	0.108553	0.981552	-0.275542	0.268425	10day
Rpl9	Mdh1	0.214015	0.887561	0.428277	0.076201	10day
Rpl9	Ctsb	0.116228	0.935555	0.0443756	0.861206	10day
Rpl9	Fabp7	0.176535	0.773006	0.0608875	0.81033	10day
Rpl9	Rin2	0.101874	0.939279	-0.0588235	0.816654	10day
Rpl9	Nefl	0.186902	0.829957	0.106295	0.67464	10day
Rpl9	Bhlhe41	0.16886	0.874402	0.0113519	0.964342	10day
Rpl9	Gnai2	0.104266	0.867669	0.0175439	0.944915	10day
Rpl9	Cytip	0.0979864	0.978804	-0.261094	0.295333	10day
Rpl9	Gna13	0.116029	0.885533	0.116615	0.644932	10day
Rpl9	Krt14.Krt17.Krt19	0.106459	0.991225	-0.211558	0.39938	10day
Rpl9	Rhbdf2	0.0966906	0.957835	-0.294118	0.236143	10day
Rpl9	Gna12	0.126096	0.878838	0.00103199	0.996757	10day
Rpl9	Slamf8	0.102671	0.982564	-0.25903	0.299305	10day
Rpl9	Plau	0.0944976	0.982829	-0.26935	0.279764	10day
Rpl9	Rpl22	0.187998	0.87507	0.314757	0.203314	10day
Rpl9	Rpl13a	0.140251	0.869824	0.358101	0.144529	10day
Rpl9	Cttnbp2	0.170554	0.812263	0.0835913	0.741577	10day
Rpl9	Klhl30	0.0958931	0.98246	-0.287926	0.246615	10day
Rpl9	Ms4a6a	0.117225	0.989574	-0.263158	0.291392	10day
Rpl9	Ccdc50	0.139952	0.936474	0.0608875	0.81033	10day
Rpl9	Il13ra1	0.0992823	0.950043	-0.285862	0.25017	10day
Rpl9	AABR07013123.1	0.0955941	0.942625	-0.26935	0.279764	10day
Rpl9	Npc2	0.130582	0.859932	-0.0691434	0.785148	10day
Rpl9	Uchl1	0.167963	0.799131	0.219814	0.380795	10day
Rpl9	Itgb3	0.0905104	0.975207	-0.285862	0.25017	10day
Rpl9	Kif1c	0.125299	0.790489	0.139319	0.581396	10day
Rpl9	Tmem176b	0.466108	0.992224	-0.250774	0.315513	10day
Rpl9	Slc25a43	0.092803	0.972379	-0.26935	0.279764	10day
Rpl9	AC135400.1.Cerk	0.161583	0.875032	0.0299278	0.90616	10day
Rpl9	Cd86	0.0961922	0.984485	-0.267286	0.283608	10day
Rpl9	Slc7a7	0.101077	0.935925	-0.285862	0.25017	10day
Rpl9	Gda	0.152911	0.80766	0.318885	0.197128	10day
Rpl9	Il15ra	0.102871	0.97494	-0.281734	0.257375	10day
Rpl9	Rpl23a	0.170853	0.939752	0.155831	0.536931	10day
Rpl9	AABR07025272.1	0.092504	0.986634	-0.263158	0.291392	10day
Rpl9	Akap13	0.114135	0.917911	-0.199174	0.428158	10day
Rpl9	Epb41l2	0.156898	0.895552	-0.124871	0.621526	10day
Rpl9	Cd6	0.10925	0.97318	-0.296182	0.232717	10day
Rpl9	Samd9l	0.125	0.971246	-0.26935	0.279764	10day
Rpl9	AABR07030019.1.Ssh2	0.113935	0.959027	-0.287926	0.246615	10day
Rpl9	AABR07035341.1	0.205243	0.9828	-0.26935	0.279764	10day
Rpl9	Spata13	0.132077	0.903271	-0.118679	0.639049	10day
Rpl9	Fth1	0.144637	0.880698	0.0546956	0.829335	10day
Rpl9	Snx5	0.119916	0.899715	0.0980392	0.698742	10day
Rpl9	Wapl	0.124402	0.900323	0.0216718	0.93198	10day
Rpl9	Sparc	0.135267	0.873921	0.00103199	0.996757	10day
Rpl9	Tie1	0.141447	0.958044	-0.391125	0.1085	10day
Rpl9	AABR07008334.1	0.135865	0.893058	-0.0773994	0.760167	10day
Rpl9	Adcy4	0.0920056	0.979021	-0.351909	0.152107	10day
Rpl9	Cul4a.Lamp1	0.119916	0.936773	0.143447	0.570135	10day
Rpl9	Aqp4	0.124103	0.890378	0.0340557	0.893283	10day
Rpl9	Psap	0.120215	0.894972	0.0629515	0.804017	10day
Rpl9	Cst3	0.110247	0.896499	0.0691434	0.785148	10day
Rpl9	Padi2	0.172049	0.933634	-0.242518	0.332231	10day
Rpl9	Chrnb4.Rn60_8_0597.2	0.0915072	0.976465	-0.362229	0.139625	10day
Rpl9	Tnnt1	0.117424	0.968068	-0.339525	0.168071	10day
Rpl9	Cd37	0.106858	0.988672	-0.337461	0.170838	10day
Rpl9	AABR07030544.1	0.100379	0.98943	-0.353973	0.149551	10day
Rpl9	Scarb2	0.120116	0.915627	0.0815273	0.747759	10day
Rpl9	Susd3	0.0912081	0.984354	-0.31063	0.209625	10day
Rpl9	Kcnk6	0.0943979	0.982323	-0.296182	0.232717	10day
Rpl9	Mlph	0.0955941	0.985774	-0.31063	0.209625	10day
Rpl9	Nrros	0.117026	0.980731	-0.356037	0.147026	10day
Rpl9	Ncs1	0.151017	0.79454	0.219814	0.380795	10day
Rpl9	AABR07009715.1	0.100778	0.987849	-0.242518	0.332231	10day
Rpl9	S100b	0.108951	0.925526	0.0918473	0.717003	10day
Rpl9	P2rx4	0.199462	0.990941	-0.252838	0.311413	10day
Rpl9	RGD1563400	0.0940989	0.991457	-0.353973	0.149551	10day
Rpl9	Apoe	0.146132	0.917909	0.24871	0.319645	10day
Rpl9	Alox12	0.214314	0.991399	-0.325077	0.188085	10day
Rpl9	Nsmf	0.145036	0.806367	0.384933	0.114708	10day
Rpl9	BC028528	0.101176	0.970336	-0.323013	0.191068	10day
Rpl9	Tlr6	0.115032	0.991465	-0.331269	0.179322	10day
Rpl9	Mmp2	0.0986842	0.990102	-0.25903	0.299305	10day
Rpl9	Gpr149	0.0956938	0.987936	-0.294118	0.236143	10day
Rpl9	Il4i1	0.090012	0.977536	-0.360165	0.142062	10day
Rpl9	Ltc4s	0.122707	0.989374	-0.302374	0.222629	10day
Rpl9	Aim2	0.138756	0.989373	-0.331269	0.179322	10day
Rpl9	Itm2b	0.11254	0.943906	0.00103199	0.996757	10day
Rpl9	Tspan2	0.147827	0.936518	0.100103	0.69269	10day
Rpl9	Rhobtb1	0.13437	0.97064	-0.271414	0.275952	10day
Rpl9	Canx	0.115032	0.874058	0.0712074	0.778883	10day
Rpl9	Rnf187	0.232456	0.832419	0.432405	0.0731082	10day
Rpl9	Steap4	0.109649	0.994558	-0.256966	0.303309	10day
Rpl9	Olr1877	0.10297	0.987421	-0.28999	0.243092	10day
Rpl9	Adrb2	0.110546	0.995939	-0.314757	0.203314	10day
Rpl9	Mlkl	0.117225	0.991514	-0.331269	0.179322	10day
Rpl9	AABR07066529.1	0.186204	0.981879	-0.339525	0.168071	10day
Rpl9	Gal3st4	0.0897129	0.973519	-0.254902	0.307345	10day
Rpl9	Slc39a8	0.120514	0.973909	-0.308566	0.212829	10day
Rpl9	Stmn3	0.152412	0.801489	0.27967	0.261026	10day
Rpl9	Rangap1	0.151715	0.788924	0.333333	0.176463	10day
Rpl9	Mef2c	0.115431	0.862875	-0.0361197	0.886853	10day
Rpl9	AC111734.1.LOC100362384	0.108054	0.982445	-0.296182	0.232717	10day
Rpl9	Brsk2	0.145933	0.848161	0.213622	0.394688	10day
Rpl9	Tubb3	0.157795	0.788414	0.205366	0.413635	10day
Rpl9	Milr1	0.114234	0.989339	-0.287926	0.246615	10day
Rpl9	AC096600.1.Psd	0.146033	0.825905	0.0650155	0.797715	10day
Rpl9	Ppef2	0.101575	0.994628	-0.294118	0.236143	10day
Rpl9	Marcks	0.110447	0.838582	0.0485036	0.84843	10day
Rpl9	rno-miR-16-5p	0.160885	0.828266	-0.22807	0.3627	10day
Rpl9	rno-miR-92a-3p	0.144737	0.868192	-0.223942	0.371686	10day
Rpl9	rno-miR-21-5p	0.147528	0.779704	-0.0361197	0.886853	10day
Rpl9	rno-miR-25-3p	0.187699	0.836922	-0.211558	0.39938	10day
Rpl9	rno-miR-27a-3p	0.173445	0.844995	-0.261094	0.295333	10day
Rpl9	rno-miR-93-5p	0.142344	0.834411	-0.0691434	0.785148	10day
Rpl9	rno-miR-146a-5p	0.166467	0.856688	-0.240454	0.33649	10day
Rpl9	rno-miR-28-5p	0.189992	0.797738	-0.261094	0.295333	10day
Rpl9	rno-miR-140-3p	0.241328	0.842053	-0.417957	0.0843526	10day
Rpl9	rno-miR-142-5p	0.184709	0.902394	-0.112487	0.656757	10day
Rpl9	rno-miR-532-5p	0.127293	0.846606	-0.112487	0.656757	10day
Rpl9	rno-miR-346	0.247807	0.785521	0.380805	0.118984	10day
Rpl9	rno-miR-17-5p	0.185008	0.862588	0.00103199	0.996757	10day
Rpl9	rno-miR-142-3p	0.109749	0.896516	-0.124871	0.621526	10day
Rpl9	rno-miR-339-3p	0.130183	0.839117	-0.190918	0.447931	10day
Rpl9	rno-miR-433-5p	0.150419	0.88198	0.345717	0.159953	10day
Rpl9	rno-miR-339-5p	0.145435	0.860825	-0.230134	0.358254	10day
Rpl9	rno-miR-21-3p	0.154207	0.82657	-0.131063	0.604194	10day
Rpl9	rno-miR-155-5p	0.139753	0.793553	-0.0918473	0.717003	10day
Rpl9	rno-miR-130b-3p	0.136364	0.848126	-0.209494	0.404102	10day
Rpl9	rno-miR-92a-1-5p	0.152811	0.880153	-0.0567595	0.822989	10day
Rpl9	rno-miR-211-5p	0.1564	0.7905	-0.106295	0.67464	10day
Rpl9	rno-miR-363-3p	0.136065	0.806334	-0.147575	0.55897	10day
AABR07030019.1.Ssh2	Spata13	0.580941	0.895311	0.900929	3.40618e-07	10day
AABR07030019.1.Ssh2	Padi2	0.334928	0.837367	0.869969	2.7113e-06	10day
AABR07030019.1.Ssh2	Tspan2	0.113736	0.822015	0.661507	0.00279146	10day
Chmp2a.Ube2m	Lin7b	0.0935008	0.956552	0.0588235	0.816654	10day
Chmp2a.Ube2m	Rhoh	0.108652	0.968055	-0.234262	0.349454	10day
Chmp2a.Ube2m	Lap3	0.14374	0.816671	-0.399381	0.1006	10day
Chmp2a.Ube2m	Rps3a	0.133772	0.781722	-0.145511	0.564541	10day
Chmp2a.Ube2m	Aif1	0.113636	0.785182	-0.614035	0.00671076	10day
Chmp2a.Ube2m	Vamp1	0.286483	0.767945	0.649123	0.00355837	10day
Chmp2a.Ube2m	Cdc20	0.130383	0.934036	-0.0154799	0.951388	10day
Chmp2a.Ube2m	Naca	0.164075	0.857695	-0.182663	0.468161	10day
Chmp2a.Ube2m	AABR07056495.1.Hsp90b1	0.097189	0.775071	-0.508772	0.0310685	10day
Chmp2a.Ube2m	Rab31	0.113736	0.782606	-0.417957	0.0843526	10day
Chmp2a.Ube2m	Cd200r1	0.115231	0.95377	-0.178535	0.478445	10day
Chmp2a.Ube2m	Oasl	0.138457	0.987231	-0.159959	0.526061	10day
Chmp2a.Ube2m	Ctsb	0.144338	0.896291	-0.442724	0.0657824	10day
Chmp2a.Ube2m	Rin2	0.0943979	0.82753	-0.624355	0.00561127	10day
Chmp2a.Ube2m	Plau	0.13746	0.983123	-0.124871	0.621526	10day
Chmp2a.Ube2m	Ms4a6a	0.0957935	0.984214	-0.0464396	0.854814	10day
Chmp2a.Ube2m	Tmem176b	0.141148	0.850075	-0.663571	0.00267798	10day
Chmp2a.Ube2m	Rpl23a	0.152711	0.898878	-0.360165	0.142062	10day
Chmp2a.Ube2m	Epb41l2	0.134669	0.777691	-0.659443	0.00290886	10day
Chmp2a.Ube2m	Spata13	0.129785	0.825788	-0.560372	0.0155691	10day
Chmp2a.Ube2m	Snx5	0.122408	0.787514	-0.467492	0.0504375	10day
Chmp2a.Ube2m	Pou2f2	0.137859	0.98328	-0.0794634	0.753956	10day
Chmp2a.Ube2m	Cul4a.Lamp1	0.0955941	0.830978	-0.349845	0.154692	10day
Chmp2a.Ube2m	Psap	0.0904107	0.799667	-0.351909	0.152107	10day
Chmp2a.Ube2m	Cst3	0.10925	0.834793	-0.329205	0.182212	10day
Chmp2a.Ube2m	Padi2	0.104765	0.781989	-0.547988	0.0185541	10day
Chmp2a.Ube2m	Scarb2	0.0941986	0.781269	-0.370485	0.130166	10day
Chmp2a.Ube2m	Ltc4s	0.0977871	0.963813	-0.0361197	0.886853	10day
Chmp2a.Ube2m	Itm2b	0.121511	0.851522	-0.283798	0.253756	10day
Chmp2a.Ube2m	Tspan2	0.161882	0.846026	-0.273478	0.272173	10day
Chmp2a.Ube2m	Mlkl	0.137959	0.990077	-0.120743	0.633187	10day
Chmp2a.Ube2m	Milr1	0.0924043	0.983711	-0.00103199	0.996757	10day
Chmp2a.Ube2m	Ppef2	0.189693	0.993236	-0.0154799	0.951388	10day
AABR07035341.1	Lin7b	0.386065	0.977818	0.995872	0	10day
AABR07035341.1	Tf	0.250698	0.798032	0.993808	0	10day
AABR07035341.1	Oasl2	0.12799	0.855007	0.993808	0	10day
AABR07035341.1	Foxn3	0.380183	0.864622	1	0	10day
AABR07035341.1	Gal3st4	0.789673	0.903612	0.997936	0	10day
AABR07035341.1	Ppef2	0.155104	0.869914	0.966976	6.41243e-11	10day
AABR07035341.1	AABR07031931.1	0.276415	0.908368	0.997936	0	10day
Spata13	Chrnb4.Rn60_8_0597.2	0.176635	0.957644	-0.53354	0.022588	10day
Fut7	Tie1	0.217604	0.832643	0.960784	2.48657e-10	10day
Fth1	Aqp4	0.43112	0.76703	0.95872	3.72371e-10	10day
Ifi27	AC128792.1.LOC100360087	0.130283	0.82374	0.537668	0.0213714	10day
Ifi27	Rpl26	0.152612	0.86435	0.314757	0.203314	10day
Ifi27	Rplp0	0.138258	0.857154	0.356037	0.147026	10day
Ifi27	Lcp1	0.113238	0.850125	0.529412	0.0238582	10day
Ifi27	Rps24	0.097488	0.775304	0.25903	0.299305	10day
Ifi27	Lrrc25	0.121711	0.959544	0.0712074	0.778883	10day
Ifi27	Rpl17	0.12799	0.800634	0.353973	0.149551	10day
Ifi27	LOC100359922	0.109848	0.862729	0.308566	0.212829	10day
Ifi27	Mt2A	0.196372	0.772003	0.139319	0.581396	10day
Ifi27	Rps3a	0.0958931	0.837707	0.382869	0.116832	10day
Ifi27	Sh3glb1	0.102273	0.833497	0.182663	0.468161	10day
Ifi27	AABR07045454.1	0.0956938	0.971537	0.0650155	0.797715	10day
Ifi27	Rpl35	0.111443	0.776248	0.157895	0.531483	10day
Ifi27	Tmsb10	0.136463	0.802675	0.370485	0.130166	10day
Ifi27	Clec7a	0.204545	0.981372	0.0175439	0.944915	10day
Ifi27	Ftl1.Ubxn11	0.161782	0.841564	0.405573	0.0949534	10day
Ifi27	Rps8	0.0966906	0.863113	0.234262	0.349454	10day
Ifi27	Cdc20	0.106459	0.925943	0.0897833	0.723123	10day
Ifi27	LOC100360316	0.0977871	0.808162	0.25903	0.299305	10day
Ifi27	LOC100909954	0.172249	0.762273	-0.698658	0.00125753	10day
Ifi27	Rps7	0.10297	0.810507	0.306502	0.216064	10day
Ifi27	Naca	0.0970893	0.80764	0.209494	0.404102	10day
Ifi27	Rpl14	0.116926	0.817392	0.250774	0.315513	10day
Ifi27	LOC100360522	0.103569	0.848747	0.430341	0.0746428	10day
Ifi27	Slc11a1	0.0964912	0.984367	0.0815273	0.747759	10day
Ifi27	Sat1	0.106958	0.79585	0.30031	0.22596	10day
Ifi27	Msn	0.122907	0.849978	0.351909	0.152107	10day
Ifi27	Rpl36a	0.100179	0.850901	0.356037	0.147026	10day
Ifi27	Rps4x	0.14992	0.868149	0.135191	0.59275	10day
Ifi27	Ctsb	0.147428	0.793307	0.386997	0.112611	10day
Ifi27	Rin2	0.120514	0.776573	0.386997	0.112611	10day
Ifi27	Rhbdf2	0.131479	0.972533	0.108359	0.66866	10day
Ifi27	Rpl22	0.115032	0.826963	0.535604	0.0219731	10day
Ifi27	Hsh2d	0.118421	0.984005	0.226006	0.367178	10day
Ifi27	Ccdc50	0.112041	0.818699	0.201238	0.423288	10day
Ifi27	Slc25a43	0.111144	0.986288	0.0732714	0.772631	10day
Ifi27	Il15ra	0.106559	0.98217	0.0546956	0.829335	10day
Ifi27	Rpl23a	0.156898	0.882596	0.211558	0.39938	10day
Ifi27	AABR07025272.1	0.123206	0.9849	0.0877193	0.729259	10day
Ifi27	Samd9l	0.134171	0.980141	0.0650155	0.797715	10day
Ifi27	Wapl	0.120415	0.787134	0.277606	0.26471	10day
Ifi27	Adcy4	0.0930024	0.980625	0.164087	0.515295	10day
Ifi27	Cul4a.Lamp1	0.101077	0.784591	0.226006	0.367178	10day
Ifi27	Aqp4	0.112341	0.77728	0.226006	0.367178	10day
Ifi27	Psap	0.11563	0.778324	0.320949	0.194082	10day
Ifi27	Cst3	0.139952	0.788267	0.333333	0.176463	10day
Ifi27	Tnnt1	0.0930024	0.957515	0.203302	0.418447	10day
Ifi27	Cd37	0.107057	0.987689	0.155831	0.536931	10day
Ifi27	AABR07030544.1	0.126296	0.993255	0.174407	0.488839	10day
Ifi27	Scarb2	0.153309	0.826375	0.0856553	0.73541	10day
Ifi27	Susd3	0.136762	0.987095	0.124871	0.621526	10day
Ifi27	Rn50_14_0474.1	0.130682	0.964762	-0.0650155	0.797715	10day
Ifi27	S100b	0.109549	0.767408	0.0299278	0.90616	10day
Ifi27	Apoe	0.13118	0.772573	0.106295	0.67464	10day
Ifi27	Alox12	0.102572	0.979715	0.110423	0.662698	10day
Ifi27	Il4i1	0.171651	0.991954	0.162023	0.520665	10day
Ifi27	Ltc4s	0.0891148	0.983228	0.124871	0.621526	10day
Ifi27	Aim2	0.128589	0.986455	0.0980392	0.698742	10day
Ifi27	Itm2b	0.105163	0.835388	0.143447	0.570135	10day
Ifi27	Tspan2	0.122807	0.780449	0.244582	0.328004	10day
Ifi27	AABR07066529.1	0.111244	0.987618	0.106295	0.67464	10day
Ifi27	Slc39a8	0.0957935	0.981356	0.0918473	0.717003	10day
Ifi27	AC111734.1.LOC100362384	0.102671	0.987421	0.104231	0.680638	10day
Ifi27	Ppef2	0.116826	0.986126	0.0918473	0.717003	10day
Ifi27	rno-miR-142-3p	0.151515	0.80558	0.644995	0.00384937	10day
Ifi27	rno-miR-21-3p	0.162779	0.835374	0.364293	0.137217	10day
Ifi27	rno-miR-92a-1-5p	0.122408	0.774112	0.370485	0.130166	10day
Pou2f2	Kcnk6	0.159191	0.759094	0.985552	9.12603e-14	10day
Pou2f2	Gpr149	0.555024	0.79961	0.993808	0	10day
Pou2f2	Tspan8	0.233951	0.775047	0.987616	2.66454e-14	10day
Acp5	LOC103690086	0.190191	0.85012	0.985552	9.12603e-14	10day
Sparc	Tmem176b	0.18441	0.801908	0.861713	4.31768e-06	10day
Sparc	Rpl23a	0.146033	0.817243	0.805986	5.38164e-05	10day
Sparc	Psap	0.321571	0.821239	0.93808	8.93749e-09	10day
Sparc	Padi2	0.203848	0.763103	0.781218	0.000129364	10day
Sparc	Apoe	0.23126	0.826651	0.853457	6.68154e-06	10day
Sparc	Mef2c	0.398126	0.877591	0.843137	1.1129e-05	10day
Tie1	Atf3	0.108054	0.791083	0.686275	0.00166091	10day
Tie1	Chrnb4.Rn60_8_0597.2	0.439394	0.925244	0.987616	2.66454e-14	10day
AABR07008334.1	Tspan2	0.894039	0.942845	0.884417	1.10792e-06	10day
Adcy4	Cnr2	0.317982	0.908832	0.97936	1.55231e-12	10day
Adcy4	Tnnt1	0.161782	0.786278	0.964912	1.03473e-10	10day
Adcy4	Cd37	0.680921	0.954816	0.981424	6.72573e-13	10day
Adcy4	AABR07030544.1	0.114533	0.808723	0.97936	1.55231e-12	10day
Adcy4	Susd3	0.226774	0.793289	0.97936	1.55231e-12	10day
Adcy4	Mlph	0.127891	0.819776	0.993808	0	10day
Adcy4	Il4i1	0.195175	0.87264	0.973168	1.2419e-11	10day
Adcy4	Dok1	0.0953947	0.772584	0.977296	3.30602e-12	10day
Aqp4	Phf11b	0.181021	0.967043	-0.463364	0.0527859	10day
Aqp4	Cst3	0.179526	0.775192	0.907121	2.0737e-07	10day
Aqp4	Scarb2	0.43431	0.8167	0.801858	6.2806e-05	10day
Psap	Cst3	0.565989	0.772068	0.909185	1.74407e-07	10day
Psap	Apoe	0.972787	0.988125	0.925697	3.69363e-08	10day
Cst3	Itm2b	0.16238	0.812884	0.900929	3.40618e-07	10day
Padi2	Itm2b	0.192683	0.867645	0.75645	0.000280219	10day
Chrnb4.Rn60_8_0597.2	Trim55	0.0913078	0.866864	0.865841	3.43451e-06	10day
Chrnb4.Rn60_8_0597.2	Klhl30	0.0888158	0.835792	0.96904	3.85141e-11	10day
Chrnb4.Rn60_8_0597.2	Alox12	0.264653	0.919357	0.977296	3.30602e-12	10day
Chrnb4.Rn60_8_0597.2	Ppef2	0.661683	0.958932	0.993808	0	10day
Tnnt1	Chrnb4.Rn60_8_0597.2	0.0963915	0.770438	0.940144	6.85946e-09	10day
Tnnt1	Mlph	0.127791	0.768957	0.95872	3.72371e-10	10day
Tnnt1	Ppef2	0.0945973	0.89648	0.929825	2.36926e-08	10day
Cd37	Cnr2	0.0901116	0.802504	0.97936	1.55231e-12	10day
Cd37	AABR07030544.1	0.15012	0.790297	0.966976	6.41243e-11	10day
Cd37	Mlph	0.658393	0.921817	0.985552	9.12603e-14	10day
Cd37	RGD1563400	0.324761	0.876245	0.95872	3.72371e-10	10day
Cd37	Il4i1	0.569179	0.917936	0.98968	6.21725e-15	10day
Cd37	Adrb2	0.170255	0.806008	0.975232	6.58873e-12	10day
AABR07030544.1	Hsh2d	0.30931	0.799528	0.983488	2.63789e-13	10day
AABR07030544.1	LOC689081	0.40012	0.920424	0.956656	5.46578e-10	10day
Scarb2	S100b	0.512959	0.862786	0.785346	0.000112654	10day
AC121204.3	Kif11	0.3126	0.897506	0.382869	0.116832	10day
AC121204.3	AC128792.1.LOC100360087	0.135965	0.894562	-0.219814	0.380795	10day
AC121204.3	Ctsd	0.122508	0.869598	-0.527348	0.0245139	10day
AC121204.3	Rpl26	0.106061	0.87316	-0.292054	0.239602	10day
AC121204.3	Gfap	0.11553	0.840952	-0.349845	0.154692	10day
AC121204.3	Sdf2l1	0.192085	0.988754	0.265222	0.287484	10day
AC121204.3	Cux1	0.162081	0.856821	-0.453044	0.0590167	10day
AC121204.3	Rplp0	0.170953	0.794529	-0.118679	0.639049	10day
AC121204.3	Ankrd13a	0.131978	0.860513	-0.370485	0.130166	10day
AC121204.3	Atf3	0.122209	0.887762	0.349845	0.154692	10day
AC121204.3	Bmp2k	0.107157	0.8627	-0.488132	0.0398595	10day
AC121204.3	Anxa3	0.117026	0.907567	-0.525284	0.0251836	10day
AC121204.3	Lap3	0.120514	0.86296	-0.192982	0.442944	10day
AC121204.3	Lcp1	0.182715	0.917123	-0.135191	0.59275	10day
AC121204.3	Rps24	0.147528	0.832909	-0.151703	0.547901	10day
AC121204.3	Ckap2	0.0952951	0.808824	0.370485	0.130166	10day
AC121204.3	Lrrc25	0.102073	0.949513	0.178535	0.478445	10day
AC121204.3	Rpl17	0.12819	0.825976	-0.104231	0.680638	10day
AC121204.3	Irf8	0.111244	0.853336	-0.401445	0.0986919	10day
AC121204.3	LOC100359922	0.129685	0.788579	0.0257998	0.91906	10day
AC121204.3	Calr	0.115929	0.85693	-0.442724	0.0657824	10day
AC121204.3	Rps3a	0.104266	0.855307	-0.0732714	0.772631	10day
AC121204.3	Fcgr1a	0.0954944	0.978187	0.246646	0.323809	10day
AC121204.3	Sh3glb1	0.108154	0.844499	-0.374613	0.125608	10day
AC121204.3	Aif1	0.110845	0.856369	-0.382869	0.116832	10day
AC121204.3	Fmnl2	0.128289	0.804689	-0.298246	0.229322	10day
AC121204.3	B2m	0.105662	0.831068	-0.459236	0.0552157	10day
AC121204.3	Rpl35	0.120315	0.833376	-0.203302	0.418447	10day
AC121204.3	Vamp1	0.202552	0.813523	0.298246	0.229322	10day
AC121204.3	Neurod6	0.145734	0.762238	0.143447	0.570135	10day
AC121204.3	Tmsb10	0.128489	0.80104	-0.0196078	0.938446	10day
AC121204.3	Clec7a	0.114533	0.953757	0.192982	0.442944	10day
AC121204.3	Ftl1.Ubxn11	0.110048	0.84852	-0.209494	0.404102	10day
AC121204.3	Rps8	0.139254	0.898563	-0.219814	0.380795	10day
AC121204.3	Cdc20	0.107855	0.899364	0.337461	0.170838	10day
AC121204.3	LOC100360316	0.13437	0.867611	-0.230134	0.358254	10day
AC121204.3	Rps7	0.112839	0.851093	-0.149639	0.553423	10day
AC121204.3	Naca	0.149621	0.85426	-0.0546956	0.829335	10day
AC121204.3	Aldh1l2	0.157596	0.984754	0.341589	0.165335	10day
AC121204.3	Tspo	0.13118	0.960739	0.347781	0.157308	10day
AC121204.3	AABR07056495.1.Hsp90b1	0.111443	0.838517	-0.446852	0.0630103	10day
AC121204.3	Pabpc1	0.109749	0.811832	-0.417957	0.0843526	10day
AC121204.3	Rpl14	0.123405	0.846867	-0.20743	0.408854	10day
AC121204.3	Slc11a1	0.228369	0.996724	0.215686	0.390027	10day
AC121204.3	Rab31	0.123405	0.866415	-0.401445	0.0986919	10day
AC121204.3	Sat1	0.110048	0.843759	-0.23839	0.34078	10day
AC121204.3	Rpl36a	0.133772	0.887927	-0.159959	0.526061	10day
AC121204.3	Rps4x	0.101276	0.917213	-0.30031	0.22596	10day
AC121204.3	Tuba4a	0.206838	0.784126	0.587203	0.0104026	10day
AC121204.3	Hmgb2l1	0.108453	0.95829	0.370485	0.130166	10day
AC121204.3	Cd200r1	0.112939	0.961295	-0.00722394	0.977304	10day
AC121204.3	Oasl	0.0908094	0.977214	0.0691434	0.785148	10day
AC121204.3	Ctsb	0.106459	0.917758	-0.428277	0.076201	10day
AC121204.3	Fabp7	0.186503	0.841349	-0.436533	0.070109	10day
AC121204.3	Rin2	0.150817	0.939103	-0.498452	0.0352536	10day
AC121204.3	Nefl	0.14673	0.759411	0.413829	0.0877853	10day
AC121204.3	Bhlhe41	0.176834	0.879032	-0.335397	0.173635	10day
AC121204.3	Gnai2	0.103469	0.849621	-0.27967	0.261026	10day
AC121204.3	Cytip	0.102472	0.97987	0.0959752	0.704812	10day
AC121204.3	Gna13	0.110347	0.893065	-0.415893	0.0860565	10day
AC121204.3	Krt14.Krt17.Krt19	0.114434	0.986173	0.343653	0.162629	10day
AC121204.3	Rhbdf2	0.107656	0.969237	0.149639	0.553423	10day
AC121204.3	Gna12	0.145235	0.890294	-0.428277	0.076201	10day
AC121204.3	Plau	0.197967	0.995963	0.0546956	0.829335	10day
AC121204.3	Rpl22	0.11264	0.787223	-0.0113519	0.964342	10day
AC121204.3	Rpl13a	0.142943	0.885544	-0.147575	0.55897	10day
AC121204.3	Ccdc50	0.107057	0.868144	-0.370485	0.130166	10day
AC121204.3	AABR07013123.1	0.105762	0.974647	0.21775	0.385396	10day
AC121204.3	Npc2	0.123904	0.866007	-0.547988	0.0185541	10day
AC121204.3	Uchl1	0.249801	0.765926	0.684211	0.00173755	10day
AC121204.3	Itgb3	0.154306	0.987248	0.0959752	0.704812	10day
AC121204.3	Tmem176b	0.0987839	0.890611	-0.550052	0.0180276	10day
AC121204.3	AC135400.1.Cerk	0.122109	0.846499	-0.318885	0.197128	10day
AC121204.3	Cnr2	0.0988836	0.993747	0.00309598	0.990272	10day
AC121204.3	Rpl23a	0.175538	0.92318	-0.232198	0.353838	10day
AC121204.3	AABR07025272.1	0.0892145	0.986271	0.153767	0.542403	10day
AC121204.3	Akap13	0.13756	0.910882	-0.529412	0.0238582	10day
AC121204.3	Epb41l2	0.120514	0.876693	-0.426213	0.0777829	10day
AC121204.3	Cd6	0.125598	0.983333	0.0608875	0.81033	10day
AC121204.3	AABR07030019.1.Ssh2	0.123604	0.920563	-0.550052	0.0180276	10day
AC121204.3	Spata13	0.121312	0.856253	-0.529412	0.0238582	10day
AC121204.3	Fth1	0.111742	0.837052	-0.430341	0.0746428	10day
AC121204.3	Snx5	0.110945	0.849926	-0.382869	0.116832	10day
AC121204.3	Wapl	0.140849	0.887769	-0.506708	0.0318731	10day
AC121204.3	Pou2f2	0.154207	0.989128	0.0773994	0.760167	10day
AC121204.3	Sparc	0.107755	0.825451	-0.486068	0.0408335	10day
AC121204.3	AABR07008334.1	0.178728	0.86129	-0.566563	0.0142268	10day
AC121204.3	Adcy4	0.101575	0.985827	0.0485036	0.84843	10day
AC121204.3	Cul4a.Lamp1	0.111443	0.906114	-0.486068	0.0408335	10day
AC121204.3	Aqp4	0.132476	0.800546	-0.473684	0.0470641	10day
AC121204.3	Psap	0.094996	0.866756	-0.465428	0.0516016	10day
AC121204.3	Cst3	0.0953947	0.881039	-0.374613	0.125608	10day
AC121204.3	Padi2	0.116328	0.869171	-0.566563	0.0142268	10day
AC121204.3	Tnnt1	0.150718	0.980165	0.0278638	0.912608	10day
AC121204.3	Cd37	0.0940989	0.982478	0.0567595	0.822989	10day
AC121204.3	Scarb2	0.210427	0.911445	-0.742002	0.000422665	10day
AC121204.3	Nrros	0.116527	0.985251	0.0670795	0.791425	10day
AC121204.3	Ncs1	0.184908	0.777058	0.362229	0.139625	10day
AC121204.3	S100b	0.114633	0.822858	-0.531476	0.0232163	10day
AC121204.3	P2rx4	0.0901116	0.987394	0.246646	0.323809	10day
AC121204.3	Apoe	0.0992823	0.856858	-0.53354	0.022588	10day
AC121204.3	Tlr6	0.110546	0.986891	0.0257998	0.91906	10day
AC121204.3	Foxn3	0.13746	0.987033	0.21775	0.385396	10day
AC121204.3	Gpr149	0.0953947	0.988897	0.114551	0.650834	10day
AC121204.3	Itm2b	0.127093	0.898646	-0.552116	0.0175129	10day
AC121204.3	Tspan2	0.102472	0.831674	-0.411765	0.0895391	10day
AC121204.3	Rhobtb1	0.0890152	0.963993	0.23839	0.34078	10day
AC121204.3	Canx	0.111842	0.821268	-0.527348	0.0245139	10day
AC121204.3	Steap4	0.101675	0.99055	0.180599	0.473289	10day
AC121204.3	Adrb2	0.210825	0.995627	0.0402477	0.874015	10day
AC121204.3	Slc39a8	0.115231	0.982706	0.223942	0.371686	10day
AC121204.3	Mef2c	0.142045	0.798923	-0.389061	0.110542	10day
AC121204.3	AC111734.1.LOC100362384	0.0998804	0.98771	0.172343	0.494076	10day
AC121204.3	Marcks	0.124203	0.790246	-0.331269	0.179322	10day
AC121204.3	rno-miR-16-5p	0.147129	0.770237	-0.556244	0.0165184	10day
AC121204.3	rno-miR-92a-3p	0.122508	0.795808	-0.428277	0.076201	10day
AC121204.3	rno-miR-27a-3p	0.139653	0.800951	-0.500516	0.0343838	10day
AC121204.3	rno-miR-93-5p	0.154107	0.832088	-0.424149	0.0793889	10day
AC121204.3	rno-miR-140-3p	0.159988	0.766579	-0.287926	0.246615	10day
AC121204.3	rno-miR-142-5p	0.150518	0.840336	-0.296182	0.232717	10day
AC121204.3	rno-miR-532-5p	0.147727	0.835806	-0.275542	0.268425	10day
AC121204.3	rno-miR-142-3p	0.106061	0.837513	-0.422085	0.081019	10day
AC121204.3	rno-miR-339-3p	0.146132	0.797133	-0.459236	0.0552157	10day
AC121204.3	rno-miR-433-5p	0.217504	0.825135	0.665635	0.00256833	10day
AC121204.3	rno-miR-339-5p	0.169258	0.828057	-0.583075	0.0110924	10day
AC121204.3	rno-miR-92a-1-5p	0.153309	0.762405	0.0381837	0.88043	10day
Susd3	Il13ra1	0.168262	0.779025	0.964912	1.03473e-10	10day
Susd3	Cnr2	0.0921053	0.771119	0.966976	6.41243e-11	10day
Susd3	Olr1877	0.104765	0.770582	0.97936	1.55231e-12	10day
Lrp1	Ch25h	0.114533	0.923209	-0.343653	0.162629	10day
Lrp1	Aif1	0.252592	0.806732	0.517028	0.0280061	10day
Lrp1	Neurod6	0.280602	0.823985	-0.576883	0.0121954	10day
Lrp1	LOC100360316	0.133772	0.815999	0.519092	0.0272785	10day
Lrp1	Rpl14	0.150419	0.879897	0.432405	0.0731082	10day
Lrp1	LOC100360522	0.0957935	0.800976	0.281734	0.257375	10day
Lrp1	Tf	0.163078	0.970338	-0.55418	0.0170099	10day
Lrp1	Sat1	0.114135	0.758896	0.380805	0.118984	10day
Lrp1	Rpl22	0.107257	0.767711	0.195046	0.437986	10day
Lrp1	Tie1	0.137659	0.961656	-0.405573	0.0949534	10day
Lrp1	Scarb2	0.0916069	0.772182	0.609907	0.00719666	10day
Lrp1	Nrros	0.120714	0.959343	-0.366357	0.134837	10day
Lrp1	Foxn3	0.0933014	0.965108	-0.50258	0.0335305	10day
Lrp1	Gpr149	0.0905104	0.966433	-0.467492	0.0504375	10day
Lrp1	Tspan2	0.122807	0.793285	0.31063	0.209625	10day
Lrp1	Canx	0.182416	0.781514	0.698658	0.00125753	10day
Lrp1	Steap4	0.142943	0.990298	-0.537668	0.0213714	10day
Lrp1	Gal3st4	0.113038	0.97641	-0.517028	0.0280061	10day
Lrp1	Dok1	0.099382	0.981524	-0.389061	0.110542	10day
Kcnk6	Ms4a6a	0.122707	0.775332	0.987616	2.66454e-14	10day
Kcnk6	Ltc4s	0.116527	0.761406	0.985552	9.12603e-14	10day
Kcnk6	Tspan8	0.294856	0.856391	0.991744	1.11022e-15	10day
Rn50_14_0474.1	Dok1	0.10008	0.758709	0.907121	2.0737e-07	10day
Nrros	Rn50_14_0474.1	0.117424	0.793743	0.896801	4.65886e-07	10day
LOC103690086	Oasl	0.134968	0.927363	0.911249	1.46078e-07	10day
Ncs1	LOC100360522	0.101974	0.793084	-0.653251	0.00328564	10day
Ncs1	Gna13	0.126196	0.796318	-0.599587	0.0085367	10day
Ncs1	Rpl23a	0.120614	0.800057	-0.698658	0.00125753	10day
Ncs1	Psap	0.110546	0.789048	-0.448916	0.0616574	10day
Ncs1	Nsmf	0.702552	0.922473	0.760578	0.000247907	10day
Ncs1	Mmp2	0.099382	0.979415	0.112487	0.656757	10day
Ncs1	Tpi1	0.115032	0.985208	0.246646	0.323809	10day
AABR07009715.1	LOC103690086	0.208433	0.832646	0.987616	2.66454e-14	10day
S100b	Itm2b	0.813397	0.783121	0.834881	1.63204e-05	10day
P2rx4	Fcgr1a	0.931619	0.862084	1	0	10day
P2rx4	Zc3h12a	0.139254	0.833644	0.993808	0	10day
P2rx4	Rn50_14_0474.1	0.240829	0.824363	0.933953	1.47815e-08	10day
Alox12	Rn50_14_0474.1	0.360247	0.87405	0.950464	1.55976e-09	10day
Nsmf	Rpl26	0.0991826	0.762645	-0.552116	0.0175129	10day
Nsmf	LOC100360522	0.136463	0.793083	-0.514964	0.0287488	10day
Nsmf	Tspan2	0.163477	0.84592	-0.473684	0.0470641	10day
Nsmf	Tpi1	0.107955	0.978022	0.22807	0.3627	10day
Nsmf	Slc39a8	0.101176	0.972564	0.0918473	0.717003	10day
BC028528	Tlr6	0.330144	0.777884	0.983488	2.63789e-13	10day
BC028528	Ltc4s	0.378987	0.797156	0.97936	1.55231e-12	10day
Mmp2	Pou2f2	0.604565	0.777092	0.97936	1.55231e-12	10day
Mmp2	Steap4	0.379884	0.920187	0.993808	0	10day
Mmp2	Slc39a8	0.336124	0.826008	0.995872	0	10day
Foxn3	Lin7b	0.246112	0.876639	0.995872	0	10day
Foxn3	Isg15	0.269737	0.836681	0.995872	0	10day
Gpr149	Rn50_14_0474.1	0.299641	0.859054	0.952528	1.11696e-09	10day
Gpr149	Tlr6	0.267644	0.839071	0.981424	6.72573e-13	10day
Il4i1	Tie1	0.29386	0.86002	0.981424	6.72573e-13	10day
Il4i1	Chrnb4.Rn60_8_0597.2	0.192085	0.862829	0.977296	3.30602e-12	10day
Ltc4s	Samd9l	0.0915072	0.900941	0.97936	1.55231e-12	10day
Aim2	Olr1877	0.238537	0.784895	0.983488	2.63789e-13	10day
Aim2	Mlkl	0.319777	0.839497	0.995872	0	10day
Itm2b	Cytip	0.148126	0.977125	-0.601651	0.00825378	10day
Tspan2	Anxa3	0.090311	0.758464	0.624355	0.00561127	10day
Tspan2	Phf11b	0.101077	0.944916	-0.44066	0.0672019	10day
Tspan2	Irf8	0.110746	0.846956	0.48194	0.0428358	10day
Tspan2	LOC103690086	0.0902113	0.972756	-0.651187	0.00341978	10day
Tspan2	S100b	0.368122	0.776454	0.74613	0.000376859	10day
Rhobtb1	AABR07031931.1	0.451256	0.792229	0.995872	0	10day
Canx	AABR07056495.1.Hsp90b1	0.270235	0.774189	0.888545	8.39466e-07	10day
Canx	LOC100360522	0.0895136	0.778895	0.362229	0.139625	10day
Rnf187	Rangap1	0.440191	0.798026	0.775026	0.000158338	10day
Steap4	LOC103690086	0.377891	0.769192	0.98968	6.21725e-15	10day
Steap4	Slc25a45	0.236543	0.829589	0.981424	6.72573e-13	10day
Steap4	Tspan8	0.268242	0.796796	0.985552	9.12603e-14	10day
Olr1877	Adrb2	0.667863	0.893073	0.98968	6.21725e-15	10day
Mir3593.Ralgapa1	Gfap	0.12809	0.783545	0.514964	0.0287488	10day
Mir3593.Ralgapa1	Atf3	0.126695	0.869096	-0.331269	0.179322	10day
Mir3593.Ralgapa1	Irf8	0.11244	0.781485	0.306502	0.216064	10day
Mir3593.Ralgapa1	Calr	0.0907097	0.771083	0.475748	0.0459786	10day
Mir3593.Ralgapa1	Clec7a	0.242125	0.971645	-0.296182	0.232717	10day
Mir3593.Ralgapa1	Rps8	0.171651	0.863816	0.494324	0.037044	10day
Mir3593.Ralgapa1	Isg15	0.0889155	0.956491	-0.545924	0.0190927	10day
Mir3593.Ralgapa1	Tspo	0.0896132	0.916307	-0.44066	0.0672019	10day
Mir3593.Ralgapa1	AABR07056495.1.Hsp90b1	0.128289	0.782274	0.581011	0.0114509	10day
Mir3593.Ralgapa1	Slc11a1	0.163278	0.980725	-0.568627	0.0138004	10day
Mir3593.Ralgapa1	Rpl36a	0.0896132	0.761901	0.422085	0.081019	10day
Mir3593.Ralgapa1	Rps4x	0.122807	0.758512	0.665635	0.00256833	10day
Mir3593.Ralgapa1	Ccl6	0.116128	0.958615	-0.494324	0.037044	10day
Mir3593.Ralgapa1	Hmgb2l1	0.102372	0.906141	-0.562436	0.015111	10day
Mir3593.Ralgapa1	Oasl	0.127293	0.963533	-0.467492	0.0504375	10day
Mir3593.Ralgapa1	Rhbdf2	0.0907097	0.931984	-0.570691	0.0133843	10day
Mir3593.Ralgapa1	Plau	0.124601	0.985397	-0.504644	0.0326937	10day
Mir3593.Ralgapa1	Rpl22	0.162779	0.839764	0.126935	0.615727	10day
Mir3593.Ralgapa1	Klhl30	0.127891	0.97984	-0.572755	0.0129782	10day
Mir3593.Ralgapa1	Il13ra1	0.114833	0.919766	-0.49226	0.037965	10day
Mir3593.Ralgapa1	Il15ra	0.103369	0.956831	-0.53354	0.022588	10day
Mir3593.Ralgapa1	Cd6	0.105363	0.951255	-0.506708	0.0318731	10day
Mir3593.Ralgapa1	Fut7	0.140351	0.955883	-0.572755	0.0129782	10day
Mir3593.Ralgapa1	Tie1	0.144338	0.910067	-0.624355	0.00561127	10day
Mir3593.Ralgapa1	Adcy4	0.135267	0.96222	-0.537668	0.0213714	10day
Mir3593.Ralgapa1	Susd3	0.0978868	0.924627	-0.614035	0.00671076	10day
Mir3593.Ralgapa1	LOC103690086	0.263756	0.99146	-0.486068	0.0408335	10day
Mir3593.Ralgapa1	Steap4	0.133872	0.987903	-0.519092	0.0272785	10day
Mir3593.Ralgapa1	AC111734.1.LOC100362384	0.097189	0.964761	-0.589267	0.0100708	10day
Adrb2	Cytip	0.20624	0.81433	0.966976	6.41243e-11	10day
Adrb2	Cnr2	0.348385	0.831904	0.983488	2.63789e-13	10day
Adrb2	LOC689081	0.236045	0.796904	0.944272	3.924e-09	10day
AABR07066529.1	Slc25a43	0.258373	0.764678	0.987616	2.66454e-14	10day
AABR07066529.1	Dok1	0.287081	0.914975	0.993808	0	10day
Gal3st4	Fcgr1a	0.156798	0.793241	0.995872	0	10day
Gal3st4	Isg15	0.221392	0.825908	0.993808	0	10day
Gal3st4	Oasl2	0.611344	0.946647	0.995872	0	10day
Gal3st4	Acp5	0.14703	0.791002	0.993808	0	10day
Slc39a8	Rhbdf2	0.134769	0.761353	0.97936	1.55231e-12	10day
Stmn3	Rnf187	0.440789	0.786811	0.900929	3.40618e-07	10day
Rangap1	Bmp2k	0.0933014	0.814744	-0.4613	0.0539905	10day
Rangap1	Aldh1l2	0.0904107	0.953709	0.469556	0.0492934	10day
Rangap1	Npc2	0.0907097	0.790942	-0.547988	0.0185541	10day
Rangap1	Slc7a7	0.0953947	0.95281	0.308566	0.212829	10day
Rangap1	AABR07030019.1.Ssh2	0.125698	0.866969	-0.568627	0.0138004	10day
Rangap1	Psap	0.106459	0.810816	-0.368421	0.132487	10day
Rangap1	Nrros	0.116427	0.966063	0.170279	0.499341	10day
Rangap1	AC111734.1.LOC100362384	0.0889155	0.97647	0.281734	0.257375	10day
Mef2c	Ch25h	0.0919059	0.920552	-0.626419	0.00541003	10day
Mef2c	Bak1	0.0907097	0.947105	-0.758514	0.000263646	10day
Mef2c	LOC100360522	0.178429	0.910482	0.20743	0.408854	10day
Mef2c	Itgb3	0.0988836	0.975085	-0.649123	0.00355837	10day
Mef2c	Cd6	0.110148	0.968158	-0.640867	0.00415955	10day
Mef2c	Pou2f2	0.0909091	0.969437	-0.692466	0.00144761	10day
Mef2c	Tnnt1	0.115929	0.964011	-0.5129	0.0295066	10day
Mef2c	Mlph	0.140949	0.992596	-0.649123	0.00355837	10day
Mef2c	Apoe	0.2811	0.76429	0.708978	0.000986926	10day
Dok1	BC028528	0.129685	0.797506	0.964912	1.03473e-10	10day
Dok1	LOC689081	0.175439	0.877281	0.884417	1.10792e-06	10day
Tspan8	Slc25a45	0.20634	0.834778	0.966976	6.41243e-11	10day
Brsk2	Rpl36a	0.11862	0.810906	-0.638803	0.00432212	10day
Brsk2	Kcnn4	0.0911085	0.982183	0.190918	0.447931	10day
Brsk2	Rin2	0.0966906	0.775401	-0.849329	8.23106e-06	10day
Brsk2	Cnr2	0.0923046	0.990108	0.298246	0.229322	10day
Tubb3	Bmp2k	0.163676	0.839558	-0.814241	3.90768e-05	10day
Ppef2	Lin7b	0.100478	0.875748	0.966976	6.41243e-11	10day
Ppef2	Fcgr1a	0.13128	0.824111	0.96904	3.85141e-11	10day
Ppef2	Isg15	0.163975	0.88181	0.966976	6.41243e-11	10day
Ppef2	P2rx4	0.140052	0.869744	0.96904	3.85141e-11	10day
AABR07031931.1	Tpi1	0.399422	0.888407	0.983488	2.63789e-13	10day
Marcks	Neurod6	0.186603	0.78456	-0.54386	0.0196436	10day
Marcks	LOC100360522	0.244119	0.868418	0.494324	0.037044	10day
Marcks	Itm2b	0.117624	0.763629	0.742002	0.000422665	10day
rno-miR-16-5p	Rps3a	0.0917065	0.771727	0.605779	0.00771061	10day
rno-miR-16-5p	Naca	0.0930024	0.776074	0.626419	0.00541003	10day
rno-miR-16-5p	Kcnn4	0.116826	0.985427	-0.174407	0.488839	10day
rno-miR-16-5p	Cytip	0.168162	0.981428	-0.23839	0.34078	10day
rno-miR-16-5p	Mlph	0.0954944	0.98428	-0.302374	0.222629	10day
rno-miR-16-5p	rno-miR-27a-3p	0.36862	0.785899	0.888545	8.39466e-07	10day
rno-miR-16-5p	rno-miR-17-5p	0.670255	0.841017	0.902993	2.89752e-07	10day
rno-miR-92a-3p	rno-miR-25-3p	0.802931	0.920888	0.923633	4.56846e-08	10day
rno-miR-92a-3p	rno-miR-532-5p	0.547947	0.765393	0.900929	3.40618e-07	10day
rno-miR-21-5p	Lcp1	0.0898126	0.764124	0.801858	6.2806e-05	10day
rno-miR-21-5p	Naca	0.107556	0.759913	0.655315	0.00315585	10day
rno-miR-21-5p	Kcnn4	0.103469	0.990114	0.0939112	0.710899	10day
rno-miR-21-5p	Rin2	0.0951954	0.838695	0.762642	0.000232967	10day
rno-miR-21-5p	Tmem176b	0.0913078	0.76734	0.754386	0.000297661	10day
rno-miR-21-5p	Rpl23a	0.105861	0.782349	0.665635	0.00256833	10day
rno-miR-21-5p	Spata13	0.102771	0.761762	0.638803	0.00432212	10day
rno-miR-21-5p	AC111734.1.LOC100362384	0.0960925	0.977534	-0.118679	0.639049	10day
rno-miR-25-3p	Lap3	0.122209	0.766493	0.690402	0.00151602	10day
rno-miR-25-3p	Aif1	0.124502	0.784697	0.748194	0.000355568	10day
rno-miR-25-3p	Naca	0.092803	0.786569	0.578947	0.0118185	10day
rno-miR-25-3p	LOC100360522	0.0913078	0.79244	0.620227	0.006032	10day
rno-miR-25-3p	Oasl2	0.180323	0.987356	-0.335397	0.173635	10day
rno-miR-25-3p	Ccdc50	0.0987839	0.80573	0.535604	0.0219731	10day
rno-miR-25-3p	Tmem176b	0.0970893	0.809635	0.764706	0.000218793	10day
rno-miR-25-3p	Snx5	0.0985845	0.79933	0.647059	0.00370153	10day
rno-miR-25-3p	Wapl	0.0978868	0.773402	0.622291	0.00581855	10day
rno-miR-25-3p	Tspan2	0.105363	0.795011	0.277606	0.26471	10day
rno-miR-25-3p	Gal3st4	0.115829	0.978717	-0.345717	0.159953	10day
rno-miR-25-3p	Tpi1	0.193481	0.994109	-0.442724	0.0657824	10day
rno-miR-212-3p	AC128792.1.LOC100360087	0.0895136	0.809238	0.246646	0.323809	10day
rno-miR-212-3p	Ctsd	0.118222	0.768737	-0.0196078	0.938446	10day
rno-miR-212-3p	Rpl26	0.0912081	0.803574	0.186791	0.457989	10day
rno-miR-212-3p	Sdf2l1	0.097189	0.925438	0.335397	0.173635	10day
rno-miR-212-3p	Ankrd13a	0.116029	0.768117	0.147575	0.55897	10day
rno-miR-212-3p	Atf3	0.102771	0.773904	0.504644	0.0326937	10day
rno-miR-212-3p	Bmp2k	0.0888158	0.80762	0.0505676	0.842056	10day
rno-miR-212-3p	Anxa3	0.132277	0.848854	0.00515996	0.983788	10day
rno-miR-212-3p	Lcp1	0.103369	0.816383	0.308566	0.212829	10day
rno-miR-212-3p	Rps24	0.152313	0.788991	0.463364	0.0527859	10day
rno-miR-212-3p	Lrrc25	0.142045	0.933731	0.287926	0.246615	10day
rno-miR-212-3p	LOC100359922	0.11563	0.77206	0.413829	0.0877853	10day
rno-miR-212-3p	Sh3glb1	0.0964912	0.829932	-0.0278638	0.912608	10day
rno-miR-212-3p	Fmnl2	0.114733	0.764025	0.312693	0.206454	10day
rno-miR-212-3p	Rps8	0.0953947	0.865896	0.316821	0.200205	10day
rno-miR-212-3p	Cdc20	0.0915072	0.85872	0.510836	0.0302797	10day
rno-miR-212-3p	LOC100360316	0.094697	0.791004	0.23839	0.34078	10day
rno-miR-212-3p	Tspo	0.147129	0.960679	0.4613	0.0539905	10day
rno-miR-212-3p	Rpl14	0.10636	0.808095	0.323013	0.191068	10day
rno-miR-212-3p	Tuba4a	0.148525	0.818637	-0.131063	0.604194	10day
rno-miR-212-3p	Ccl6	0.0958931	0.952295	0.366357	0.134837	10day
rno-miR-212-3p	Gna13	0.104864	0.785035	-0.0154799	0.951388	10day
rno-miR-212-3p	Rhbdf2	0.0950957	0.955705	0.192982	0.442944	10day
rno-miR-212-3p	Rpl22	0.0956938	0.776176	0.430341	0.0746428	10day
rno-miR-212-3p	Rpl13a	0.110945	0.84747	0.230134	0.358254	10day
rno-miR-212-3p	AC135400.1.Cerk	0.101774	0.80069	0.184727	0.463061	10day
rno-miR-212-3p	Epb41l2	0.0922049	0.762465	0.112487	0.656757	10day
rno-miR-212-3p	Cd37	0.114234	0.983472	0.124871	0.621526	10day
rno-miR-212-3p	Nrros	0.099382	0.992991	0.145511	0.564541	10day
rno-miR-212-3p	Il4i1	0.0890152	0.976921	0.102167	0.686655	10day
rno-miR-212-3p	Olr1877	0.115331	0.992088	0.166151	0.50995	10day
rno-miR-212-3p	Adrb2	0.0929027	0.987885	0.128999	0.60995	10day
rno-miR-212-3p	Slc39a8	0.129785	0.974191	0.25903	0.299305	10day
rno-miR-212-3p	Milr1	0.107356	0.991205	0.230134	0.358254	10day
rno-miR-212-3p	rno-miR-93-5p	0.113935	0.765489	0.213622	0.394688	10day
rno-miR-212-3p	rno-miR-142-3p	0.129884	0.829709	0.0753354	0.766392	10day
rno-miR-27a-3p	Lin7b	0.177632	0.986004	-0.395253	0.104497	10day
rno-miR-27a-3p	Kcnn4	0.107656	0.975194	-0.0794634	0.753956	10day
rno-miR-27a-3p	Tmem176b	0.166866	0.783613	0.919505	6.86926e-08	10day
rno-miR-93-5p	rno-miR-142-5p	0.474382	0.784376	0.933953	1.47815e-08	10day
rno-miR-146a-5p	Lin7b	0.101176	0.969417	-0.605779	0.00771061	10day
rno-miR-146a-5p	AC128792.1.LOC100360087	0.0892145	0.764005	0.54386	0.0196436	10day
rno-miR-146a-5p	Bak1	0.105363	0.964335	-0.570691	0.0133843	10day
rno-miR-146a-5p	AABR07066529.1	0.0973884	0.968767	-0.494324	0.037044	10day
rno-miR-146a-5p	AC111734.1.LOC100362384	0.10626	0.977922	-0.539732	0.0207827	10day
rno-miR-146a-5p	Ppef2	0.129386	0.983782	-0.581011	0.0114509	10day
rno-miR-146a-5p	rno-miR-433-5p	0.741328	0.812667	-0.892673	6.29098e-07	10day
rno-miR-425-5p	AC128792.1.LOC100360087	0.100678	0.839183	0.475748	0.0459786	10day
rno-miR-425-5p	Rpl26	0.0947967	0.772123	0.453044	0.0590167	10day
rno-miR-425-5p	Sdf2l1	0.107755	0.948077	-0.325077	0.188085	10day
rno-miR-425-5p	Atf3	0.111244	0.823325	-0.53354	0.022588	10day
rno-miR-425-5p	Lcp1	0.0979864	0.871026	0.424149	0.0793889	10day
rno-miR-425-5p	Phf11b	0.0945973	0.881933	-0.384933	0.114708	10day
rno-miR-425-5p	LOC100359922	0.0894139	0.787021	0.395253	0.104497	10day
rno-miR-425-5p	Clec7a	0.0888158	0.888809	-0.353973	0.149551	10day
rno-miR-425-5p	Ftl1.Ubxn11	0.0893142	0.77938	0.550052	0.0180276	10day
rno-miR-425-5p	Rps8	0.0937002	0.853654	0.386997	0.112611	10day
rno-miR-425-5p	LOC100360316	0.137659	0.875179	0.351909	0.152107	10day
rno-miR-425-5p	AABR07056495.1.Hsp90b1	0.0985845	0.797425	0.614035	0.00671076	10day
rno-miR-425-5p	Rpl14	0.122109	0.866774	0.457172	0.0564616	10day
rno-miR-425-5p	LOC100360522	0.0951954	0.829867	0.358101	0.144529	10day
rno-miR-425-5p	Sat1	0.0944976	0.778465	0.389061	0.110542	10day
rno-miR-425-5p	Oasl2	0.114234	0.979994	-0.459236	0.0552157	10day
rno-miR-425-5p	Ttk	0.105762	0.971002	-0.395253	0.104497	10day
rno-miR-425-5p	Hmgb2l1	0.0898126	0.911947	-0.436533	0.070109	10day
rno-miR-425-5p	Gnai2	0.0914075	0.76125	0.552116	0.0175129	10day
rno-miR-425-5p	Rpl22	0.0991826	0.802726	0.304438	0.219331	10day
rno-miR-425-5p	Rpl13a	0.0959928	0.76881	0.378741	0.121164	10day
rno-miR-425-5p	Hsh2d	0.145235	0.983837	-0.366357	0.134837	10day
rno-miR-425-5p	Klhl30	0.105662	0.988829	-0.428277	0.076201	10day
rno-miR-425-5p	Rpl23a	0.0940989	0.816914	0.457172	0.0564616	10day
rno-miR-425-5p	Cd6	0.0912081	0.963193	-0.411765	0.0895391	10day
rno-miR-425-5p	Wapl	0.109749	0.760151	0.585139	0.0107431	10day
rno-miR-425-5p	Cul4a.Lamp1	0.11573	0.800667	0.663571	0.00267798	10day
rno-miR-425-5p	Rn50_14_0474.1	0.116826	0.942273	-0.457172	0.0564616	10day
rno-miR-425-5p	P2rx4	0.0984848	0.980808	-0.479876	0.0438646	10day
rno-miR-425-5p	Itm2b	0.100279	0.821317	0.628483	0.0052147	10day
rno-miR-425-5p	Rhobtb1	0.105961	0.972872	-0.4613	0.0539905	10day
rno-miR-425-5p	Tspan8	0.112341	0.97594	-0.384933	0.114708	10day
rno-miR-425-5p	AABR07031931.1	0.0942982	0.968222	-0.465428	0.0516016	10day
rno-miR-28-5p	Isg15	0.0899123	0.961331	-0.230134	0.358254	10day
rno-miR-28-5p	Sat1	0.0943979	0.787657	0.420021	0.0826736	10day
rno-miR-28-5p	Oasl2	0.101276	0.979665	-0.205366	0.413635	10day
rno-miR-28-5p	Tmem176b	0.0895136	0.781843	0.719298	0.000766664	10day
rno-miR-28-5p	Acp5	0.105961	0.978397	-0.195046	0.437986	10day
rno-miR-28-5p	Psap	0.102771	0.770557	0.626419	0.00541003	10day
rno-miR-28-5p	P2rx4	0.0926037	0.969344	-0.223942	0.371686	10day
rno-miR-28-5p	Gal3st4	0.0959928	0.966024	-0.234262	0.349454	10day
rno-miR-28-5p	Tspan8	0.118122	0.983905	-0.153767	0.542403	10day
rno-miR-28-5p	rno-miR-142-3p	0.195275	0.832865	0.70485	0.00108867	10day
rno-miR-140-3p	Sh3glb1	0.126296	0.863854	0.215686	0.390027	10day
rno-miR-140-3p	Rps8	0.10317	0.806125	0.323013	0.191068	10day
rno-miR-140-3p	Pabpc1	0.10636	0.76826	0.53354	0.022588	10day
rno-miR-140-3p	Cd200r1	0.0972887	0.925292	0.168215	0.504633	10day
rno-miR-140-3p	Adcy4	0.114633	0.972466	0.164087	0.515295	10day
rno-miR-140-3p	Tspan2	0.177333	0.853156	0.0691434	0.785148	10day
rno-miR-142-5p	Tmem176b	0.123604	0.828475	0.855521	6.00563e-06	10day
rno-miR-346	AC128792.1.LOC100360087	0.0922049	0.772656	-0.444788	0.0643852	10day
rno-miR-346	Ch25h	0.106659	0.954124	0.384933	0.114708	10day
rno-miR-346	Naca	0.109948	0.779886	-0.302374	0.222629	10day
rno-miR-346	AABR07056495.1.Hsp90b1	0.103668	0.784182	-0.531476	0.0232163	10day
rno-miR-346	Rpl14	0.0916069	0.774075	-0.265222	0.287484	10day
rno-miR-346	LOC100360522	0.102472	0.775995	-0.195046	0.437986	10day
rno-miR-346	Kcnn4	0.0923046	0.982703	0.285862	0.25017	10day
rno-miR-346	Ctsb	0.0960925	0.782485	-0.568627	0.0138004	10day
rno-miR-346	Rhbdf2	0.0919059	0.952461	0.380805	0.118984	10day
rno-miR-346	Rpl22	0.103668	0.783454	-0.157895	0.531483	10day
rno-miR-346	Hsh2d	0.127193	0.976989	0.205366	0.413635	10day
rno-miR-346	Ccdc50	0.146332	0.862956	-0.407637	0.0931231	10day
rno-miR-346	Slc25a43	0.0896132	0.975047	0.407637	0.0931231	10day
rno-miR-346	Rpl23a	0.0927033	0.772824	-0.261094	0.295333	10day
rno-miR-346	AABR07035341.1	0.0987839	0.979263	0.403509	0.0968097	10day
rno-miR-346	Acp5	0.09689	0.980089	0.366357	0.134837	10day
rno-miR-346	Cul4a.Lamp1	0.0902113	0.760379	-0.560372	0.0155691	10day
rno-miR-346	Tnnt1	0.103469	0.961543	0.234262	0.349454	10day
rno-miR-346	Scarb2	0.100179	0.764726	-0.438596	0.0686441	10day
rno-miR-346	P2rx4	0.0890152	0.977678	0.428277	0.076201	10day
rno-miR-346	Nsmf	0.563397	0.798482	0.742002	0.000422665	10day
rno-miR-346	Itm2b	0.139653	0.833437	-0.675955	0.00207395	10day
rno-miR-346	Rhobtb1	0.0891148	0.970139	0.415893	0.0860565	10day
rno-miR-346	AABR07066529.1	0.104964	0.974622	0.335397	0.173635	10day
rno-miR-346	Gal3st4	0.137859	0.987358	0.422085	0.081019	10day
rno-miR-346	Slc39a8	0.0924043	0.972438	0.356037	0.147026	10day
rno-miR-346	Tspan8	0.0890152	0.980046	0.316821	0.200205	10day
rno-miR-346	Ppef2	0.0921053	0.980956	0.358101	0.144529	10day
rno-miR-17-5p	Kcnn4	0.117325	0.983153	-0.190918	0.447931	10day
rno-miR-17-5p	Cytip	0.183313	0.983691	-0.267286	0.283608	10day
rno-miR-17-5p	Slc25a43	0.111045	0.98243	-0.370485	0.130166	10day
rno-miR-17-5p	S100b	0.0999801	0.771899	0.475748	0.0459786	10day
rno-miR-17-5p	rno-miR-142-3p	0.885167	0.908012	0.93808	8.93749e-09	10day
rno-miR-142-3p	Kcnn4	0.102073	0.981731	-0.0443756	0.861206	10day
rno-miR-142-3p	Acp5	0.118122	0.989398	-0.25903	0.299305	10day
rno-miR-142-3p	AABR07066529.1	0.0933014	0.976529	-0.221878	0.376225	10day
rno-miR-339-3p	Ch25h	0.099681	0.95053	-0.370485	0.130166	10day
rno-miR-339-3p	Naca	0.0904107	0.772299	0.473684	0.0470641	10day
rno-miR-339-3p	Rpl13a	0.123405	0.774698	0.5129	0.0295066	10day
rno-miR-433-5p	Bmp2k	0.0893142	0.770972	-0.686275	0.00166091	10day
rno-miR-433-5p	Mlph	0.253589	0.992254	0.446852	0.0630103	10day
rno-miR-339-5p	Scarb2	0.11254	0.768207	0.698658	0.00125753	10day
rno-miR-342-3p	Rpl26	0.138856	0.864323	0.53354	0.022588	10day
rno-miR-342-3p	Gfap	0.119019	0.80613	0.519092	0.0272785	10day
rno-miR-342-3p	Sdf2l1	0.122109	0.951891	-0.0278638	0.912608	10day
rno-miR-342-3p	Anxa3	0.0898126	0.760034	0.552116	0.0175129	10day
rno-miR-342-3p	Rhoh	0.0933014	0.964492	-0.00309598	0.990272	10day
rno-miR-342-3p	Lcp1	0.0984848	0.814666	0.527348	0.0245139	10day
rno-miR-342-3p	Phf11b	0.0919059	0.924942	0.0340557	0.893283	10day
rno-miR-342-3p	Rpl17	0.164673	0.775798	0.560372	0.0155691	10day
rno-miR-342-3p	Calr	0.121411	0.792555	0.591331	0.00974749	10day
rno-miR-342-3p	Trim55	0.121511	0.963756	-0.0856553	0.73541	10day
rno-miR-342-3p	Rps3a	0.0921053	0.832486	0.407637	0.0931231	10day
rno-miR-342-3p	Sh3glb1	0.090012	0.83397	0.271414	0.275952	10day
rno-miR-342-3p	B2m	0.107057	0.823548	0.430341	0.0746428	10day
rno-miR-342-3p	Rpl35	0.0915072	0.77167	0.409701	0.0913184	10day
rno-miR-342-3p	LOC100360316	0.0911085	0.76577	0.504644	0.0326937	10day
rno-miR-342-3p	Rps7	0.0936005	0.759606	0.508772	0.0310685	10day
rno-miR-342-3p	Naca	0.0937998	0.796403	0.432405	0.0731082	10day
rno-miR-342-3p	AABR07056495.1.Hsp90b1	0.137959	0.857145	0.620227	0.006032	10day
rno-miR-342-3p	Rpl14	0.097189	0.789087	0.550052	0.0180276	10day
rno-miR-342-3p	Rab31	0.0910088	0.791165	0.386997	0.112611	10day
rno-miR-342-3p	Rpl36a	0.115929	0.820912	0.603715	0.00797847	10day
rno-miR-342-3p	Rps4x	0.133971	0.896795	0.434469	0.071597	10day
rno-miR-342-3p	Ttk	0.112341	0.976457	-0.0175439	0.944915	10day
rno-miR-342-3p	Hmgb2l1	0.113736	0.934778	-0.0567595	0.822989	10day
rno-miR-342-3p	Oasl	0.100279	0.972388	-0.0299278	0.90616	10day
rno-miR-342-3p	Ctsb	0.0893142	0.78194	0.494324	0.037044	10day
rno-miR-342-3p	Rhbdf2	0.144338	0.965015	-0.0918473	0.717003	10day
rno-miR-342-3p	Gna12	0.0955941	0.760032	0.539732	0.0207827	10day
rno-miR-342-3p	Plau	0.094697	0.978704	-0.0526316	0.83569	10day
rno-miR-342-3p	Rpl22	0.117524	0.769886	0.632611	0.00484123	10day
rno-miR-342-3p	Rpl13a	0.105662	0.803834	0.50258	0.0335305	10day
rno-miR-342-3p	Klhl30	0.157396	0.98924	-0.0835913	0.741577	10day
rno-miR-342-3p	Il13ra1	0.0907097	0.959352	-0.0815273	0.747759	10day
rno-miR-342-3p	AABR07013123.1	0.0951954	0.95739	-0.131063	0.604194	10day
rno-miR-342-3p	Tmem176b	0.0895136	0.77897	0.560372	0.0155691	10day
rno-miR-342-3p	Slc25a43	0.09689	0.975304	-0.108359	0.66866	10day
rno-miR-342-3p	AC135400.1.Cerk	0.10008	0.758343	0.52322	0.0258675	10day
rno-miR-342-3p	Cnr2	0.0965909	0.993252	-0.0216718	0.93198	10day
rno-miR-342-3p	Il15ra	0.100478	0.972136	-0.100103	0.69269	10day
rno-miR-342-3p	Rpl23a	0.0904107	0.815645	0.467492	0.0504375	10day
rno-miR-342-3p	Spata13	0.0891148	0.76233	0.389061	0.110542	10day
rno-miR-342-3p	Fth1	0.0915072	0.795383	0.353973	0.149551	10day
rno-miR-342-3p	Snx5	0.0983852	0.810243	0.531476	0.0232163	10day
rno-miR-342-3p	Wapl	0.100678	0.794617	0.380805	0.118984	10day
rno-miR-342-3p	Acp5	0.0913078	0.978129	-0.100103	0.69269	10day
rno-miR-342-3p	AABR07008334.1	0.0986842	0.76565	0.26935	0.279764	10day
rno-miR-342-3p	Adcy4	0.0916069	0.983602	-0.0691434	0.785148	10day
rno-miR-342-3p	Cul4a.Lamp1	0.100977	0.833564	0.446852	0.0630103	10day
rno-miR-342-3p	Aqp4	0.0912081	0.805717	0.275542	0.268425	10day
rno-miR-342-3p	Padi2	0.100379	0.798663	0.298246	0.229322	10day
rno-miR-342-3p	Scarb2	0.0905104	0.817264	0.244582	0.328004	10day
rno-miR-342-3p	Kcnk6	0.101675	0.970537	-0.0629515	0.804017	10day
rno-miR-342-3p	Rn50_14_0474.1	0.101176	0.924817	-0.112487	0.656757	10day
rno-miR-342-3p	LOC103690086	0.114932	0.988742	-0.110423	0.662698	10day
rno-miR-342-3p	S100b	0.110148	0.797247	0.24871	0.319645	10day
rno-miR-342-3p	P2rx4	0.10636	0.98463	-0.141383	0.575754	10day
rno-miR-342-3p	RGD1563400	0.125	0.992438	-0.0877193	0.729259	10day
rno-miR-342-3p	Gpr149	0.102273	0.981092	-0.0608875	0.81033	10day
rno-miR-342-3p	Il4i1	0.102273	0.981992	-0.0402477	0.874015	10day
rno-miR-342-3p	Aim2	0.097488	0.980233	-0.0650155	0.797715	10day
rno-miR-342-3p	Tspan2	0.0937998	0.795092	0.285862	0.25017	10day
rno-miR-342-3p	Canx	0.10307	0.811763	0.374613	0.125608	10day
rno-miR-342-3p	Mlkl	0.0895136	0.978732	-0.0402477	0.874015	10day
rno-miR-342-3p	AABR07066529.1	0.102173	0.969611	-0.0897833	0.723123	10day
rno-miR-342-3p	Gal3st4	0.197468	0.985293	-0.141383	0.575754	10day
rno-miR-342-3p	Tpi1	0.13746	0.992112	-0.209494	0.404102	10day
rno-miR-342-3p	Tspan8	0.0917065	0.9789	-0.0485036	0.84843	10day
rno-miR-342-3p	LOC689081	0.0893142	0.983932	0.00309598	0.990272	10day
rno-miR-21-3p	Kif11	0.0920056	0.803452	0.473684	0.0470641	10day
rno-miR-155-5p	Clec7a	0.126894	0.933482	0.401445	0.0986919	10day
rno-miR-155-5p	AC135400.1.Cerk	0.203549	0.859179	0.70485	0.00108867	10day
rno-miR-130b-3p	Hpca	0.1874	0.764726	-0.727554	0.000621502	10day
rno-miR-130b-3p	Cnr2	0.256081	0.995283	0.0237358	0.925518	10day
rno-miR-130b-3p	Acp5	0.169059	0.985445	-0.0196078	0.938446	10day
rno-miR-130b-3p	rno-miR-142-3p	0.414374	0.881127	0.624355	0.00561127	10day
rno-miR-92a-1-5p	Aldh1l2	0.102073	0.972574	0.118679	0.639049	10day
rno-miR-211-5p	AC128792.1.LOC100360087	0.142743	0.839656	0.362229	0.139625	10day
rno-miR-211-5p	Rplp0	0.0950957	0.783481	0.168215	0.504633	10day
rno-miR-211-5p	Rhoh	0.116926	0.980209	-0.434469	0.071597	10day
rno-miR-211-5p	Lcp1	0.118122	0.875686	0.24871	0.319645	10day
rno-miR-211-5p	Phf11b	0.131878	0.946113	-0.496388	0.0361403	10day
rno-miR-211-5p	Rpl17	0.216707	0.857543	0.364293	0.137217	10day
rno-miR-211-5p	Clec7a	0.10307	0.899216	-0.640867	0.00415955	10day
rno-miR-211-5p	Ttk	0.0887161	0.949667	-0.519092	0.0272785	10day
rno-miR-211-5p	Tuba4a	0.114434	0.769156	-0.215686	0.390027	10day
rno-miR-211-5p	Ctsb	0.100977	0.816664	0.609907	0.00719666	10day
rno-miR-211-5p	Plau	0.0932018	0.965042	-0.527348	0.0245139	10day
rno-miR-211-5p	Hsh2d	0.107257	0.980351	-0.455108	0.0577286	10day
rno-miR-211-5p	AABR07025272.1	0.108951	0.977263	-0.642931	0.00400201	10day
rno-miR-211-5p	Adcy4	0.134868	0.985394	-0.517028	0.0280061	10day
rno-miR-211-5p	Chrnb4.Rn60_8_0597.2	0.129984	0.979262	-0.558308	0.0160382	10day
rno-miR-211-5p	Cd37	0.1561	0.987223	-0.459236	0.0552157	10day
rno-miR-211-5p	AABR07030544.1	0.130981	0.990247	-0.444788	0.0643852	10day
rno-miR-215	Irgq	0.222388	0.812957	-0.366357	0.134837	10day
rno-miR-215	Kif11	0.104366	0.857407	0.23839	0.34078	10day
rno-miR-215	AC128792.1.LOC100360087	0.165371	0.861079	0.393189	0.106485	10day
rno-miR-215	Crym	0.158692	0.804386	-0.415893	0.0860565	10day
rno-miR-215	Ctsd	0.143441	0.813095	0.261094	0.295333	10day
rno-miR-215	Ch25h	0.0960925	0.957046	0.0939112	0.710899	10day
rno-miR-215	Rpl26	0.133971	0.892406	0.306502	0.216064	10day
rno-miR-215	Gfap	0.142644	0.873841	0.242518	0.332231	10day
rno-miR-215	Dgkg	0.156998	0.763547	-0.263158	0.291392	10day
rno-miR-215	Sdf2l1	0.0953947	0.95274	0.110423	0.662698	10day
rno-miR-215	Cux1	0.169258	0.886762	0.30031	0.22596	10day
rno-miR-215	Rplp0	0.143341	0.855295	0.417957	0.0843526	10day
rno-miR-215	Ankrd13a	0.164773	0.817955	0.345717	0.159953	10day
rno-miR-215	LOC689499	0.198166	0.8038	-0.545924	0.0190927	10day
rno-miR-215	Atf3	0.0997807	0.890575	0.133127	0.598461	10day
rno-miR-215	Bmp2k	0.124003	0.888058	0.292054	0.239602	10day
rno-miR-215	Anxa3	0.141348	0.875903	0.28999	0.243092	10day
rno-miR-215	Rhoh	0.134071	0.979127	0.108359	0.66866	10day
rno-miR-215	Lap3	0.139553	0.862697	0.22807	0.3627	10day
rno-miR-215	Nat8l	0.187998	0.796982	-0.583075	0.0110924	10day
rno-miR-215	Lcp1	0.137759	0.913129	0.349845	0.154692	10day
rno-miR-215	Phf11b	0.0919059	0.950993	0.0216718	0.93198	10day
rno-miR-215	Rps24	0.136463	0.832472	0.4613	0.0539905	10day
rno-miR-215	Ckap2	0.110646	0.821559	0.25903	0.299305	10day
rno-miR-215	Lrrc25	0.152911	0.948282	0.0877193	0.729259	10day
rno-miR-215	Diras2	0.172049	0.760387	-0.5129	0.0295066	10day
rno-miR-215	Rpl17	0.206439	0.875421	0.397317	0.102535	10day
[truncated: 169 more rows]

## Sheet: DOFS (24hAS)
from	to	strength	direction	r	p	timepoint
Pnmal2	Gprasp1.Gprasp2	0.209131	0.720857	0.834881	1.63204e-05	DOFS
Pnmal2	Tubb4b	0.078748	0.730118	0.50258	0.0335305	DOFS
Pnmal2	Ppia	0.0840311	0.68524	0.353973	0.149551	DOFS
Pnmal2	Cxcl17	0.105961	0.998904	0.0423117	0.867607	DOFS
Pnmal2	rno-miR-140-5p	0.144837	0.910513	0.0402477	0.874015	DOFS
Pnmal2	rno-miR-190a-5p	0.120614	0.863433	-0.0485036	0.84843	DOFS
Tnni2	AABR07045454.1	0.113636	0.783899	1	0	DOFS
Tnni2	Cd8b	0.343999	0.806444	0.997936	0	DOFS
Tnni2	Tgif1	0.927632	0.98231	1	0	DOFS
Tnni2	P2rx4	0.242225	0.823147	0.997936	0	DOFS
Tnni2	Arl2	0.156898	0.820476	0.995872	0	DOFS
Tnni2	C1rl	0.117723	0.723134	0.991744	1.11022e-15	DOFS
Tnni2	RGD1563222	0.183114	0.778945	1	0	DOFS
Nrip3	Oasl2	0.106459	0.981766	-0.162023	0.520665	DOFS
Nrip3	Rps12	0.0962919	0.781006	-0.455108	0.0577286	DOFS
Nrip3	Gapdh	0.0741627	0.72108	0.393189	0.106485	DOFS
Nrip3	Pkm	0.0873206	0.747675	0.0154799	0.951388	DOFS
Nrip3	Zwint	0.135267	0.839188	0.585139	0.0107431	DOFS
Nrip3	Fam107a	0.076256	0.741785	0.0980392	0.698742	DOFS
Nrip3	Rab6a	0.217105	0.687998	0.711042	0.000939105	DOFS
Nrip3	rno-miR-92a-3p	0.0785486	0.690505	-0.647059	0.00370153	DOFS
Nrip3	rno-let-7d-3p	0.12799	0.703477	0.69453	0.00138177	DOFS
Nrip3	rno-miR-34a-5p	0.0896132	0.816841	-0.00928793	0.970822	DOFS
Nrip3	rno-miR-155-5p	0.0804426	0.688918	-0.622291	0.00581855	DOFS
Aldoc	Nrip3	0.116427	0.77627	0.657379	0.00303029	DOFS
Aldoc	Nsf	0.10636	0.708568	0.799794	6.77596e-05	DOFS
Aldoc	Atp6v1a	0.286184	0.799063	0.923633	4.56846e-08	DOFS
Aldoc	Rplp0	0.100678	0.706253	-0.71517	0.00084924	DOFS
Aldoc	Camk2b	0.109848	0.668062	0.799794	6.77596e-05	DOFS
Aldoc	Ppp3ca	0.125299	0.712893	0.822497	2.79262e-05	DOFS
Aldoc	Tspyl4	0.991128	0.870177	0.966976	6.41243e-11	DOFS
Aldoc	Chn1	0.11264	0.757157	0.822497	2.79262e-05	DOFS
Aldoc	Ddn	0.150817	0.685183	0.878225	1.64827e-06	DOFS
Aldoc	Gdi1	0.16886	0.770109	0.896801	4.65886e-07	DOFS
Aldoc	Nefl	0.120415	0.8517	0.744066	0.000399211	DOFS
Aldoc	Rnf14	0.275618	0.78747	0.907121	2.0737e-07	DOFS
Aldoc	Gprasp1.Gprasp2	0.203947	0.737153	0.537668	0.0213714	DOFS
Aldoc	Map4	0.074063	0.680936	0.692466	0.00144761	DOFS
Aldoc	Clnk	0.111742	0.99071	-0.219814	0.380795	DOFS
Aldoc	Ppm1e	0.0916069	0.756768	0.636739	0.00448985	DOFS
Aldoc	Prkcb	0.0799442	0.684846	0.764706	0.000218793	DOFS
Aldoc	Zwint	0.0851276	0.795912	0.768834	0.000192619	DOFS
Aldoc	Dlg4	0.0826356	0.668778	0.686275	0.00166091	DOFS
Aldoc	rno-miR-21-5p	0.0813397	0.701142	-0.708978	0.000986926	DOFS
Aldoc	rno-miR-21-3p	0.316388	0.807061	-0.919505	6.86926e-08	DOFS
Aldoc	rno-miR-155-5p	0.149821	0.748922	-0.855521	6.00563e-06	DOFS
Aldoc	rno-miR-92a-1-5p	0.0773525	0.688334	-0.789474	9.78107e-05	DOFS
Epn3	Isg15	0.171352	0.839038	0.993808	0	DOFS
Epn3	Oasl2	0.29077	0.91329	0.995872	0	DOFS
Epn3	Samd9l	0.109948	0.795285	0.997936	0	DOFS
Epn3	Rhobtb1	0.094996	0.701569	0.995872	0	DOFS
Epn3	AC097575.2	0.715112	0.893735	1	0	DOFS
Epn3	Notch1	0.0999801	0.858166	0.983488	2.63789e-13	DOFS
Epn3	Sptlc2	0.154406	0.897868	0.993808	0	DOFS
Epn3	Lsr	0.130084	0.835412	0.997936	0	DOFS
Epn3	Atf7	0.181619	0.676823	0.997936	0	DOFS
Epn3	Slc16a10	0.106559	0.891574	0.995872	0	DOFS
Epn3	Plat	0.670255	0.896617	1	0	DOFS
Epn3	Kcns3	0.116427	0.782066	0.993808	0	DOFS
Epn3	Cfap99	0.299242	0.937447	0.997936	0	DOFS
Gfap	Fth1	0.251096	0.764717	0.867905	3.05455e-06	DOFS
Nsf	Hpca	0.154306	0.75995	0.690402	0.00151602	DOFS
Nsf	Vamp2	0.338915	0.763306	0.869969	2.7113e-06	DOFS
Nsf	Stmn3	0.143042	0.708758	0.708978	0.000986926	DOFS
Nsf	Pkm	0.0825359	0.793522	0.281734	0.257375	DOFS
Nsf	Stxbp1	0.196671	0.719904	0.888545	8.39466e-07	DOFS
Nsf	Snrpn.Snurf	0.0976874	0.666288	0.779154	0.000138476	DOFS
Nsf	Rab6a	0.0818381	0.715795	0.599587	0.0085367	DOFS
Nsf	rno-miR-540-3p	0.0769537	0.828866	-0.137255	0.587062	DOFS
Nsf	rno-miR-185-5p	0.0753589	0.688417	-0.188854	0.452946	DOFS
Nsf	rno-miR-155-5p	0.0786483	0.663703	-0.78741	0.00010501	DOFS
Atp6v1a	Nsf	0.134569	0.688543	0.828689	2.14612e-05	DOFS
Atp6v1a	Ptk2b	0.128688	0.665422	0.834881	1.63204e-05	DOFS
Atp6v1a	Ppp3ca	0.336324	0.825177	0.853457	6.68154e-06	DOFS
Atp6v1a	Dnm1	0.160088	0.792411	0.783282	0.000120765	DOFS
Atp6v1a	Chn1	0.104167	0.688832	0.851393	7.42169e-06	DOFS
Atp6v1a	Syn2	0.241527	0.772274	0.863777	3.85441e-06	DOFS
Atp6v1a	Ncdn	0.138856	0.673667	0.793602	8.466e-05	DOFS
Atp6v1a	Hpca	0.085626	0.702997	0.690402	0.00151602	DOFS
Atp6v1a	Gdi1	0.140351	0.716044	0.841073	1.22714e-05	DOFS
Atp6v1a	Ndrg4	0.353369	0.831422	0.944272	3.924e-09	DOFS
Atp6v1a	Map2k1	0.597887	0.884883	0.907121	2.0737e-07	DOFS
Atp6v1a	Nefl	0.405801	0.853775	0.834881	1.63204e-05	DOFS
Atp6v1a	Rnf14	0.137061	0.693962	0.923633	4.56846e-08	DOFS
Atp6v1a	Map4	0.0902113	0.686297	0.684211	0.00173755	DOFS
Atp6v1a	Vamp2	0.113337	0.689867	0.657379	0.00303029	DOFS
Atp6v1a	Ppm1e	0.13447	0.683459	0.729618	0.000589052	DOFS
Atp6v1a	Calm1	0.138258	0.682704	0.944272	3.924e-09	DOFS
Atp6v1a	rno-miR-92a-3p	0.0945973	0.675023	-0.649123	0.00355837	DOFS
Atp6v1a	rno-miR-3577	0.0938995	0.802885	0.508772	0.0310685	DOFS
Atp6v1a	rno-miR-21-3p	0.330343	0.895259	-0.828689	2.14612e-05	DOFS
Rplp0	Tnni2	0.0788477	0.963014	-0.389061	0.110542	DOFS
Rplp0	Map4	0.0945973	0.740501	-0.525284	0.0251836	DOFS
Rplp0	Clnk	0.0950957	0.991269	-0.389061	0.110542	DOFS
Rplp0	rno-miR-92a-1-5p	0.340112	0.718208	0.841073	1.22714e-05	DOFS
Rplp0	rno-miR-15a-5p	0.0836324	0.716659	-0.149639	0.553423	DOFS
Camk2b	Camk2a	0.937899	0.958757	0.900929	3.40618e-07	DOFS
Camk2b	Vsnl1	0.132177	0.701062	0.560372	0.0155691	DOFS
Camk2b	Gabarapl1	0.0973884	0.716979	0.335397	0.173635	DOFS
Camk2b	Ppia	0.0935008	0.723269	-0.0196078	0.938446	DOFS
Camk2b	rno-miR-22-3p	0.0863238	0.74157	-0.531476	0.0232163	DOFS
Camk2b	rno-miR-25-3p	0.0756579	0.679356	-0.442724	0.0657824	DOFS
Camk2b	rno-miR-344b-1-3p	0.0910088	0.769308	-0.448916	0.0616574	DOFS
Ptk2b	Nrip3	0.0981858	0.674394	0.764706	0.000218793	DOFS
Ptk2b	Ncdn	0.289573	0.815771	0.841073	1.22714e-05	DOFS
Ptk2b	Vsnl1	0.198066	0.764894	0.636739	0.00448985	DOFS
Ptk2b	Apbb1	0.0876196	0.689776	0.713106	0.00089323	DOFS
Ptk2b	Ywhah	0.100678	0.71336	0.801858	6.2806e-05	DOFS
Ptk2b	Rpl3	0.0758573	0.832584	-0.496388	0.0361403	DOFS
Ptk2b	Stxbp1	0.17185	0.721061	0.803922	5.81636e-05	DOFS
Ptk2b	Snrpn.Snurf	0.0882177	0.745768	0.632611	0.00484123	DOFS
Ptk2b	rno-miR-92a-3p	0.0794458	0.711792	-0.593395	0.00943262	DOFS
Ptk2b	rno-miR-155-5p	0.101575	0.705465	-0.820433	3.04208e-05	DOFS
Camk2a	Gfap	0.090311	0.887845	-0.560372	0.0155691	DOFS
Camk2a	Tubb4b	0.135865	0.894125	0.0650155	0.797715	DOFS
Camk2a	Ppia	0.23764	0.890181	-0.118679	0.639049	DOFS
Camk2a	rno-miR-22-3p	0.158094	0.869858	-0.595459	0.00912596	DOFS
Camk2a	rno-miR-344b-1-3p	0.140351	0.737946	-0.556244	0.0165184	DOFS
Camk2a	rno-miR-19a-3p	0.0830343	0.871034	-0.587203	0.0104026	DOFS
Camk2a	rno-miR-3068-5p	0.0750598	0.853436	0.55418	0.0170099	DOFS
Ppp3ca	Nrip3	0.295156	0.708184	0.886481	9.65677e-07	DOFS
Ppp3ca	Chn1	0.780602	0.786328	0.911249	1.46078e-07	DOFS
Ppp3ca	Hpca	0.56559	0.878548	0.73581	0.000500083	DOFS
Ppp3ca	Vsnl1	0.314593	0.783698	0.762642	0.000232967	DOFS
Ppp3ca	Nefl	0.233254	0.68309	0.758514	0.000263646	DOFS
Ppp3ca	Rab6b	0.136463	0.703236	0.836945	1.48599e-05	DOFS
Ppp3ca	Map4	0.425638	0.81216	0.878225	1.64827e-06	DOFS
Ppp3ca	Ppm1e	0.466607	0.898424	0.847265	9.11495e-06	DOFS
Ppp3ca	Prkcb	0.120315	0.723894	0.820433	3.04208e-05	DOFS
Ppp3ca	Calm1	0.0977871	0.699551	0.77709	0.000148126	DOFS
Ppp3ca	rno-miR-21-3p	0.249203	0.669443	-0.832817	1.79019e-05	DOFS
Fcgr1a	Notch1	0.44687	0.948028	0.987616	2.66454e-14	DOFS
Fcgr1a	Car6	0.894737	0.747084	0.997936	0	DOFS
Tspyl4	Nrip3	0.129785	0.804781	0.671827	0.0022613	DOFS
Tspyl4	Nsf	0.113238	0.754531	0.830753	1.96126e-05	DOFS
Tspyl4	Atp6v1a	0.814992	0.847241	0.9484	2.14804e-09	DOFS
Tspyl4	Camk2b	0.131778	0.680406	0.791538	9.10341e-05	DOFS
Tspyl4	Ptk2b	0.132177	0.697223	0.863777	3.85441e-06	DOFS
Tspyl4	Ppp3ca	0.112839	0.753036	0.801858	6.2806e-05	DOFS
Tspyl4	Dnm1	0.11573	0.741832	0.818369	3.31031e-05	DOFS
Tspyl4	Chn1	0.166966	0.793993	0.828689	2.14612e-05	DOFS
Tspyl4	Syn2	0.246312	0.821662	0.896801	4.65886e-07	DOFS
Tspyl4	Ncdn	0.0776515	0.667682	0.803922	5.81636e-05	DOFS
Tspyl4	Gdi1	0.338915	0.864469	0.911249	1.46078e-07	DOFS
Tspyl4	Ndrg4	0.304127	0.887134	0.919505	6.86926e-08	DOFS
Tspyl4	Map2k1	0.134769	0.815491	0.859649	4.828e-06	DOFS
Tspyl4	Nefl	0.0981858	0.754898	0.816305	3.59844e-05	DOFS
Tspyl4	Rnf14	0.243122	0.869064	0.911249	1.46078e-07	DOFS
Tspyl4	Ppm1e	0.0927033	0.745886	0.653251	0.00328564	DOFS
Tspyl4	Calm1	0.0965909	0.749794	0.888545	8.39466e-07	DOFS
Tspyl4	Fkbp11	0.26884	0.860956	0.892673	6.29098e-07	DOFS
Tspyl4	rno-miR-21-3p	0.116826	0.761531	-0.855521	6.00563e-06	DOFS
Tspyl4	rno-miR-155-5p	0.0846292	0.700422	-0.799794	6.77596e-05	DOFS
AABR07045454.1	Fcgr1a	0.08124	0.730057	0.997936	0	DOFS
AABR07045454.1	Tfpi2	0.152412	0.769294	0.921569	5.61752e-08	DOFS
AABR07045454.1	Il1a	0.1875	0.854246	0.993808	0	DOFS
AABR07045454.1	P2rx4	0.322368	0.890247	0.997936	0	DOFS
AC109112.1	Ppp3ca	0.0781499	0.670252	0.601651	0.00825378	DOFS
AC109112.1	Rpl13a	0.123704	0.888988	0.145511	0.564541	DOFS
AC109112.1	Sult1a1	0.137659	0.98212	-0.663571	0.00267798	DOFS
AC109112.1	Fam107a	0.776515	0.951946	0.663571	0.00267798	DOFS
AC109112.1	rno-miR-342-5p	0.170754	0.683535	0.572755	0.0129782	DOFS
Dnm1	Ncdn	0.510965	0.671845	0.898865	3.99024e-07	DOFS
Dnm1	Apbb1	0.33134	0.69863	0.855521	6.00563e-06	DOFS
Dnm1	Uchl1	0.0800439	0.70555	0.754386	0.000297661	DOFS
Dnm1	rno-miR-22-3p	0.0869219	0.767354	-0.263158	0.291392	DOFS
Dnm1	rno-miR-19a-3p	0.0781499	0.732912	-0.649123	0.00355837	DOFS
Chn1	Nrip3	0.652313	0.698596	0.832817	1.79019e-05	DOFS
Chn1	Hpca	0.0742624	0.791182	0.665635	0.00256833	DOFS
Chn1	Vsnl1	0.725678	0.677279	0.925697	3.69363e-08	DOFS
Chn1	Rab6b	0.608353	0.935717	0.923633	4.56846e-08	DOFS
Chn1	Map4	0.152711	0.675625	0.824561	2.56082e-05	DOFS
Chn1	Ywhah	0.206838	0.751583	0.909185	1.74407e-07	DOFS
Chn1	Prkcb	0.827751	0.972598	0.9484	2.14804e-09	DOFS
Chn1	rno-miR-28-5p	0.0819378	0.67522	-0.45098	0.0603262	DOFS
Syn2	Ncdn	0.329346	0.805326	0.905057	2.45589e-07	DOFS
Syn2	Dlg4	0.201655	0.730996	0.79773	7.30413e-05	DOFS
Syn2	Gnao1	0.236543	0.742174	0.855521	6.00563e-06	DOFS
Syn2	rno-miR-21-3p	0.132775	0.677381	-0.805986	5.38164e-05	DOFS
Tfpi2	Tlr10	0.255084	0.896029	0.913313	1.21822e-07	DOFS
Tfpi2	AABR07025272.1	0.0977871	0.741324	0.898865	3.99024e-07	DOFS
Tfpi2	LOC103690086	0.110247	0.714892	0.917441	8.3558e-08	DOFS
Tfpi2	Car6	0.310307	0.822796	0.921569	5.61752e-08	DOFS
Tfpi2	Cdk5rap1	0.668561	0.794414	0.942208	5.21468e-09	DOFS
Tfpi2	C1rl	0.083433	0.804224	0.913313	1.21822e-07	DOFS
Cd8b	Tlr10	0.105263	0.877551	0.985552	9.12603e-14	DOFS
Cd8b	Il1a	0.14374	0.743365	0.995872	0	DOFS
Cd8b	Pou2f2	0.142644	0.821605	0.97936	1.55231e-12	DOFS
Cd8b	Arl2	0.223585	0.812218	0.993808	0	DOFS
Cd8b	C1rl	0.128489	0.795583	0.98968	6.21725e-15	DOFS
Cd8b	RGD1564162	0.141348	0.85636	0.991744	1.11022e-15	DOFS
Cd8b	RGD1563222	0.768939	0.730883	0.997936	0	DOFS
Cecr6	Oasl2	0.113935	0.672157	0.991744	1.11022e-15	DOFS
Cecr6	Sptlc2	0.382974	0.896049	0.991744	1.11022e-15	DOFS
Cecr6	Atf7	0.243022	0.837863	0.997936	0	DOFS
Rpl7	Cecr6	0.0828349	0.871747	-0.671827	0.0022613	DOFS
Rpl7	Rpl4	0.878489	0.972824	0.96904	3.85141e-11	DOFS
Rpl7	Rps4x	0.406798	0.744385	0.936017	1.15419e-08	DOFS
Rpl7	Rpl13a	0.133573	0.787761	0.896801	4.65886e-07	DOFS
Rpl7	Rnf14	0.0904107	0.772288	-0.153767	0.542403	DOFS
Rpl7	Rps12	0.257277	0.783169	0.921569	5.61752e-08	DOFS
Rpl7	Fth1	0.0801435	0.680354	0.775026	0.000158338	DOFS
Rpl7	Atp5b	0.102871	0.771175	0.166151	0.50995	DOFS
Rpl7	Eif4g2	0.278708	0.719434	0.836945	1.48599e-05	DOFS
Rpl7	Rab6a	0.107955	0.785019	0.20743	0.408854	DOFS
Rpl7	rno-miR-351-5p	0.285486	0.686004	-0.772962	0.000169139	DOFS
Rpl7	rno-miR-487b-3p	0.08124	0.787117	-0.108359	0.66866	DOFS
Rpl7	rno-miR-195-5p	0.0791467	0.693193	0.393189	0.106485	DOFS
Rpl7	rno-miR-708-3p	0.074362	0.788997	-0.547988	0.0185541	DOFS
Rpl7	rno-miR-324-5p	0.0751595	0.748223	0.417957	0.0843526	DOFS
Ncdn	Pnmal2	0.538676	0.701477	0.894737	5.42211e-07	DOFS
Ncdn	Hpca	0.085925	0.685255	0.630547	0.00502514	DOFS
Ncdn	Apbb1	0.127193	0.709145	0.859649	4.828e-06	DOFS
Ncdn	Gapdh	0.223485	0.685013	0.793602	8.466e-05	DOFS
Ncdn	Eno1	0.0930024	0.684118	0.407637	0.0931231	DOFS
Hpca	Gfap	0.0948963	0.695836	-0.816305	3.59844e-05	DOFS
Hpca	Apbb1	0.109051	0.665876	0.688338	0.0015871	DOFS
Hpca	rno-miR-155-5p	0.258373	0.744272	-0.723426	0.000690902	DOFS
Hpca	rno-miR-92a-1-5p	0.260766	0.723529	-0.834881	1.63204e-05	DOFS
Isg15	Il1a	0.149322	0.665658	0.993808	0	DOFS
Isg15	AABR07000436.1	0.0874203	0.745738	0.995872	0	DOFS
Isg15	Notch1	0.0969896	0.917806	0.97936	1.55231e-12	DOFS
Isg15	Arl2	0.205243	0.810125	0.98968	6.21725e-15	DOFS
Isg15	C1rl	0.152711	0.871289	0.987616	2.66454e-14	DOFS
Isg15	Rn50_10_0701.2	0.230861	0.929041	0.93808	8.93749e-09	DOFS
Isg15	Plat	0.133672	0.672158	0.993808	0	DOFS
Vsnl1	Rplp0	0.0818381	0.753131	-0.411765	0.0895391	DOFS
Vsnl1	Rnf14	0.40321	0.705663	0.832817	1.79019e-05	DOFS
Vsnl1	Gabarapl1	0.123405	0.698856	0.754386	0.000297661	DOFS
Vsnl1	Pgam1	0.0868222	0.77301	0.517028	0.0280061	DOFS
Vsnl1	Pkm	0.0761563	0.694377	0.0794634	0.753956	DOFS
Vsnl1	Rab6a	0.727871	0.909367	0.884417	1.10792e-06	DOFS
Ddn	Nrip3	0.105562	0.710038	0.603715	0.00797847	DOFS
Ddn	Tgif1	0.110646	0.996875	-0.110423	0.662698	DOFS
Ddn	Apbb1	0.0745614	0.68213	0.657379	0.00303029	DOFS
Ddn	Rnf14	0.116926	0.777664	0.760578	0.000247907	DOFS
Ddn	Rab6b	0.124003	0.758028	0.73581	0.000500083	DOFS
Ddn	Gprasp1.Gprasp2	0.134071	0.714793	0.531476	0.0232163	DOFS
Ddn	Ywhah	0.102372	0.698524	0.541796	0.0202068	DOFS
Ddn	Ppia	0.0986842	0.793261	0.122807	0.627346	DOFS
Ddn	Add1	0.137959	0.684814	0.587203	0.0104026	DOFS
Ddn	rno-miR-22-3p	0.100478	0.798047	-0.54386	0.0196436	DOFS
Ddn	rno-let-7i-5p	0.0832337	0.715993	-0.463364	0.0527859	DOFS
Ddn	rno-miR-16-5p	0.0865231	0.858724	-0.457172	0.0564616	DOFS
Ddn	rno-miR-142-5p	0.160586	0.803982	-0.655315	0.00315585	DOFS
Ddn	rno-miR-222-3p	0.0893142	0.884963	0.337461	0.170838	DOFS
Ddn	rno-miR-7a-5p	0.14055	0.768252	0.413829	0.0877853	DOFS
Ddn	rno-miR-155-5p	0.100778	0.673225	-0.733746	0.000528393	DOFS
Ddn	rno-miR-130b-3p	0.0797448	0.668769	-0.585139	0.0107431	DOFS
Ddn	rno-miR-17-1-3p	0.0739633	0.786382	-0.519092	0.0272785	DOFS
Rpl4	Gfap	0.0816388	0.753497	0.898865	3.99024e-07	DOFS
Rpl4	Rplp0	0.191388	0.762919	0.836945	1.48599e-05	DOFS
Rpl4	Rps4x	0.713218	0.943308	0.952528	1.11696e-09	DOFS
Rpl4	Rpl13a	0.136065	0.840601	0.917441	8.3558e-08	DOFS
Rpl4	Rps12	0.173146	0.725365	0.925697	3.69363e-08	DOFS
Rpl4	Fth1	0.0769537	0.668067	0.822497	2.79262e-05	DOFS
Rpl4	Eef1a1	0.0886164	0.699693	0.816305	3.59844e-05	DOFS
Rpl4	Rpl5	0.200259	0.89058	0.933953	1.47815e-08	DOFS
Rpl4	AC135443.1.Rpl19	0.142145	0.694213	0.977296	3.30602e-12	DOFS
Rpl4	Eif4g2	0.190291	0.758112	0.876161	1.87278e-06	DOFS
Rpl4	Rab6a	0.085925	0.784876	0.232198	0.353838	DOFS
Rpl4	rno-miR-142-5p	0.0744617	0.7028	0.706914	0.00103676	DOFS
Tf	Rhobtb1	0.856958	0.873498	1	0	DOFS
Tf	Cfap99	0.115431	0.794564	0.993808	0	DOFS
Tgif1	Tfpi2	0.138158	0.733739	0.921569	5.61752e-08	DOFS
Tgif1	Tlr10	0.0864234	0.808006	0.98968	6.21725e-15	DOFS
Tgif1	AABR07025272.1	0.112141	0.712173	0.987616	2.66454e-14	DOFS
Tgif1	P2rx4	0.286284	0.828946	0.997936	0	DOFS
Tgif1	C1rl	0.0891148	0.761136	0.991744	1.11022e-15	DOFS
Tgif1	Rn50_10_0701.2	0.0772528	0.742689	0.956656	5.46578e-10	DOFS
Rps4x	Gfap	0.0839314	0.696775	0.892673	6.29098e-07	DOFS
Rps4x	Rpl13a	0.129286	0.782896	0.880289	1.44734e-06	DOFS
Rps4x	Rpl3	0.138357	0.750333	0.902993	2.89752e-07	DOFS
Rps4x	Eef1a1	0.134769	0.674369	0.849329	8.23106e-06	DOFS
Rps4x	Rpl5	0.74372	0.964546	0.954592	7.87842e-10	DOFS
Rps4x	AC135443.1.Rpl19	0.716707	0.871988	0.954592	7.87842e-10	DOFS
Rps4x	Eif4g2	0.188397	0.899461	0.843137	1.1129e-05	DOFS
Rps4x	rno-miR-222-3p	0.0738636	0.892181	-0.0526316	0.83569	DOFS
Gdi1	Tlr10	0.0830343	0.962697	-0.151703	0.547901	DOFS
Gdi1	Gprasp1.Gprasp2	0.213317	0.780361	0.634675	0.00466284	DOFS
Gdi1	Akr1a1	0.105263	0.673137	0.601651	0.00825378	DOFS
Oasl2	Samd9l	0.0826356	0.736463	0.993808	0	DOFS
Oasl2	Rn50_10_0701.2	0.0822368	0.803172	0.936017	1.15419e-08	DOFS
Ndrg4	Nsf	0.366328	0.735312	0.911249	1.46078e-07	DOFS
Ndrg4	Rnf14	0.125797	0.702211	0.886481	9.65677e-07	DOFS
Ndrg4	Calm1	0.224382	0.740589	0.915377	1.01133e-07	DOFS
Ndrg4	Stxbp1	0.225179	0.706625	0.836945	1.48599e-05	DOFS
Ndrg4	Dlg4	0.10616	0.663879	0.76677	0.000205354	DOFS
Map2k1	Apbb1	0.20923	0.755151	0.849329	8.23106e-06	DOFS
Map2k1	Nefl	0.14364	0.733183	0.818369	3.31031e-05	DOFS
Map2k1	Rnf14	0.123405	0.737865	0.80805	4.97486e-05	DOFS
Map2k1	Ppm1e	0.170156	0.697581	0.638803	0.00432212	DOFS
Map2k1	Calm1	0.521531	0.800238	0.952528	1.11696e-09	DOFS
Apbb1	Uchl1	0.769537	0.763339	0.946336	2.92051e-09	DOFS
Apbb1	Eno1	0.1249	0.675749	0.696594	0.00131844	DOFS
Nefl	Klk11	0.105961	0.990893	-0.0712074	0.778883	DOFS
Nefl	rno-miR-3577	0.123206	0.780921	0.597523	0.00882737	DOFS
Nefl	rno-miR-17-5p	0.107656	0.772075	-0.568627	0.0138004	DOFS
Plp1	Rplp0	0.0931021	0.800326	0.157895	0.531483	DOFS
Plp1	AABR07025272.1	0.101176	0.986831	-0.772962	0.000169139	DOFS
Plp1	S100b	0.894039	0.867109	0.913313	1.21822e-07	DOFS
Plp1	Tecta	0.0869219	0.987425	-0.824561	2.56082e-05	DOFS
Plp1	Dctn1	0.12201	0.767594	-0.397317	0.102535	DOFS
Plp1	Fam107a	0.128888	0.747176	0.810114	4.59455e-05	DOFS
Plp1	Lsr	0.0839314	0.979348	-0.824561	2.56082e-05	DOFS
Plp1	rno-miR-92b-3p	0.11264	0.700531	0.448916	0.0616574	DOFS
Plp1	rno-miR-488-3p	0.0843301	0.687314	-0.401445	0.0986919	DOFS
Plp1	rno-miR-93-5p	0.0764553	0.66898	0.399381	0.1006	DOFS
Rpl13a	Gfap	0.196372	0.666691	0.822497	2.79262e-05	DOFS
Rpl13a	Rplp0	0.087819	0.712291	0.839009	1.35127e-05	DOFS
Rpl13a	Rps12	0.69368	0.898682	0.9484	2.14804e-09	DOFS
Rpl13a	Rpl3	0.275718	0.81535	0.886481	9.65677e-07	DOFS
Tlr10	AABR07025272.1	0.683612	0.905441	0.98968	6.21725e-15	DOFS
Rnf14	Gabarapl1	0.704944	0.892113	0.869969	2.7113e-06	DOFS
Rab6b	AABR07000436.1	0.115829	0.988595	-0.333333	0.176463	DOFS
Rab6b	Pkm	0.105562	0.816356	0.108359	0.66866	DOFS
Rab6b	AABR07065837.1	0.0894139	0.991269	-0.333333	0.176463	DOFS
Rab6b	Dennd5a	0.134769	0.942448	-0.00515996	0.983788	DOFS
Rab6b	rno-miR-532-5p	0.0912081	0.702709	-0.748194	0.000355568	DOFS
Il1a	Fcgr1a	0.0769537	0.666405	0.991744	1.11022e-15	DOFS
Il1a	Cecr6	0.0937998	0.709292	0.995872	0	DOFS
Il1a	Tlr10	0.170255	0.747148	0.977296	3.30602e-12	DOFS
Il1a	Pou2f2	0.178628	0.913909	0.975232	6.58873e-12	DOFS
Il1a	LOC103690086	0.199661	0.867698	0.98968	6.21725e-15	DOFS
Il1a	Cdk5rap1	0.148425	0.78935	0.824561	2.56082e-05	DOFS
Il1a	RGD1564162	0.356061	0.717319	0.987616	2.66454e-14	DOFS
Il1a	Cxcl17	0.147428	0.918716	0.995872	0	DOFS
Sult1a1	Cd8b	0.134968	0.785813	0.997936	0	DOFS
Sult1a1	Il1a	0.242823	0.893707	0.993808	0	DOFS
Sult1a1	AABR07050391.1	0.126595	0.674109	1	0	DOFS
Sult1a1	Foxn3	0.287081	0.722995	1	0	DOFS
Gprasp1.Gprasp2	Nrip3	0.131778	0.732514	0.0794634	0.753956	DOFS
Gprasp1.Gprasp2	Ppp3ca	0.0798445	0.679406	0.356037	0.147026	DOFS
Gprasp1.Gprasp2	Isg15	0.100279	0.974964	-0.209494	0.404102	DOFS
Gprasp1.Gprasp2	Tlr10	0.121411	0.980178	-0.263158	0.291392	DOFS
Gprasp1.Gprasp2	Uchl1	0.079047	0.807261	0.271414	0.275952	DOFS
Gprasp1.Gprasp2	Eef1a1	0.133074	0.874828	-0.209494	0.404102	DOFS
Gprasp1.Gprasp2	Atp5a1	0.0890152	0.720635	0.409701	0.0913184	DOFS
Gprasp1.Gprasp2	Ppia	0.0917065	0.701229	0.157895	0.531483	DOFS
Gprasp1.Gprasp2	AC135443.1.Rpl19	0.0744617	0.839485	-0.19711	0.433058	DOFS
Gprasp1.Gprasp2	Rn50_10_0701.2	0.0927033	0.915631	-0.329205	0.182212	DOFS
Gprasp1.Gprasp2	AABR07019449.1	0.111244	0.983907	-0.232198	0.353838	DOFS
Gprasp1.Gprasp2	Rab6a	0.0807416	0.69369	0.0546956	0.829335	DOFS
Gprasp1.Gprasp2	Dennd5a	0.076555	0.860394	0.0939112	0.710899	DOFS
Gprasp1.Gprasp2	rno-miR-22-3p	0.0902113	0.819157	-0.366357	0.134837	DOFS
Gprasp1.Gprasp2	rno-miR-136-3p	0.0829346	0.840697	-0.298246	0.229322	DOFS
Gprasp1.Gprasp2	rno-let-7d-3p	0.0836324	0.704004	0.304438	0.219331	DOFS
Gprasp1.Gprasp2	rno-miR-488-3p	0.0774522	0.797412	-0.155831	0.536931	DOFS
Gprasp1.Gprasp2	rno-miR-9a-3p	0.0910088	0.768902	-0.213622	0.394688	DOFS
Gprasp1.Gprasp2	rno-miR-137-3p	0.104665	0.887875	-0.0567595	0.822989	DOFS
Gprasp1.Gprasp2	rno-miR-181c-3p	0.0908094	0.874844	-0.0670795	0.791425	DOFS
Gprasp1.Gprasp2	rno-miR-652-3p	0.0804426	0.705413	0.292054	0.239602	DOFS
Gprasp1.Gprasp2	rno-miR-3577	0.0858254	0.712816	0.397317	0.102535	DOFS
Gprasp1.Gprasp2	rno-let-7f-2-3p	0.156499	0.92357	-0.292054	0.239602	DOFS
Gprasp1.Gprasp2	rno-miR-140-5p	0.16547	0.933955	0.320949	0.194082	DOFS
Gprasp1.Gprasp2	rno-miR-19a-3p	0.0754585	0.811059	-0.246646	0.323809	DOFS
Gprasp1.Gprasp2	rno-miR-370-5p	0.111244	0.840247	0.114551	0.650834	DOFS
Uchl1	Gapdh	0.413078	0.8978	0.872033	2.40176e-06	DOFS
Uchl1	Stmn3	0.816288	0.860775	0.944272	3.924e-09	DOFS
AABR07050391.1	Fcgr1a	0.159988	0.911914	0.997936	0	DOFS
AABR07050391.1	AABR07045454.1	0.0808413	0.81885	1	0	DOFS
AABR07050391.1	Cecr6	0.240929	0.738861	0.997936	0	DOFS
AABR07050391.1	Tf	0.133872	0.703684	0.993808	0	DOFS
AABR07050391.1	Slc7a7	0.198365	0.845744	0.995872	0	DOFS
AABR07050391.1	Klk11	0.257476	0.775603	0.997936	0	DOFS
AABR07050391.1	Clnk	0.634669	0.992677	1	0	DOFS
AABR07050391.1	Samd9l	0.0919059	0.93998	1	0	DOFS
AABR07050391.1	Foxn3	0.547548	0.929257	1	0	DOFS
AABR07050391.1	AABR07000436.1	0.0772528	0.767632	1	0	DOFS
AABR07050391.1	Notch1	0.168461	0.9473	0.985552	9.12603e-14	DOFS
AABR07050391.1	Tecta	0.491527	0.937135	1	0	DOFS
AABR07050391.1	Car6	0.16876	0.780515	1	0	DOFS
AABR07050391.1	Lsr	0.126495	0.954642	1	0	DOFS
AABR07050391.1	Cdk5rap1	0.104067	0.760678	0.843137	1.1129e-05	DOFS
AABR07050391.1	Atf7	0.16238	0.828487	1	0	DOFS
AABR07050391.1	Cxcl17	0.308214	0.978104	0.997936	0	DOFS
AABR07050391.1	Plat	0.0885167	0.74048	0.997936	0	DOFS
AABR07050391.1	AABR07019449.1	0.843002	0.878649	1	0	DOFS
Rps12	Gfap	0.14075	0.735592	0.869969	2.7113e-06	DOFS
Rps12	Rplp0	0.675439	0.874645	0.836945	1.48599e-05	DOFS
Rps12	Rpl3	0.457137	0.81925	0.93808	8.93749e-09	DOFS
Map4	Hpca	0.10008	0.686396	0.781218	0.000129364	DOFS
Map4	Rhobtb1	0.0751595	0.966075	-0.298246	0.229322	DOFS
Map4	Pgam1	0.08124	0.698128	0.556244	0.0165184	DOFS
Map4	Atp6v1b2	0.112839	0.724635	0.603715	0.00797847	DOFS
Map4	Akr1a1	0.0948963	0.693042	0.432405	0.0731082	DOFS
Map4	Pkm	0.0848285	0.727427	0.114551	0.650834	DOFS
Map4	Stxbp1	0.0876196	0.670322	0.651187	0.00341978	DOFS
Map4	Cxcl17	0.126595	0.997804	-0.292054	0.239602	DOFS
Map4	Cfap99	0.0777512	0.98249	-0.312693	0.206454	DOFS
Map4	rno-miR-299a-3p	0.0785486	0.73431	-0.164087	0.515295	DOFS
Ywhah	Vamp2	0.322967	0.6813	0.884417	1.10792e-06	DOFS
Ywhah	Calm1	0.131679	0.678761	0.74613	0.000376859	DOFS
Ywhah	Atp6v1b2	0.128788	0.84292	0.721362	0.00072796	DOFS
Ywhah	rno-miR-185-5p	0.0873206	0.816085	-0.162023	0.520665	DOFS
AABR07060872.1	AABR07065837.1	0.0879187	0.944358	0.96904	3.85141e-11	DOFS
Slc7a7	AABR07045454.1	0.108553	0.68541	0.995872	0	DOFS
Slc7a7	Cecr6	0.129486	0.719764	0.997936	0	DOFS
Slc7a7	Tf	0.286284	0.71273	0.997936	0	DOFS
Slc7a7	Il1a	0.0810407	0.723938	0.997936	0	DOFS
Slc7a7	Rhobtb1	0.283393	0.770546	0.997936	0	DOFS
Slc7a7	Tecta	0.147129	0.709569	0.995872	0	DOFS
Slc7a7	Sptlc2	0.119418	0.742715	0.993808	0	DOFS
Slc7a7	Atf7	0.12799	0.717513	0.995872	0	DOFS
Rpl3	Gfap	0.411583	0.848193	0.940144	6.85946e-09	DOFS
Vamp2	Tf	0.0791467	0.952244	-0.432405	0.0731082	DOFS
Vamp2	Oasl2	0.087819	0.949101	-0.44066	0.0672019	DOFS
Vamp2	Atp6v1b2	0.0796451	0.793432	0.614035	0.00671076	DOFS
Vamp2	AC135443.1.Rpl19	0.118919	0.809618	-0.104231	0.680638	DOFS
Vamp2	Stxbp1	0.4375	0.689846	0.907121	2.0737e-07	DOFS
Vamp2	Cdk5rap1	0.0860247	0.711237	-0.644995	0.00384937	DOFS
Vamp2	Cxcl17	0.0789474	0.988195	-0.426213	0.0777829	DOFS
Vamp2	rno-miR-667-3p	0.0814394	0.798562	0.283798	0.253756	DOFS
Vamp2	rno-miR-361-3p	0.0885167	0.691845	0.209494	0.404102	DOFS
Vamp2	rno-miR-185-5p	0.0866228	0.806525	-0.341589	0.165335	DOFS
Klk11	Cecr6	0.298246	0.828322	1	0	DOFS
Klk11	Tf	0.166368	0.763574	0.995872	0	DOFS
Klk11	Rhobtb1	0.140849	0.680992	0.995872	0	DOFS
Klk11	AC097575.2	0.287181	0.848804	0.995872	0	DOFS
Klk11	Sptlc2	0.101774	0.676879	0.991744	1.11022e-15	DOFS
Klk11	Atf7	0.430722	0.962637	0.997936	0	DOFS
Klk11	Kcns3	0.117624	0.765682	0.997936	0	DOFS
Klk11	Cfap99	0.132376	0.846948	0.997936	0	DOFS
Clnk	AABR07045454.1	0.530403	0.938794	1	0	DOFS
Clnk	Klk11	0.147129	0.705266	0.997936	0	DOFS
Clnk	Samd9l	0.882476	0.992149	1	0	DOFS
Clnk	AABR07000436.1	0.157596	0.911511	1	0	DOFS
Clnk	AC097575.2	0.129187	0.746857	0.997936	0	DOFS
Clnk	Notch1	0.212121	0.937293	0.985552	9.12603e-14	DOFS
Clnk	Car6	0.102273	0.698588	1	0	DOFS
Clnk	Lsr	0.510467	0.968176	1	0	DOFS
Ppm1e	Pnmal2	0.0895136	0.685355	0.422085	0.081019	DOFS
Ppm1e	Gfap	0.0876196	0.821915	-0.630547	0.00502514	DOFS
Ppm1e	Klk11	0.101675	0.988169	-0.0237358	0.925518	DOFS
Ppm1e	Rab6a	0.0941986	0.739349	0.531476	0.0232163	DOFS
Ppm1e	rno-let-7i-5p	0.0917065	0.718285	-0.618163	0.00625176	DOFS
Ppm1e	rno-miR-92a-3p	0.0867225	0.677562	-0.595459	0.00912596	DOFS
Ppm1e	rno-let-7d-3p	0.150419	0.796081	0.644995	0.00384937	DOFS
Ppm1e	rno-miR-369-5p	0.0828349	0.757401	0.453044	0.0590167	DOFS
Ppm1e	rno-miR-34a-5p	0.0786483	0.815105	-0.0567595	0.822989	DOFS
AABR07025272.1	AABR07060872.1	0.2186	0.768157	0.952528	1.11696e-09	DOFS
AABR07025272.1	Rn50_10_0701.2	0.861045	0.97765	0.975232	6.58873e-12	DOFS
Gabarapl1	Pgam1	0.230961	0.710133	0.803922	5.81636e-05	DOFS
Gabarapl1	Zwint	0.917065	0.879813	0.9484	2.14804e-09	DOFS
Prkcb	Tnni2	0.117723	0.985726	-0.384933	0.114708	DOFS
Prkcb	Vsnl1	0.236742	0.666447	0.913313	1.21822e-07	DOFS
Prkcb	Klk11	0.127891	0.988973	-0.358101	0.144529	DOFS
Prkcb	Zwint	0.0858254	0.678895	0.700722	0.00119898	DOFS
Prkcb	AC135443.1.Rpl19	0.0774522	0.805159	-0.124871	0.621526	DOFS
Prkcb	Rab6a	0.103469	0.681339	0.75645	0.000280219	DOFS
Prkcb	rno-miR-28-5p	0.0919059	0.69208	-0.442724	0.0657824	DOFS
Prkcb	rno-miR-155-5p	0.0930024	0.712428	-0.750258	0.000335298	DOFS
Gapdh	LOC100361457	0.333134	0.710667	0.80805	4.97486e-05	DOFS
Gapdh	rno-miR-411-5p	0.0752592	0.686695	0.700722	0.00119898	DOFS
Rere	Pnmal2	0.131081	0.856959	0.368421	0.132487	DOFS
Rere	Tnni2	0.0816388	0.909844	-0.304438	0.219331	DOFS
Rere	Nrip3	0.136962	0.865843	0.143447	0.570135	DOFS
Rere	Epn3	0.107257	0.874345	-0.287926	0.246615	DOFS
Rere	Gfap	0.0841308	0.939106	-0.0670795	0.791425	DOFS
Rere	Nsf	0.150917	0.84441	0.277606	0.26471	DOFS
Rere	Atp6v1a	0.278509	0.884152	0.448916	0.0616574	DOFS
Rere	Rplp0	0.116228	0.881259	-0.145511	0.564541	DOFS
Rere	Camk2b	0.167265	0.776083	0.372549	0.127873	DOFS
Rere	Ptk2b	0.188098	0.8103	0.417957	0.0843526	DOFS
Rere	Camk2a	0.136762	0.793299	0.314757	0.203314	DOFS
Rere	Ppp3ca	0.132875	0.837391	0.323013	0.191068	DOFS
Rere	Fcgr1a	0.0742624	0.94183	-0.31063	0.209625	DOFS
Rere	Tspyl4	0.170654	0.727711	0.552116	0.0175129	DOFS
Rere	AABR07045454.1	0.0866228	0.961483	-0.304438	0.219331	DOFS
Rere	AC109112.1	0.124302	0.789196	0.465428	0.0516016	DOFS
Rere	Dnm1	0.131778	0.876889	0.360165	0.142062	DOFS
Rere	Chn1	0.144737	0.887256	0.393189	0.106485	DOFS
Rere	Syn2	0.17195	0.824108	0.372549	0.127873	DOFS
Rere	Tfpi2	0.101376	0.758442	-0.403509	0.0968097	DOFS
Rere	Cd8b	0.0782496	0.968392	-0.327141	0.185133	DOFS
Rere	Cecr6	0.125598	0.937432	-0.294118	0.236143	DOFS
Rere	Rpl7	0.147727	0.753666	0.0464396	0.854814	DOFS
Rere	Ncdn	0.151615	0.891784	0.232198	0.353838	DOFS
Rere	Hpca	0.101575	0.950039	0.0939112	0.710899	DOFS
Rere	Isg15	0.119617	0.977922	-0.30031	0.22596	DOFS
Rere	Vsnl1	0.150917	0.805373	0.353973	0.149551	DOFS
Rere	Rpl4	0.118222	0.850873	0.0381837	0.88043	DOFS
Rere	Tf	0.076256	0.931841	-0.30031	0.22596	DOFS
Rere	Tgif1	0.108652	0.957144	-0.304438	0.219331	DOFS
Rere	Rps4x	0.123804	0.905496	-0.0257998	0.91906	DOFS
Rere	Gdi1	0.173146	0.883273	0.552116	0.0175129	DOFS
Rere	Oasl2	0.0802432	0.966578	-0.323013	0.191068	DOFS
Rere	Ndrg4	0.138258	0.85822	0.384933	0.114708	DOFS
Rere	Map2k1	0.129984	0.858025	0.298246	0.229322	DOFS
Rere	Apbb1	0.11872	0.908332	0.211558	0.39938	DOFS
Rere	Nefl	0.121312	0.847005	0.223942	0.371686	DOFS
Rere	Plp1	0.143341	0.813182	0.356037	0.147026	DOFS
Rere	Rpl13a	0.116627	0.820525	0.22807	0.3627	DOFS
Rere	Rnf14	0.150718	0.759447	0.494324	0.037044	DOFS
Rere	Rab6b	0.176734	0.899093	0.302374	0.222629	DOFS
Rere	Il1a	0.114234	0.954106	-0.320949	0.194082	DOFS
Rere	Sult1a1	0.0957935	0.921337	-0.304438	0.219331	DOFS
Rere	Uchl1	0.156001	0.94952	0.0464396	0.854814	DOFS
Rere	AABR07050391.1	0.118421	0.849313	-0.304438	0.219331	DOFS
Rere	Rps12	0.110646	0.845271	0.230134	0.358254	DOFS
Rere	Map4	0.135267	0.875452	0.246646	0.323809	DOFS
Rere	Ywhah	0.1251	0.90876	0.275542	0.268425	DOFS
Rere	AABR07060872.1	0.0797448	0.947001	-0.318885	0.197128	DOFS
Rere	Slc7a7	0.079047	0.921636	-0.316821	0.200205	DOFS
Rere	Rpl3	0.0888158	0.888443	0.0835913	0.741577	DOFS
Rere	Vamp2	0.139653	0.865428	0.434469	0.071597	DOFS
Rere	Klk11	0.0938995	0.958519	-0.294118	0.236143	DOFS
Rere	Clnk	0.181519	0.980236	-0.304438	0.219331	DOFS
Rere	Ppm1e	0.179127	0.895895	0.155831	0.536931	DOFS
Rere	Gabarapl1	0.124502	0.85061	0.428277	0.076201	DOFS
Rere	Prkcb	0.183812	0.898048	0.49226	0.037965	DOFS
Rere	Gapdh	0.113337	0.914621	0.166151	0.50995	DOFS
Rere	Calm1	0.138158	0.88936	0.411765	0.0895391	DOFS
Rere	Fth1	0.111443	0.914883	0.151703	0.547901	DOFS
Rere	Pou2f2	0.083134	0.949634	-0.273478	0.272173	DOFS
Rere	Eef1a1	0.103768	0.923863	0.0897833	0.723123	DOFS
Rere	Rpl5	0.0883174	0.937317	0.0608875	0.81033	DOFS
Rere	Wnk1	0.105861	0.93728	0.162023	0.520665	DOFS
Rere	LOC103690086	0.078748	0.941436	-0.281734	0.257375	DOFS
Rere	S100b	0.0978868	0.920808	0.360165	0.142062	DOFS
Rere	P2rx4	0.0775518	0.978806	-0.31063	0.209625	DOFS
Rere	Apoe	0.197468	0.907925	0.422085	0.081019	DOFS
Rere	Foxn3	0.0985845	0.924232	-0.304438	0.219331	DOFS
Rere	Rhobtb1	0.0778509	0.939442	-0.30031	0.22596	DOFS
Rere	Rnf187	0.113736	0.850527	0.157895	0.531483	DOFS
Rere	Stmn3	0.101176	0.912251	0.0835913	0.741577	DOFS
Rere	Pgam1	0.121411	0.918498	0.157895	0.531483	DOFS
Rere	AABR07000436.1	0.0838317	0.974627	-0.304438	0.219331	DOFS
Rere	Aldoa	0.136164	0.923532	0.0608875	0.81033	DOFS
Rere	Sqstm1	0.144837	0.902643	0.199174	0.428158	DOFS
Rere	AABR07030921.1.Actg1	0.150319	0.798021	0.236326	0.345101	DOFS
Rere	AC097575.2	0.116328	0.974653	-0.287926	0.246615	DOFS
Rere	Rmrp	0.127592	0.838844	0.100103	0.69269	DOFS
Rere	Atp6v1b2	0.109649	0.923551	0.166151	0.50995	DOFS
Rere	Atp5a1	0.106061	0.911487	0.162023	0.520665	DOFS
Rere	LOC100361457	0.125498	0.854075	0.0567595	0.822989	DOFS
Rere	Tubb4b	0.100578	0.94659	0.0526316	0.83569	DOFS
Rere	Bcat1	0.159789	0.91114	-0.0381837	0.88043	DOFS
Rere	Eno1	0.110347	0.87856	0.102167	0.686655	DOFS
Rere	Akr1a1	0.131978	0.90884	0.195046	0.437986	DOFS
Rere	Tuba1a.Tuba1b	0.132675	0.856423	0.162023	0.520665	DOFS
Rere	Pkm	0.10945	0.887246	0.137255	0.587062	DOFS
Rere	Tecta	0.144338	0.977832	-0.304438	0.219331	DOFS
Rere	Gigyf2	0.801435	0.798669	0.649123	0.00355837	DOFS
Rere	Pgk1.Tlr13	0.109848	0.923538	0.0856553	0.73541	DOFS
Rere	Arl2	0.0937002	0.970901	-0.304438	0.219331	DOFS
Rere	Dctn1	0.113337	0.916524	0.110423	0.662698	DOFS
Rere	Sptlc2	0.0917065	0.95214	-0.302374	0.222629	DOFS
Rere	Ppia	0.174043	0.924031	0.00309598	0.990272	DOFS
Rere	Zwint	0.109749	0.927389	0.407637	0.0931231	DOFS
Rere	Atp5b	0.101475	0.928116	0.106295	0.67464	DOFS
Rere	Nnat	0.205044	0.796628	0.0464396	0.854814	DOFS
Rere	Fam107a	0.0930024	0.879801	0.25903	0.299305	DOFS
Rere	Car6	0.0758573	0.98368	-0.304438	0.219331	DOFS
Rere	AC135443.1.Rpl19	0.139454	0.939066	0.0732714	0.772631	DOFS
Rere	Fkbp11	0.163577	0.802413	0.442724	0.0657824	DOFS
Rere	Ptms	0.142145	0.881345	0.0113519	0.964342	DOFS
Rere	Stxbp1	0.138258	0.878688	0.209494	0.404102	DOFS
Rere	Lsr	0.0748604	0.945357	-0.304438	0.219331	DOFS
Rere	Add1	0.17504	0.779506	0.178535	0.478445	DOFS
Rere	Eif4g2	0.109151	0.931639	0.0196078	0.938446	DOFS
Rere	Cdk5rap1	0.123704	0.877126	-0.47162	0.048169	DOFS
Rere	Atf7	0.0852273	0.956647	-0.304438	0.219331	DOFS
Rere	Ap2m1	0.108254	0.913424	0.0835913	0.741577	DOFS
Rere	C1rl	0.076256	0.984718	-0.285862	0.25017	DOFS
Rere	RGD1564162	0.0789474	0.975981	-0.318885	0.197128	DOFS
Rere	Snrpn.Snurf	0.129187	0.932963	0.19711	0.433058	DOFS
Rere	Slc16a10	0.0958931	0.981118	-0.31063	0.209625	DOFS
Rere	Cxcl17	0.10636	0.991246	-0.294118	0.236143	DOFS
Rere	Dlg4	0.179226	0.676812	0.304438	0.219331	DOFS
Rere	Rn50_10_0701.2	0.0889155	0.883586	-0.327141	0.185133	DOFS
Rere	Plat	0.0872209	0.959156	-0.287926	0.246615	DOFS
Rere	Kcns3	0.14364	0.971915	-0.316821	0.200205	DOFS
Rere	Cfap99	0.0830343	0.982571	-0.304438	0.219331	DOFS
Rere	AABR07019449.1	0.0746611	0.945632	-0.304438	0.219331	DOFS
Rere	Rab6a	0.097189	0.889421	0.343653	0.162629	DOFS
Rere	Rbck1	0.0807416	0.940527	-0.45098	0.0603262	DOFS
Rere	Gnao1	0.148724	0.885657	0.351909	0.152107	DOFS
Rere	Dennd5a	0.114135	0.959859	0.283798	0.253756	DOFS
Rere	RGD1563222	0.0941986	0.993257	-0.304438	0.219331	DOFS
Rere	rno-miR-181a-5p	0.120116	0.779123	-0.0650155	0.797715	DOFS
Rere	rno-miR-22-3p	0.133174	0.924343	-0.409701	0.0913184	DOFS
Rere	rno-miR-434-3p	0.13447	0.915242	-0.192982	0.442944	DOFS
Rere	rno-let-7i-5p	0.110746	0.869002	-0.118679	0.639049	DOFS
Rere	rno-miR-92b-3p	0.136862	0.886164	0.192982	0.442944	DOFS
Rere	rno-miR-127-3p	0.134569	0.809071	-0.0773994	0.760167	DOFS
Rere	rno-miR-138-5p	0.114334	0.913079	-0.184727	0.463061	DOFS
Rere	rno-miR-125a-5p	0.118521	0.818432	-0.0588235	0.816654	DOFS
Rere	rno-miR-30c-5p	0.209031	0.697853	0.285862	0.25017	DOFS
Rere	rno-miR-16-5p	0.107855	0.933533	-0.114551	0.650834	DOFS
Rere	rno-miR-92a-3p	0.112341	0.913839	-0.0980392	0.698742	DOFS
Rere	rno-miR-186-5p	0.125	0.866524	0.0113519	0.964342	DOFS
Rere	rno-miR-136-3p	0.124203	0.935762	-0.170279	0.499341	DOFS
Rere	rno-miR-181c-5p	0.118321	0.904657	-0.0608875	0.81033	DOFS
Rere	rno-miR-338-3p	0.20315	0.849251	-0.166151	0.50995	DOFS
Rere	rno-miR-124-3p	0.123804	0.899794	-0.0629515	0.804017	DOFS
Rere	rno-miR-98-5p	0.118022	0.901679	0.00722394	0.977304	DOFS
Rere	rno-miR-341	0.120514	0.943152	-0.236326	0.345101	DOFS
Rere	rno-miR-411-5p	0.106858	0.93852	-0.0526316	0.83569	DOFS
Rere	rno-miR-410-3p	0.214115	0.949134	-0.23839	0.34078	DOFS
Rere	rno-miR-26b-5p	0.101874	0.895712	0.0464396	0.854814	DOFS
Rere	rno-miR-21-5p	0.123305	0.879402	-0.110423	0.662698	DOFS
Rere	rno-miR-130a-3p	0.158692	0.77458	-0.0526316	0.83569	DOFS
Rere	rno-miR-300-3p	0.13118	0.932068	-0.0835913	0.741577	DOFS
Rere	rno-miR-149-5p	0.191188	0.845462	0.221878	0.376225	DOFS
Rere	rno-miR-434-5p	0.127492	0.944729	-0.0485036	0.84843	DOFS
Rere	rno-miR-351-5p	0.178329	0.743693	0.223942	0.371686	DOFS
Rere	rno-miR-423-3p	0.243919	0.716371	0.325077	0.188085	DOFS
Rere	rno-miR-25-3p	0.1251	0.871021	-0.0815273	0.747759	DOFS
Rere	rno-miR-487b-3p	0.101276	0.92402	-0.0877193	0.729259	DOFS
Rere	rno-let-7d-3p	0.106061	0.852951	0.151703	0.547901	DOFS
Rere	rno-miR-488-3p	0.201256	0.944534	0.143447	0.570135	DOFS
Rere	rno-miR-1839-5p	0.15929	0.772116	0.298246	0.229322	DOFS
Rere	rno-miR-9a-3p	0.147727	0.911958	-0.0485036	0.84843	DOFS
Rere	rno-miR-28-3p	0.121511	0.839576	-0.0299278	0.90616	DOFS
Rere	rno-miR-181d-5p	0.122608	0.868127	-0.0959752	0.704812	DOFS
Rere	rno-miR-320-3p	0.113836	0.88928	0.0216718	0.93198	DOFS
Rere	rno-miR-27a-3p	0.0987839	0.915545	0.0216718	0.93198	DOFS
Rere	rno-miR-93-5p	0.139155	0.921076	-0.0608875	0.81033	DOFS
Rere	rno-miR-146a-5p	0.101774	0.936112	0.0980392	0.698742	DOFS
Rere	rno-miR-380-3p	0.117923	0.857926	-0.126935	0.615727	DOFS
Rere	rno-miR-127-5p	0.112839	0.94985	-0.186791	0.457989	DOFS
Rere	rno-miR-29b-3p	0.137859	0.834764	0.139319	0.581396	DOFS
Rere	rno-miR-3068-3p	0.0951954	0.910271	0.0918473	0.717003	DOFS
Rere	rno-miR-24-3p	0.174741	0.953591	0.102167	0.686655	DOFS
Rere	rno-miR-369-5p	0.119817	0.929993	-0.0505676	0.842056	DOFS
Rere	rno-miR-181a-1-3p	0.107656	0.933192	0.0319917	0.899719	DOFS
Rere	rno-miR-504	0.110347	0.849539	0.0567595	0.822989	DOFS
Rere	rno-miR-582-3p	0.114533	0.950368	-0.0980392	0.698742	DOFS
Rere	rno-miR-485-5p	0.116029	0.912362	0.00928793	0.970822	DOFS
Rere	rno-miR-409a-3p	0.158892	0.953605	-0.28999	0.243092	DOFS
Rere	rno-miR-137-3p	0.101874	0.930623	0.135191	0.59275	DOFS
Rere	rno-miR-23a-3p	0.114833	0.924395	0.0175439	0.944915	DOFS
Rere	rno-miR-329-5p	0.13736	0.952691	-0.0154799	0.951388	DOFS
Rere	rno-miR-425-5p	0.157695	0.793475	0.0381837	0.88043	DOFS
Rere	rno-miR-136-5p	0.112141	0.908317	-0.114551	0.650834	DOFS
Rere	rno-miR-195-5p	0.125997	0.930368	-0.0505676	0.842056	DOFS
Rere	rno-miR-540-3p	0.0981858	0.939177	-0.199174	0.428158	DOFS
Rere	rno-miR-708-3p	0.110546	0.943944	-0.0815273	0.747759	DOFS
Rere	rno-miR-134-5p	0.123704	0.928422	-0.203302	0.418447	DOFS
Rere	rno-miR-28-5p	0.1249	0.862263	0.00722394	0.977304	DOFS
Rere	rno-miR-1843b-5p	0.1564	0.786068	0.0175439	0.944915	DOFS
Rere	rno-miR-323-3p	0.147827	0.876885	-0.149639	0.553423	DOFS
Rere	rno-miR-181c-3p	0.10636	0.929015	0.141383	0.575754	DOFS
Rere	rno-miR-142-5p	0.183413	0.940098	-0.122807	0.627346	DOFS
Rere	rno-miR-361-5p	0.109848	0.898202	-0.00515996	0.983788	DOFS
Rere	rno-miR-532-5p	0.105163	0.916075	-0.139319	0.581396	DOFS
Rere	rno-miR-135a-5p	0.139952	0.944186	0.182663	0.468161	DOFS
Rere	rno-miR-872-3p	0.112839	0.913321	-0.0237358	0.925518	DOFS
Rere	rno-miR-19b-3p	0.119916	0.920728	0.116615	0.644932	DOFS
Rere	rno-miR-3085	0.123604	0.86215	-0.0856553	0.73541	DOFS
Rere	rno-miR-335	0.126695	0.807108	-0.126935	0.615727	DOFS
Rere	rno-miR-652-3p	0.120714	0.923332	0.221878	0.376225	DOFS
Rere	rno-miR-667-3p	0.0995813	0.906359	0.0216718	0.93198	DOFS
Rere	rno-miR-338-5p	0.163377	0.83963	-0.159959	0.526061	DOFS
Rere	rno-miR-873-5p	0.110247	0.943273	0.00309598	0.990272	DOFS
Rere	rno-miR-324-3p	0.118222	0.899416	-0.0485036	0.84843	DOFS
Rere	rno-miR-337-5p	0.119817	0.876055	-0.143447	0.570135	DOFS
Rere	rno-miR-344b-1-3p	0.110447	0.877098	-0.106295	0.67464	DOFS
Rere	rno-miR-34a-5p	0.129984	0.929288	0.153767	0.542403	DOFS
Rere	rno-miR-3577	0.104067	0.902575	0.166151	0.50995	DOFS
Rere	rno-miR-346	0.14075	0.832746	0.0278638	0.912608	DOFS
Rere	rno-miR-17-5p	0.119418	0.944798	-0.106295	0.67464	DOFS
Rere	rno-miR-664-3p	0.110247	0.842437	0.164087	0.515295	DOFS
Rere	rno-miR-106b-5p	0.100478	0.928067	0.0897833	0.723123	DOFS
Rere	rno-miR-142-3p	0.0985845	0.948146	-0.0712074	0.778883	DOFS
Rere	rno-let-7f-2-3p	0.108254	0.914059	0.0381837	0.88043	DOFS
Rere	rno-miR-490-3p	0.151017	0.844514	-0.0712074	0.778883	DOFS
Rere	rno-miR-133a-3p	0.154207	0.678449	0.0939112	0.710899	DOFS
Rere	rno-miR-361-3p	0.133672	0.932159	0.0154799	0.951388	DOFS
Rere	rno-miR-376a-5p	0.123206	0.939051	-0.0773994	0.760167	DOFS
Rere	rno-miR-339-3p	0.116627	0.892169	0.100103	0.69269	DOFS
Rere	rno-miR-222-3p	0.0819378	0.948257	-0.0216718	0.93198	DOFS
Rere	rno-miR-324-5p	0.108254	0.930364	0.0835913	0.741577	DOFS
Rere	rno-miR-221-5p	0.172648	0.919675	0.118679	0.639049	DOFS
Rere	rno-miR-433-5p	0.102372	0.951137	0.00928793	0.970822	DOFS
Rere	rno-miR-339-5p	0.109549	0.928998	-0.0505676	0.842056	DOFS
Rere	rno-miR-7a-5p	0.16577	0.900782	0.31063	0.209625	DOFS
Rere	rno-miR-374-5p	0.114533	0.950062	0.283798	0.253756	DOFS
Rere	rno-miR-33-5p	0.106559	0.916166	-0.0712074	0.778883	DOFS
Rere	rno-miR-764-3p	0.160686	0.801401	0.265222	0.287484	DOFS
Rere	rno-miR-22-5p	0.128489	0.935489	0.0897833	0.723123	DOFS
Rere	rno-miR-342-3p	0.122109	0.806521	-0.00103199	0.996757	DOFS
Rere	rno-miR-128-1-5p	0.106858	0.908206	0.120743	0.633187	DOFS
Rere	rno-miR-20a-5p	0.111443	0.951971	0.0773994	0.760167	DOFS
Rere	rno-miR-1249	0.162679	0.721953	0.221878	0.376225	DOFS
Rere	rno-miR-185-5p	0.117225	0.928162	0.166151	0.50995	DOFS
Rere	rno-miR-342-5p	0.17803	0.760357	0.0670795	0.791425	DOFS
Rere	rno-miR-758-3p	0.110746	0.893001	-0.0299278	0.90616	DOFS
Rere	rno-miR-21-3p	0.143341	0.852088	-0.442724	0.0657824	DOFS
Rere	rno-miR-493-5p	0.141447	0.785557	-0.0650155	0.797715	DOFS
Rere	rno-miR-15b-5p	0.108154	0.927192	-0.120743	0.633187	DOFS
Rere	rno-miR-496-3p	0.12819	0.776141	-0.155831	0.536931	DOFS
Rere	rno-miR-140-5p	0.141148	0.950605	0.178535	0.478445	DOFS
Rere	rno-miR-190a-5p	0.111543	0.929214	0.203302	0.418447	DOFS
Rere	rno-miR-153-5p	0.10307	0.898613	0.108359	0.66866	DOFS
Rere	rno-miR-674-5p	0.15939	0.74223	-0.0299278	0.90616	DOFS
Rere	rno-miR-673-3p	0.113138	0.945406	-0.166151	0.50995	DOFS
Rere	rno-let-7i-3p	0.168262	0.724205	-0.102167	0.686655	DOFS
Rere	rno-miR-345-5p	0.12809	0.918232	0.128999	0.60995	DOFS
Rere	rno-miR-328b-3p	0.176236	0.78869	-0.184727	0.463061	DOFS
Rere	rno-miR-365-3p	0.104864	0.918573	0.213622	0.394688	DOFS
Rere	rno-miR-29c-5p	0.0987839	0.895489	0.240454	0.33649	DOFS
Rere	rno-miR-155-5p	0.138557	0.903554	-0.438596	0.0686441	DOFS
Rere	rno-miR-134-3p	0.125399	0.937824	0.199174	0.428158	DOFS
Rere	rno-miR-299a-3p	0.110945	0.921392	-0.131063	0.604194	DOFS
Rere	rno-miR-379-5p	0.111144	0.937235	0.164087	0.515295	DOFS
Rere	rno-miR-19a-3p	0.0858254	0.939248	-0.135191	0.59275	DOFS
Rere	rno-miR-130b-3p	0.116826	0.913721	-0.110423	0.662698	DOFS
Rere	rno-miR-3068-5p	0.106758	0.964207	0.22807	0.3627	DOFS
Rere	rno-miR-377-3p	0.118919	0.887095	0.153767	0.542403	DOFS
Rere	rno-miR-376c-3p	0.130283	0.881775	-0.159959	0.526061	DOFS
Rere	rno-miR-135b-5p	0.159888	0.94942	0.137255	0.587062	DOFS
Rere	rno-miR-532-3p	0.118521	0.929285	-0.0897833	0.723123	DOFS
Rere	rno-miR-92a-1-5p	0.123704	0.878384	-0.320949	0.194082	DOFS
Rere	rno-miR-211-5p	0.139055	0.741126	0.246646	0.323809	DOFS
Rere	rno-miR-381-3p	0.134171	0.873415	-0.0588235	0.816654	DOFS
Rere	rno-miR-370-5p	0.112041	0.943543	0.106295	0.67464	DOFS
Rere	rno-miR-18a-5p	0.112041	0.937436	0.00309598	0.990272	DOFS
Rere	rno-miR-32-5p	0.128888	0.957783	-0.0319917	0.899719	DOFS
Rere	rno-miR-17-1-3p	0.105263	0.934437	-0.0485036	0.84843	DOFS
Rere	rno-miR-141-3p	0.119717	0.862946	0.0959752	0.704812	DOFS
Rere	rno-miR-500-3p	0.114533	0.866595	0.100103	0.69269	DOFS
Rere	rno-miR-378a-5p	0.11573	0.842154	0.0897833	0.723123	DOFS
Rere	rno-miR-181a-2-3p	0.119418	0.883224	0.0939112	0.710899	DOFS
Rere	rno-miR-350	0.128589	0.857393	0.240454	0.33649	DOFS
Rere	rno-miR-363-3p	0.112141	0.859966	-0.104231	0.680638	DOFS
Rere	rno-miR-190b-5p	0.116128	0.882762	0.155831	0.536931	DOFS
Rere	rno-miR-15a-5p	0.143939	0.952325	0.135191	0.59275	DOFS
Rere	rno-miR-200c-3p	0.16886	0.795469	-0.0691434	0.785148	DOFS
Rere	rno-miR-154-3p	0.11254	0.833023	0.0794634	0.753956	DOFS
Samd9l	AABR07045454.1	0.151116	0.835605	1	0	DOFS
Samd9l	Cd8b	0.101376	0.804702	0.997936	0	DOFS
Samd9l	Cecr6	0.260965	0.905312	0.997936	0	DOFS
Samd9l	Il1a	0.106061	0.797029	0.993808	0	DOFS
Samd9l	AABR07000436.1	0.22199	0.841385	1	0	DOFS
Samd9l	Notch1	0.10327	0.889536	0.985552	9.12603e-14	DOFS
Samd9l	RGD1563222	0.16258	0.904319	1	0	DOFS
Fth1	Eef1a1	0.135865	0.698257	0.888545	8.39466e-07	DOFS
Fth1	Wnk1	0.842006	0.885262	0.96904	3.85141e-11	DOFS
Fth1	Apoe	0.234749	0.733515	0.801858	6.2806e-05	DOFS
Fth1	Dennd5a	0.590112	0.805986	0.946336	2.92051e-09	DOFS
Fth1	rno-miR-138-5p	0.266846	0.718145	-0.737874	0.000473057	DOFS
Fth1	rno-miR-323-3p	0.189294	0.695888	-0.72549	0.000655434	DOFS
Fth1	rno-miR-667-3p	0.310905	0.667324	-0.834881	1.63204e-05	DOFS
Pou2f2	Acoxl	0.614633	0.889378	0.997936	0	DOFS
Pou2f2	C1rl	0.218401	0.791037	0.981424	6.72573e-13	DOFS
Eef1a1	Atp5b	0.0811404	0.721649	-0.20743	0.408854	DOFS
Eef1a1	Eif4g2	0.566388	0.666106	0.919505	6.86926e-08	DOFS
Eef1a1	rno-miR-222-3p	0.175439	0.947274	0.329205	0.182212	DOFS
Rpl5	Gfap	0.0965909	0.747019	0.876161	1.87278e-06	DOFS
Rpl5	Fth1	0.097189	0.681813	0.890609	7.27747e-07	DOFS
Rpl5	Eef1a1	0.270534	0.851304	0.884417	1.10792e-06	DOFS
Rpl5	Eif4g2	0.148226	0.776997	0.874097	2.12313e-06	DOFS
Rpl5	rno-miR-222-3p	0.080941	0.821573	0.0443756	0.861206	DOFS
Wnk1	Gfap	0.258473	0.801142	0.874097	2.12313e-06	DOFS
Wnk1	Eef1a1	0.348385	0.714506	0.902993	2.89752e-07	DOFS
Wnk1	AABR07019449.1	0.115331	0.99466	-0.742002	0.000422665	DOFS
Wnk1	Dennd5a	0.320375	0.751211	0.960784	2.48657e-10	DOFS
Wnk1	rno-miR-323-3p	0.172249	0.733441	-0.686275	0.00166091	DOFS
LOC103690086	AABR07060872.1	0.179725	0.890893	0.973168	1.2419e-11	DOFS
LOC103690086	Acoxl	0.565889	0.735211	0.98968	6.21725e-15	DOFS
LOC103690086	Rn50_10_0701.2	0.128987	0.685079	0.950464	1.55976e-09	DOFS
S100b	Rplp0	0.136364	0.864341	0.192982	0.442944	DOFS
S100b	AC109112.1	0.280004	0.75681	0.805986	5.38164e-05	DOFS
S100b	Fth1	0.204446	0.766455	0.737874	0.000473057	DOFS
S100b	Rpl5	0.0937002	0.731965	0.647059	0.00370153	DOFS
S100b	Wnk1	0.0910088	0.718924	0.71517	0.00084924	DOFS
S100b	rno-miR-341	0.118521	0.739372	-0.667699	0.00246239	DOFS
P2rx4	Fcgr1a	0.729964	0.855659	1	0	DOFS
P2rx4	Samd9l	0.0774522	0.76182	0.997936	0	DOFS
P2rx4	Notch1	0.107456	0.723723	0.987616	2.66454e-14	DOFS
P2rx4	Arl2	0.0911085	0.665301	0.991744	1.11022e-15	DOFS
Apoe	Atp6v1a	0.0956938	0.783836	-0.0567595	0.822989	DOFS
Apoe	Rplp0	0.109649	0.826402	0.49226	0.037965	DOFS
Apoe	Uchl1	0.0838317	0.79517	-0.54386	0.0196436	DOFS
Apoe	AABR07025272.1	0.0882177	0.978928	-0.723426	0.000690902	DOFS
Apoe	Rpl5	0.182915	0.881399	0.71517	0.00084924	DOFS
Apoe	Sqstm1	0.155901	0.811308	-0.120743	0.633187	DOFS
Apoe	C1rl	0.0754585	0.973824	-0.719298	0.000766664	DOFS
Apoe	rno-miR-138-5p	0.322967	0.734245	-0.739938	0.000447266	DOFS
Apoe	rno-miR-9a-3p	0.110746	0.698201	0.157895	0.531483	DOFS
Apoe	rno-miR-18a-5p	0.0877193	0.669748	0.628483	0.0052147	DOFS
Apoe	rno-miR-500-3p	0.208931	0.752854	0.587203	0.0104026	DOFS
Foxn3	Fcgr1a	0.0754585	0.753254	0.997936	0	DOFS
Foxn3	AABR07045454.1	0.0938995	0.732753	1	0	DOFS
Foxn3	Cd8b	0.0914075	0.826058	0.997936	0	DOFS
Foxn3	Cecr6	0.142843	0.730926	0.997936	0	DOFS
Foxn3	Isg15	0.212819	0.847876	0.995872	0	DOFS
Foxn3	Oasl2	0.101176	0.723727	0.993808	0	DOFS
Foxn3	Klk11	0.136364	0.676754	0.997936	0	DOFS
Foxn3	Clnk	0.151914	0.677106	1	0	DOFS
Foxn3	Rhobtb1	0.221691	0.735632	0.993808	0	DOFS
Foxn3	AABR07000436.1	0.078449	0.74523	1	0	DOFS
Foxn3	Notch1	0.117125	0.930543	0.985552	9.12603e-14	DOFS
Foxn3	Car6	0.0817384	0.708892	1	0	DOFS
Foxn3	Lsr	0.126894	0.73927	1	0	DOFS
Foxn3	Atf7	0.187101	0.749844	1	0	DOFS
Foxn3	Slc16a10	0.108154	0.851823	0.997936	0	DOFS
Foxn3	Kcns3	0.411184	0.838452	0.995872	0	DOFS
Foxn3	Cfap99	0.101575	0.786435	1	0	DOFS
Rhobtb1	Il1a	0.100578	0.819855	0.995872	0	DOFS
Rhobtb1	Sult1a1	0.0888158	0.734106	0.993808	0	DOFS
Rhobtb1	Samd9l	0.0832337	0.691131	0.993808	0	DOFS
Rhobtb1	Cxcl17	0.0917065	0.758905	0.995872	0	DOFS
Rnf187	Sqstm1	0.594597	0.88363	0.869969	2.7113e-06	DOFS
Rnf187	Rmrp	0.22817	0.72353	0.775026	0.000158338	DOFS
Rnf187	Atp5a1	0.0943979	0.738237	0.812178	4.23928e-05	DOFS
Rnf187	Eno1	0.133074	0.772638	0.826625	2.34566e-05	DOFS
Rnf187	Akr1a1	0.0886164	0.671758	0.818369	3.31031e-05	DOFS
Rnf187	Dctn1	0.0855263	0.734563	0.680083	0.0018996	DOFS
Rnf187	Ppia	0.0788477	0.729004	0.733746	0.000528393	DOFS
Stmn3	Aldoa	0.402612	0.722155	0.956656	5.46578e-10	DOFS
Stmn3	Atp6v1b2	0.328748	0.818702	0.861713	4.31768e-06	DOFS
Stmn3	Atp5a1	0.120714	0.686898	0.845201	1.0079e-05	DOFS
Stmn3	rno-miR-411-5p	0.0802432	0.754116	0.78741	0.00010501	DOFS
Pgam1	Gfap	0.0767544	0.808288	-0.397317	0.102535	DOFS
Pgam1	Aldoa	0.341208	0.691021	0.843137	1.1129e-05	DOFS
Pgam1	rno-miR-21-3p	0.0910088	0.709911	-0.368421	0.132487	DOFS
AABR07000436.1	Tnni2	0.817783	0.794334	1	0	DOFS
AABR07000436.1	AABR07045454.1	0.111144	0.80187	1	0	DOFS
AABR07000436.1	Cd8b	0.261463	0.843109	0.997936	0	DOFS
AABR07000436.1	LOC103690086	0.0854266	0.726115	0.987616	2.66454e-14	DOFS
AABR07000436.1	RGD1564162	0.110247	0.832073	0.993808	0	DOFS
AABR07000436.1	RGD1563222	0.254486	0.938917	1	0	DOFS
Aldoa	Gapdh	0.273923	0.730974	0.859649	4.828e-06	DOFS
Aldoa	Sqstm1	0.125	0.705802	0.834881	1.63204e-05	DOFS
Aldoa	Atp6v1b2	0.285088	0.726927	0.867905	3.05455e-06	DOFS
Aldoa	Atp5a1	0.141447	0.784076	0.79773	7.30413e-05	DOFS
Aldoa	Tubb4b	0.727173	0.925382	0.917441	8.3558e-08	DOFS
Aldoa	Bcat1	0.308712	0.748888	0.907121	2.0737e-07	DOFS
Aldoa	Eno1	0.242624	0.907313	0.869969	2.7113e-06	DOFS
Aldoa	Dctn1	0.213716	0.818037	0.727554	0.000621502	DOFS
Sqstm1	Rps4x	0.0792464	0.783535	-0.323013	0.191068	DOFS
Sqstm1	Gabarapl1	0.0739633	0.677193	0.634675	0.00466284	DOFS
Sqstm1	Atp5a1	0.381878	0.847154	0.876161	1.87278e-06	DOFS
Sqstm1	Pkm	0.417963	0.878766	0.876161	1.87278e-06	DOFS
Sqstm1	Dctn1	0.113935	0.734778	0.750258	0.000335298	DOFS
Sqstm1	Ppia	0.0957935	0.757997	0.79773	7.30413e-05	DOFS
Sqstm1	Atp5b	0.137061	0.66975	0.845201	1.0079e-05	DOFS
Sqstm1	Add1	0.250698	0.74759	0.830753	1.96126e-05	DOFS
AABR07030921.1.Actg1	Nsf	0.0819378	0.67458	0.24871	0.319645	DOFS
AABR07030921.1.Actg1	Rpl4	0.0917065	0.757482	-0.0691434	0.785148	DOFS
AABR07030921.1.Actg1	Map2k1	0.0999801	0.75353	0.428277	0.076201	DOFS
AABR07030921.1.Actg1	Wnk1	0.0998804	0.801807	-0.139319	0.581396	DOFS
AABR07030921.1.Actg1	Tuba1a.Tuba1b	0.701455	0.861832	0.886481	9.65677e-07	DOFS
AABR07030921.1.Actg1	Zwint	0.0780502	0.775018	0.508772	0.0310685	DOFS
AABR07030921.1.Actg1	rno-miR-124-3p	0.0746611	0.702757	-0.226006	0.367178	DOFS
AABR07030921.1.Actg1	rno-miR-24-3p	0.118521	0.755234	-0.576883	0.0121954	DOFS
AABR07030921.1.Actg1	rno-miR-195-5p	0.0747608	0.724578	-0.609907	0.00719666	DOFS
AABR07030921.1.Actg1	rno-miR-134-5p	0.0965909	0.67546	0.47162	0.048169	DOFS
AABR07030921.1.Actg1	rno-miR-106b-5p	0.0778509	0.737086	-0.114551	0.650834	DOFS
AABR07030921.1.Actg1	rno-miR-433-5p	0.0797448	0.741554	0.556244	0.0165184	DOFS
AABR07030921.1.Actg1	rno-miR-92a-1-5p	0.0811404	0.722323	-0.0794634	0.753956	DOFS
AABR07030921.1.Actg1	rno-miR-15a-5p	0.105463	0.774092	-0.576883	0.0121954	DOFS
AC097575.2	Oasl2	0.47498	0.929075	0.995872	0	DOFS
AC097575.2	Samd9l	0.163776	0.842563	0.997936	0	DOFS
AC097575.2	Slc16a10	0.344298	0.948418	0.995872	0	DOFS
AC097575.2	Cfap99	0.369318	0.923127	0.997936	0	DOFS
Rmrp	Ppp3ca	0.0795455	0.717593	-0.0113519	0.964342	DOFS
Rmrp	Ncdn	0.0838317	0.671578	0.430341	0.0746428	DOFS
Rmrp	Sult1a1	0.138756	0.981335	0.277606	0.26471	DOFS
Rmrp	Rps12	0.111543	0.841207	-0.143447	0.570135	DOFS
Rmrp	Gapdh	0.187899	0.68795	0.700722	0.00119898	DOFS
Rmrp	AC097575.2	0.169757	0.987794	0.287926	0.246615	DOFS
Rmrp	AC135443.1.Rpl19	0.076256	0.710554	-0.420021	0.0826736	DOFS
Rmrp	Dlg4	0.154904	0.811299	0.271414	0.275952	DOFS
Rmrp	Rbck1	0.0786483	0.902405	0.446852	0.0630103	DOFS
Rmrp	rno-miR-411-5p	0.0819378	0.755472	0.742002	0.000422665	DOFS
Rmrp	rno-miR-488-3p	0.10008	0.675943	0.581011	0.0114509	DOFS
Rmrp	rno-miR-127-5p	0.0848285	0.678519	0.578947	0.0118185	DOFS
Rmrp	rno-miR-28-5p	0.074362	0.691839	-0.145511	0.564541	DOFS
Rmrp	rno-miR-652-3p	0.0945973	0.710679	-0.356037	0.147026	DOFS
Rmrp	rno-miR-34a-5p	0.0822368	0.747637	-0.23839	0.34078	DOFS
Rmrp	rno-let-7f-2-3p	0.0967903	0.833332	0.473684	0.0470641	DOFS
Rmrp	rno-miR-324-5p	0.074362	0.809917	-0.00103199	0.996757	DOFS
Rmrp	rno-miR-92a-1-5p	0.125399	0.808591	-0.0299278	0.90616	DOFS
Atp6v1b2	Gfap	0.0972887	0.847514	-0.52322	0.0258675	DOFS
Atp6v1b2	Ddn	0.125498	0.717952	0.510836	0.0302797	DOFS
Atp6v1b2	Bcat1	0.459928	0.723404	0.865841	3.43451e-06	DOFS
Atp5a1	Dctn1	0.505084	0.908971	0.781218	0.000129364	DOFS
Atp5a1	Ppia	0.115132	0.724548	0.812178	4.23928e-05	DOFS
Atp5a1	Rab6a	0.0821372	0.702891	0.110423	0.662698	DOFS
LOC100361457	Nsf	0.108353	0.668067	0.413829	0.0877853	DOFS
LOC100361457	Ywhah	0.0759569	0.666405	0.432405	0.0731082	DOFS
LOC100361457	Slc7a7	0.128688	0.975399	-0.0299278	0.90616	DOFS
LOC100361457	Gabarapl1	0.0780502	0.711057	0.519092	0.0272785	DOFS
LOC100361457	Eef1a1	0.0803429	0.694005	-0.211558	0.39938	DOFS
LOC100361457	Wnk1	0.0752592	0.767631	-0.28999	0.243092	DOFS
LOC100361457	Stmn3	0.105562	0.688125	0.655315	0.00315585	DOFS
LOC100361457	Ptms	0.129486	0.664664	0.655315	0.00315585	DOFS
LOC100361457	Ap2m1	0.0955941	0.66473	0.680083	0.0018996	DOFS
LOC100361457	Slc16a10	0.100179	0.988818	0.00515996	0.983788	DOFS
LOC100361457	Gnao1	0.099382	0.714342	0.403509	0.0968097	DOFS
LOC100361457	rno-miR-320-3p	0.100478	0.724573	-0.556244	0.0165184	DOFS
LOC100361457	rno-miR-380-3p	0.13746	0.675746	0.692466	0.00144761	DOFS
LOC100361457	rno-miR-1843b-5p	0.350379	0.697719	0.74613	0.000376859	DOFS
LOC100361457	rno-miR-337-5p	0.111942	0.67497	0.581011	0.0114509	DOFS
LOC100361457	rno-miR-361-3p	0.103768	0.688803	0.366357	0.134837	DOFS
LOC100361457	rno-miR-673-3p	0.0751595	0.763882	0.23839	0.34078	DOFS
LOC100361457	rno-miR-345-5p	0.0764553	0.672618	-0.21775	0.385396	DOFS
Acoxl	AABR07060872.1	0.640949	0.970892	0.983488	2.63789e-13	DOFS
Tubb4b	Eno1	0.310108	0.81928	0.909185	1.74407e-07	DOFS
Tubb4b	Akr1a1	0.150319	0.701841	0.902993	2.89752e-07	DOFS
Tubb4b	Pgk1.Tlr13	0.199462	0.7382	0.884417	1.10792e-06	DOFS
Notch1	Tfpi2	0.289175	0.841549	0.925697	3.69363e-08	DOFS
Bcat1	Atp5a1	0.179625	0.702259	0.867905	3.05455e-06	DOFS
Bcat1	Akr1a1	0.123505	0.672893	0.839009	1.35127e-05	DOFS
Bcat1	Pgk1.Tlr13	0.349781	0.705	0.878225	1.64827e-06	DOFS
Bcat1	Dctn1	0.139155	0.682377	0.79773	7.30413e-05	DOFS
Bcat1	Ppia	0.109649	0.766349	0.843137	1.1129e-05	DOFS
Bcat1	Ptms	0.193281	0.773186	0.801858	6.2806e-05	DOFS
Eno1	Tuba1a.Tuba1b	0.412679	0.718064	0.884417	1.10792e-06	DOFS
Eno1	rno-miR-411-5p	0.0817384	0.73104	0.659443	0.00290886	DOFS
Eno1	rno-miR-433-5p	0.0805423	0.790547	0.661507	0.00279146	DOFS
Eno1	rno-miR-134-3p	0.0950957	0.663981	0.682147	0.00181708	DOFS
Eno1	rno-miR-15a-5p	0.0937998	0.799086	-0.603715	0.00797847	DOFS
Akr1a1	Gabarapl1	0.116926	0.708876	0.750258	0.000335298	DOFS
Akr1a1	Ppia	0.583931	0.861557	0.900929	3.40618e-07	DOFS
Akr1a1	Ptms	0.198266	0.781703	0.690402	0.00151602	DOFS
Akr1a1	Ap2m1	0.648724	0.784254	0.896801	4.65886e-07	DOFS
Tuba1a.Tuba1b	Camk2a	0.0769537	0.685491	-0.0485036	0.84843	DOFS
Tuba1a.Tuba1b	Gdi1	0.0955941	0.763422	0.438596	0.0686441	DOFS
Tuba1a.Tuba1b	Gabarapl1	0.0813397	0.697759	0.44066	0.0672019	DOFS
Tuba1a.Tuba1b	Prkcb	0.103668	0.675852	0.0402477	0.874015	DOFS
Tuba1a.Tuba1b	Dctn1	0.102771	0.674914	0.649123	0.00355837	DOFS
Tuba1a.Tuba1b	Ptms	0.182117	0.700173	0.70485	0.00108867	DOFS
Tuba1a.Tuba1b	Lsr	0.0936005	0.983067	0.0485036	0.84843	DOFS
Tuba1a.Tuba1b	Cdk5rap1	0.0754585	0.723451	0.192982	0.442944	DOFS
Tuba1a.Tuba1b	rno-miR-411-5p	0.0773525	0.824797	0.595459	0.00912596	DOFS
Tuba1a.Tuba1b	rno-miR-300-3p	0.0747608	0.706024	0.574819	0.012582	DOFS
Tuba1a.Tuba1b	rno-miR-320-3p	0.085626	0.716578	-0.54386	0.0196436	DOFS
Tuba1a.Tuba1b	rno-miR-380-3p	0.101276	0.668182	0.632611	0.00484123	DOFS
Tuba1a.Tuba1b	rno-miR-134-5p	0.0772528	0.678261	0.500516	0.0343838	DOFS
Tuba1a.Tuba1b	rno-miR-33-5p	0.107556	0.757148	0.597523	0.00882737	DOFS
Tuba1a.Tuba1b	rno-miR-21-3p	0.0945973	0.687428	0.104231	0.680638	DOFS
Tuba1a.Tuba1b	rno-miR-365-3p	0.0827352	0.729394	-0.411765	0.0895391	DOFS
Tuba1a.Tuba1b	rno-miR-134-3p	0.233254	0.885324	0.611971	0.00695027	DOFS
Tuba1a.Tuba1b	rno-miR-379-5p	0.131579	0.847497	-0.673891	0.00216596	DOFS
Tuba1a.Tuba1b	rno-miR-92a-1-5p	0.0769537	0.677221	0.0773994	0.760167	DOFS
Pkm	Gabarapl1	0.0757576	0.719633	0.54386	0.0196436	DOFS
Pkm	Eef1a1	0.0776515	0.699871	-0.413829	0.0877853	DOFS
Pkm	Atp5b	0.890152	0.853442	0.93808	8.93749e-09	DOFS
Pkm	rno-miR-134-5p	0.129486	0.698903	0.729618	0.000589052	DOFS
Tecta	Cd8b	0.1562	0.678101	0.997936	0	DOFS
Tecta	LOC103690086	0.120913	0.688535	0.987616	2.66454e-14	DOFS
Tecta	AABR07000436.1	0.172149	0.804417	1	0	DOFS
Tecta	Arl2	0.0778509	0.68709	0.995872	0	DOFS
Tecta	AABR07065837.1	0.210427	0.77226	1	0	DOFS
Tecta	RGD1564162	0.0905104	0.857172	0.993808	0	DOFS
Gigyf2	Pnmal2	0.0885167	0.773534	0.205366	0.413635	DOFS
Gigyf2	Nrip3	0.0948963	0.732813	-0.0856553	0.73541	DOFS
Gigyf2	Gfap	0.0755582	0.8586	0.182663	0.468161	DOFS
Gigyf2	Nsf	0.11563	0.743902	0.0877193	0.729259	DOFS
Gigyf2	Atp6v1a	0.104466	0.764883	0.244582	0.328004	DOFS
Gigyf2	Rplp0	0.111643	0.793274	0.205366	0.413635	DOFS
Gigyf2	Ptk2b	0.127193	0.75161	0.0361197	0.886853	DOFS
Gigyf2	Ppp3ca	0.105363	0.761678	0.0402477	0.874015	DOFS
Gigyf2	Tspyl4	0.139553	0.786762	0.170279	0.499341	DOFS
Gigyf2	AC109112.1	0.0942982	0.76257	0.0629515	0.804017	DOFS
Gigyf2	Dnm1	0.107356	0.793753	0.108359	0.66866	DOFS
Gigyf2	Chn1	0.109151	0.820457	0.131063	0.604194	DOFS
Gigyf2	Syn2	0.157496	0.85044	0.00928793	0.970822	DOFS
Gigyf2	Ncdn	0.111643	0.863918	0.0196078	0.938446	DOFS
Gigyf2	Hpca	0.0774522	0.870781	-0.155831	0.536931	DOFS
Gigyf2	Vsnl1	0.115032	0.696726	0.252838	0.311413	DOFS
Gigyf2	Rpl4	0.125399	0.755703	0.405573	0.0949534	DOFS
Gigyf2	Rps4x	0.10008	0.830033	0.292054	0.239602	DOFS
Gigyf2	Gdi1	0.114035	0.83055	0.250774	0.315513	DOFS
Gigyf2	Ndrg4	0.115032	0.826879	0.205366	0.413635	DOFS
Gigyf2	Map2k1	0.105961	0.816477	0.192982	0.442944	DOFS
Gigyf2	Apbb1	0.118521	0.781734	0.213622	0.394688	DOFS
Gigyf2	Nefl	0.09061	0.80055	0.0670795	0.791425	DOFS
Gigyf2	Plp1	0.108553	0.757678	0.184727	0.463061	DOFS
Gigyf2	Rnf14	0.107356	0.831673	0.30031	0.22596	DOFS
Gigyf2	Rab6b	0.103868	0.825804	0.0278638	0.912608	DOFS
Gigyf2	Uchl1	0.085626	0.868364	0.116615	0.644932	DOFS
Gigyf2	AABR07050391.1	0.0799442	0.861137	-0.267286	0.283608	DOFS
Gigyf2	Rps12	0.106758	0.738571	0.500516	0.0343838	DOFS
Gigyf2	Map4	0.123405	0.801387	-0.00103199	0.996757	DOFS
Gigyf2	Ywhah	0.101774	0.817415	0.145511	0.564541	DOFS
Gigyf2	Rpl3	0.107755	0.71886	0.370485	0.130166	DOFS
Gigyf2	Vamp2	0.191089	0.882254	0.240454	0.33649	DOFS
Gigyf2	Ppm1e	0.135965	0.821309	-0.0464396	0.854814	DOFS
Gigyf2	Gabarapl1	0.130582	0.748435	0.506708	0.0318731	DOFS
Gigyf2	Prkcb	0.191687	0.851074	0.267286	0.283608	DOFS
Gigyf2	Gapdh	0.104366	0.826582	0.00515996	0.983788	DOFS
Gigyf2	Calm1	0.237739	0.905102	0.335397	0.173635	DOFS
Gigyf2	Fth1	0.0923046	0.879145	0.176471	0.483628	DOFS
Gigyf2	Eef1a1	0.094996	0.871882	0.118679	0.639049	DOFS
Gigyf2	Rpl5	0.0747608	0.827658	0.294118	0.236143	DOFS
Gigyf2	Wnk1	0.090012	0.891238	0.21775	0.385396	DOFS
Gigyf2	S100b	0.0879187	0.895675	0.275542	0.268425	DOFS
Gigyf2	Apoe	0.126794	0.824329	0.368421	0.132487	DOFS
Gigyf2	Foxn3	0.0780502	0.919319	-0.267286	0.283608	DOFS
Gigyf2	Rnf187	0.100179	0.78931	0.358101	0.144529	DOFS
Gigyf2	Stmn3	0.132875	0.909552	0.25903	0.299305	DOFS
Gigyf2	Pgam1	0.100179	0.856357	0.232198	0.353838	DOFS
Gigyf2	Aldoa	0.0966906	0.838235	0.24871	0.319645	DOFS
Gigyf2	Sqstm1	0.125698	0.779671	0.432405	0.0731082	DOFS
Gigyf2	AABR07030921.1.Actg1	0.129685	0.694601	0.386997	0.112611	DOFS
Gigyf2	Rmrp	0.120215	0.749346	0.20743	0.408854	DOFS
Gigyf2	Atp6v1b2	0.0768541	0.843815	0.252838	0.311413	DOFS
Gigyf2	Atp5a1	0.104366	0.805933	0.403509	0.0968097	DOFS
Gigyf2	LOC100361457	0.124801	0.717098	0.0402477	0.874015	DOFS
Gigyf2	Tubb4b	0.0816388	0.854613	0.318885	0.197128	DOFS
Gigyf2	Bcat1	0.121611	0.87357	0.273478	0.272173	DOFS
Gigyf2	Eno1	0.107556	0.807627	0.265222	0.287484	DOFS
Gigyf2	Tuba1a.Tuba1b	0.11882	0.755409	0.384933	0.114708	DOFS
Gigyf2	Pkm	0.104864	0.773827	0.455108	0.0577286	DOFS
Gigyf2	Tecta	0.0829346	0.965215	-0.267286	0.283608	DOFS
Gigyf2	Pgk1.Tlr13	0.16866	0.839488	0.45098	0.0603262	DOFS
Gigyf2	Dctn1	0.123106	0.854996	0.226006	0.367178	DOFS
Gigyf2	Zwint	0.101176	0.867947	0.380805	0.118984	DOFS
Gigyf2	Atp5b	0.107755	0.801042	0.444788	0.0643852	DOFS
Gigyf2	Fam107a	0.0839314	0.817008	0.240454	0.33649	DOFS
Gigyf2	AC135443.1.Rpl19	0.120016	0.846202	0.384933	0.114708	DOFS
Gigyf2	Fkbp11	0.110347	0.784432	0.0939112	0.710899	DOFS
Gigyf2	Ptms	0.112939	0.768189	0.116615	0.644932	DOFS
Gigyf2	Stxbp1	0.10945	0.884431	0.0959752	0.704812	DOFS
Gigyf2	Add1	0.122309	0.735848	0.126935	0.615727	DOFS
Gigyf2	Eif4g2	0.0932018	0.835549	0.149639	0.553423	DOFS
Gigyf2	Cdk5rap1	0.0751595	0.821804	-0.145511	0.564541	DOFS
Gigyf2	Ap2m1	0.102572	0.718173	0.422085	0.081019	DOFS
Gigyf2	Snrpn.Snurf	0.169059	0.932499	0.182663	0.468161	DOFS
Gigyf2	Dlg4	0.112241	0.750865	0.195046	0.437986	DOFS
Gigyf2	Rab6a	0.0808413	0.815945	0.294118	0.236143	DOFS
Gigyf2	Gnao1	0.132875	0.879278	0.139319	0.581396	DOFS
Gigyf2	rno-miR-22-3p	0.0947967	0.715001	0.108359	0.66866	DOFS
Gigyf2	rno-miR-434-3p	0.105861	0.826287	0.0794634	0.753956	DOFS
Gigyf2	rno-let-7i-5p	0.114932	0.674362	0.283798	0.253756	DOFS
Gigyf2	rno-miR-92b-3p	0.0983852	0.788364	-0.172343	0.494076	DOFS
Gigyf2	rno-miR-127-3p	0.0965909	0.712712	-0.323013	0.191068	DOFS
Gigyf2	rno-miR-138-5p	0.0943979	0.835321	-0.131063	0.604194	DOFS
Gigyf2	rno-miR-125a-5p	0.09689	0.739411	-0.116615	0.644932	DOFS
Gigyf2	rno-miR-16-5p	0.0769537	0.866784	-0.0959752	0.704812	DOFS
Gigyf2	rno-miR-92a-3p	0.0813397	0.851231	0.139319	0.581396	DOFS
Gigyf2	rno-miR-136-3p	0.0978868	0.861249	0.174407	0.488839	DOFS
Gigyf2	rno-miR-181c-5p	0.0888158	0.788038	0.252838	0.311413	DOFS
Gigyf2	rno-miR-338-3p	0.128389	0.707039	-0.21775	0.385396	DOFS
Gigyf2	rno-miR-124-3p	0.116926	0.801175	-0.424149	0.0793889	DOFS
Gigyf2	rno-miR-98-5p	0.111344	0.787422	0.351909	0.152107	DOFS
Gigyf2	rno-miR-341	0.0918062	0.892091	0.106295	0.67464	DOFS
Gigyf2	rno-miR-411-5p	0.0994817	0.894174	0.0443756	0.861206	DOFS
Gigyf2	rno-miR-410-3p	0.110148	0.842109	0.0980392	0.698742	DOFS
Gigyf2	rno-miR-26b-5p	0.0837321	0.830456	-0.0753354	0.766392	DOFS
Gigyf2	rno-miR-21-5p	0.0902113	0.827462	0.25903	0.299305	DOFS
Gigyf2	rno-miR-130a-3p	0.169757	0.682515	-0.353973	0.149551	DOFS
Gigyf2	rno-miR-300-3p	0.103768	0.843612	0.190918	0.447931	DOFS
Gigyf2	rno-miR-149-5p	0.107356	0.789944	0.164087	0.515295	DOFS
Gigyf2	rno-miR-434-5p	0.0998804	0.886155	0.174407	0.488839	DOFS
Gigyf2	rno-miR-423-3p	0.164274	0.67483	0.219814	0.380795	DOFS
Gigyf2	rno-miR-25-3p	0.0929027	0.823068	0.145511	0.564541	DOFS
Gigyf2	rno-miR-487b-3p	0.0902113	0.862897	0.376677	0.123372	DOFS
Gigyf2	rno-let-7d-3p	0.0910088	0.725824	-0.271414	0.275952	DOFS
Gigyf2	rno-miR-488-3p	0.143042	0.886946	0.358101	0.144529	DOFS
Gigyf2	rno-miR-1839-5p	0.228768	0.699889	0.556244	0.0165184	DOFS
Gigyf2	rno-miR-9a-3p	0.102273	0.829999	-0.308566	0.212829	DOFS
Gigyf2	rno-miR-28-3p	0.092803	0.751116	0.0897833	0.723123	DOFS
Gigyf2	rno-miR-181d-5p	0.108353	0.78807	-0.0175439	0.944915	DOFS
Gigyf2	rno-miR-320-3p	0.090311	0.748982	-0.263158	0.291392	DOFS
Gigyf2	rno-miR-27a-3p	0.0794458	0.849834	0.0299278	0.90616	DOFS
Gigyf2	rno-miR-93-5p	0.108353	0.865664	0.22807	0.3627	DOFS
Gigyf2	rno-miR-146a-5p	0.105263	0.879882	0.00722394	0.977304	DOFS
Gigyf2	rno-miR-380-3p	0.0990829	0.746928	-0.133127	0.598461	DOFS
Gigyf2	rno-miR-127-5p	0.0880183	0.840923	0.00309598	0.990272	DOFS
Gigyf2	rno-miR-29b-3p	0.101874	0.786064	-0.164087	0.515295	DOFS
Gigyf2	rno-miR-3068-3p	0.0904107	0.828573	0.428277	0.076201	DOFS
Gigyf2	rno-miR-24-3p	0.106958	0.86206	-0.151703	0.547901	DOFS
Gigyf2	rno-miR-369-5p	0.107257	0.892816	0.135191	0.59275	DOFS
Gigyf2	rno-miR-181a-1-3p	0.0780502	0.778217	0.331269	0.179322	DOFS
Gigyf2	rno-miR-504	0.121112	0.724798	-0.186791	0.457989	DOFS
Gigyf2	rno-miR-582-3p	0.0867225	0.885962	0.203302	0.418447	DOFS
Gigyf2	rno-miR-485-5p	0.0833333	0.857066	-0.0773994	0.760167	DOFS
Gigyf2	rno-miR-409a-3p	0.0808413	0.888611	0.159959	0.526061	DOFS
Gigyf2	rno-miR-137-3p	0.090012	0.892136	-0.199174	0.428158	DOFS
Gigyf2	rno-miR-23a-3p	0.0772528	0.860941	-0.0485036	0.84843	DOFS
Gigyf2	rno-miR-329-5p	0.118022	0.869186	0.141383	0.575754	DOFS
Gigyf2	rno-miR-136-5p	0.137859	0.863108	0.244582	0.328004	DOFS
Gigyf2	rno-miR-195-5p	0.104266	0.825428	-0.275542	0.268425	DOFS
Gigyf2	rno-miR-708-3p	0.0888158	0.852582	0.104231	0.680638	DOFS
Gigyf2	rno-miR-134-5p	0.0806419	0.838953	0.110423	0.662698	DOFS
Gigyf2	rno-miR-28-5p	0.0932018	0.77629	0.133127	0.598461	DOFS
Gigyf2	rno-miR-1843b-5p	0.142843	0.700678	-0.0402477	0.874015	DOFS
Gigyf2	rno-miR-323-3p	0.0941986	0.760493	0.0423117	0.867607	DOFS
Gigyf2	rno-miR-181c-3p	0.0808413	0.85872	0.391125	0.1085	DOFS
Gigyf2	rno-miR-142-5p	0.101774	0.837663	0.203302	0.418447	DOFS
Gigyf2	rno-miR-361-5p	0.0896132	0.794112	-0.316821	0.200205	DOFS
Gigyf2	rno-miR-532-5p	0.102073	0.843408	0.281734	0.257375	DOFS
Gigyf2	rno-miR-135a-5p	0.104565	0.880427	-0.205366	0.413635	DOFS
Gigyf2	rno-miR-872-3p	0.107356	0.825928	0.242518	0.332231	DOFS
Gigyf2	rno-miR-19b-3p	0.100478	0.883265	-0.0196078	0.938446	DOFS
Gigyf2	rno-miR-3085	0.108553	0.752985	-0.135191	0.59275	DOFS
Gigyf2	rno-miR-335	0.11872	0.670672	0.135191	0.59275	DOFS
Gigyf2	rno-miR-652-3p	0.102273	0.7969	-0.0959752	0.704812	DOFS
Gigyf2	rno-miR-667-3p	0.0857257	0.844509	-0.0134159	0.957864	DOFS
Gigyf2	rno-miR-338-5p	0.124701	0.71868	-0.164087	0.515295	DOFS
Gigyf2	rno-miR-873-5p	0.0894139	0.853368	0.186791	0.457989	DOFS
Gigyf2	rno-miR-324-3p	0.0877193	0.753782	-0.339525	0.168071	DOFS
Gigyf2	rno-miR-337-5p	0.0930024	0.817907	-0.143447	0.570135	DOFS
Gigyf2	rno-miR-34a-5p	0.0810407	0.825655	-0.0670795	0.791425	DOFS
Gigyf2	rno-miR-3577	0.0922049	0.806236	0.0856553	0.73541	DOFS
Gigyf2	rno-miR-346	0.12191	0.784367	0.116615	0.644932	DOFS
Gigyf2	rno-miR-17-5p	0.0982855	0.911768	-0.0175439	0.944915	DOFS
Gigyf2	rno-miR-664-3p	0.104964	0.740684	-0.106295	0.67464	DOFS
Gigyf2	rno-miR-106b-5p	0.0960925	0.876908	0.106295	0.67464	DOFS
Gigyf2	rno-miR-142-3p	0.080941	0.885373	0.0196078	0.938446	DOFS
Gigyf2	rno-let-7f-2-3p	0.0948963	0.861607	0.347781	0.157308	DOFS
Gigyf2	rno-miR-490-3p	0.128788	0.681649	0.186791	0.457989	DOFS
Gigyf2	rno-miR-361-3p	0.0942982	0.836412	0.0464396	0.854814	DOFS
Gigyf2	rno-miR-376a-5p	0.0857257	0.843345	0.102167	0.686655	DOFS
Gigyf2	rno-miR-339-3p	0.0850279	0.809999	0.0608875	0.81033	DOFS
Gigyf2	rno-miR-222-3p	0.076555	0.871353	-0.473684	0.0470641	DOFS
Gigyf2	rno-miR-324-5p	0.0843301	0.828903	0.0340557	0.893283	DOFS
Gigyf2	rno-miR-221-5p	0.213915	0.892667	0.19711	0.433058	DOFS
Gigyf2	rno-miR-433-5p	0.113636	0.91142	0.244582	0.328004	DOFS
Gigyf2	rno-miR-339-5p	0.0877193	0.873969	0.0464396	0.854814	DOFS
Gigyf2	rno-miR-7a-5p	0.0868222	0.811674	-0.0980392	0.698742	DOFS
Gigyf2	rno-miR-374-5p	0.0995813	0.860537	-0.0505676	0.842056	DOFS
Gigyf2	rno-miR-33-5p	0.090311	0.813475	0.192982	0.442944	DOFS
Gigyf2	rno-miR-22-5p	0.102472	0.824149	-0.386997	0.112611	DOFS
Gigyf2	rno-miR-128-1-5p	0.0876196	0.852761	-0.0464396	0.854814	DOFS
Gigyf2	rno-miR-20a-5p	0.0901116	0.914569	-0.0505676	0.842056	DOFS
Gigyf2	rno-miR-185-5p	0.0913078	0.830282	-0.230134	0.358254	DOFS
Gigyf2	rno-miR-758-3p	0.0977871	0.782802	0.145511	0.564541	DOFS
Gigyf2	rno-miR-21-3p	0.110247	0.791966	0.0732714	0.772631	DOFS
Gigyf2	rno-miR-493-5p	0.109549	0.670269	-0.0464396	0.854814	DOFS
Gigyf2	rno-miR-15b-5p	0.0862241	0.854453	-0.102167	0.686655	DOFS
Gigyf2	rno-miR-496-3p	0.147927	0.692076	-0.30031	0.22596	DOFS
Gigyf2	rno-miR-140-5p	0.0918062	0.855506	-0.164087	0.515295	DOFS
Gigyf2	rno-miR-190a-5p	0.0917065	0.858907	-0.0753354	0.766392	DOFS
Gigyf2	rno-miR-153-5p	0.0929027	0.803049	0.312693	0.206454	DOFS
Gigyf2	rno-miR-673-3p	0.110546	0.866356	0.122807	0.627346	DOFS
Gigyf2	rno-miR-345-5p	0.0979864	0.763086	-0.143447	0.570135	DOFS
Gigyf2	rno-miR-328b-3p	0.127293	0.673855	-0.234262	0.349454	DOFS
Gigyf2	rno-miR-365-3p	0.0829346	0.853988	-0.211558	0.39938	DOFS
Gigyf2	rno-miR-29c-5p	0.0741627	0.807375	-0.215686	0.390027	DOFS
Gigyf2	rno-miR-155-5p	0.0783493	0.797106	-0.0773994	0.760167	DOFS
Gigyf2	rno-miR-134-3p	0.106061	0.840734	0.236326	0.345101	DOFS
Gigyf2	rno-miR-299a-3p	0.12201	0.672327	0.28999	0.243092	DOFS
Gigyf2	rno-miR-379-5p	0.0952951	0.830309	-0.312693	0.206454	DOFS
Gigyf2	rno-miR-130b-3p	0.0966906	0.797051	0.292054	0.239602	DOFS
Gigyf2	rno-miR-3068-5p	0.0889155	0.885569	-0.22807	0.3627	DOFS
Gigyf2	rno-miR-377-3p	0.0937998	0.781307	0.333333	0.176463	DOFS
Gigyf2	rno-miR-376c-3p	0.13427	0.70708	0.244582	0.328004	DOFS
Gigyf2	rno-miR-135b-5p	0.0854266	0.851922	-0.195046	0.437986	DOFS
Gigyf2	rno-miR-532-3p	0.097189	0.772718	-0.209494	0.404102	DOFS
Gigyf2	rno-miR-381-3p	0.120415	0.788629	-0.263158	0.291392	DOFS
Gigyf2	rno-miR-370-5p	0.0948963	0.866221	0.106295	0.67464	DOFS
Gigyf2	rno-miR-18a-5p	0.13736	0.943287	0.159959	0.526061	DOFS
Gigyf2	rno-miR-32-5p	0.0897129	0.888631	-0.102167	0.686655	DOFS
Gigyf2	rno-miR-17-1-3p	0.0860247	0.878929	0.0794634	0.753956	DOFS
Gigyf2	rno-miR-141-3p	0.0970893	0.745456	0.168215	0.504633	DOFS
Gigyf2	rno-miR-500-3p	0.118222	0.774022	0.347781	0.157308	DOFS
Gigyf2	rno-miR-378a-5p	0.10297	0.685413	-0.304438	0.219331	DOFS
Gigyf2	rno-miR-181a-2-3p	0.108852	0.705424	0.312693	0.206454	DOFS
Gigyf2	rno-miR-350	0.119418	0.788104	0.135191	0.59275	DOFS
Gigyf2	rno-miR-363-3p	0.100279	0.726334	0.30031	0.22596	DOFS
Gigyf2	rno-miR-190b-5p	0.099382	0.713319	0.0443756	0.861206	DOFS
Gigyf2	rno-miR-15a-5p	0.103868	0.862188	-0.190918	0.447931	DOFS
Gigyf2	rno-miR-154-3p	0.108453	0.697587	-0.157895	0.531483	DOFS
Pgk1.Tlr13	Sult1a1	0.0961922	0.978301	0.0196078	0.938446	DOFS
Pgk1.Tlr13	Gabarapl1	0.200159	0.863407	0.638803	0.00432212	DOFS
Pgk1.Tlr13	Rmrp	0.284689	0.674777	0.805986	5.38164e-05	DOFS
Pgk1.Tlr13	Atp5a1	0.200558	0.681015	0.894737	5.42211e-07	DOFS
Pgk1.Tlr13	Dctn1	0.100578	0.719658	0.632611	0.00484123	DOFS
Pgk1.Tlr13	Ppia	0.174541	0.794993	0.855521	6.00563e-06	DOFS
Pgk1.Tlr13	Ptms	0.193182	0.794705	0.737874	0.000473057	DOFS
Pgk1.Tlr13	rno-miR-134-5p	0.115829	0.703117	0.739938	0.000447266	DOFS
Arl2	Tfpi2	0.330642	0.876679	0.921569	5.61752e-08	DOFS
Arl2	Rn50_10_0701.2	0.309809	0.962699	0.964912	1.03473e-10	DOFS
Dctn1	Stxbp1	0.24053	0.849926	0.688338	0.0015871	DOFS
Dctn1	rno-miR-341	0.0796451	0.775468	0.585139	0.0107431	DOFS
Dctn1	rno-miR-140-5p	0.107157	0.880344	-0.0939112	0.710899	DOFS
Sptlc2	Fcgr1a	0.085925	0.757321	0.987616	2.66454e-14	DOFS
Sptlc2	AABR07045454.1	0.0838317	0.71652	0.98968	6.21725e-15	DOFS
Sptlc2	Oasl2	0.129984	0.672905	0.98968	6.21725e-15	DOFS
Sptlc2	P2rx4	0.0822368	0.681031	0.987616	2.66454e-14	DOFS
AABR07065837.1	Tnni2	0.10626	0.79988	1	0	DOFS
AABR07065837.1	Epn3	0.130383	0.793846	0.997936	0	DOFS
AABR07065837.1	Sult1a1	0.171252	0.784522	1	0	DOFS
AABR07065837.1	Slc7a7	0.224382	0.841254	0.995872	0	DOFS
AABR07065837.1	Klk11	0.255582	0.837584	0.997936	0	DOFS
AABR07065837.1	LOC103690086	0.154007	0.782075	0.987616	2.66454e-14	DOFS
AABR07065837.1	Cxcl17	0.703848	0.938072	0.997936	0	DOFS
AABR07065837.1	Plat	0.110546	0.74378	0.997936	0	DOFS
Ppia	Gabarapl1	0.161284	0.868525	0.642931	0.00400201	DOFS
Ppia	Rmrp	0.180423	0.671573	0.517028	0.0280061	DOFS
Ppia	Acoxl	0.122707	0.98726	-0.19711	0.433058	DOFS
Zwint	Gfap	0.0785486	0.861317	-0.370485	0.130166	DOFS
Zwint	Camk2a	0.0769537	0.671102	0.457172	0.0564616	DOFS
Zwint	Nefl	0.146232	0.711348	0.739938	0.000447266	DOFS
Zwint	Pgam1	0.167165	0.769352	0.869969	2.7113e-06	DOFS
Zwint	Atp6v1b2	0.138756	0.709229	0.863777	3.85441e-06	DOFS
Zwint	Snrpn.Snurf	0.688995	0.771374	0.855521	6.00563e-06	DOFS
Atp5b	Gabarapl1	0.118421	0.701998	0.669763	0.00236009	DOFS
Atp5b	Eno1	0.166168	0.711469	0.770898	0.000180557	DOFS
Atp5b	Akr1a1	0.233254	0.724244	0.909185	1.74407e-07	DOFS
Atp5b	Ppia	0.359749	0.768664	0.915377	1.01133e-07	DOFS
Nnat	Nsf	0.0929027	0.709197	0.432405	0.0731082	DOFS
Nnat	Rplp0	0.083433	0.805527	-0.0732714	0.772631	DOFS
Nnat	Camk2a	0.0835327	0.692178	0.273478	0.272173	DOFS
Nnat	Ppp3ca	0.0835327	0.701787	0.219814	0.380795	DOFS
Nnat	AC109112.1	0.0870215	0.698663	-0.314757	0.203314	DOFS
Nnat	Dnm1	0.0889155	0.686567	0.323013	0.191068	DOFS
Nnat	Chn1	0.0780502	0.705914	0.215686	0.390027	DOFS
Nnat	Syn2	0.110048	0.697427	0.457172	0.0564616	DOFS
Nnat	Vsnl1	0.0973884	0.698179	0.145511	0.564541	DOFS
Nnat	Rpl4	0.0748604	0.695046	-0.199174	0.428158	DOFS
Nnat	Rps4x	0.0795455	0.815728	-0.277606	0.26471	DOFS
Nnat	Ndrg4	0.0840311	0.705626	0.399381	0.1006	DOFS
Nnat	Map2k1	0.0890152	0.668711	0.436533	0.070109	DOFS
Nnat	Nefl	0.0788477	0.68468	0.537668	0.0213714	DOFS
Nnat	Rab6b	0.129187	0.833463	0.397317	0.102535	DOFS
Nnat	Rps12	0.0754585	0.786927	-0.135191	0.59275	DOFS
Nnat	Map4	0.10636	0.7047	0.413829	0.0877853	DOFS
Nnat	Gabarapl1	0.083134	0.721655	0.331269	0.179322	DOFS
Nnat	Prkcb	0.111643	0.74844	0.112487	0.656757	DOFS
Nnat	Calm1	0.0805423	0.700614	0.395253	0.104497	DOFS
Nnat	Fth1	0.0868222	0.751133	-0.318885	0.197128	DOFS
Nnat	Pou2f2	0.0872209	0.959146	-0.21775	0.385396	DOFS
Nnat	Rpl5	0.0882177	0.865578	-0.345717	0.159953	DOFS
Nnat	Wnk1	0.117923	0.88521	-0.219814	0.380795	DOFS
Nnat	Stmn3	0.0952951	0.690748	0.562436	0.015111	DOFS
Nnat	Pgam1	0.0806419	0.727577	0.680083	0.0018996	DOFS
Nnat	Aldoa	0.113337	0.68852	0.680083	0.0018996	DOFS
Nnat	Sqstm1	0.106061	0.717375	0.638803	0.00432212	DOFS
Nnat	Atp6v1b2	0.0826356	0.738612	0.698658	0.00125753	DOFS
Nnat	Bcat1	0.0747608	0.673199	0.678019	0.0019852	DOFS
Nnat	Akr1a1	0.0886164	0.687006	0.651187	0.00341978	DOFS
Nnat	Pkm	0.0822368	0.749222	0.50258	0.0335305	DOFS
Nnat	Pgk1.Tlr13	0.106061	0.694881	0.48194	0.0428358	DOFS
Nnat	Ppia	0.0970893	0.73664	0.54386	0.0196436	DOFS
Nnat	Zwint	0.142344	0.877743	0.508772	0.0310685	DOFS
Nnat	Atp5b	0.0824362	0.744008	0.510836	0.0302797	DOFS
Nnat	Fam107a	0.094996	0.787239	-0.0423117	0.867607	DOFS
Nnat	Fkbp11	0.15949	0.805904	0.514964	0.0287488	DOFS
Nnat	Stxbp1	0.161683	0.8302	0.665635	0.00256833	DOFS
Nnat	Lsr	0.0823365	0.97895	-0.0691434	0.785148	DOFS
Nnat	Eif4g2	0.0806419	0.78317	-0.0505676	0.842056	DOFS
Nnat	Cdk5rap1	0.0753589	0.666352	0.0361197	0.886853	DOFS
Nnat	Snrpn.Snurf	0.0751595	0.739974	0.517028	0.0280061	DOFS
Nnat	Gnao1	0.0930024	0.745146	0.475748	0.0459786	DOFS
Nnat	Dennd5a	0.10008	0.678257	-0.201238	0.423288	DOFS
Nnat	rno-miR-434-3p	0.0806419	0.74437	0.415893	0.0860565	DOFS
Nnat	rno-miR-92b-3p	0.0755582	0.679155	-0.339525	0.168071	DOFS
Nnat	rno-miR-127-3p	0.114434	0.737845	0.122807	0.627346	DOFS
Nnat	rno-miR-16-5p	0.0947967	0.80463	-0.525284	0.0251836	DOFS
Nnat	rno-miR-92a-3p	0.0761563	0.770611	-0.271414	0.275952	DOFS
Nnat	rno-miR-186-5p	0.0942982	0.742538	0.00515996	0.983788	DOFS
Nnat	rno-miR-181c-5p	0.0785486	0.747367	0.108359	0.66866	DOFS
Nnat	rno-miR-124-3p	0.0761563	0.745272	-0.00309598	0.990272	DOFS
Nnat	rno-miR-341	0.176535	0.875768	0.721362	0.00072796	DOFS
Nnat	rno-miR-410-3p	0.0802432	0.752981	0.52322	0.0258675	DOFS
Nnat	rno-miR-26b-5p	0.0783493	0.739915	-0.401445	0.0986919	DOFS
Nnat	rno-miR-21-5p	0.0858254	0.717229	-0.331269	0.179322	DOFS
Nnat	rno-miR-149-5p	0.0858254	0.686457	0.153767	0.542403	DOFS
Nnat	rno-miR-434-5p	0.0817384	0.860858	0.21775	0.385396	DOFS
Nnat	rno-miR-487b-3p	0.0782496	0.799242	0.374613	0.125608	DOFS
Nnat	rno-miR-488-3p	0.0773525	0.768047	0.118679	0.639049	DOFS
Nnat	rno-miR-320-3p	0.076256	0.70992	-0.364293	0.137217	DOFS
Nnat	rno-miR-93-5p	0.0827352	0.787433	-0.370485	0.130166	DOFS
Nnat	rno-miR-146a-5p	0.0820375	0.797321	-0.428277	0.076201	DOFS
Nnat	rno-miR-127-5p	0.0804426	0.776254	0.351909	0.152107	DOFS
Nnat	rno-miR-29b-3p	0.0753589	0.724545	-0.223942	0.371686	DOFS
Nnat	rno-miR-24-3p	0.0747608	0.767369	-0.409701	0.0913184	DOFS
Nnat	rno-miR-181a-1-3p	0.0738636	0.825124	-0.0588235	0.816654	DOFS
Nnat	rno-miR-504	0.0789474	0.670662	0.393189	0.106485	DOFS
Nnat	rno-miR-485-5p	0.0854266	0.758954	0.413829	0.0877853	DOFS
Nnat	rno-miR-409a-3p	0.104565	0.843022	0.622291	0.00581855	DOFS
Nnat	rno-miR-137-3p	0.0940989	0.911821	-0.126935	0.615727	DOFS
Nnat	rno-miR-23a-3p	0.0817384	0.785592	-0.430341	0.0746428	DOFS
Nnat	rno-miR-329-5p	0.0922049	0.693373	0.430341	0.0746428	DOFS
Nnat	rno-miR-195-5p	0.0769537	0.799415	-0.4613	0.0539905	DOFS
Nnat	rno-miR-540-3p	0.0829346	0.684003	0.426213	0.0777829	DOFS
Nnat	rno-miR-28-5p	0.0796451	0.706636	-0.0443756	0.861206	DOFS
Nnat	rno-miR-323-3p	0.0883174	0.672215	0.244582	0.328004	DOFS
Nnat	rno-miR-142-5p	0.0754585	0.75306	-0.271414	0.275952	DOFS
Nnat	rno-miR-361-5p	0.0818381	0.766179	-0.337461	0.170838	DOFS
Nnat	rno-miR-872-3p	0.0798445	0.722145	0.157895	0.531483	DOFS
Nnat	rno-miR-19b-3p	0.0770534	0.809737	-0.467492	0.0504375	DOFS
Nnat	rno-miR-652-3p	0.10925	0.736033	-0.333333	0.176463	DOFS
Nnat	rno-miR-873-5p	0.105562	0.862716	0.139319	0.581396	DOFS
Nnat	rno-miR-337-5p	0.0919059	0.695178	0.620227	0.006032	DOFS
Nnat	rno-miR-344b-1-3p	0.0820375	0.753929	0.23839	0.34078	DOFS
Nnat	rno-miR-34a-5p	0.0884171	0.720919	-0.510836	0.0302797	DOFS
Nnat	rno-miR-3577	0.0771531	0.720531	0.44066	0.0672019	DOFS
Nnat	rno-miR-361-3p	0.0764553	0.736735	0.246646	0.323809	DOFS
Nnat	rno-miR-221-5p	0.0862241	0.715247	0.306502	0.216064	DOFS
Nnat	rno-miR-7a-5p	0.0747608	0.744492	-0.192982	0.442944	DOFS
Nnat	rno-miR-374-5p	0.0749601	0.855361	-0.184727	0.463061	DOFS
Nnat	rno-miR-33-5p	0.0962919	0.779118	0.399381	0.1006	DOFS
Nnat	rno-miR-128-1-5p	0.174841	0.917584	0.0732714	0.772631	DOFS
Nnat	rno-miR-21-3p	0.106559	0.709343	-0.0650155	0.797715	DOFS
Nnat	rno-miR-15b-5p	0.0868222	0.837034	-0.358101	0.144529	DOFS
Nnat	rno-miR-190a-5p	0.0758573	0.743299	-0.432405	0.0731082	DOFS
Nnat	rno-miR-153-5p	0.0916069	0.812476	0.120743	0.633187	DOFS
Nnat	rno-miR-345-5p	0.0805423	0.671747	-0.391125	0.1085	DOFS
Nnat	rno-miR-134-3p	0.0788477	0.69679	0.510836	0.0302797	DOFS
Nnat	rno-miR-299a-3p	0.0767544	0.700868	0.275542	0.268425	DOFS
Nnat	rno-miR-379-5p	0.0832337	0.827611	-0.477812	0.0449122	DOFS
Nnat	rno-miR-130b-3p	0.0742624	0.700871	-0.0773994	0.760167	DOFS
Nnat	rno-miR-135b-5p	0.101575	0.767964	-0.541796	0.0202068	DOFS
Nnat	rno-miR-532-3p	0.0741627	0.683684	-0.415893	0.0860565	DOFS
Nnat	rno-miR-92a-1-5p	0.0742624	0.694396	-0.0773994	0.760167	DOFS
Nnat	rno-miR-381-3p	0.0782496	0.673897	-0.137255	0.587062	DOFS
Nnat	rno-miR-18a-5p	0.0761563	0.750679	-0.413829	0.0877853	DOFS
Nnat	rno-miR-32-5p	0.0746611	0.85151	-0.45098	0.0603262	DOFS
Nnat	rno-miR-17-1-3p	0.0766547	0.809358	-0.48194	0.0428358	DOFS
Nnat	rno-miR-181a-2-3p	0.0779506	0.664052	-0.294118	0.236143	DOFS
Nnat	rno-miR-350	0.0929027	0.68154	-0.453044	0.0590167	DOFS
Nnat	rno-miR-363-3p	0.0781499	0.705467	-0.277606	0.26471	DOFS
Nnat	rno-miR-190b-5p	0.119318	0.678879	-0.514964	0.0287488	DOFS
Nnat	rno-miR-15a-5p	0.0927033	0.837095	-0.469556	0.0492934	DOFS
Nnat	rno-miR-200c-3p	0.349183	0.77505	-0.832817	1.79019e-05	DOFS
Fam107a	Tfpi2	0.0775518	0.889862	-0.816305	3.59844e-05	DOFS
Fam107a	Rpl13a	0.256978	0.921405	0.692466	0.00144761	DOFS
Fam107a	Slc7a7	0.0751595	0.974164	-0.900929	3.40618e-07	DOFS
Fam107a	AABR07065837.1	0.0760566	0.988969	-0.915377	1.01133e-07	DOFS
Fam107a	AABR07019449.1	0.0741627	0.977902	-0.915377	1.01133e-07	DOFS
Fam107a	rno-miR-342-5p	0.181719	0.670874	0.556244	0.0165184	DOFS
Car6	AABR07045454.1	0.233652	0.800875	1	0	DOFS
Car6	Notch1	0.739833	0.899531	0.985552	9.12603e-14	DOFS
Car6	Rn50_10_0701.2	0.122608	0.66838	0.956656	5.46578e-10	DOFS
AC135443.1.Rpl19	Rpl13a	0.845793	0.791775	0.93808	8.93749e-09	DOFS
AC135443.1.Rpl19	Fth1	0.114833	0.725345	0.841073	1.22714e-05	DOFS
AC135443.1.Rpl19	Wnk1	0.109051	0.663765	0.878225	1.64827e-06	DOFS
Fkbp11	Camk2b	0.205642	0.676061	0.770898	0.000180557	DOFS
Fkbp11	Ddn	0.636164	0.77524	0.902993	2.89752e-07	DOFS
Fkbp11	Add1	0.226774	0.728129	0.814241	3.90768e-05	DOFS
Fkbp11	Dlg4	0.240032	0.696875	0.855521	6.00563e-06	DOFS
Ptms	AC097575.2	0.0818381	0.979083	-0.102167	0.686655	DOFS
Ptms	Rab6a	0.0799442	0.722821	0.145511	0.564541	DOFS
Ptms	rno-miR-337-5p	0.190291	0.665009	0.76677	0.000205354	DOFS
Ptms	rno-let-7f-2-3p	0.112341	0.867808	-0.0113519	0.964342	DOFS
Ptms	rno-miR-15a-5p	0.0773525	0.700874	-0.663571	0.00267798	DOFS
Stxbp1	Ap2m1	0.178728	0.788766	0.624355	0.00561127	DOFS
Stxbp1	rno-let-7i-5p	0.088118	0.749101	-0.302374	0.222629	DOFS
Stxbp1	rno-miR-872-3p	0.0855263	0.712464	0.0402477	0.874015	DOFS
Lsr	Tnni2	0.0975877	0.793934	1	0	DOFS
Lsr	Cd8b	0.0738636	0.678229	0.997936	0	DOFS
Lsr	Isg15	0.274621	0.84031	0.995872	0	DOFS
Lsr	Il1a	0.134569	0.799296	0.993808	0	DOFS
Lsr	Car6	0.213616	0.678687	1	0	DOFS
Lsr	Cfap99	0.159988	0.822092	1	0	DOFS
Add1	Ppia	0.0945973	0.708827	0.593395	0.00943262	DOFS
Add1	Dlg4	0.893242	0.732707	0.927761	2.96792e-08	DOFS
Eif4g2	Tfpi2	0.13128	0.943617	-0.663571	0.00267798	DOFS
Eif4g2	Cecr6	0.160387	0.986657	-0.820433	3.04208e-05	DOFS
Eif4g2	Rpl13a	0.373305	0.859402	0.73581	0.000500083	DOFS
Eif4g2	Tlr10	0.0891148	0.971491	-0.781218	0.000129364	DOFS
Eif4g2	Rnf14	0.0875199	0.790812	0.00309598	0.990272	DOFS
Eif4g2	Il1a	0.163377	0.989467	-0.810114	4.59455e-05	DOFS
Eif4g2	Cxcl17	0.116128	0.989728	-0.820433	3.04208e-05	DOFS
Eif4g2	Rab6a	0.12191	0.739369	0.479876	0.0438646	DOFS
Eif4g2	rno-miR-222-3p	0.101874	0.846686	0.226006	0.367178	DOFS
Cdk5rap1	Fcgr1a	0.401216	0.760196	0.863777	3.85441e-06	DOFS
Cdk5rap1	Car6	0.175738	0.774646	0.843137	1.1129e-05	DOFS
Cdk5rap1	Rbck1	0.941288	0.927395	0.991744	1.11022e-15	DOFS
Cdk5rap1	rno-miR-540-3p	0.0990829	0.737678	0.733746	0.000528393	DOFS
Cdk5rap1	rno-miR-299a-3p	0.102372	0.676734	0.659443	0.00290886	DOFS
Atf7	Slc16a10	0.316786	0.891373	0.997936	0	DOFS
Atf7	Kcns3	0.543361	0.902846	0.995872	0	DOFS
Atf7	Cfap99	0.179526	0.824642	1	0	DOFS
Ap2m1	rno-miR-21-3p	0.0980861	0.726776	0.00309598	0.990272	DOFS
C1rl	Tlr10	0.438497	0.705261	0.98968	6.21725e-15	DOFS
C1rl	AABR07025272.1	0.232057	0.756241	0.977296	3.30602e-12	DOFS
C1rl	LOC103690086	0.0954944	0.686966	0.991744	1.11022e-15	DOFS
RGD1564162	AABR07045454.1	0.172249	0.731538	0.993808	0	DOFS
RGD1564162	Tlr10	0.0958931	0.725401	0.98968	6.21725e-15	DOFS
RGD1564162	AABR07060872.1	0.201655	0.829689	0.983488	2.63789e-13	DOFS
RGD1564162	LOC103690086	0.190889	0.850711	0.981424	6.72573e-13	DOFS
RGD1564162	Acoxl	0.0747608	0.7446	0.985552	9.12603e-14	DOFS
RGD1564162	C1rl	0.133573	0.736498	0.985552	9.12603e-14	DOFS
Snrpn.Snurf	Kcns3	0.0771531	0.969403	-0.498452	0.0352536	DOFS
Snrpn.Snurf	Rab6a	0.380482	0.677079	0.900929	3.40618e-07	DOFS
Snrpn.Snurf	rno-miR-21-3p	0.111344	0.693991	-0.407637	0.0931231	DOFS
Slc16a10	Tfpi2	0.0802432	0.680789	0.93808	8.93749e-09	DOFS
Cxcl17	Cecr6	0.235447	0.901896	1	0	DOFS
Cxcl17	Isg15	0.147528	0.720504	0.997936	0	DOFS
Cxcl17	Tf	0.105662	0.690795	0.995872	0	DOFS
Cxcl17	Klk11	0.126296	0.762184	1	0	DOFS
Cxcl17	Cfap99	0.0780502	0.695752	0.997936	0	DOFS
Dlg4	Nnat	0.542464	0.7045	0.775026	0.000158338	DOFS
Dlg4	rno-miR-28-5p	0.0739633	0.674106	-0.192982	0.442944	DOFS
Rn50_10_0701.2	Acoxl	0.083134	0.735576	0.954592	7.87842e-10	DOFS
Rn50_10_0701.2	AABR07065837.1	0.087819	0.889615	0.956656	5.46578e-10	DOFS
Rn50_10_0701.2	Cdk5rap1	0.0837321	0.73304	0.750258	0.000335298	DOFS
Plat	Oasl2	0.180522	0.83861	0.995872	0	DOFS
Plat	Notch1	0.0786483	0.870521	0.983488	2.63789e-13	DOFS
Plat	Sptlc2	0.609051	0.760016	0.993808	0	DOFS
Plat	Atf7	0.130183	0.679838	0.997936	0	DOFS
Plat	Slc16a10	0.111344	0.677354	0.995872	0	DOFS
Kcns3	Oasl2	0.164872	0.730517	0.98968	6.21725e-15	DOFS
Kcns3	Samd9l	0.1249	0.799498	0.995872	0	DOFS
Kcns3	Slc16a10	0.198664	0.75933	0.993808	0	DOFS
Cfap99	Slc16a10	0.259171	0.832703	0.997936	0	DOFS
AABR07019449.1	Epn3	0.220295	0.824237	0.997936	0	DOFS
AABR07019449.1	Fcgr1a	0.123305	0.802587	0.997936	0	DOFS
AABR07019449.1	Tf	0.178828	0.853138	0.993808	0	DOFS
AABR07019449.1	Sult1a1	0.631878	0.9126	1	0	DOFS
AABR07019449.1	Slc7a7	0.167464	0.758856	0.995872	0	DOFS
AABR07019449.1	Klk11	0.191886	0.858626	0.997936	0	DOFS
AABR07019449.1	Clnk	0.348086	0.82472	1	0	DOFS
AABR07019449.1	AABR07000436.1	0.137659	0.733975	1	0	DOFS
AABR07019449.1	Tecta	0.115331	0.695823	1	0	DOFS
AABR07019449.1	Car6	0.0887161	0.760616	1	0	DOFS
AABR07019449.1	Lsr	0.226675	0.891953	1	0	DOFS
AABR07019449.1	Cxcl17	0.0992823	0.745108	0.997936	0	DOFS
Rab6a	Oasl2	0.0749601	0.952376	-0.572755	0.0129782	DOFS
Rbck1	Fcgr1a	0.238437	0.911996	0.834881	1.63204e-05	DOFS
Rbck1	AABR07045454.1	0.09061	0.885867	0.814241	3.90768e-05	DOFS
Rbck1	Tfpi2	0.188696	0.768731	0.909185	1.74407e-07	DOFS
Rbck1	Clnk	0.0823365	0.879087	0.814241	3.90768e-05	DOFS
Rbck1	P2rx4	0.0741627	0.839943	0.834881	1.63204e-05	DOFS
Rbck1	Notch1	0.561902	0.949203	0.878225	1.64827e-06	DOFS
Rbck1	Car6	0.0923046	0.72253	0.814241	3.90768e-05	DOFS
Gnao1	Hpca	0.119617	0.703348	0.649123	0.00355837	DOFS
Gnao1	Tubb4b	0.103668	0.839724	0.384933	0.114708	DOFS
Gnao1	Pkm	0.0794458	0.784984	0.25903	0.299305	DOFS
Gnao1	rno-miR-25-3p	0.0958931	0.669146	-0.353973	0.149551	DOFS
Gnao1	rno-miR-155-5p	0.107057	0.673486	-0.793602	8.466e-05	DOFS
Dennd5a	Apoe	0.109848	0.67806	0.826625	2.34566e-05	DOFS
RGD1563222	Tlr10	0.118321	0.802652	0.98968	6.21725e-15	DOFS
RGD1563222	Pou2f2	0.234749	0.925299	0.977296	3.30602e-12	DOFS
RGD1563222	Arl2	0.124402	0.796555	0.995872	0	DOFS
RGD1563222	C1rl	0.350678	0.954809	0.991744	1.11022e-15	DOFS
RGD1563222	RGD1564162	0.0764553	0.685507	0.993808	0	DOFS
rno-miR-181a-5p	Tspyl4	0.0999801	0.767038	-0.261094	0.295333	DOFS
rno-miR-181a-5p	Tfpi2	0.0760566	0.896669	0.413829	0.0877853	DOFS
rno-miR-181a-5p	Tf	0.0815391	0.96821	0.232198	0.353838	DOFS
rno-miR-181a-5p	Ppia	0.0778509	0.733195	0.0712074	0.778883	DOFS
rno-miR-181a-5p	rno-let-7i-5p	0.236244	0.767935	0.696594	0.00131844	DOFS
rno-miR-181a-5p	rno-let-7d-3p	0.094996	0.679571	-0.45098	0.0603262	DOFS
rno-miR-181a-5p	rno-miR-504	0.154406	0.798076	0.145511	0.564541	DOFS
rno-miR-181a-5p	rno-miR-137-3p	0.0796451	0.703478	-0.446852	0.0630103	DOFS
rno-miR-22-3p	Tgif1	0.0753589	0.982403	0.506708	0.0318731	DOFS
rno-miR-22-3p	Rnf187	0.0854266	0.714018	0.201238	0.423288	DOFS
rno-miR-22-3p	Tubb4b	0.111244	0.81635	0.424149	0.0793889	DOFS
rno-miR-22-3p	rno-miR-181c-3p	0.0844298	0.674396	0.413829	0.0877853	DOFS
rno-miR-22-3p	rno-miR-181a-2-3p	0.0885167	0.732296	0.155831	0.536931	DOFS
rno-miR-434-3p	rno-miR-138-5p	0.181719	0.686004	0.818369	3.31031e-05	DOFS
rno-miR-434-3p	rno-miR-341	0.457536	0.810348	0.803922	5.81636e-05	DOFS
rno-miR-434-3p	rno-miR-487b-3p	0.330642	0.872498	0.863777	3.85441e-06	DOFS
rno-miR-434-3p	rno-miR-146a-5p	0.130582	0.723448	-0.888545	8.39466e-07	DOFS
rno-miR-434-3p	rno-miR-582-3p	0.226475	0.699902	0.936017	1.15419e-08	DOFS
rno-miR-434-3p	rno-miR-136-5p	0.117923	0.7336	0.822497	2.79262e-05	DOFS
rno-miR-434-3p	rno-miR-667-3p	0.254486	0.730735	0.832817	1.79019e-05	DOFS
rno-miR-434-3p	rno-let-7f-2-3p	0.0753589	0.710617	0.824561	2.56082e-05	DOFS
rno-miR-434-3p	rno-miR-376a-5p	0.804326	0.862172	0.898865	3.99024e-07	DOFS
rno-miR-434-3p	rno-miR-377-3p	0.088118	0.711777	0.820433	3.04208e-05	DOFS
rno-let-7i-5p	Rpl4	0.0817384	0.729461	0.106295	0.67464	DOFS
rno-let-7i-5p	rno-miR-127-3p	0.159191	0.667632	-0.754386	0.000297661	DOFS
rno-let-7i-5p	rno-miR-3068-5p	0.120116	0.699947	-0.814241	3.90768e-05	DOFS
rno-miR-92b-3p	Tubb4b	0.0905104	0.791133	-0.541796	0.0202068	DOFS
rno-miR-92b-3p	rno-let-7d-3p	0.337321	0.811763	0.628483	0.0052147	DOFS
rno-miR-92b-3p	rno-miR-335	0.259071	0.703622	-0.700722	0.00119898	DOFS
rno-miR-92b-3p	rno-miR-338-5p	0.243421	0.66667	0.607843	0.00745005	DOFS
rno-miR-92b-3p	rno-miR-342-5p	0.354565	0.809536	0.684211	0.00173755	DOFS
rno-miR-127-3p	Nefl	0.0766547	0.69705	0.368421	0.132487	DOFS
rno-miR-127-3p	Dctn1	0.0892145	0.689525	0.0216718	0.93198	DOFS
rno-miR-127-3p	Rab6a	0.0788477	0.686641	0.232198	0.353838	DOFS
rno-miR-127-3p	rno-miR-124-3p	0.0915072	0.708966	0.75645	0.000280219	DOFS
rno-miR-127-3p	rno-miR-376a-5p	0.153409	0.809531	-0.727554	0.000621502	DOFS
rno-miR-127-3p	rno-miR-339-3p	0.0757576	0.670744	0.0299278	0.90616	DOFS
rno-miR-127-3p	rno-miR-363-3p	0.0951954	0.74275	-0.436533	0.070109	DOFS
rno-miR-138-5p	Pou2f2	0.0979864	0.970514	0.374613	0.125608	DOFS
rno-miR-138-5p	Wnk1	0.120315	0.766903	-0.692466	0.00144761	DOFS
rno-miR-138-5p	Cfap99	0.0970893	0.98754	0.504644	0.0326937	DOFS
rno-miR-138-5p	rno-miR-337-5p	0.271631	0.713297	0.607843	0.00745005	DOFS
rno-miR-138-5p	rno-miR-141-3p	0.299841	0.72926	-0.764706	0.000218793	DOFS
rno-miR-125a-5p	Hpca	0.0978868	0.822326	0.71517	0.00084924	DOFS
rno-miR-125a-5p	Wnk1	0.0826356	0.741767	-0.624355	0.00561127	DOFS
rno-miR-125a-5p	Eif4g2	0.0778509	0.727638	-0.442724	0.0657824	DOFS
rno-miR-125a-5p	Dennd5a	0.100977	0.826637	-0.636739	0.00448985	DOFS
rno-miR-125a-5p	rno-miR-137-3p	0.153509	0.92409	-0.176471	0.483628	DOFS
rno-miR-125a-5p	rno-miR-346	0.329545	0.677897	0.597523	0.00882737	DOFS
rno-miR-125a-5p	rno-miR-376c-3p	0.074362	0.675495	0.442724	0.0657824	DOFS
rno-miR-30c-5p	Pnmal2	0.0862241	0.716364	0.213622	0.394688	DOFS
rno-miR-30c-5p	Tnni2	0.213018	0.977998	0.223942	0.371686	DOFS
rno-miR-30c-5p	Camk2a	0.097189	0.723321	0.312693	0.206454	DOFS
rno-miR-30c-5p	Ppp3ca	0.107755	0.735283	0.568627	0.0138004	DOFS
rno-miR-30c-5p	AC109112.1	0.0865231	0.724983	0.19711	0.433058	DOFS
rno-miR-30c-5p	Dnm1	0.10307	0.729152	0.378741	0.121164	DOFS
rno-miR-30c-5p	Chn1	0.112839	0.750411	0.535604	0.0219731	DOFS
rno-miR-30c-5p	Syn2	0.103868	0.718116	0.506708	0.0318731	DOFS
rno-miR-30c-5p	Tfpi2	0.142544	0.969465	0.116615	0.644932	DOFS
rno-miR-30c-5p	Ncdn	0.0909091	0.773328	0.362229	0.139625	DOFS
rno-miR-30c-5p	Hpca	0.100877	0.869532	0.675955	0.00207395	DOFS
rno-miR-30c-5p	Vsnl1	0.128987	0.666256	0.444788	0.0643852	DOFS
rno-miR-30c-5p	Rpl4	0.132376	0.695263	-0.457172	0.0564616	DOFS
rno-miR-30c-5p	Tgif1	0.0751595	0.978307	0.223942	0.371686	DOFS
rno-miR-30c-5p	Rps4x	0.0936005	0.762301	-0.508772	0.0310685	DOFS
rno-miR-30c-5p	Gdi1	0.092504	0.801146	0.496388	0.0361403	DOFS
rno-miR-30c-5p	Map2k1	0.0940989	0.759269	0.541796	0.0202068	DOFS
rno-miR-30c-5p	Apbb1	0.0912081	0.822553	0.446852	0.0630103	DOFS
rno-miR-30c-5p	Nefl	0.112041	0.741924	0.448916	0.0616574	DOFS
rno-miR-30c-5p	Plp1	0.115132	0.744706	-0.0154799	0.951388	DOFS
rno-miR-30c-5p	Tlr10	0.121013	0.982099	0.166151	0.50995	DOFS
rno-miR-30c-5p	Rnf14	0.101774	0.738754	0.603715	0.00797847	DOFS
rno-miR-30c-5p	Rab6b	0.092803	0.744413	0.494324	0.037044	DOFS
rno-miR-30c-5p	Uchl1	0.0936005	0.861188	0.47162	0.048169	DOFS
rno-miR-30c-5p	AABR07050391.1	0.0781499	0.9236	0.223942	0.371686	DOFS
rno-miR-30c-5p	Rps12	0.255881	0.839581	-0.494324	0.037044	DOFS
rno-miR-30c-5p	Map4	0.137659	0.793062	0.358101	0.144529	DOFS
rno-miR-30c-5p	Ywhah	0.102372	0.788402	0.407637	0.0931231	DOFS
rno-miR-30c-5p	Rpl3	0.102472	0.702983	-0.514964	0.0287488	DOFS
rno-miR-30c-5p	Vamp2	0.104067	0.750171	0.320949	0.194082	DOFS
rno-miR-30c-5p	Ppm1e	0.104765	0.694945	0.500516	0.0343838	DOFS
rno-miR-30c-5p	Gabarapl1	0.0992823	0.758842	0.5129	0.0295066	DOFS
rno-miR-30c-5p	Prkcb	0.104964	0.697576	0.54386	0.0196436	DOFS
rno-miR-30c-5p	Gapdh	0.101475	0.792958	0.267286	0.283608	DOFS
rno-miR-30c-5p	Calm1	0.10317	0.781565	0.599587	0.0085367	DOFS
rno-miR-30c-5p	Fth1	0.139952	0.836957	-0.521156	0.0265657	DOFS
rno-miR-30c-5p	Eef1a1	0.083433	0.800577	-0.426213	0.0777829	DOFS
rno-miR-30c-5p	Rpl5	0.0923046	0.78843	-0.401445	0.0986919	DOFS
rno-miR-30c-5p	Wnk1	0.177632	0.774469	-0.527348	0.0245139	DOFS
rno-miR-30c-5p	S100b	0.0905104	0.80885	-0.0567595	0.822989	DOFS
rno-miR-30c-5p	Apoe	0.102073	0.735215	-0.318885	0.197128	DOFS
rno-miR-30c-5p	Rnf187	0.103967	0.780666	0.22807	0.3627	DOFS
rno-miR-30c-5p	Stmn3	0.0927033	0.823367	0.339525	0.168071	DOFS
rno-miR-30c-5p	Pgam1	0.0887161	0.77462	0.296182	0.232717	DOFS
rno-miR-30c-5p	AABR07000436.1	0.122707	0.988466	0.223942	0.371686	DOFS
rno-miR-30c-5p	Aldoa	0.116527	0.870418	0.201238	0.423288	DOFS
rno-miR-30c-5p	Sqstm1	0.0862241	0.782175	0.100103	0.69269	DOFS
rno-miR-30c-5p	AABR07030921.1.Actg1	0.105363	0.683262	-0.0650155	0.797715	DOFS
rno-miR-30c-5p	Atp6v1b2	0.0894139	0.841521	0.374613	0.125608	DOFS
rno-miR-30c-5p	Atp5a1	0.0962919	0.850291	0.192982	0.442944	DOFS
rno-miR-30c-5p	LOC100361457	0.130183	0.735932	0.0402477	0.874015	DOFS
rno-miR-30c-5p	Acoxl	0.0868222	0.983114	0.236326	0.345101	DOFS
rno-miR-30c-5p	Tubb4b	0.0776515	0.828612	0.240454	0.33649	DOFS
rno-miR-30c-5p	Notch1	0.0769537	0.982794	0.182663	0.468161	DOFS
rno-miR-30c-5p	Bcat1	0.0912081	0.843376	0.128999	0.60995	DOFS
rno-miR-30c-5p	Eno1	0.0937002	0.768446	0.0113519	0.964342	DOFS
rno-miR-30c-5p	Akr1a1	0.0839314	0.793277	0.155831	0.536931	DOFS
rno-miR-30c-5p	Tuba1a.Tuba1b	0.115231	0.748049	-0.203302	0.418447	DOFS
rno-miR-30c-5p	Pkm	0.0849282	0.772987	0.0257998	0.91906	DOFS
rno-miR-30c-5p	Pgk1.Tlr13	0.0849282	0.854912	0.116615	0.644932	DOFS
rno-miR-30c-5p	Dctn1	0.0844298	0.784386	0.0154799	0.951388	DOFS
rno-miR-30c-5p	Ppia	0.0901116	0.80889	0.0712074	0.778883	DOFS
rno-miR-30c-5p	Zwint	0.0838317	0.79113	0.459236	0.0552157	DOFS
rno-miR-30c-5p	Atp5b	0.087819	0.842105	0.0650155	0.797715	DOFS
rno-miR-30c-5p	Fam107a	0.121711	0.857773	-0.30031	0.22596	DOFS
rno-miR-30c-5p	AC135443.1.Rpl19	0.106958	0.745491	-0.484004	0.0418255	DOFS
rno-miR-30c-5p	Fkbp11	0.15012	0.784904	0.399381	0.1006	DOFS
rno-miR-30c-5p	Ptms	0.110546	0.779785	-0.118679	0.639049	DOFS
rno-miR-30c-5p	Stxbp1	0.0970893	0.805157	0.265222	0.287484	DOFS
rno-miR-30c-5p	Add1	0.101475	0.674303	0.110423	0.662698	DOFS
rno-miR-30c-5p	Eif4g2	0.0941986	0.730921	-0.428277	0.076201	DOFS
rno-miR-30c-5p	Ap2m1	0.0777512	0.81855	-0.0299278	0.90616	DOFS
rno-miR-30c-5p	C1rl	0.115231	0.995188	0.215686	0.390027	DOFS
rno-miR-30c-5p	RGD1564162	0.0795455	0.98738	0.199174	0.428158	DOFS
rno-miR-30c-5p	Snrpn.Snurf	0.11563	0.83139	0.331269	0.179322	DOFS
rno-miR-30c-5p	Cxcl17	0.0817384	0.99409	0.252838	0.311413	DOFS
rno-miR-30c-5p	Dlg4	0.0931021	0.756397	0.273478	0.272173	DOFS
rno-miR-30c-5p	Rn50_10_0701.2	0.0791467	0.990467	0.143447	0.570135	DOFS
rno-miR-30c-5p	AABR07019449.1	0.0936005	0.981376	0.223942	0.371686	DOFS
rno-miR-30c-5p	Rab6a	0.102771	0.853107	0.283798	0.253756	DOFS
rno-miR-30c-5p	Rbck1	0.0939992	0.919231	-0.0588235	0.816654	DOFS
rno-miR-30c-5p	Gnao1	0.104864	0.780525	0.384933	0.114708	DOFS
rno-miR-30c-5p	rno-miR-181a-5p	0.0994817	0.67627	0.114551	0.650834	DOFS
rno-miR-30c-5p	rno-miR-22-3p	0.0868222	0.740152	-0.00515996	0.983788	DOFS
rno-miR-30c-5p	rno-miR-434-3p	0.102173	0.797772	0.349845	0.154692	DOFS
rno-miR-30c-5p	rno-let-7i-5p	0.0936005	0.787564	-0.112487	0.656757	DOFS
rno-miR-30c-5p	rno-miR-92b-3p	0.0920056	0.753475	-0.287926	0.246615	DOFS
rno-miR-30c-5p	rno-miR-127-3p	0.107955	0.7159	-0.178535	0.478445	DOFS
rno-miR-30c-5p	rno-miR-138-5p	0.103569	0.754272	0.370485	0.130166	DOFS
rno-miR-30c-5p	rno-miR-125a-5p	0.152313	0.686435	0.467492	0.0504375	DOFS
rno-miR-30c-5p	rno-miR-16-5p	0.0970893	0.75019	-0.368421	0.132487	DOFS
rno-miR-30c-5p	rno-miR-92a-3p	0.101675	0.837956	-0.583075	0.0110924	DOFS
rno-miR-30c-5p	rno-miR-136-3p	0.0960925	0.878097	0.174407	0.488839	DOFS
rno-miR-30c-5p	rno-miR-181c-5p	0.0851276	0.784309	0.0257998	0.91906	DOFS
rno-miR-30c-5p	rno-miR-124-3p	0.09061	0.800902	-0.0815273	0.747759	DOFS
rno-miR-30c-5p	rno-miR-98-5p	0.113636	0.765004	0.364293	0.137217	DOFS
rno-miR-30c-5p	rno-miR-341	0.0778509	0.820405	-0.0505676	0.842056	DOFS
rno-miR-30c-5p	rno-miR-411-5p	0.0911085	0.823304	0.137255	0.587062	DOFS
rno-miR-30c-5p	rno-miR-410-3p	0.090012	0.803806	0.133127	0.598461	DOFS
rno-miR-30c-5p	rno-miR-26b-5p	0.138357	0.864587	0.0113519	0.964342	DOFS
rno-miR-30c-5p	rno-miR-21-5p	0.0841308	0.749508	-0.407637	0.0931231	DOFS
rno-miR-30c-5p	rno-miR-300-3p	0.0875199	0.835168	0.137255	0.587062	DOFS
rno-miR-30c-5p	rno-miR-149-5p	0.0994817	0.696148	0.428277	0.076201	DOFS
rno-miR-30c-5p	rno-miR-434-5p	0.0778509	0.815054	0.246646	0.323809	DOFS
rno-miR-30c-5p	rno-miR-487b-3p	0.0899123	0.794427	0.277606	0.26471	DOFS
rno-miR-30c-5p	rno-let-7d-3p	0.122109	0.783404	0.192982	0.442944	DOFS
rno-miR-30c-5p	rno-miR-488-3p	0.0935008	0.821377	0.314757	0.203314	DOFS
rno-miR-30c-5p	rno-miR-1839-5p	0.121511	0.684679	0.0897833	0.723123	DOFS
rno-miR-30c-5p	rno-miR-9a-3p	0.090012	0.776065	0.195046	0.437986	DOFS
rno-miR-30c-5p	rno-miR-28-3p	0.128589	0.677663	-0.587203	0.0104026	DOFS
rno-miR-30c-5p	rno-miR-181d-5p	0.104864	0.754239	-0.0299278	0.90616	DOFS
rno-miR-30c-5p	rno-miR-320-3p	0.112939	0.808126	-0.277606	0.26471	DOFS
rno-miR-30c-5p	rno-miR-27a-3p	0.0910088	0.822378	-0.558308	0.0160382	DOFS
rno-miR-30c-5p	rno-miR-93-5p	0.10297	0.763142	-0.446852	0.0630103	DOFS
rno-miR-30c-5p	rno-miR-146a-5p	0.0768541	0.783018	-0.395253	0.104497	DOFS
rno-miR-30c-5p	rno-miR-380-3p	0.0955941	0.716999	0.195046	0.437986	DOFS
rno-miR-30c-5p	rno-miR-127-5p	0.0747608	0.794038	0.112487	0.656757	DOFS
rno-miR-30c-5p	rno-miR-29b-3p	0.0915072	0.75248	0.397317	0.102535	DOFS
rno-miR-30c-5p	rno-miR-3068-3p	0.129685	0.878837	0.145511	0.564541	DOFS
rno-miR-30c-5p	rno-miR-24-3p	0.0811404	0.842566	-0.0113519	0.964342	DOFS
rno-miR-30c-5p	rno-miR-369-5p	0.0800439	0.799522	0.380805	0.118984	DOFS
rno-miR-30c-5p	rno-miR-504	0.10925	0.664667	0.234262	0.349454	DOFS
rno-miR-30c-5p	rno-miR-582-3p	0.0954944	0.825468	0.356037	0.147026	DOFS
rno-miR-30c-5p	rno-miR-409a-3p	0.0875199	0.858682	-0.0485036	0.84843	DOFS
rno-miR-30c-5p	rno-miR-137-3p	0.0992823	0.889396	0.407637	0.0931231	DOFS
rno-miR-30c-5p	rno-miR-23a-3p	0.0832337	0.801103	-0.356037	0.147026	DOFS
rno-miR-30c-5p	rno-miR-329-5p	0.0857257	0.786511	0.263158	0.291392	DOFS
rno-miR-30c-5p	rno-miR-136-5p	0.0858254	0.856755	0.186791	0.457989	DOFS
rno-miR-30c-5p	rno-miR-195-5p	0.0962919	0.828993	-0.0588235	0.816654	DOFS
rno-miR-30c-5p	rno-miR-540-3p	0.0886164	0.82454	0.0505676	0.842056	DOFS
rno-miR-30c-5p	rno-miR-708-3p	0.0951954	0.838022	0.415893	0.0860565	DOFS
rno-miR-30c-5p	rno-miR-134-5p	0.0969896	0.786483	0.108359	0.66866	DOFS
rno-miR-30c-5p	rno-miR-28-5p	0.0930024	0.744619	-0.599587	0.0085367	DOFS
rno-miR-30c-5p	rno-miR-181c-3p	0.0756579	0.786014	0.170279	0.499341	DOFS
rno-miR-30c-5p	rno-miR-142-5p	0.0835327	0.711885	-0.49226	0.037965	DOFS
rno-miR-30c-5p	rno-miR-361-5p	0.102372	0.817812	0.149639	0.553423	DOFS
rno-miR-30c-5p	rno-miR-532-5p	0.0966906	0.785032	-0.576883	0.0121954	DOFS
rno-miR-30c-5p	rno-miR-135a-5p	0.074063	0.835348	0.0567595	0.822989	DOFS
rno-miR-30c-5p	rno-miR-872-3p	0.104964	0.841424	0.0134159	0.957864	DOFS
rno-miR-30c-5p	rno-miR-19b-3p	0.0929027	0.826897	-0.174407	0.488839	DOFS
rno-miR-30c-5p	rno-miR-3085	0.10008	0.762813	0.100103	0.69269	DOFS
rno-miR-30c-5p	rno-miR-335	0.128688	0.718258	0.434469	0.071597	DOFS
rno-miR-30c-5p	rno-miR-652-3p	0.0874203	0.742615	-0.349845	0.154692	DOFS
rno-miR-30c-5p	rno-miR-667-3p	0.276216	0.842478	0.626419	0.00541003	DOFS
rno-miR-30c-5p	rno-miR-338-5p	0.100179	0.677435	-0.0773994	0.760167	DOFS
rno-miR-30c-5p	rno-miR-324-3p	0.0904107	0.772751	-0.157895	0.531483	DOFS
rno-miR-30c-5p	rno-miR-337-5p	0.111144	0.806129	0.209494	0.404102	DOFS
rno-miR-30c-5p	rno-miR-344b-1-3p	0.0930024	0.773505	-0.168215	0.504633	DOFS
rno-miR-30c-5p	rno-miR-34a-5p	0.088118	0.817093	-0.277606	0.26471	DOFS
rno-miR-30c-5p	rno-miR-3577	0.119817	0.749669	0.312693	0.206454	DOFS
rno-miR-30c-5p	rno-miR-346	0.104266	0.68028	0.252838	0.311413	DOFS
rno-miR-30c-5p	rno-miR-17-5p	0.0938995	0.845014	-0.337461	0.170838	DOFS
rno-miR-30c-5p	rno-miR-664-3p	0.110646	0.734568	0.0608875	0.81033	DOFS
rno-miR-30c-5p	rno-miR-106b-5p	0.0785486	0.758186	-0.292054	0.239602	DOFS
rno-miR-30c-5p	rno-miR-142-3p	0.0811404	0.858945	-0.368421	0.132487	DOFS
rno-miR-30c-5p	rno-let-7f-2-3p	0.0884171	0.823837	0.364293	0.137217	DOFS
rno-miR-30c-5p	rno-miR-361-3p	0.0872209	0.761077	0.50258	0.0335305	DOFS
rno-miR-30c-5p	rno-miR-376a-5p	0.085327	0.837899	0.358101	0.144529	DOFS
rno-miR-30c-5p	rno-miR-339-3p	0.0910088	0.729633	-0.360165	0.142062	DOFS
rno-miR-30c-5p	rno-miR-222-3p	0.100279	0.913174	0.145511	0.564541	DOFS
rno-miR-30c-5p	rno-miR-324-5p	0.109649	0.861093	0.00515996	0.983788	DOFS
rno-miR-30c-5p	rno-miR-221-5p	0.109749	0.697837	0.417957	0.0843526	DOFS
rno-miR-30c-5p	rno-miR-433-5p	0.0805423	0.848441	0.26935	0.279764	DOFS
rno-miR-30c-5p	rno-miR-7a-5p	0.0838317	0.775472	0.417957	0.0843526	DOFS
rno-miR-30c-5p	rno-miR-374-5p	0.0847289	0.846933	0.0753354	0.766392	DOFS
rno-miR-30c-5p	rno-miR-33-5p	0.116029	0.822818	0.209494	0.404102	DOFS
rno-miR-30c-5p	rno-miR-22-5p	0.080941	0.845501	0.327141	0.185133	DOFS
rno-miR-30c-5p	rno-miR-342-3p	0.176336	0.693569	-0.0877193	0.729259	DOFS
rno-miR-30c-5p	rno-miR-128-1-5p	0.0976874	0.79746	0.415893	0.0860565	DOFS
rno-miR-30c-5p	rno-miR-20a-5p	0.0963915	0.882997	-0.215686	0.390027	DOFS
rno-miR-30c-5p	rno-miR-185-5p	0.134769	0.856615	0.250774	0.315513	DOFS
rno-miR-30c-5p	rno-miR-758-3p	0.120315	0.754173	0.221878	0.376225	DOFS
rno-miR-30c-5p	rno-miR-21-3p	0.137161	0.673673	-0.574819	0.012582	DOFS
rno-miR-30c-5p	rno-miR-15b-5p	0.153509	0.780729	-0.226006	0.367178	DOFS
rno-miR-30c-5p	rno-miR-190a-5p	0.0894139	0.834307	0.131063	0.604194	DOFS
rno-miR-30c-5p	rno-miR-153-5p	0.0815391	0.798375	0.428277	0.076201	DOFS
rno-miR-30c-5p	rno-miR-673-3p	0.0886164	0.790454	0.362229	0.139625	DOFS
rno-miR-30c-5p	rno-miR-345-5p	0.158493	0.84831	-0.145511	0.564541	DOFS
rno-miR-30c-5p	rno-miR-365-3p	0.0798445	0.829718	-0.0361197	0.886853	DOFS
rno-miR-30c-5p	rno-miR-29c-5p	0.0922049	0.803715	0.294118	0.236143	DOFS
rno-miR-30c-5p	rno-miR-155-5p	0.0838317	0.782057	-0.453044	0.0590167	DOFS
rno-miR-30c-5p	rno-miR-299a-3p	0.0828349	0.700771	0.170279	0.499341	DOFS
rno-miR-30c-5p	rno-miR-379-5p	0.0840311	0.841882	0.294118	0.236143	DOFS
rno-miR-30c-5p	rno-miR-130b-3p	0.17514	0.858676	-0.463364	0.0527859	DOFS
rno-miR-30c-5p	rno-miR-3068-5p	0.0798445	0.865642	0.244582	0.328004	DOFS
rno-miR-30c-5p	rno-miR-377-3p	0.102871	0.706973	0.48194	0.0428358	DOFS
rno-miR-30c-5p	rno-miR-376c-3p	0.132476	0.71659	0.465428	0.0516016	DOFS
rno-miR-30c-5p	rno-miR-135b-5p	0.0851276	0.799118	-0.0505676	0.842056	DOFS
rno-miR-30c-5p	rno-miR-532-3p	0.0888158	0.772759	-0.292054	0.239602	DOFS
rno-miR-30c-5p	rno-miR-381-3p	0.126096	0.741625	-0.420021	0.0826736	DOFS
rno-miR-30c-5p	rno-miR-370-5p	0.0937002	0.799535	0.341589	0.165335	DOFS
rno-miR-30c-5p	rno-miR-18a-5p	0.0945973	0.756849	-0.407637	0.0931231	DOFS
rno-miR-30c-5p	rno-miR-32-5p	0.0960925	0.840204	-0.157895	0.531483	DOFS
rno-miR-30c-5p	rno-miR-17-1-3p	0.0824362	0.786643	-0.347781	0.157308	DOFS
rno-miR-30c-5p	rno-miR-141-3p	0.100478	0.668975	-0.510836	0.0302797	DOFS
rno-miR-30c-5p	rno-miR-500-3p	0.0911085	0.678341	-0.145511	0.564541	DOFS
rno-miR-30c-5p	rno-miR-350	0.11862	0.734061	0.0340557	0.893283	DOFS
rno-miR-30c-5p	rno-miR-363-3p	0.111144	0.723932	-0.24871	0.319645	DOFS
rno-miR-30c-5p	rno-miR-190b-5p	0.123106	0.673354	-0.213622	0.394688	DOFS
rno-miR-30c-5p	rno-miR-15a-5p	0.103469	0.874155	0.372549	0.127873	DOFS
rno-miR-30c-5p	rno-miR-154-3p	0.131978	0.701089	0.314757	0.203314	DOFS
rno-miR-16-5p	rno-miR-27a-3p	0.148126	0.783587	0.888545	8.39466e-07	DOFS
rno-miR-16-5p	rno-miR-23a-3p	0.507974	0.705482	0.93808	8.93749e-09	DOFS
rno-miR-16-5p	rno-miR-329-5p	0.122807	0.702333	-0.799794	6.77596e-05	DOFS
rno-miR-92a-3p	Pnmal2	0.0875199	0.767374	-0.325077	0.188085	DOFS
rno-miR-92a-3p	rno-miR-21-5p	0.352472	0.74821	0.867905	3.05455e-06	DOFS
rno-miR-92a-3p	rno-miR-25-3p	0.840012	0.959223	0.923633	4.56846e-08	DOFS
rno-miR-92a-3p	rno-miR-532-5p	0.580243	0.809266	0.900929	3.40618e-07	DOFS
rno-miR-92a-3p	rno-miR-342-3p	0.181519	0.67337	0.667699	0.00246239	DOFS
rno-miR-92a-3p	rno-miR-155-5p	0.272628	0.69546	0.762642	0.000232967	DOFS
rno-miR-186-5p	rno-miR-9a-3p	0.076555	0.683767	-0.28999	0.243092	DOFS
rno-miR-186-5p	rno-miR-181c-3p	0.24063	0.773613	0.568627	0.0138004	DOFS
rno-miR-136-3p	rno-miR-380-3p	0.178927	0.721771	0.702786	0.00114272	DOFS
rno-miR-136-3p	rno-miR-127-5p	0.780801	0.869623	0.913313	1.21822e-07	DOFS
rno-miR-136-3p	rno-miR-329-5p	0.156898	0.77206	0.876161	1.87278e-06	DOFS
rno-miR-136-3p	rno-miR-190b-5p	0.257077	0.74762	-0.80805	4.97486e-05	DOFS
rno-miR-181c-5p	rno-miR-181d-5p	0.271132	0.77371	0.686275	0.00166091	DOFS
rno-miR-181c-5p	rno-miR-181c-3p	0.191089	0.689937	0.865841	3.43451e-06	DOFS
rno-miR-181c-5p	rno-miR-185-5p	0.099681	0.819842	-0.234262	0.349454	DOFS
rno-miR-181c-5p	rno-miR-299a-3p	0.148226	0.692756	0.708978	0.000986926	DOFS
rno-miR-338-3p	Nsf	0.074063	0.686346	-0.192982	0.442944	DOFS
rno-miR-338-3p	Ppp3ca	0.0744617	0.713545	-0.131063	0.604194	DOFS
rno-miR-338-3p	Dnm1	0.0810407	0.667503	-0.428277	0.076201	DOFS
rno-miR-338-3p	Chn1	0.0749601	0.749895	-0.00103199	0.996757	DOFS
rno-miR-338-3p	Rpl4	0.0851276	0.684411	0.393189	0.106485	DOFS
rno-miR-338-3p	Rps4x	0.103369	0.757544	0.473684	0.0470641	DOFS
rno-miR-338-3p	Map2k1	0.101176	0.745443	-0.506708	0.0318731	DOFS
rno-miR-338-3p	Apbb1	0.0764553	0.726262	-0.616099	0.00647797	DOFS
rno-miR-338-3p	Ppm1e	0.0805423	0.686432	-0.124871	0.621526	DOFS
rno-miR-338-3p	Gabarapl1	0.0742624	0.759574	-0.250774	0.315513	DOFS
rno-miR-338-3p	Prkcb	0.111742	0.707332	0.114551	0.650834	DOFS
rno-miR-338-3p	Wnk1	0.0863238	0.694095	0.659443	0.00290886	DOFS
rno-miR-338-3p	S100b	0.0913078	0.738258	0.453044	0.0590167	DOFS
rno-miR-338-3p	Apoe	0.100379	0.717107	0.343653	0.162629	DOFS
rno-miR-338-3p	Stmn3	0.0813397	0.714124	-0.552116	0.0175129	DOFS
rno-miR-338-3p	Aldoa	0.0783493	0.710097	-0.531476	0.0232163	DOFS
rno-miR-338-3p	Atp6v1b2	0.0788477	0.773915	-0.514964	0.0287488	DOFS
rno-miR-338-3p	Tubb4b	0.0883174	0.749884	-0.618163	0.00625176	DOFS
rno-miR-338-3p	Bcat1	0.0927033	0.714163	-0.566563	0.0142268	DOFS
rno-miR-338-3p	Akr1a1	0.0816388	0.723507	-0.53354	0.022588	DOFS
rno-miR-338-3p	Pgk1.Tlr13	0.0836324	0.667728	-0.647059	0.00370153	DOFS
rno-miR-338-3p	Ppia	0.0741627	0.719739	-0.479876	0.0438646	DOFS
rno-miR-338-3p	Atp5b	0.0844298	0.688052	-0.628483	0.0052147	DOFS
rno-miR-338-3p	Fam107a	0.0934011	0.680695	0.508772	0.0310685	DOFS
rno-miR-338-3p	Eif4g2	0.09061	0.702997	0.486068	0.0408335	DOFS
rno-miR-338-3p	Slc16a10	0.0770534	0.986757	-0.306502	0.216064	DOFS
rno-miR-338-3p	Rn50_10_0701.2	0.0951954	0.97487	-0.137255	0.587062	DOFS
rno-miR-338-3p	Gnao1	0.0792464	0.774904	-0.157895	0.531483	DOFS
rno-miR-338-3p	Dennd5a	0.0962919	0.756464	0.599587	0.0085367	DOFS
rno-miR-338-3p	rno-let-7i-5p	0.0808413	0.727727	-0.176471	0.483628	DOFS
rno-miR-338-3p	rno-miR-127-3p	0.0901116	0.666355	0.347781	0.157308	DOFS
rno-miR-338-3p	rno-miR-16-5p	0.0806419	0.66567	0.696594	0.00131844	DOFS
rno-miR-338-3p	rno-miR-186-5p	0.110646	0.769204	-0.294118	0.236143	DOFS
rno-miR-338-3p	rno-miR-136-3p	0.0747608	0.709488	-0.508772	0.0310685	DOFS
rno-miR-338-3p	rno-miR-124-3p	0.0991826	0.6716	0.531476	0.0232163	DOFS
rno-miR-338-3p	rno-miR-341	0.0830343	0.704354	-0.48194	0.0428358	DOFS
rno-miR-338-3p	rno-miR-411-5p	0.0751595	0.73149	-0.444788	0.0643852	DOFS
rno-miR-338-3p	rno-miR-410-3p	0.0867225	0.676609	-0.529412	0.0238582	DOFS
rno-miR-338-3p	rno-miR-26b-5p	0.0759569	0.743928	0.417957	0.0843526	DOFS
rno-miR-338-3p	rno-miR-21-5p	0.0818381	0.764108	0.407637	0.0931231	DOFS
rno-miR-338-3p	rno-miR-488-3p	0.0822368	0.664032	-0.44066	0.0672019	DOFS
rno-miR-338-3p	rno-miR-9a-3p	0.0962919	0.746029	0.403509	0.0968097	DOFS
rno-miR-338-3p	rno-miR-28-3p	0.0760566	0.667068	0.242518	0.332231	DOFS
rno-miR-338-3p	rno-miR-93-5p	0.0821372	0.725881	0.545924	0.0190927	DOFS
rno-miR-338-3p	rno-miR-146a-5p	0.0827352	0.697238	0.521156	0.0265657	DOFS
rno-miR-338-3p	rno-miR-127-5p	0.0799442	0.737402	-0.446852	0.0630103	DOFS
rno-miR-338-3p	rno-miR-29b-3p	0.0792464	0.722728	0.0588235	0.816654	DOFS
rno-miR-338-3p	rno-miR-369-5p	0.0837321	0.769738	-0.360165	0.142062	DOFS
rno-miR-338-3p	rno-miR-409a-3p	0.0763557	0.8012	-0.552116	0.0175129	DOFS
rno-miR-338-3p	rno-miR-23a-3p	0.0746611	0.688611	0.578947	0.0118185	DOFS
rno-miR-338-3p	rno-miR-136-5p	0.0750598	0.721995	-0.459236	0.0552157	DOFS
rno-miR-338-3p	rno-miR-195-5p	0.0795455	0.75541	0.595459	0.00912596	DOFS
rno-miR-338-3p	rno-miR-708-3p	0.0864234	0.785402	-0.566563	0.0142268	DOFS
rno-miR-338-3p	rno-miR-532-5p	0.0819378	0.770686	0.201238	0.423288	DOFS
rno-miR-338-3p	rno-miR-872-3p	0.0854266	0.716421	-0.265222	0.287484	DOFS
rno-miR-338-3p	rno-miR-667-3p	0.0914075	0.676282	-0.54386	0.0196436	DOFS
rno-miR-338-3p	rno-miR-338-5p	0.601077	0.734799	0.76677	0.000205354	DOFS
rno-miR-338-3p	rno-miR-17-5p	0.0747608	0.721304	0.545924	0.0190927	DOFS
rno-miR-338-3p	rno-miR-142-3p	0.0763557	0.732956	0.403509	0.0968097	DOFS
rno-miR-338-3p	rno-miR-361-3p	0.0739633	0.680281	-0.566563	0.0142268	DOFS
rno-miR-338-3p	rno-miR-222-3p	0.078748	0.906035	0.382869	0.116832	DOFS
rno-miR-338-3p	rno-miR-324-5p	0.114633	0.821942	0.104231	0.680638	DOFS
rno-miR-338-3p	rno-miR-339-5p	0.0772528	0.673123	0.585139	0.0107431	DOFS
rno-miR-338-3p	rno-miR-7a-5p	0.074362	0.765834	0.135191	0.59275	DOFS
rno-miR-338-3p	rno-miR-22-5p	0.0832337	0.786768	0.234262	0.349454	DOFS
rno-miR-338-3p	rno-miR-190a-5p	0.0791467	0.754013	0.353973	0.149551	DOFS
rno-miR-338-3p	rno-miR-153-5p	0.0777512	0.736759	-0.366357	0.134837	DOFS
rno-miR-338-3p	rno-miR-365-3p	0.1561	0.78238	0.73581	0.000500083	DOFS
rno-miR-338-3p	rno-miR-376c-3p	0.101376	0.721641	-0.442724	0.0657824	DOFS
rno-miR-338-3p	rno-miR-532-3p	0.0801435	0.69022	0.519092	0.0272785	DOFS
rno-miR-338-3p	rno-miR-92a-1-5p	0.0838317	0.734099	0.0381837	0.88043	DOFS
rno-miR-338-3p	rno-miR-32-5p	0.0825359	0.792188	0.5129	0.0295066	DOFS
rno-miR-338-3p	rno-miR-17-1-3p	0.197568	0.722432	0.667699	0.00246239	DOFS
rno-miR-338-3p	rno-miR-181a-2-3p	0.0877193	0.701886	0.261094	0.295333	DOFS
rno-miR-338-3p	rno-miR-15a-5p	0.0806419	0.766211	0.477812	0.0449122	DOFS
rno-miR-148a-3p	Nsf	0.0785486	0.697597	0.24871	0.319645	DOFS
rno-miR-148a-3p	Atp6v1a	0.0849282	0.743671	-0.0588235	0.816654	DOFS
rno-miR-148a-3p	Rplp0	0.0786483	0.787477	-0.0464396	0.854814	DOFS
rno-miR-148a-3p	Camk2b	0.142743	0.665985	0.343653	0.162629	DOFS
rno-miR-148a-3p	Ptk2b	0.125797	0.665646	0.333333	0.176463	DOFS
rno-miR-148a-3p	Camk2a	0.165072	0.733844	0.527348	0.0245139	DOFS
rno-miR-148a-3p	Ppp3ca	0.104466	0.755199	0.25903	0.299305	DOFS
rno-miR-148a-3p	Tspyl4	0.0819378	0.709089	0.0629515	0.804017	DOFS
rno-miR-148a-3p	Dnm1	0.0937002	0.671095	0.153767	0.542403	DOFS
rno-miR-148a-3p	Chn1	0.10307	0.792647	0.174407	0.488839	DOFS
rno-miR-148a-3p	Syn2	0.116926	0.788003	0.337461	0.170838	DOFS
rno-miR-148a-3p	Ncdn	0.0945973	0.741864	0.28999	0.243092	DOFS
rno-miR-148a-3p	Vsnl1	0.114733	0.703183	0.0196078	0.938446	DOFS
rno-miR-148a-3p	Ddn	0.0978868	0.664938	0.124871	0.621526	DOFS
rno-miR-148a-3p	Tf	0.0844298	0.964892	-0.252838	0.311413	DOFS
rno-miR-148a-3p	Apbb1	0.0858254	0.822197	-0.102167	0.686655	DOFS
rno-miR-148a-3p	Nefl	0.0794458	0.711516	0.0361197	0.886853	DOFS
rno-miR-148a-3p	Plp1	0.0745614	0.678935	0.273478	0.272173	DOFS
rno-miR-148a-3p	Rpl13a	0.0739633	0.801925	-0.145511	0.564541	DOFS
rno-miR-148a-3p	Rab6b	0.0764553	0.768338	0.122807	0.627346	DOFS
rno-miR-148a-3p	Map4	0.100977	0.695997	0.306502	0.216064	DOFS
rno-miR-148a-3p	Ywhah	0.0880183	0.822096	0.182663	0.468161	DOFS
rno-miR-148a-3p	Gabarapl1	0.101077	0.774416	-0.376677	0.123372	DOFS
rno-miR-148a-3p	Prkcb	0.0783493	0.671593	0.0835913	0.741577	DOFS
rno-miR-148a-3p	Gapdh	0.076555	0.801565	-0.0464396	0.854814	DOFS
rno-miR-148a-3p	Fth1	0.0746611	0.782911	0.287926	0.246615	DOFS
rno-miR-148a-3p	Eef1a1	0.0832337	0.759513	0.139319	0.581396	DOFS
rno-miR-148a-3p	Apoe	0.0838317	0.731955	0.296182	0.232717	DOFS
rno-miR-148a-3p	Foxn3	0.0823365	0.955828	-0.232198	0.353838	DOFS
rno-miR-148a-3p	Rhobtb1	0.0742624	0.972497	-0.252838	0.311413	DOFS
rno-miR-148a-3p	Rnf187	0.0814394	0.724306	-0.294118	0.236143	DOFS
rno-miR-148a-3p	Pgam1	0.0792464	0.734364	-0.265222	0.287484	DOFS
rno-miR-148a-3p	Aldoa	0.079047	0.82029	-0.170279	0.499341	DOFS
rno-miR-148a-3p	Sqstm1	0.0917065	0.793194	-0.133127	0.598461	DOFS
rno-miR-148a-3p	Acoxl	0.0791467	0.98906	-0.203302	0.418447	DOFS
rno-miR-148a-3p	Tubb4b	0.0760566	0.849541	-0.368421	0.132487	DOFS
rno-miR-148a-3p	Eno1	0.085327	0.75482	-0.343653	0.162629	DOFS
rno-miR-148a-3p	Akr1a1	0.0825359	0.773156	-0.31063	0.209625	DOFS
rno-miR-148a-3p	Tuba1a.Tuba1b	0.0927033	0.701571	-0.159959	0.526061	DOFS
rno-miR-148a-3p	Pkm	0.0763557	0.75346	-0.362229	0.139625	DOFS
rno-miR-148a-3p	Pgk1.Tlr13	0.0861244	0.808274	-0.316821	0.200205	DOFS
rno-miR-148a-3p	Dctn1	0.155702	0.830073	0.182663	0.468161	DOFS
rno-miR-148a-3p	Ppia	0.105662	0.779173	-0.380805	0.118984	DOFS
rno-miR-148a-3p	Zwint	0.0772528	0.794032	-0.246646	0.323809	DOFS
rno-miR-148a-3p	Atp5b	0.0742624	0.818057	-0.386997	0.112611	DOFS
rno-miR-148a-3p	AC135443.1.Rpl19	0.0816388	0.813639	-0.0546956	0.829335	DOFS
rno-miR-148a-3p	Fkbp11	0.0800439	0.784281	0.122807	0.627346	DOFS
rno-miR-148a-3p	Ptms	0.142344	0.859017	0.21775	0.385396	DOFS
rno-miR-148a-3p	Stxbp1	0.099681	0.69808	0.362229	0.139625	DOFS
rno-miR-148a-3p	Cdk5rap1	0.0775518	0.727147	-0.479876	0.0438646	DOFS
rno-miR-148a-3p	Ap2m1	0.129685	0.901738	-0.116615	0.644932	DOFS
rno-miR-148a-3p	Snrpn.Snurf	0.076555	0.773921	-0.00928793	0.970822	DOFS
rno-miR-148a-3p	Dlg4	0.0801435	0.723394	0.126935	0.615727	DOFS
rno-miR-148a-3p	Rab6a	0.0761563	0.699459	-0.128999	0.60995	DOFS
rno-miR-148a-3p	Gnao1	0.0839314	0.743583	0.275542	0.268425	DOFS
rno-miR-148a-3p	RGD1563222	0.0886164	0.995617	-0.232198	0.353838	DOFS
rno-miR-148a-3p	rno-miR-22-3p	0.0742624	0.681423	-0.457172	0.0564616	DOFS
rno-miR-148a-3p	rno-miR-434-3p	0.0950957	0.732954	-0.426213	0.0777829	DOFS
rno-miR-148a-3p	rno-miR-92a-3p	0.0785486	0.828755	0.256966	0.303309	DOFS
rno-miR-148a-3p	rno-miR-186-5p	0.148525	0.713813	-0.614035	0.00671076	DOFS
rno-miR-148a-3p	rno-miR-136-3p	0.109848	0.716431	-0.630547	0.00502514	DOFS
rno-miR-148a-3p	rno-miR-181c-5p	0.110247	0.69123	-0.678019	0.0019852	DOFS
rno-miR-148a-3p	rno-miR-124-3p	0.083433	0.694236	0.446852	0.0630103	DOFS
rno-miR-148a-3p	rno-miR-341	0.0930024	0.827746	-0.265222	0.287484	DOFS
rno-miR-148a-3p	rno-miR-410-3p	0.100179	0.767498	-0.27967	0.261026	DOFS
rno-miR-148a-3p	rno-miR-300-3p	0.0802432	0.715848	-0.560372	0.0155691	DOFS
rno-miR-148a-3p	rno-miR-434-5p	0.0848285	0.770399	-0.413829	0.0877853	DOFS
rno-miR-148a-3p	rno-miR-25-3p	0.149023	0.801455	0.358101	0.144529	DOFS
rno-miR-148a-3p	rno-miR-487b-3p	0.145235	0.79474	-0.69453	0.00138177	DOFS
rno-miR-148a-3p	rno-miR-488-3p	0.0883174	0.667819	-0.601651	0.00825378	DOFS
rno-miR-148a-3p	rno-miR-320-3p	0.08124	0.685707	0.453044	0.0590167	DOFS
rno-miR-148a-3p	rno-miR-27a-3p	0.076555	0.788992	0.47162	0.048169	DOFS
rno-miR-148a-3p	rno-miR-380-3p	0.076256	0.678763	-0.151703	0.547901	DOFS
rno-miR-148a-3p	rno-miR-127-5p	0.076555	0.725959	-0.581011	0.0114509	DOFS
rno-miR-148a-3p	rno-miR-29b-3p	0.083134	0.727509	-0.232198	0.353838	DOFS
rno-miR-148a-3p	rno-miR-24-3p	0.0789474	0.754472	0.306502	0.216064	DOFS
rno-miR-148a-3p	rno-miR-504	0.113736	0.732856	0.0753354	0.766392	DOFS
rno-miR-148a-3p	rno-miR-582-3p	0.0758573	0.742056	-0.413829	0.0877853	DOFS
rno-miR-148a-3p	rno-miR-137-3p	0.0797448	0.877625	-0.116615	0.644932	DOFS
rno-miR-148a-3p	rno-miR-23a-3p	0.0767544	0.738734	0.230134	0.358254	DOFS
rno-miR-148a-3p	rno-miR-329-5p	0.100678	0.713229	-0.632611	0.00484123	DOFS
rno-miR-148a-3p	rno-miR-136-5p	0.080941	0.728484	-0.343653	0.162629	DOFS
rno-miR-148a-3p	rno-miR-195-5p	0.102771	0.670354	0.0959752	0.704812	DOFS
rno-miR-148a-3p	rno-miR-540-3p	0.0774522	0.798801	-0.49226	0.037965	DOFS
rno-miR-148a-3p	rno-miR-708-3p	0.0805423	0.741953	-0.444788	0.0643852	DOFS
rno-miR-148a-3p	rno-miR-134-5p	0.0819378	0.672222	-0.508772	0.0310685	DOFS
rno-miR-148a-3p	rno-miR-28-5p	0.0926037	0.736362	0.353973	0.149551	DOFS
rno-miR-148a-3p	rno-miR-142-5p	0.0772528	0.819453	0.147575	0.55897	DOFS
rno-miR-148a-3p	rno-miR-361-5p	0.0780502	0.687499	0.370485	0.130166	DOFS
rno-miR-148a-3p	rno-miR-135a-5p	0.076256	0.823763	-0.00309598	0.990272	DOFS
rno-miR-148a-3p	rno-miR-872-3p	0.0792464	0.759331	-0.333333	0.176463	DOFS
rno-miR-148a-3p	rno-miR-19b-3p	0.090311	0.800685	-0.0257998	0.91906	DOFS
rno-miR-148a-3p	rno-miR-3085	0.0911085	0.708296	-0.0216718	0.93198	DOFS
rno-miR-148a-3p	rno-miR-873-5p	0.0803429	0.732318	-0.601651	0.00825378	DOFS
rno-miR-148a-3p	rno-miR-324-3p	0.088118	0.668758	0.422085	0.081019	DOFS
rno-miR-148a-3p	rno-miR-337-5p	0.0764553	0.71997	0.0856553	0.73541	DOFS
rno-miR-148a-3p	rno-miR-344b-1-3p	0.136962	0.830871	-0.490196	0.0389034	DOFS
rno-miR-148a-3p	rno-miR-34a-5p	0.0771531	0.674133	0.168215	0.504633	DOFS
rno-miR-148a-3p	rno-miR-361-3p	0.0861244	0.779449	-0.378741	0.121164	DOFS
rno-miR-148a-3p	rno-miR-339-3p	0.0764553	0.713514	0.376677	0.123372	DOFS
rno-miR-148a-3p	rno-miR-221-5p	0.0829346	0.664254	-0.368421	0.132487	DOFS
rno-miR-148a-3p	rno-miR-339-5p	0.0763557	0.807626	0.442724	0.0657824	DOFS
rno-miR-148a-3p	rno-miR-20a-5p	0.0970893	0.846831	0.215686	0.390027	DOFS
rno-miR-148a-3p	rno-miR-758-3p	0.0771531	0.715568	-0.298246	0.229322	DOFS
rno-miR-148a-3p	rno-miR-21-3p	0.0821372	0.751246	-0.147575	0.55897	DOFS
rno-miR-148a-3p	rno-miR-673-3p	0.0775518	0.708758	-0.463364	0.0527859	DOFS
rno-miR-148a-3p	rno-miR-345-5p	0.0795455	0.687177	0.265222	0.287484	DOFS
rno-miR-148a-3p	rno-miR-328b-3p	0.137061	0.70533	0.382869	0.116832	DOFS
rno-miR-148a-3p	rno-miR-19a-3p	0.0786483	0.864766	-0.110423	0.662698	DOFS
rno-miR-148a-3p	rno-miR-130b-3p	0.0797448	0.778572	0.0877193	0.729259	DOFS
rno-miR-148a-3p	rno-miR-3068-5p	0.0827352	0.830521	0.360165	0.142062	DOFS
rno-miR-148a-3p	rno-miR-135b-5p	0.080941	0.705021	0.0629515	0.804017	DOFS
rno-miR-148a-3p	rno-miR-532-3p	0.0811404	0.692222	0.45098	0.0603262	DOFS
rno-miR-148a-3p	rno-miR-92a-1-5p	0.0792464	0.674935	-0.0959752	0.704812	DOFS
rno-miR-148a-3p	rno-miR-18a-5p	0.0796451	0.854631	0.00309598	0.990272	DOFS
rno-miR-148a-3p	rno-miR-32-5p	0.0763557	0.847508	0.139319	0.581396	DOFS
rno-miR-148a-3p	rno-miR-17-1-3p	0.0746611	0.778555	0.124871	0.621526	DOFS
rno-miR-148a-3p	rno-miR-500-3p	0.106559	0.784215	-0.172343	0.494076	DOFS
rno-miR-148a-3p	rno-miR-181a-2-3p	0.0772528	0.697756	0.23839	0.34078	DOFS
rno-miR-124-3p	rno-miR-9a-3p	0.198864	0.705943	0.795666	7.86687e-05	DOFS
rno-miR-124-3p	rno-miR-324-3p	0.277512	0.691926	0.898865	3.99024e-07	DOFS
rno-miR-124-3p	rno-miR-664-3p	0.20305	0.670042	0.659443	0.00290886	DOFS
rno-miR-124-3p	rno-miR-222-3p	0.942883	0.941936	0.927761	2.96792e-08	DOFS
rno-miR-98-5p	Ptms	0.0815391	0.716288	0.0443756	0.861206	DOFS
rno-miR-98-5p	rno-miR-434-5p	0.105562	0.670878	0.805986	5.38164e-05	DOFS
rno-miR-98-5p	rno-miR-652-3p	0.167863	0.69937	-0.834881	1.63204e-05	DOFS
rno-miR-98-5p	rno-miR-381-3p	0.256778	0.694533	-0.832817	1.79019e-05	DOFS
rno-miR-341	rno-miR-409a-3p	0.518441	0.706308	0.861713	4.31768e-06	DOFS
rno-miR-341	rno-miR-3085	0.179725	0.684882	0.609907	0.00719666	DOFS
rno-miR-341	rno-miR-337-5p	0.181519	0.762467	0.618163	0.00625176	DOFS
rno-miR-411-5p	rno-miR-136-3p	0.0999801	0.665287	0.80805	4.97486e-05	DOFS
rno-miR-411-5p	rno-miR-434-5p	0.273624	0.721664	0.907121	2.0737e-07	DOFS
rno-miR-411-5p	rno-miR-380-3p	0.210526	0.786446	0.818369	3.31031e-05	DOFS
rno-miR-411-5p	rno-miR-369-5p	0.192584	0.753177	0.902993	2.89752e-07	DOFS
rno-miR-411-5p	rno-miR-504	0.133473	0.669046	0.783282	0.000120765	DOFS
rno-miR-411-5p	rno-miR-190a-5p	0.114633	0.664535	-0.74613	0.000376859	DOFS
rno-miR-411-5p	rno-miR-134-3p	0.197269	0.73423	0.812178	4.23928e-05	DOFS
rno-miR-410-3p	rno-miR-22-3p	0.322967	0.806755	0.77709	0.000148126	DOFS
rno-miR-410-3p	rno-miR-487b-3p	0.158493	0.745624	0.789474	9.78107e-05	DOFS
rno-miR-410-3p	rno-miR-320-3p	0.135666	0.676677	-0.836945	1.48599e-05	DOFS
rno-miR-410-3p	rno-miR-24-3p	0.598784	0.769567	-0.830753	1.96126e-05	DOFS
rno-miR-410-3p	rno-miR-181a-1-3p	0.0851276	0.738296	0.667699	0.00246239	DOFS
rno-miR-410-3p	rno-miR-136-5p	0.223983	0.752966	0.830753	1.96126e-05	DOFS
rno-miR-410-3p	rno-miR-872-3p	0.123106	0.782773	0.642931	0.00400201	DOFS
rno-miR-410-3p	rno-miR-34a-5p	0.605263	0.880288	-0.894737	5.42211e-07	DOFS
rno-miR-410-3p	rno-miR-365-3p	0.156798	0.761007	-0.791538	9.10341e-05	DOFS
rno-miR-26b-5p	rno-miR-106b-5p	0.152313	0.681655	0.750258	0.000335298	DOFS
rno-miR-26b-5p	rno-miR-134-3p	0.128688	0.690359	-0.793602	8.466e-05	DOFS
rno-miR-21-5p	rno-miR-93-5p	0.662679	0.670309	0.952528	1.11696e-09	DOFS
rno-miR-21-5p	rno-miR-28-5p	0.130582	0.69246	0.667699	0.00246239	DOFS
rno-miR-21-5p	rno-miR-142-5p	0.430722	0.697649	0.921569	5.61752e-08	DOFS
rno-miR-21-5p	rno-miR-17-5p	0.090311	0.686057	0.795666	7.86687e-05	DOFS
rno-miR-423-5p	Pnmal2	0.109848	0.813535	-0.0959752	0.704812	DOFS
rno-miR-423-5p	Nrip3	0.101276	0.705306	-0.232198	0.353838	DOFS
rno-miR-423-5p	Epn3	0.0786483	0.948496	-0.331269	0.179322	DOFS
rno-miR-423-5p	Nsf	0.0994817	0.772932	-0.314757	0.203314	DOFS
rno-miR-423-5p	Atp6v1a	0.107157	0.797381	-0.325077	0.188085	DOFS
rno-miR-423-5p	Rplp0	0.0772528	0.760358	0.333333	0.176463	DOFS
rno-miR-423-5p	Camk2b	0.105064	0.750966	-0.0278638	0.912608	DOFS
rno-miR-423-5p	Ptk2b	0.102871	0.735435	-0.141383	0.575754	DOFS
rno-miR-423-5p	Camk2a	0.0931021	0.775749	0.0134159	0.957864	DOFS
rno-miR-423-5p	Ppp3ca	0.0983852	0.746869	-0.108359	0.66866	DOFS
rno-miR-423-5p	Tspyl4	0.110845	0.778771	-0.263158	0.291392	DOFS
rno-miR-423-5p	AC109112.1	0.104864	0.68703	0.271414	0.275952	DOFS
rno-miR-423-5p	Dnm1	0.101475	0.833182	-0.356037	0.147026	DOFS
rno-miR-423-5p	Chn1	0.0970893	0.812968	-0.133127	0.598461	DOFS
rno-miR-423-5p	Syn2	0.099681	0.769309	-0.170279	0.499341	DOFS
rno-miR-423-5p	Ncdn	0.10307	0.861466	-0.23839	0.34078	DOFS
rno-miR-423-5p	Vsnl1	0.107356	0.749949	-0.143447	0.570135	DOFS
rno-miR-423-5p	Ddn	0.146033	0.704239	-0.242518	0.332231	DOFS
rno-miR-423-5p	Rpl4	0.0940989	0.764843	0.364293	0.137217	DOFS
rno-miR-423-5p	Tf	0.0761563	0.967729	-0.349845	0.154692	DOFS
rno-miR-423-5p	Tgif1	0.0777512	0.98087	-0.320949	0.194082	DOFS
rno-miR-423-5p	Rps4x	0.0862241	0.84705	0.426213	0.0777829	DOFS
rno-miR-423-5p	Gdi1	0.0937998	0.826515	-0.349845	0.154692	DOFS
rno-miR-423-5p	Ndrg4	0.10307	0.869331	-0.281734	0.257375	DOFS
rno-miR-423-5p	Map2k1	0.117424	0.805913	-0.413829	0.0877853	DOFS
rno-miR-423-5p	Apbb1	0.0941986	0.814431	-0.531476	0.0232163	DOFS
rno-miR-423-5p	Nefl	0.0990829	0.788161	-0.364293	0.137217	DOFS
rno-miR-423-5p	Plp1	0.105463	0.694763	0.341589	0.165335	DOFS
rno-miR-423-5p	Rpl13a	0.0918062	0.823392	0.370485	0.130166	DOFS
rno-miR-423-5p	Rnf14	0.0825359	0.820928	-0.298246	0.229322	DOFS
rno-miR-423-5p	Rab6b	0.0830343	0.772246	-0.232198	0.353838	DOFS
rno-miR-423-5p	Uchl1	0.104167	0.772543	-0.698658	0.00125753	DOFS
rno-miR-423-5p	Rps12	0.0957935	0.868491	0.318885	0.197128	DOFS
rno-miR-423-5p	Map4	0.0896132	0.714486	-0.116615	0.644932	DOFS
rno-miR-423-5p	Ywhah	0.0866228	0.772851	-0.223942	0.371686	DOFS
rno-miR-423-5p	Slc7a7	0.0879187	0.965834	-0.339525	0.168071	DOFS
rno-miR-423-5p	Rpl3	0.0836324	0.89039	0.424149	0.0793889	DOFS
rno-miR-423-5p	Vamp2	0.0986842	0.755218	0.00103199	0.996757	DOFS
rno-miR-423-5p	Klk11	0.119019	0.990798	-0.316821	0.200205	DOFS
rno-miR-423-5p	Ppm1e	0.0918062	0.742312	-0.182663	0.468161	DOFS
rno-miR-423-5p	Gabarapl1	0.0965909	0.833791	-0.463364	0.0527859	DOFS
rno-miR-423-5p	Prkcb	0.0944976	0.767785	-0.0959752	0.704812	DOFS
rno-miR-423-5p	Calm1	0.0910088	0.856549	-0.417957	0.0843526	DOFS
rno-miR-423-5p	Fth1	0.0918062	0.784792	0.531476	0.0232163	DOFS
rno-miR-423-5p	Eef1a1	0.0904107	0.844885	0.327141	0.185133	DOFS
rno-miR-423-5p	Rpl5	0.0772528	0.879476	0.399381	0.1006	DOFS
rno-miR-423-5p	Wnk1	0.087819	0.8221	0.49226	0.037965	DOFS
rno-miR-423-5p	S100b	0.111045	0.865928	0.506708	0.0318731	DOFS
rno-miR-423-5p	Apoe	0.0931021	0.741725	0.593395	0.00943262	DOFS
rno-miR-423-5p	Foxn3	0.0847289	0.954651	-0.320949	0.194082	DOFS
rno-miR-423-5p	Rnf187	0.140251	0.730114	-0.566563	0.0142268	DOFS
rno-miR-423-5p	Stmn3	0.127492	0.699682	-0.585139	0.0107431	DOFS
rno-miR-423-5p	Pgam1	0.0987839	0.772766	-0.581011	0.0114509	DOFS
rno-miR-423-5p	Aldoa	0.0962919	0.839222	-0.53354	0.022588	DOFS
rno-miR-423-5p	Sqstm1	0.129585	0.865028	-0.411765	0.0895391	DOFS
rno-miR-423-5p	AC097575.2	0.0793461	0.972527	-0.331269	0.179322	DOFS
rno-miR-423-5p	Rmrp	0.104864	0.691449	-0.320949	0.194082	DOFS
rno-miR-423-5p	Atp6v1b2	0.104765	0.846675	-0.583075	0.0110924	DOFS
rno-miR-423-5p	Atp5a1	0.0819378	0.811643	-0.5129	0.0295066	DOFS
rno-miR-423-5p	Tubb4b	0.104964	0.768582	-0.667699	0.00246239	DOFS
rno-miR-423-5p	Bcat1	0.0839314	0.801782	-0.52322	0.0258675	DOFS
rno-miR-423-5p	Eno1	0.136164	0.75018	-0.642931	0.00400201	DOFS
rno-miR-423-5p	Akr1a1	0.185307	0.86444	-0.616099	0.00647797	DOFS
rno-miR-423-5p	Tuba1a.Tuba1b	0.132376	0.703681	-0.430341	0.0746428	DOFS
rno-miR-423-5p	Pkm	0.0961922	0.741502	-0.53354	0.022588	DOFS
rno-miR-423-5p	Pgk1.Tlr13	0.116726	0.849114	-0.463364	0.0527859	DOFS
rno-miR-423-5p	Dctn1	0.087819	0.791376	-0.246646	0.323809	DOFS
rno-miR-423-5p	Sptlc2	0.106758	0.968045	-0.368421	0.132487	DOFS
rno-miR-423-5p	Ppia	0.124701	0.768438	-0.539732	0.0207827	DOFS
rno-miR-423-5p	Zwint	0.0768541	0.873104	-0.467492	0.0504375	DOFS
rno-miR-423-5p	Atp5b	0.0835327	0.850969	-0.576883	0.0121954	DOFS
rno-miR-423-5p	Fam107a	0.0877193	0.758249	0.325077	0.188085	DOFS
rno-miR-423-5p	AC135443.1.Rpl19	0.0997807	0.857185	0.411765	0.0895391	DOFS
rno-miR-423-5p	Fkbp11	0.0945973	0.828657	-0.378741	0.121164	DOFS
[truncated: 3,892 more rows]

## Sheet: Chronic (1mAS)
from	to	strength	direction	r	p	timepoint
Ctsd	Gfap	0.214015	0.753251	0.878225	1.64827e-06	Chronic
Ctsd	Anxa3	0.875997	0.913004	0.950464	1.55976e-09	Chronic
Ctsd	Klhl14	0.25937	0.848487	-0.566563	0.0142268	Chronic
Ctsd	Mt2A	0.377093	0.756803	0.77709	0.000148126	Chronic
Ctsd	B2m	0.41567	0.871013	0.902993	2.89752e-07	Chronic
Ctsd	Pabpc1	0.302931	0.765595	0.882353	1.26787e-06	Chronic
Ctsd	Aqp4	0.196671	0.695876	0.785346	0.000112654	Chronic
Ctsd	Cst3	0.639952	0.774768	0.826625	2.34566e-05	Chronic
Ctsd	rno-miR-22-5p	0.196172	0.86084	-0.0505676	0.842056	Chronic
Gfap	Runx1	0.204844	0.718219	0.0877193	0.729259	Chronic
Gfap	Klhl14	0.270634	0.783038	-0.585139	0.0107431	Chronic
Gfap	Mt2A	0.381479	0.642495	0.857585	5.38926e-06	Chronic
Gfap	rno-miR-148b-5p	0.227771	0.791732	-0.124871	0.621526	Chronic
Runx1	AABR07019356.1	0.207735	0.646318	0.669763	0.00236009	Chronic
Runx1	Tlr7	0.716108	0.937747	0.869969	2.7113e-06	Chronic
Runx1	Cox4i1	0.450957	0.749269	-0.47162	0.048169	Chronic
Runx1	Cst3	0.187101	0.639936	-0.213622	0.394688	Chronic
Runx1	AABR07057442.2	0.241029	0.687502	0.531476	0.0232163	Chronic
Anxa3	Gfap	0.448266	0.721202	0.876161	1.87278e-06	Chronic
Anxa3	Runx1	0.3436	0.795708	0.157895	0.531483	Chronic
Anxa3	B2m	0.701555	0.857463	0.925697	3.69363e-08	Chronic
Anxa3	Cst3	0.38447	0.657631	0.847265	9.11495e-06	Chronic
Anxa3	Padi2	0.405602	0.700812	0.789474	9.78107e-05	Chronic
Anxa3	rno-miR-339-5p	0.24372	0.647841	0.843137	1.1129e-05	Chronic
AABR07019356.1	Klhl14	0.265251	0.876645	0.987616	2.66454e-14	Chronic
AABR07019356.1	AABR07052283.1	0.941886	0.816509	0.98968	6.21725e-15	Chronic
AABR07019356.1	Gh1	0.967006	0.986243	0.98968	6.21725e-15	Chronic
AABR07019356.1	RGD1565566	0.330642	0.921042	0.983488	2.63789e-13	Chronic
AABR07019356.1	AABR07057442.2	0.253489	0.700718	0.729618	0.000589052	Chronic
Vim	Ctsd	0.277412	0.789984	0.729618	0.000589052	Chronic
Vim	Gfap	0.523923	0.711653	0.781218	0.000129364	Chronic
Vim	Runx1	0.367923	0.895377	0.370485	0.130166	Chronic
Vim	Anxa3	0.287879	0.881936	0.706914	0.00103676	Chronic
Vim	AABR07019356.1	0.187899	0.809804	-0.273478	0.272173	Chronic
Vim	Klhl14	0.181918	0.886838	-0.271414	0.275952	Chronic
Vim	Mt2A	0.366926	0.696867	0.826625	2.34566e-05	Chronic
Vim	B2m	0.265052	0.838667	0.622291	0.00581855	Chronic
Vim	Pabpc1	0.523724	0.873739	0.853457	6.68154e-06	Chronic
Vim	Tlr7	0.525817	0.957312	0.126935	0.615727	Chronic
Vim	AABR07052283.1	0.215112	0.902501	-0.232198	0.353838	Chronic
Vim	LOC102549869	0.220793	0.945593	0.131063	0.604194	Chronic
Vim	Gh1	0.238537	0.957492	-0.190918	0.447931	Chronic
Vim	Aqp4	0.179526	0.87416	0.47162	0.048169	Chronic
Vim	Cst3	0.376994	0.927271	0.457172	0.0564616	Chronic
Vim	Gigyf2	0.310506	0.855227	0.0794634	0.753956	Chronic
Vim	AABR07057442.2	0.196073	0.748691	0.0216718	0.93198	Chronic
Vim	AABR07057443.2	0.355263	0.930515	0.0113519	0.964342	Chronic
Vim	rno-let-7f-5p	0.185706	0.707845	-0.254902	0.307345	Chronic
Vim	rno-miR-22-3p	0.303329	0.852894	0.267286	0.283608	Chronic
Vim	rno-let-7c-5p	0.263557	0.769505	-0.159959	0.526061	Chronic
Vim	rno-miR-434-3p	0.205941	0.880649	-0.31063	0.209625	Chronic
Vim	rno-let-7i-5p	0.238537	0.908897	0.372549	0.127873	Chronic
Vim	rno-miR-127-3p	0.202253	0.888525	-0.00103199	0.996757	Chronic
Vim	rno-let-7g-5p	0.192384	0.677995	-0.184727	0.463061	Chronic
Vim	rno-miR-186-5p	0.18132	0.873777	0.0835913	0.741577	Chronic
Vim	rno-miR-136-3p	0.225578	0.878769	-0.172343	0.494076	Chronic
Vim	rno-miR-181c-5p	0.205044	0.846454	0.0773994	0.760167	Chronic
Vim	rno-miR-410-3p	0.218202	0.897609	-0.0959752	0.704812	Chronic
Vim	rno-miR-101a-3p	0.182117	0.833498	-0.106295	0.67464	Chronic
Vim	rno-miR-130a-3p	0.23435	0.842976	0.331269	0.179322	Chronic
Vim	rno-miR-300-3p	0.24053	0.893886	-0.153767	0.542403	Chronic
Vim	rno-miR-340-5p	0.185008	0.825041	-0.0423117	0.867607	Chronic
Vim	rno-miR-434-5p	0.303728	0.942988	-0.333333	0.176463	Chronic
Vim	rno-miR-487b-3p	0.211423	0.92199	-0.124871	0.621526	Chronic
Vim	rno-miR-488-3p	0.182217	0.895016	-0.244582	0.328004	Chronic
Vim	rno-miR-320-3p	0.188896	0.871242	0.24871	0.319645	Chronic
Vim	rno-miR-99a-5p	0.27502	0.825136	-0.0691434	0.785148	Chronic
Vim	rno-miR-27a-3p	0.214912	0.901913	0.624355	0.00561127	Chronic
Vim	rno-miR-24-3p	0.313896	0.909828	-0.0959752	0.704812	Chronic
Vim	rno-miR-872-5p	0.222787	0.810933	0.190918	0.447931	Chronic
Vim	rno-miR-582-3p	0.193481	0.903844	-0.366357	0.134837	Chronic
Vim	rno-miR-23a-3p	0.239833	0.90562	0.5129	0.0295066	Chronic
Vim	rno-miR-195-5p	0.180821	0.876631	0.0629515	0.804017	Chronic
Vim	rno-miR-708-3p	0.262659	0.934449	-0.430341	0.0746428	Chronic
Vim	rno-miR-361-5p	0.199163	0.87315	-0.180599	0.473289	Chronic
Vim	rno-miR-135a-5p	0.20325	0.901718	0.0485036	0.84843	Chronic
Vim	rno-miR-187-3p	0.201954	0.739774	-0.312693	0.206454	Chronic
Vim	rno-miR-24-2-5p	0.312699	0.827487	0.405573	0.0949534	Chronic
Vim	rno-miR-873-5p	0.187201	0.896735	-0.199174	0.428158	Chronic
Vim	rno-miR-324-3p	0.192783	0.905646	0.0196078	0.938446	Chronic
Vim	rno-miR-1224	0.232257	0.675947	-0.215686	0.390027	Chronic
Vim	rno-miR-324-5p	0.204246	0.910671	-0.0216718	0.93198	Chronic
Vim	rno-miR-339-5p	0.181918	0.872978	0.409701	0.0913184	Chronic
Vim	rno-miR-370-3p	0.27492	0.761928	-0.182663	0.468161	Chronic
Vim	rno-miR-33-5p	0.219896	0.935791	-0.155831	0.536931	Chronic
Vim	rno-miR-770-5p	0.273724	0.827724	-0.318885	0.197128	Chronic
Vim	rno-miR-22-5p	0.180821	0.908688	-0.366357	0.134837	Chronic
Vim	rno-miR-342-5p	0.233254	0.766285	-0.0897833	0.723123	Chronic
Vim	rno-miR-874-3p	0.250199	0.809921	-0.337461	0.170838	Chronic
Vim	rno-miR-665	0.554226	0.745583	0.545924	0.0190927	Chronic
Vim	rno-miR-877	0.188896	0.655613	-0.0134159	0.957864	Chronic
Vim	rno-miR-345-5p	0.183014	0.850768	-0.0629515	0.804017	Chronic
Vim	rno-miR-328b-3p	0.250598	0.872909	0.477812	0.0449122	Chronic
Vim	rno-miR-365-3p	0.199561	0.910039	0.151703	0.547901	Chronic
Vim	rno-miR-101a-5p	0.43122	0.663786	0.186791	0.457989	Chronic
Vim	rno-miR-155-5p	0.462719	0.776196	0.73581	0.000500083	Chronic
Vim	rno-miR-379-5p	0.335925	0.934315	-0.353973	0.149551	Chronic
Vim	rno-miR-3068-5p	0.263357	0.950246	-0.432405	0.0731082	Chronic
Vim	rno-miR-376c-3p	0.185108	0.884659	-0.281734	0.257375	Chronic
Vim	rno-miR-323-5p	0.370215	0.746358	-0.473684	0.0470641	Chronic
Vim	rno-miR-532-3p	0.213616	0.822995	0.178535	0.478445	Chronic
Vim	rno-miR-381-3p	0.188497	0.890108	0.374613	0.125608	Chronic
Vim	rno-miR-378a-5p	0.196671	0.809103	-0.0856553	0.73541	Chronic
Vim	rno-miR-148b-5p	0.19378	0.912579	0.124871	0.621526	Chronic
Mt2A	Tlr7	0.195774	0.760029	0.0154799	0.951388	Chronic
Mt2A	Cst3	0.195574	0.665364	0.614035	0.00671076	Chronic
Mt2A	rno-miR-181a-5p	0.369817	0.815262	0.118679	0.639049	Chronic
Mt2A	rno-miR-136-3p	0.186703	0.7385	-0.356037	0.147026	Chronic
Mt2A	rno-miR-874-3p	0.224282	0.672034	-0.184727	0.463061	Chronic
Mt2A	rno-miR-155-5p	0.324761	0.636199	0.669763	0.00236009	Chronic
B2m	Gfap	0.229067	0.616519	0.861713	4.31768e-06	Chronic
B2m	AABR07019356.1	0.24372	0.744382	-0.667699	0.00246239	Chronic
B2m	Pabpc1	0.852472	0.815701	0.896801	4.65886e-07	Chronic
B2m	Tlr7	0.222388	0.733308	-0.0794634	0.753956	Chronic
B2m	Aqp4	0.60945	0.725176	0.915377	1.01133e-07	Chronic
B2m	rno-miR-146a-5p	0.288577	0.691094	0.764706	0.000218793	Chronic
Pabpc1	Gfap	0.732955	0.658507	0.911249	1.46078e-07	Chronic
Pabpc1	Runx1	0.34679	0.789197	0.145511	0.564541	Chronic
Pabpc1	AABR07019356.1	0.182915	0.697358	-0.562436	0.015111	Chronic
Pabpc1	rno-miR-222-3p	0.405104	0.945135	-0.0753354	0.766392	Chronic
Tlr7	AABR07019356.1	0.300439	0.739826	0.647059	0.00370153	Chronic
Tlr7	LOC102549869	0.931818	0.861492	0.960784	2.48657e-10	Chronic
Tlr7	Cox4i1	0.275817	0.738873	-0.455108	0.0577286	Chronic
AABR07052283.1	Klhl14	0.720494	0.694058	0.98968	6.21725e-15	Chronic
LOC102549869	AABR07057442.2	0.207636	0.632637	0.479876	0.0438646	Chronic
AABR07056576.1.Anks1b	Ctsd	0.179825	0.692116	-0.201238	0.423288	Chronic
AABR07056576.1.Anks1b	Gfap	0.195674	0.808298	-0.114551	0.650834	Chronic
AABR07056576.1.Anks1b	Anxa3	0.224781	0.859979	-0.170279	0.499341	Chronic
AABR07056576.1.Anks1b	AABR07019356.1	0.218501	0.687634	-0.347781	0.157308	Chronic
AABR07056576.1.Anks1b	Pabpc1	0.20943	0.846225	-0.221878	0.376225	Chronic
AABR07056576.1.Anks1b	AABR07052283.1	0.183812	0.78257	-0.329205	0.182212	Chronic
AABR07056576.1.Anks1b	Gh1	0.217604	0.882555	-0.366357	0.134837	Chronic
AABR07056576.1.Anks1b	Cst3	0.188696	0.883728	-0.0175439	0.944915	Chronic
AABR07056576.1.Anks1b	Padi2	0.195574	0.921552	-0.124871	0.621526	Chronic
AABR07056576.1.Anks1b	Gigyf2	0.871611	0.784409	0.721362	0.00072796	Chronic
AABR07056576.1.Anks1b	AABR07057442.2	0.195574	0.679874	-0.281734	0.257375	Chronic
AABR07056576.1.Anks1b	AABR07057443.2	0.205044	0.835127	-0.31063	0.209625	Chronic
AABR07056576.1.Anks1b	rno-miR-181a-5p	0.187101	0.758434	0.285862	0.25017	Chronic
AABR07056576.1.Anks1b	rno-let-7f-5p	0.201256	0.612657	0.265222	0.287484	Chronic
AABR07056576.1.Anks1b	rno-miR-22-3p	0.226276	0.758836	-0.298246	0.229322	Chronic
AABR07056576.1.Anks1b	rno-miR-434-3p	0.180124	0.857018	0.00309598	0.990272	Chronic
AABR07056576.1.Anks1b	rno-miR-127-3p	0.182117	0.775023	-0.186791	0.457989	Chronic
AABR07056576.1.Anks1b	rno-miR-181c-5p	0.208433	0.813989	0.230134	0.358254	Chronic
AABR07056576.1.Anks1b	rno-miR-124-3p	0.186802	0.847155	-0.275542	0.268425	Chronic
AABR07056576.1.Anks1b	rno-miR-410-3p	0.314892	0.868144	-0.110423	0.662698	Chronic
AABR07056576.1.Anks1b	rno-miR-101a-3p	0.189593	0.728924	0.157895	0.531483	Chronic
AABR07056576.1.Anks1b	rno-miR-130a-3p	0.283393	0.680263	-0.434469	0.071597	Chronic
AABR07056576.1.Anks1b	rno-miR-300-3p	0.20315	0.875241	0.114551	0.650834	Chronic
AABR07056576.1.Anks1b	rno-miR-340-5p	0.338616	0.74666	0.438596	0.0686441	Chronic
AABR07056576.1.Anks1b	rno-miR-488-3p	0.274621	0.869684	0.308566	0.212829	Chronic
AABR07056576.1.Anks1b	rno-miR-1839-5p	0.230363	0.648881	0.434469	0.071597	Chronic
AABR07056576.1.Anks1b	rno-miR-99a-5p	0.22189	0.640956	0.221878	0.376225	Chronic
AABR07056576.1.Anks1b	rno-miR-27a-3p	0.210128	0.771807	-0.325077	0.188085	Chronic
AABR07056576.1.Anks1b	rno-miR-24-3p	0.18122	0.870424	0.116615	0.644932	Chronic
AABR07056576.1.Anks1b	rno-miR-872-5p	0.394637	0.867454	0.0299278	0.90616	Chronic
AABR07056576.1.Anks1b	rno-miR-582-3p	0.182815	0.883748	0.178535	0.478445	Chronic
AABR07056576.1.Anks1b	rno-miR-23a-3p	0.183812	0.852525	-0.195046	0.437986	Chronic
AABR07056576.1.Anks1b	rno-miR-195-5p	0.193581	0.864975	0.00722394	0.977304	Chronic
AABR07056576.1.Anks1b	rno-miR-708-3p	0.190391	0.888798	0.131063	0.604194	Chronic
AABR07056576.1.Anks1b	rno-miR-181c-3p	0.205044	0.877147	0.393189	0.106485	Chronic
AABR07056576.1.Anks1b	rno-miR-187-3p	0.246212	0.625832	-0.203302	0.418447	Chronic
AABR07056576.1.Anks1b	rno-miR-872-3p	0.180223	0.886974	-0.0567595	0.822989	Chronic
AABR07056576.1.Anks1b	rno-miR-24-2-5p	0.188896	0.708332	0.250774	0.315513	Chronic
AABR07056576.1.Anks1b	rno-miR-664-3p	0.190889	0.790397	0.234262	0.349454	Chronic
AABR07056576.1.Anks1b	rno-let-7f-2-3p	0.187201	0.854741	0.318885	0.197128	Chronic
AABR07056576.1.Anks1b	rno-miR-1224	0.228569	0.654379	-0.141383	0.575754	Chronic
AABR07056576.1.Anks1b	rno-miR-370-3p	0.224183	0.628684	0.0464396	0.854814	Chronic
AABR07056576.1.Anks1b	rno-miR-33-5p	0.201256	0.854588	0.226006	0.367178	Chronic
AABR07056576.1.Anks1b	rno-miR-770-5p	0.201954	0.727685	-0.162023	0.520665	Chronic
AABR07056576.1.Anks1b	rno-miR-342-5p	0.195973	0.77088	0.168215	0.504633	Chronic
AABR07056576.1.Anks1b	rno-miR-874-3p	0.245016	0.730341	-0.0835913	0.741577	Chronic
AABR07056576.1.Anks1b	rno-miR-153-5p	0.188297	0.840164	0.351909	0.152107	Chronic
AABR07056576.1.Anks1b	rno-miR-665	0.263357	0.625202	-0.403509	0.0968097	Chronic
AABR07056576.1.Anks1b	rno-miR-673-3p	0.203349	0.863165	0.0835913	0.741577	Chronic
AABR07056576.1.Anks1b	rno-miR-328b-3p	0.190889	0.772044	-0.316821	0.200205	Chronic
AABR07056576.1.Anks1b	rno-miR-155-5p	0.292963	0.794613	-0.448916	0.0616574	Chronic
AABR07056576.1.Anks1b	rno-miR-6329	0.188696	0.699567	0.327141	0.185133	Chronic
AABR07056576.1.Anks1b	rno-miR-376c-3p	0.19996	0.808785	0.0670795	0.791425	Chronic
AABR07056576.1.Anks1b	rno-miR-323-5p	0.216507	0.726006	0.195046	0.437986	Chronic
AABR07056576.1.Anks1b	rno-miR-135b-5p	0.261164	0.800883	0.180599	0.473289	Chronic
AABR07056576.1.Anks1b	rno-miR-381-3p	0.183812	0.792395	-0.358101	0.144529	Chronic
AABR07056576.1.Anks1b	rno-miR-378a-5p	0.205941	0.784979	-0.0939112	0.710899	Chronic
AABR07056576.1.Anks1b	rno-miR-148b-5p	0.189294	0.784367	0.25903	0.299305	Chronic
Cox4i1	AABR07019356.1	0.246511	0.760169	-0.108359	0.66866	Chronic
Cox4i1	Padi2	0.261663	0.894044	-0.463364	0.0527859	Chronic
Cox4i1	rno-miR-434-5p	0.180622	0.72758	0.529412	0.0238582	Chronic
Cox4i1	rno-miR-1839-5p	0.361543	0.617257	0.692466	0.00144761	Chronic
Cox4i1	rno-miR-872-5p	0.207835	0.657648	0.356037	0.147026	Chronic
Cox4i1	rno-miR-652-3p	0.201954	0.691411	-0.285862	0.25017	Chronic
Cox4i1	rno-miR-664-3p	0.191687	0.678213	-0.0402477	0.874015	Chronic
Cox4i1	rno-miR-323-5p	0.220096	0.611583	0.186791	0.457989	Chronic
Gh1	Runx1	0.289773	0.78863	0.719298	0.000766664	Chronic
Gh1	RGD1565566	0.993919	0.994083	0.995872	0	Chronic
Gh1	AABR07057442.2	0.414972	0.725548	0.73581	0.000500083	Chronic
Aqp4	Tlr7	0.227472	0.804262	-0.234262	0.349454	Chronic
Aqp4	Cst3	0.24681	0.721423	0.907121	2.0737e-07	Chronic
Aqp4	Padi2	0.246711	0.662459	0.824561	2.56082e-05	Chronic
Cst3	Pabpc1	0.316288	0.756084	0.74613	0.000376859	Chronic
Cst3	Padi2	0.77492	0.859301	0.812178	4.23928e-05	Chronic
Gigyf2	AABR07019356.1	0.213716	0.647113	-0.271414	0.275952	Chronic
Gigyf2	rno-miR-186-5p	0.250797	0.622756	0.459236	0.0552157	Chronic
Gigyf2	rno-miR-410-3p	0.186703	0.744214	0.0980392	0.698742	Chronic
Gigyf2	rno-miR-130a-3p	0.204346	0.682835	-0.353973	0.149551	Chronic
Gigyf2	rno-miR-340-5p	0.374103	0.673034	0.690402	0.00151602	Chronic
Gigyf2	rno-miR-488-3p	0.19059	0.781519	0.358101	0.144529	Chronic
Gigyf2	rno-miR-146a-5p	0.21551	0.874694	0.00722394	0.977304	Chronic
Gigyf2	rno-miR-136-5p	0.188796	0.800663	0.244582	0.328004	Chronic
Gigyf2	rno-miR-335	0.179027	0.684744	0.135191	0.59275	Chronic
Gigyf2	rno-miR-433-5p	0.189693	0.857089	0.244582	0.328004	Chronic
Gigyf2	rno-miR-342-5p	0.189494	0.629772	-0.0670795	0.791425	Chronic
Gigyf2	rno-miR-155-5p	0.185606	0.654965	-0.0773994	0.760167	Chronic
Gigyf2	rno-miR-376c-3p	0.194478	0.71651	0.244582	0.328004	Chronic
Gigyf2	rno-miR-381-3p	0.199163	0.688605	-0.263158	0.291392	Chronic
Gigyf2	rno-miR-148b-5p	0.267644	0.775151	0.498452	0.0352536	Chronic
RGD1565566	Runx1	0.34689	0.900532	0.711042	0.000939105	Chronic
RGD1565566	Klhl14	0.302133	0.736208	0.987616	2.66454e-14	Chronic
AABR07057442.2	AABR07057443.2	1	0.995365	0.98968	6.21725e-15	Chronic
AABR07057442.2	rno-miR-146a-5p	0.190889	0.79682	-0.420021	0.0826736	Chronic
AABR07057442.2	rno-miR-324-3p	0.24053	0.746767	-0.438596	0.0686441	Chronic
AABR07057442.2	rno-miR-222-3p	0.182018	0.884586	-0.182663	0.468161	Chronic
AABR07057442.2	rno-miR-155-5p	0.207237	0.679226	0.389061	0.110542	Chronic
AABR07057443.2	rno-miR-342-5p	0.221491	0.628918	-0.752322	0.000316009	Chronic
rno-miR-181a-5p	rno-let-7i-5p	0.294956	0.729745	0.696594	0.00131844	Chronic
rno-miR-181a-5p	rno-miR-140-5p	0.232755	0.708926	-0.653251	0.00328564	Chronic
rno-let-7f-5p	Gfap	0.179526	0.653728	-0.486068	0.0408335	Chronic
rno-let-7f-5p	Anxa3	0.211423	0.782626	-0.566563	0.0142268	Chronic
rno-let-7f-5p	AABR07019356.1	0.179027	0.716766	0.287926	0.246615	Chronic
rno-let-7f-5p	Klhl14	0.230463	0.835944	0.358101	0.144529	Chronic
rno-let-7f-5p	B2m	0.200359	0.741265	-0.589267	0.0100708	Chronic
rno-let-7f-5p	Pabpc1	0.253888	0.728425	-0.430341	0.0746428	Chronic
rno-let-7f-5p	Tlr7	0.190191	0.737349	-0.0526316	0.83569	Chronic
rno-let-7f-5p	Gh1	0.183313	0.898896	0.277606	0.26471	Chronic
rno-let-7f-5p	Aqp4	0.267644	0.784882	-0.488132	0.0398595	Chronic
rno-let-7f-5p	Cst3	0.288975	0.705452	-0.574819	0.012582	Chronic
rno-let-7f-5p	Padi2	0.212121	0.784038	-0.649123	0.00355837	Chronic
rno-let-7f-5p	Gigyf2	0.23445	0.62681	0.195046	0.437986	Chronic
rno-let-7f-5p	AABR07057442.2	0.184609	0.611487	0.137255	0.587062	Chronic
rno-let-7f-5p	AABR07057443.2	0.258074	0.870348	0.0856553	0.73541	Chronic
rno-let-7f-5p	rno-miR-22-3p	0.179226	0.732778	0.23839	0.34078	Chronic
rno-let-7f-5p	rno-miR-434-3p	0.194179	0.678479	0.585139	0.0107431	Chronic
rno-let-7f-5p	rno-miR-127-3p	0.207536	0.69952	-0.143447	0.570135	Chronic
rno-let-7f-5p	rno-miR-186-5p	0.179725	0.724169	0.389061	0.110542	Chronic
rno-let-7f-5p	rno-miR-136-3p	0.195175	0.683385	0.632611	0.00484123	Chronic
rno-let-7f-5p	rno-miR-124-3p	0.207037	0.673087	-0.256966	0.303309	Chronic
rno-let-7f-5p	rno-miR-98-5p	0.285985	0.649993	0.702786	0.00114272	Chronic
rno-let-7f-5p	rno-miR-410-3p	0.216208	0.720247	0.422085	0.081019	Chronic
rno-let-7f-5p	rno-miR-101a-3p	0.226176	0.695821	0.395253	0.104497	Chronic
rno-let-7f-5p	rno-miR-130a-3p	0.207935	0.682687	-0.417957	0.0843526	Chronic
rno-let-7f-5p	rno-miR-300-3p	0.179924	0.682185	0.486068	0.0408335	Chronic
rno-let-7f-5p	rno-miR-340-5p	0.182217	0.662908	0.145511	0.564541	Chronic
rno-let-7f-5p	rno-miR-434-5p	0.180522	0.62388	0.700722	0.00119898	Chronic
rno-let-7f-5p	rno-miR-487b-3p	0.1874	0.750072	0.556244	0.0165184	Chronic
rno-let-7f-5p	rno-miR-488-3p	0.202253	0.681812	0.49226	0.037965	Chronic
rno-let-7f-5p	rno-miR-99a-5p	0.198664	0.658565	0.0485036	0.84843	Chronic
rno-let-7f-5p	rno-miR-27a-3p	0.186902	0.724157	-0.597523	0.00882737	Chronic
rno-let-7f-5p	rno-miR-3068-3p	0.364533	0.646795	0.71517	0.00084924	Chronic
rno-let-7f-5p	rno-miR-872-5p	0.186802	0.730448	0.0278638	0.912608	Chronic
rno-let-7f-5p	rno-miR-582-3p	0.203748	0.722148	0.675955	0.00207395	Chronic
rno-let-7f-5p	rno-miR-23a-3p	0.475379	0.635872	-0.760578	0.000247907	Chronic
rno-let-7f-5p	rno-miR-195-5p	0.269438	0.710906	-0.446852	0.0630103	Chronic
rno-let-7f-5p	rno-miR-708-3p	0.185307	0.734533	0.614035	0.00671076	Chronic
rno-let-7f-5p	rno-miR-181c-3p	0.246411	0.816229	0.384933	0.114708	Chronic
rno-let-7f-5p	rno-miR-361-5p	0.211324	0.724982	-0.256966	0.303309	Chronic
rno-let-7f-5p	rno-miR-872-3p	0.202253	0.853529	-0.0175439	0.944915	Chronic
rno-let-7f-5p	rno-miR-652-3p	0.242624	0.706974	-0.597523	0.00882737	Chronic
rno-let-7f-5p	rno-miR-24-2-5p	0.183812	0.712237	0.124871	0.621526	Chronic
rno-let-7f-5p	rno-miR-873-5p	0.201356	0.737813	0.380805	0.118984	Chronic
rno-let-7f-5p	rno-miR-324-3p	0.192085	0.762717	-0.405573	0.0949534	Chronic
rno-let-7f-5p	rno-miR-34a-5p	0.357456	0.848095	-0.510836	0.0302797	Chronic
rno-let-7f-5p	rno-miR-664-3p	0.211523	0.707179	0.0712074	0.778883	Chronic
rno-let-7f-5p	rno-let-7f-2-3p	0.184809	0.728631	0.593395	0.00943262	Chronic
rno-let-7f-5p	rno-miR-376a-5p	0.205742	0.794616	0.325077	0.188085	Chronic
rno-let-7f-5p	rno-miR-433-5p	0.2188	0.749891	0.572755	0.0129782	Chronic
rno-let-7f-5p	rno-miR-339-5p	0.200957	0.694322	-0.632611	0.00484123	Chronic
rno-let-7f-5p	rno-miR-33-5p	0.211025	0.743084	0.560372	0.0155691	Chronic
rno-let-7f-5p	rno-miR-770-5p	0.193281	0.672224	-0.0794634	0.753956	Chronic
rno-let-7f-5p	rno-miR-22-5p	0.231958	0.857657	-0.00722394	0.977304	Chronic
rno-let-7f-5p	rno-miR-20a-5p	0.22807	0.717908	-0.73581	0.000500083	Chronic
rno-let-7f-5p	rno-miR-342-5p	0.192185	0.695671	-0.236326	0.345101	Chronic
rno-let-7f-5p	rno-miR-874-3p	0.199262	0.649835	-0.114551	0.650834	Chronic
rno-let-7f-5p	rno-miR-153-5p	0.192883	0.794173	0.436533	0.070109	Chronic
rno-let-7f-5p	rno-miR-345-5p	0.193281	0.662548	-0.364293	0.137217	Chronic
rno-let-7f-5p	rno-miR-328b-3p	0.205642	0.776393	-0.25903	0.299305	Chronic
rno-let-7f-5p	rno-miR-155-5p	0.205941	0.712496	-0.349845	0.154692	Chronic
rno-let-7f-5p	rno-miR-6329	0.207037	0.680554	0.31063	0.209625	Chronic
rno-let-7f-5p	rno-miR-3068-5p	0.185108	0.830379	-0.0588235	0.816654	Chronic
rno-let-7f-5p	rno-miR-323-5p	0.242026	0.699274	0.0877193	0.729259	Chronic
rno-let-7f-5p	rno-miR-532-3p	0.196272	0.647087	-0.595459	0.00912596	Chronic
rno-let-7f-5p	rno-miR-381-3p	0.197568	0.630778	-0.465428	0.0516016	Chronic
rno-let-7f-5p	rno-miR-148b-5p	0.19049	0.708995	0.426213	0.0777829	Chronic
rno-miR-22-3p	rno-miR-27a-3p	0.216208	0.752041	-0.252838	0.311413	Chronic
rno-miR-22-3p	rno-miR-328b-3p	0.180024	0.615697	-0.236326	0.345101	Chronic
rno-miR-22-3p	rno-miR-379-5p	0.198764	0.65056	-0.723426	0.000690902	Chronic
rno-miR-22-3p	rno-miR-378a-5p	0.46252	0.667181	-0.742002	0.000422665	Chronic
rno-let-7c-5p	AABR07057443.2	0.304127	0.874445	0.128999	0.60995	Chronic
rno-let-7c-5p	rno-miR-181a-5p	0.192185	0.620274	0.634675	0.00466284	Chronic
rno-let-7c-5p	rno-miR-127-3p	0.205243	0.630238	-0.605779	0.00771061	Chronic
rno-let-7c-5p	rno-let-7g-5p	0.37181	0.635349	0.620227	0.006032	Chronic
rno-let-7c-5p	rno-miR-136-3p	0.20634	0.695098	0.634675	0.00466284	Chronic
rno-let-7c-5p	rno-miR-27a-3p	0.187101	0.763239	-0.578947	0.0118185	Chronic
rno-let-7c-5p	rno-miR-3068-3p	0.257775	0.728281	0.721362	0.00072796	Chronic
rno-let-7c-5p	rno-miR-652-3p	0.197069	0.698796	-0.570691	0.0133843	Chronic
rno-let-7c-5p	rno-miR-24-2-5p	0.227073	0.660956	0.537668	0.0213714	Chronic
rno-let-7c-5p	rno-miR-324-3p	0.189095	0.681513	-0.609907	0.00719666	Chronic
rno-let-7c-5p	rno-miR-433-5p	0.179924	0.765135	0.550052	0.0180276	Chronic
rno-let-7c-5p	rno-miR-673-3p	0.200857	0.765621	0.422085	0.081019	Chronic
rno-let-7c-5p	rno-miR-155-5p	0.229167	0.683264	-0.0423117	0.867607	Chronic
rno-let-7c-5p	rno-miR-135b-5p	0.186603	0.743409	-0.0773994	0.760167	Chronic
rno-let-7c-5p	rno-miR-532-3p	0.292663	0.769772	-0.232198	0.353838	Chronic
rno-miR-434-3p	Aqp4	0.331439	0.620885	-0.814241	3.90768e-05	Chronic
rno-miR-434-3p	rno-miR-410-3p	0.404605	0.718481	0.917441	8.3558e-08	Chronic
rno-miR-434-3p	rno-miR-487b-3p	0.407895	0.83883	0.863777	3.85441e-06	Chronic
rno-miR-434-3p	rno-miR-146a-5p	0.2189	0.740897	-0.888545	8.39466e-07	Chronic
rno-miR-434-3p	rno-miR-582-3p	0.279406	0.68773	0.936017	1.15419e-08	Chronic
rno-miR-434-3p	rno-miR-136-5p	0.202352	0.687472	0.822497	2.79262e-05	Chronic
rno-miR-434-3p	rno-miR-708-3p	0.542663	0.612849	0.917441	8.3558e-08	Chronic
rno-miR-434-3p	rno-miR-652-3p	0.257675	0.681922	-0.900929	3.40618e-07	Chronic
rno-miR-434-3p	rno-miR-376a-5p	0.853569	0.853566	0.898865	3.99024e-07	Chronic
rno-miR-434-3p	rno-miR-365-3p	0.231559	0.679473	-0.706914	0.00103676	Chronic
rno-miR-127-3p	RGD1565566	0.219597	0.925015	-0.345717	0.159953	Chronic
rno-miR-127-3p	rno-miR-376a-5p	0.193481	0.692492	-0.727554	0.000621502	Chronic
rno-let-7g-5p	Padi2	0.183114	0.801897	-0.370485	0.130166	Chronic
rno-let-7g-5p	rno-miR-186-5p	0.209031	0.657042	0.349845	0.154692	Chronic
rno-let-7g-5p	rno-miR-98-5p	0.476774	0.638123	0.614035	0.00671076	Chronic
rno-let-7g-5p	rno-miR-410-3p	0.200957	0.741836	-0.0113519	0.964342	Chronic
rno-let-7g-5p	rno-miR-487b-3p	0.298146	0.859153	0.411765	0.0895391	Chronic
rno-let-7g-5p	rno-miR-24-2-5p	0.202552	0.63147	0.182663	0.468161	Chronic
rno-let-7g-5p	rno-let-7f-2-3p	0.194677	0.6775	0.351909	0.152107	Chronic
rno-let-7g-5p	rno-miR-20a-5p	0.209829	0.864757	-0.0732714	0.772631	Chronic
rno-let-7g-5p	rno-miR-365-3p	0.179426	0.685857	0.0980392	0.698742	Chronic
rno-let-7g-5p	rno-miR-155-5p	0.180124	0.662111	0.143447	0.570135	Chronic
rno-miR-186-5p	Cox4i1	0.24362	0.646801	0.405573	0.0949534	Chronic
rno-miR-186-5p	rno-miR-181c-3p	0.335128	0.750425	0.568627	0.0138004	Chronic
rno-miR-186-5p	rno-miR-324-3p	0.421451	0.630282	-0.616099	0.00647797	Chronic
rno-miR-136-3p	LOC102549869	0.180722	0.837148	-0.0134159	0.957864	Chronic
rno-miR-136-3p	rno-miR-434-5p	0.793162	0.824572	0.898865	3.99024e-07	Chronic
rno-miR-136-3p	rno-miR-23a-3p	0.184609	0.722689	-0.812178	4.23928e-05	Chronic
rno-miR-136-3p	rno-miR-324-5p	0.19996	0.660542	-0.124871	0.621526	Chronic
rno-miR-136-3p	rno-miR-339-5p	0.229266	0.659221	-0.812178	4.23928e-05	Chronic
rno-miR-136-3p	rno-miR-532-3p	0.269737	0.721872	-0.78741	0.00010501	Chronic
rno-miR-181c-5p	rno-miR-181c-3p	0.282297	0.695334	0.865841	3.43451e-06	Chronic
rno-miR-181c-5p	rno-miR-361-5p	0.206738	0.619026	-0.733746	0.000528393	Chronic
rno-miR-181c-5p	rno-miR-365-3p	0.18441	0.629307	-0.475748	0.0459786	Chronic
rno-miR-181c-5p	rno-miR-135b-5p	0.192085	0.690085	-0.399381	0.1006	Chronic
rno-miR-181c-5p	rno-miR-532-3p	0.24063	0.689039	-0.653251	0.00328564	Chronic
rno-miR-124-3p	rno-miR-181a-1-3p	0.210925	0.662633	-0.779154	0.000138476	Chronic
rno-miR-124-3p	rno-miR-324-3p	0.313198	0.725837	0.898865	3.99024e-07	Chronic
rno-miR-124-3p	rno-miR-664-3p	0.276316	0.656494	0.659443	0.00290886	Chronic
rno-miR-124-3p	rno-miR-222-3p	0.967504	0.947694	0.927761	2.96792e-08	Chronic
rno-miR-124-3p	rno-miR-374-5p	0.238437	0.683231	0.692466	0.00144761	Chronic
rno-miR-98-5p	rno-miR-381-3p	0.32496	0.630871	-0.832817	1.79019e-05	Chronic
rno-miR-410-3p	rno-miR-22-3p	0.433513	0.775979	0.77709	0.000148126	Chronic
rno-miR-410-3p	rno-miR-487b-3p	0.238437	0.712523	0.789474	9.78107e-05	Chronic
rno-miR-410-3p	rno-miR-320-3p	0.217404	0.68724	-0.836945	1.48599e-05	Chronic
rno-miR-410-3p	rno-miR-24-3p	0.677931	0.742286	-0.830753	1.96126e-05	Chronic
rno-miR-410-3p	rno-miR-582-3p	0.190391	0.633717	0.791538	9.10341e-05	Chronic
rno-miR-410-3p	rno-miR-136-5p	0.305522	0.750061	0.830753	1.96126e-05	Chronic
rno-miR-410-3p	rno-miR-872-3p	0.210427	0.807515	0.642931	0.00400201	Chronic
rno-miR-410-3p	rno-miR-34a-5p	0.67823	0.872762	-0.894737	5.42211e-07	Chronic
rno-miR-410-3p	rno-miR-345-5p	0.315092	0.640668	-0.882353	1.26787e-06	Chronic
rno-miR-410-3p	rno-miR-365-3p	0.248904	0.740923	-0.791538	9.10341e-05	Chronic
rno-miR-410-3p	rno-miR-379-5p	0.197069	0.624299	-0.75645	0.000280219	Chronic
rno-miR-410-3p	rno-miR-378a-5p	0.214713	0.646142	-0.673891	0.00216596	Chronic
rno-miR-101a-3p	Aqp4	0.18122	0.672479	-0.442724	0.0657824	Chronic
rno-miR-101a-3p	Cst3	0.180223	0.696499	-0.420021	0.0826736	Chronic
rno-miR-101a-3p	rno-miR-872-3p	0.185407	0.620759	0.638803	0.00432212	Chronic
rno-miR-101a-3p	rno-miR-664-3p	0.349581	0.667585	-0.614035	0.00671076	Chronic
rno-miR-130a-3p	rno-miR-27a-3p	0.28758	0.730768	0.618163	0.00625176	Chronic
rno-miR-300-3p	rno-miR-136-3p	0.498704	0.650001	0.896801	4.65886e-07	Chronic
rno-miR-300-3p	rno-miR-487b-3p	0.295853	0.783881	0.857585	5.38926e-06	Chronic
rno-miR-300-3p	rno-miR-488-3p	0.214813	0.702387	0.841073	1.22714e-05	Chronic
rno-miR-300-3p	rno-miR-24-3p	0.356061	0.613566	-0.822497	2.79262e-05	Chronic
rno-miR-300-3p	rno-miR-708-3p	0.380084	0.709817	0.826625	2.34566e-05	Chronic
rno-miR-300-3p	rno-miR-873-5p	0.371312	0.613723	0.874097	2.12313e-06	Chronic
rno-miR-300-3p	rno-miR-376a-5p	0.186603	0.626192	0.744066	0.000399211	Chronic
rno-miR-300-3p	rno-miR-374-5p	0.23425	0.669941	-0.783282	0.000120765	Chronic
rno-miR-300-3p	rno-miR-365-3p	0.183712	0.683682	-0.690402	0.00151602	Chronic
rno-miR-300-3p	rno-miR-532-3p	0.230562	0.740545	-0.789474	9.78107e-05	Chronic
rno-miR-340-5p	Anxa3	0.228569	0.817182	0.00722394	0.977304	Chronic
rno-miR-340-5p	rno-miR-488-3p	0.216108	0.649557	0.517028	0.0280061	Chronic
rno-miR-340-5p	rno-miR-99a-5p	0.382376	0.639917	0.719298	0.000766664	Chronic
rno-miR-340-5p	rno-miR-872-5p	0.657895	0.737019	0.74613	0.000376859	Chronic
rno-miR-340-5p	rno-miR-381-3p	0.186603	0.628615	-0.53354	0.022588	Chronic
rno-miR-434-5p	rno-miR-27a-3p	0.255881	0.834888	-0.785346	0.000112654	Chronic
rno-miR-434-5p	rno-miR-3068-3p	0.408393	0.757086	0.911249	1.46078e-07	Chronic
rno-miR-434-5p	rno-miR-582-3p	0.426236	0.762171	0.931889	1.87829e-08	Chronic
rno-miR-434-5p	rno-miR-23a-3p	0.489833	0.886055	-0.872033	2.40176e-06	Chronic
rno-miR-434-5p	rno-miR-433-5p	0.433612	0.670008	0.905057	2.45589e-07	Chronic
rno-miR-434-5p	rno-miR-20a-5p	0.499203	0.83941	-0.942208	5.21468e-09	Chronic
rno-miR-434-5p	rno-miR-532-3p	0.215809	0.647421	-0.731682	0.000558032	Chronic
rno-miR-487b-3p	Padi2	0.34988	0.658031	-0.853457	6.68154e-06	Chronic
rno-miR-487b-3p	rno-miR-146a-5p	0.255183	0.683347	-0.801858	6.2806e-05	Chronic
rno-miR-487b-3p	rno-miR-652-3p	0.26246	0.640114	-0.841073	1.22714e-05	Chronic
rno-miR-488-3p	rno-miR-146a-5p	0.184211	0.625946	-0.762642	0.000232967	Chronic
rno-miR-488-3p	rno-miR-3068-3p	0.45953	0.853646	0.872033	2.40176e-06	Chronic
rno-miR-488-3p	rno-miR-181a-1-3p	0.282396	0.712598	0.913313	1.21822e-07	Chronic
rno-miR-488-3p	rno-miR-652-3p	0.200558	0.61773	-0.748194	0.000355568	Chronic
rno-miR-488-3p	rno-let-7f-2-3p	0.729765	0.792704	0.892673	6.29098e-07	Chronic
rno-miR-488-3p	rno-miR-433-5p	0.538477	0.666026	0.861713	4.31768e-06	Chronic
rno-miR-488-3p	rno-miR-153-5p	0.513656	0.783941	0.919505	6.86926e-08	Chronic
rno-miR-1839-5p	rno-miR-652-3p	0.185706	0.656848	-0.537668	0.0213714	Chronic
rno-miR-1839-5p	rno-miR-664-3p	0.216806	0.72862	-0.178535	0.478445	Chronic
rno-miR-1839-5p	rno-miR-153-5p	0.260965	0.691767	0.574819	0.012582	Chronic
rno-miR-1839-5p	rno-miR-673-3p	0.222189	0.702464	0.508772	0.0310685	Chronic
rno-miR-1839-5p	rno-miR-345-5p	0.232955	0.66219	-0.469556	0.0492934	Chronic
rno-miR-1839-5p	rno-miR-155-5p	0.298844	0.718949	-0.329205	0.182212	Chronic
rno-miR-1839-5p	rno-miR-6329	0.218102	0.616733	0.519092	0.0272785	Chronic
rno-miR-1839-5p	rno-miR-381-3p	0.23435	0.644588	-0.702786	0.00114272	Chronic
rno-miR-320-3p	rno-miR-335	0.203349	0.693826	-0.702786	0.00114272	Chronic
rno-miR-320-3p	rno-miR-342-5p	0.413676	0.723408	0.74613	0.000376859	Chronic
rno-miR-320-3p	rno-miR-376c-3p	0.390451	0.727106	-0.812178	4.23928e-05	Chronic
rno-miR-99a-5p	LOC102549869	0.242923	0.753797	0.47162	0.048169	Chronic
rno-miR-99a-5p	Gigyf2	0.298445	0.612399	0.366357	0.134837	Chronic
rno-miR-99a-5p	rno-miR-127-3p	0.213018	0.63366	-0.601651	0.00825378	Chronic
rno-miR-99a-5p	rno-miR-124-3p	0.195873	0.711636	-0.547988	0.0185541	Chronic
rno-miR-99a-5p	rno-miR-181a-1-3p	0.18451	0.732039	0.475748	0.0459786	Chronic
rno-miR-99a-5p	rno-miR-339-5p	0.190092	0.800036	0.19711	0.433058	Chronic
rno-miR-27a-3p	rno-miR-155-5p	0.358054	0.639996	0.581011	0.0114509	Chronic
rno-miR-146a-5p	rno-miR-381-3p	0.239035	0.653228	0.74613	0.000376859	Chronic
rno-miR-24-3p	rno-miR-136-5p	0.254386	0.753637	-0.587203	0.0104026	Chronic
rno-miR-24-3p	rno-miR-361-5p	0.258573	0.643525	0.72549	0.000655434	Chronic
rno-miR-24-3p	rno-miR-135a-5p	0.216806	0.650264	0.727554	0.000621502	Chronic
rno-miR-24-3p	rno-miR-872-3p	0.20634	0.791964	-0.717234	0.000807071	Chronic
rno-miR-24-3p	rno-miR-34a-5p	0.318082	0.707146	0.78741	0.00010501	Chronic
rno-miR-24-3p	rno-miR-664-3p	0.284789	0.715933	0.655315	0.00315585	Chronic
rno-miR-24-3p	rno-miR-345-5p	0.326156	0.629257	0.783282	0.000120765	Chronic
rno-miR-24-3p	rno-miR-365-3p	0.303529	0.753865	0.636739	0.00448985	Chronic
rno-miR-872-5p	rno-miR-24-2-5p	0.356758	0.627719	0.628483	0.0052147	Chronic
rno-miR-872-5p	rno-miR-376a-5p	0.226276	0.808696	0.624355	0.00561127	Chronic
rno-miR-181a-1-3p	rno-miR-181a-5p	0.23744	0.668544	0.772962	0.000169139	Chronic
rno-miR-181a-1-3p	rno-miR-181c-3p	0.737141	0.738678	0.921569	5.61752e-08	Chronic
rno-miR-181a-1-3p	rno-miR-148b-5p	0.566388	0.874638	0.814241	3.90768e-05	Chronic
rno-miR-582-3p	rno-miR-23a-3p	0.2501	0.630717	-0.884417	1.10792e-06	Chronic
rno-miR-582-3p	rno-miR-708-3p	0.277512	0.630042	0.898865	3.99024e-07	Chronic
rno-miR-582-3p	rno-miR-181c-3p	0.218102	0.661984	0.77709	0.000148126	Chronic
rno-miR-582-3p	rno-miR-20a-5p	0.372408	0.682697	-0.872033	2.40176e-06	Chronic
rno-miR-582-3p	rno-miR-673-3p	0.598684	0.70696	0.931889	1.87829e-08	Chronic
rno-miR-23a-3p	rno-miR-27a-3p	0.503987	0.668998	0.853457	6.68154e-06	Chronic
rno-miR-23a-3p	rno-miR-339-5p	0.696272	0.867956	0.861713	4.31768e-06	Chronic
rno-miR-136-5p	rno-let-7i-5p	0.273824	0.767228	0.614035	0.00671076	Chronic
rno-miR-136-5p	rno-miR-127-3p	0.201156	0.635988	-0.696594	0.00131844	Chronic
rno-miR-136-5p	rno-miR-186-5p	0.535686	0.688665	0.77709	0.000148126	Chronic
rno-miR-136-5p	rno-miR-320-3p	0.670255	0.65689	-0.772962	0.000169139	Chronic
rno-miR-136-5p	rno-miR-361-5p	0.33134	0.682799	-0.564499	0.0146636	Chronic
rno-miR-136-5p	rno-miR-872-3p	0.28738	0.776498	0.717234	0.000807071	Chronic
rno-miR-136-5p	rno-miR-324-3p	0.345694	0.737523	-0.599587	0.0085367	Chronic
rno-miR-195-5p	rno-miR-135a-5p	0.408094	0.805902	0.814241	3.90768e-05	Chronic
rno-miR-195-5p	rno-miR-664-3p	0.197368	0.634966	0.601651	0.00825378	Chronic
rno-miR-195-5p	rno-miR-324-5p	0.390451	0.8815	0.71517	0.00084924	Chronic
rno-miR-195-5p	rno-miR-374-5p	0.242026	0.724683	0.494324	0.037044	Chronic
rno-miR-195-5p	rno-miR-22-5p	0.724183	0.688844	0.630547	0.00502514	Chronic
rno-miR-195-5p	rno-miR-345-5p	0.44697	0.664701	0.775026	0.000158338	Chronic
[truncated: 380 more rows]

## Sheet: README
Supp. Table 3: Inferred interactions at each timepoint
[truncated: 8 more rows]
