# Supplementary material for: Integrative network analysis of miRNA-mRNA expression profiles during epileptogenesis in rats reveals therapeutic targets after emergence of first spontaneous seizure
Source: Sci Rep. 2024 Jul 3;14:15313. doi: 10.1038/s41598-024-66117-7 (PMC11222454; doi:10.1038/s41598-024-66117-7)
Supplement: Supplementary file 5 — Supplementary Information 4. [file 41598_2024_66117_MOESM5_ESM.xlsx]

## Sheet: Supp Table4 Node nw properties
Node id	Node type	#timepoints	24hr_degree	72hr_degree	10days_degree	DOFS_degree	Chronic_degree	24hr_betw_cent	72hr_betw_cent	10days_betw_cent	DOFS_betw_cent	Chronic_betw_cent
AABR07000436.1	mRNA	1	NA	NA	NA	21	NA	NA	NA	NA	0.00238114	NA
AABR07008334.1	mRNA	2	NA	19	9	NA	NA	NA	0.000283101	0.00111665	NA	NA
AABR07009715.1	mRNA	1	NA	NA	9	NA	NA	NA	NA	0.0203327	NA	NA
AABR07009927.1	mRNA	1	7	NA	NA	NA	NA	0.0207419	NA	NA	NA	NA
AABR07013123.1	mRNA	2	2	NA	11	NA	NA	0	NA	0.00534043	NA	NA
AABR07019356.1	mRNA	2	NA	15	NA	NA	16	NA	0.00240238	NA	NA	0.013824
AABR07019449.1	mRNA	1	NA	NA	NA	21	NA	NA	NA	NA	0.0110314	NA
AABR07025272.1	mRNA	2	NA	NA	10	12	NA	NA	NA	4.9373e-05	0.00739651	NA
AABR07027753.4	mRNA	1	NA	8	NA	NA	NA	NA	0.00194875	NA	NA	NA
AABR07030019.1.Ssh2	mRNA	2	NA	16	25	NA	NA	NA	0	0.0733075	NA	NA
AABR07030544.1	mRNA	1	NA	NA	12	NA	NA	NA	NA	0.000533502	NA	NA
AABR07030921.1.Actg1	mRNA	1	NA	NA	NA	23	NA	NA	NA	NA	4.42569e-05	NA
AABR07031931.1	mRNA	1	NA	NA	12	NA	NA	NA	NA	0.000625117	NA	NA
AABR07035341.1	mRNA	2	NA	15	16	NA	NA	NA	0.00238647	0.000713348	NA	NA
AABR07045454.1	mRNA	4	6	9	10	21	NA	0	0.000906956	0.0209184	0.00973572	NA
AABR07047256.1	mRNA	1	2	NA	NA	NA	NA	0	NA	NA	NA	NA
AABR07050391.1	mRNA	3	10	17	NA	32	NA	0.0101935	0.000973803	NA	0.00839591	NA
AABR07052283.1	mRNA	1	NA	NA	NA	NA	8	NA	NA	NA	NA	0.000211712
AABR07056015.1	mRNA	1	NA	13	NA	NA	NA	NA	0.000510336	NA	NA	NA
AABR07056495.1.Hsp90b1	mRNA	1	NA	NA	16	NA	NA	NA	NA	0.00210013	NA	NA
AABR07056576.1.Anks1b	mRNA	2	NA	45	NA	NA	58	NA	2.87109e-05	NA	NA	0
AABR07056605.1.AABR07056608.1	mRNA	1	5	NA	NA	NA	NA	0	NA	NA	NA	NA
AABR07057442.2	mRNA	1	NA	NA	NA	NA	17	NA	NA	NA	NA	0.0423931
AABR07057443.2	mRNA	1	NA	NA	NA	NA	13	NA	NA	NA	NA	0.00259315
AABR07060588.2	mRNA	1	9	NA	NA	NA	NA	0.00180645	NA	NA	NA	NA
AABR07060872.1	mRNA	1	NA	NA	NA	15	NA	NA	NA	NA	0.00713588	NA
AABR07062799.2.Prkce	mRNA	1	7	NA	NA	NA	NA	0	NA	NA	NA	NA
AABR07065837.1	mRNA	1	NA	NA	NA	17	NA	NA	NA	NA	0.0197445	NA
AABR07066529.1	mRNA	1	NA	NA	15	NA	NA	NA	NA	0.00360395	NA	NA
AABR07068030.1.Bard1	mRNA	2	NA	12	13	NA	NA	NA	0.00391006	0.0078381	NA	NA
AABR07069282.1	mRNA	1	NA	7	NA	NA	NA	NA	0	NA	NA	NA
AABR07070355.1.Kif23	mRNA	1	NA	8	NA	NA	NA	NA	0	NA	NA	NA
AABR07072933.1	mRNA	1	NA	10	NA	NA	NA	NA	0	NA	NA	NA
AC094126.1	mRNA	1	9	NA	NA	NA	NA	0.00612903	NA	NA	NA	NA
AC096600.1.Psd	mRNA	1	NA	NA	3	NA	NA	NA	NA	0	NA	NA
AC097575.2	mRNA	1	NA	NA	NA	17	NA	NA	NA	NA	0.00172631	NA
AC109112.1	mRNA	2	4	NA	NA	23	NA	3.22581e-05	NA	NA	0.0106349	NA
AC111734.1.LOC100362384	mRNA	1	NA	NA	12	NA	NA	NA	NA	0	NA	NA
AC115159.2	mRNA	1	10	NA	NA	NA	NA	0.0220323	NA	NA	NA	NA
AC119459.4	mRNA	1	6	NA	NA	NA	NA	0.00102688	NA	NA	NA	NA
AC121204.3	mRNA	1	NA	NA	126	NA	NA	NA	NA	0	NA	NA
AC128792.1.LOC100360087	mRNA	1	NA	NA	17	NA	NA	NA	NA	0.0170874	NA	NA
AC135400.1.Cerk	mRNA	1	NA	NA	16	NA	NA	NA	NA	0.0026826	NA	NA
AC135443.1.Rpl19	mRNA	1	NA	NA	NA	29	NA	NA	NA	NA	0.00364605	NA
Acoxl	mRNA	1	NA	NA	NA	16	NA	NA	NA	NA	0.00152982	NA
Acp5	mRNA	2	NA	11	10	NA	NA	NA	0	0.00386151	NA	NA
Adcy4	mRNA	1	NA	NA	22	NA	NA	NA	NA	0.00235138	NA	NA
Add1	mRNA	1	NA	NA	NA	21	NA	NA	NA	NA	0.00250742	NA
Adgrl2	mRNA	1	4	NA	NA	NA	NA	0.00011828	NA	NA	NA	NA
Adrb2	mRNA	1	NA	NA	15	NA	NA	NA	NA	0.00273489	NA	NA
Aif1	mRNA	1	NA	NA	13	NA	NA	NA	NA	0.000810539	NA	NA
Aim2	mRNA	1	NA	NA	10	NA	NA	NA	NA	0.00155333	NA	NA
Akap13	mRNA	2	NA	17	19	NA	NA	NA	0.000379343	0.0333712	NA	NA
Akr1a1	mRNA	1	NA	NA	NA	36	NA	NA	NA	NA	0.00331838	NA
Aldh1l2	mRNA	1	NA	NA	13	NA	NA	NA	NA	0.010043	NA	NA
Aldoa	mRNA	1	NA	NA	NA	34	NA	NA	NA	NA	0.0095841	NA
Aldoc	mRNA	2	5	NA	NA	26	NA	0	NA	NA	7.3285e-05	NA
Alox12	mRNA	1	NA	NA	10	NA	NA	NA	NA	0.000830014	NA	NA
Ankrd13a	mRNA	1	NA	NA	10	NA	NA	NA	NA	0.000453134	NA	NA
Anxa3	mRNA	3	NA	12	13	NA	15	NA	0	0.00137805	NA	0.00459931
Ap2m1	mRNA	1	NA	NA	NA	29	NA	NA	NA	NA	0.00254251	NA
Apbb1	mRNA	3	9	9	NA	30	NA	0.000451613	0.000107666	NA	0.00293224	NA
Apoe	mRNA	2	NA	NA	13	34	NA	NA	NA	0	0.0180638	NA
Aqp11	mRNA	1	NA	13	NA	NA	NA	NA	0.000250144	NA	NA	NA
Aqp4	mRNA	2	NA	NA	15	NA	13	NA	NA	0.000736637	NA	0.0205245
Arhgef25	mRNA	1	NA	10	NA	NA	NA	NA	0.000136377	NA	NA	NA
Arhgef9	mRNA	1	6	NA	NA	NA	NA	0	NA	NA	NA	NA
Arl2	mRNA	1	NA	NA	NA	15	NA	NA	NA	NA	0.0109292	NA
Asf1b	mRNA	1	NA	14	NA	NA	NA	NA	0.000900804	NA	NA	NA
Atf3	mRNA	1	NA	NA	15	NA	NA	NA	NA	0.00795142	NA	NA
Atf7	mRNA	1	NA	NA	NA	21	NA	NA	NA	NA	0.00162705	NA
Atp5a1	mRNA	1	NA	NA	NA	33	NA	NA	NA	NA	0.00439664	NA
Atp5b	mRNA	1	NA	NA	NA	31	NA	NA	NA	NA	0.00474377	NA
Atp5g3	mRNA	1	NA	4	NA	NA	NA	NA	3.58886e-05	NA	NA	NA
Atp6v1a	mRNA	2	8	NA	NA	44	NA	0.00154839	NA	NA	0.0192579	NA
Atp6v1b2	mRNA	1	NA	NA	NA	29	NA	NA	NA	NA	0.0136449	NA
Atrnl1	mRNA	2	NA	131	184	NA	NA	NA	0	0	NA	NA
B2m	mRNA	3	NA	9	10	NA	13	NA	0	2.11207e-05	NA	0.00839057
Bak1	mRNA	2	NA	8	11	NA	NA	NA	0.000452401	0.00243875	NA	NA
BC028528	mRNA	1	NA	NA	10	NA	NA	NA	NA	0.0290201	NA	NA
Bcat1	mRNA	1	NA	NA	NA	32	NA	NA	NA	NA	0.00301995	NA
Bhlhe41	mRNA	1	NA	NA	13	NA	NA	NA	NA	3.29153e-05	NA	NA
Bmp2k	mRNA	1	NA	NA	18	NA	NA	NA	NA	0.0174879	NA	NA
Bpifb1	mRNA	1	7	NA	NA	NA	NA	0.0104731	NA	NA	NA	NA
Brsk2	mRNA	1	NA	NA	7	NA	NA	NA	NA	1.1331e-05	NA	NA
Bub1b	mRNA	1	NA	9	NA	NA	NA	NA	0.000619078	NA	NA	NA
C1rl	mRNA	1	NA	NA	NA	15	NA	NA	NA	NA	0.00349606	NA
Cacna1e	mRNA	1	NA	34	NA	NA	NA	NA	0	NA	NA	NA
Cadps2	mRNA	1	NA	NA	21	NA	NA	NA	NA	0.00197053	NA	NA
Calm1	mRNA	2	4	NA	NA	26	NA	0	NA	NA	0	NA
Calr	mRNA	1	NA	NA	9	NA	NA	NA	NA	3.67554e-05	NA	NA
Camk2a	mRNA	2	4	NA	NA	33	NA	0	NA	NA	0.00321251	NA
Camk2b	mRNA	2	4	NA	NA	22	NA	6.45161e-05	NA	NA	0.00205223	NA
Camk4	mRNA	1	NA	NA	25	NA	NA	NA	NA	0	NA	NA
Camkv	mRNA	2	NA	7	5	NA	NA	NA	0	0	NA	NA
Canx	mRNA	1	NA	NA	10	NA	NA	NA	NA	0.00104316	NA	NA
Cap2	mRNA	2	NA	4	8	NA	NA	NA	3.30175e-05	0.000827683	NA	NA
Car6	mRNA	1	NA	NA	NA	17	NA	NA	NA	NA	0.00475004	NA
Ccdc50	mRNA	2	NA	21	21	NA	NA	NA	0	0.0132546	NA	NA
Ccl6	mRNA	2	NA	8	12	NA	NA	NA	0.00168318	0.00101599	NA	NA
Ccnf	mRNA	2	5	5	NA	NA	NA	0.000677419	0	NA	NA	NA
Cd14	mRNA	1	NA	11	NA	NA	NA	NA	0	NA	NA	NA
Cd200r1	mRNA	1	NA	NA	13	NA	NA	NA	NA	0.000406413	NA	NA
Cd37	mRNA	1	NA	NA	18	NA	NA	NA	NA	0.00202026	NA	NA
Cd6	mRNA	2	NA	13	16	NA	NA	NA	0.00720105	0.00200409	NA	NA
Cd86	mRNA	1	NA	NA	7	NA	NA	NA	NA	0.00135556	NA	NA
Cd8b	mRNA	2	4	NA	NA	17	NA	0.00203226	NA	NA	0.00373106	NA
Cdc20	mRNA	1	NA	NA	18	NA	NA	NA	NA	0.00641212	NA	NA
Cdca3	mRNA	1	NA	7	NA	NA	NA	NA	0	NA	NA	NA
Cdca8	mRNA	1	NA	11	NA	NA	NA	NA	0	NA	NA	NA
Cdk1	mRNA	1	NA	9	NA	NA	NA	NA	0.000527562	NA	NA	NA
Cdk5rap1	mRNA	1	NA	NA	NA	26	NA	NA	NA	NA	0.143515	NA
Cdkn3	mRNA	1	NA	16	NA	NA	NA	NA	0.00124354	NA	NA	NA
Cdt1	mRNA	1	NA	12	NA	NA	NA	NA	0.000358886	NA	NA	NA
Cecr6	mRNA	2	NA	14	NA	18	NA	NA	0.0046727	NA	0.00217471	NA
Cenpa	mRNA	1	NA	7	NA	NA	NA	NA	0	NA	NA	NA
Ces2h	mRNA	1	11	NA	NA	NA	NA	0.00137097	NA	NA	NA	NA
Cfap99	mRNA	1	NA	NA	NA	16	NA	NA	NA	NA	0.000561157	NA
Ch25h	mRNA	1	NA	NA	13	NA	NA	NA	NA	0.00951911	NA	NA
Chmp2a.Ube2m	mRNA	2	NA	8	33	NA	NA	NA	0.000190808	0	NA	NA
Chn1	mRNA	2	7	NA	NA	36	NA	0.000322581	NA	NA	0.00279287	NA
Chrnb4.Rn60_8_0597.2	mRNA	1	NA	NA	16	NA	NA	NA	NA	0.0361618	NA	NA
Chst2	mRNA	1	NA	16	NA	NA	NA	NA	9.68992e-05	NA	NA	NA
Ckap2	mRNA	1	NA	NA	16	NA	NA	NA	NA	0.0204994	NA	NA
Ckap2l	mRNA	1	NA	7	NA	NA	NA	NA	0	NA	NA	NA
Clec7a	mRNA	1	NA	NA	15	NA	NA	NA	NA	0	NA	NA
Clic4	mRNA	1	NA	5	NA	NA	NA	NA	6.45995e-05	NA	NA	NA
Clnk	mRNA	3	5	15	NA	23	NA	0	0.00465679	NA	0.00411801	NA
Cnn1	mRNA	1	NA	9	NA	NA	NA	NA	0	NA	NA	NA
Cnn3	mRNA	1	NA	4	NA	NA	NA	NA	0	NA	NA	NA
Cnp	mRNA	1	6	NA	NA	NA	NA	4.83871e-05	NA	NA	NA	NA
Cnr2	mRNA	1	NA	NA	12	NA	NA	NA	NA	0.000392104	NA	NA
Cotl1	mRNA	1	NA	7	NA	NA	NA	NA	4.84496e-05	NA	NA	NA
Cox4i1	mRNA	1	NA	NA	NA	NA	13	NA	NA	NA	NA	0.148366
Cox8b	mRNA	1	5	NA	NA	NA	NA	0	NA	NA	NA	NA
Cplx2	mRNA	1	6	NA	NA	NA	NA	0.00105376	NA	NA	NA	NA
Cpne4	mRNA	2	NA	9	5	NA	NA	NA	8.93626e-05	0	NA	NA
Crym	mRNA	2	NA	2	5	NA	NA	NA	0	1.64577e-05	NA	NA
Cst3	mRNA	2	NA	NA	16	NA	15	NA	NA	0.00128319	NA	0.0348139
Cst7	mRNA	1	5	NA	NA	NA	NA	0	NA	NA	NA	NA
Ctsb	mRNA	2	NA	10	19	NA	NA	NA	0	0	NA	NA
Ctsd	mRNA	2	NA	NA	11	NA	13	NA	NA	0.000264557	NA	0.000168147
Cttnbp2	mRNA	1	NA	NA	23	NA	NA	NA	NA	0.00163973	NA	NA
Cul4a.Lamp1	mRNA	1	NA	NA	14	NA	NA	NA	NA	0	NA	NA
Cux1	mRNA	2	NA	16	9	NA	NA	NA	0.000197387	0	NA	NA
Cxcl17	mRNA	1	NA	NA	NA	20	NA	NA	NA	NA	0.00540121	NA
Cyfip2	mRNA	1	3	NA	NA	NA	NA	0	NA	NA	NA	NA
Cytip	mRNA	1	NA	NA	16	NA	NA	NA	NA	0.00581113	NA	NA
Dctn1	mRNA	1	NA	NA	NA	38	NA	NA	NA	NA	0.00586333	NA
Ddn	mRNA	4	3	4	10	29	NA	6.45161e-05	6.45995e-05	0.00220905	0.0136316	NA
Dennd5a	mRNA	1	NA	NA	NA	24	NA	NA	NA	NA	0.00256361	NA
Dgkg	mRNA	1	NA	NA	9	NA	NA	NA	NA	0.000159091	NA	NA
Diras2	mRNA	1	NA	NA	5	NA	NA	NA	NA	3.29153e-05	NA	NA
Dlg4	mRNA	1	NA	NA	NA	30	NA	NA	NA	NA	0.0313482	NA
Dlgap5	mRNA	1	NA	7	NA	NA	NA	NA	5.38329e-05	NA	NA	NA
Dnm1	mRNA	3	5	6	NA	31	NA	0	6.45995e-05	NA	0.00113526	NA
Dok1	mRNA	1	NA	NA	15	NA	NA	NA	NA	0.0300617	NA	NA
Dtl	mRNA	1	NA	8	NA	NA	NA	NA	0.000809288	NA	NA	NA
Dync1i1	mRNA	2	NA	4	5	NA	NA	NA	0	1.64577e-05	NA	NA
Ect2	mRNA	1	NA	10	NA	NA	NA	NA	0	NA	NA	NA
Eef1a1	mRNA	2	NA	13	NA	32	NA	NA	0	NA	0.00837921	NA
Eef1g	mRNA	1	4	NA	NA	NA	NA	0	NA	NA	NA	NA
Ehd2	mRNA	2	12	7	NA	NA	NA	0.000666667	0.000877297	NA	NA	NA
Eif4g2	mRNA	1	NA	NA	NA	40	NA	NA	NA	NA	0.0129482	NA
Emp3	mRNA	1	NA	14	NA	NA	NA	NA	0	NA	NA	NA
Enc1	mRNA	1	3	NA	NA	NA	NA	0	NA	NA	NA	NA
Eno1	mRNA	1	NA	NA	NA	32	NA	NA	NA	NA	0.0212854	NA
Epb41l2	mRNA	1	NA	NA	13	NA	NA	NA	NA	0.0024884	NA	NA
Epn3	mRNA	2	4	NA	NA	24	NA	0	NA	NA	0.00318641	NA
Esco2	mRNA	1	NA	10	NA	NA	NA	NA	0.000997703	NA	NA	NA
Exo1	mRNA	1	4	NA	NA	NA	NA	0	NA	NA	NA	NA
Fabp7	mRNA	2	NA	11	7	NA	NA	NA	0.000258398	0	NA	NA
Fam107a	mRNA	1	NA	NA	NA	34	NA	NA	NA	NA	0.106556	NA
Fam110c	mRNA	1	NA	9	NA	NA	NA	NA	0	NA	NA	NA
Fam64a	mRNA	1	NA	11	NA	NA	NA	NA	0.000208154	NA	NA	NA
Fbxo17	mRNA	1	6	NA	NA	NA	NA	0	NA	NA	NA	NA
Fbxo5	mRNA	1	NA	13	NA	NA	NA	NA	0.00368217	NA	NA	NA
Fcgr1a	mRNA	4	8	10	7	18	NA	0.000462366	0.000290219	0	0.000403705	NA
Fgf13	mRNA	1	NA	NA	5	NA	NA	NA	NA	3.29153e-05	NA	NA
Fkbp11	mRNA	1	NA	NA	NA	28	NA	NA	NA	NA	0.006648	NA
Fmnl2	mRNA	2	NA	13	8	NA	NA	NA	0	0	NA	NA
Foxn3	mRNA	2	NA	NA	10	32	NA	NA	NA	0.00145157	0.00252265	NA
Fth1	mRNA	3	NA	12	10	33	NA	NA	0.000358886	5.26645e-05	0.0295963	NA
Ftl1.Ubxn11	mRNA	2	NA	12	14	NA	NA	NA	0.000302387	0.0221197	NA	NA
Fut7	mRNA	2	NA	11	9	NA	NA	NA	0.00139966	0.0018935	NA	NA
Gabarapl1	mRNA	2	7	NA	NA	42	NA	0	NA	NA	0.00899689	NA
Gal3st4	mRNA	1	NA	NA	15	NA	NA	NA	NA	0.000850038	NA	NA
Gapdh	mRNA	2	8	NA	NA	25	NA	0	NA	NA	0.0187226	NA
Gas7	mRNA	1	4	NA	NA	NA	NA	0.000193548	NA	NA	NA	NA
Gda	mRNA	1	NA	NA	33	NA	NA	NA	NA	0.00394805	NA	NA
Gdi1	mRNA	2	7	NA	NA	26	NA	0.000258065	NA	NA	0.00356655	NA
Gfap	mRNA	5	9	12	11	26	13	0	0.000215332	0.0004663	0.0147398	0.0247641
Gfi1b	mRNA	1	4	NA	NA	NA	NA	0	NA	NA	NA	NA
Gh1	mRNA	2	NA	9	NA	NA	10	NA	0.000504235	NA	NA	0.00792076
Gigyf2	mRNA	2	NA	NA	NA	213	21	NA	NA	NA	4.49548e-07	0.00770427
Gins1	mRNA	1	NA	11	NA	NA	NA	NA	0.000464757	NA	NA	NA
Gna12	mRNA	2	NA	13	9	NA	NA	NA	0	0	NA	NA
Gna13	mRNA	1	NA	NA	15	NA	NA	NA	NA	0.00179315	NA	NA
Gnai2	mRNA	2	NA	16	15	NA	NA	NA	0.000236352	0.0126809	NA	NA
Gnao1	mRNA	1	NA	NA	NA	32	NA	NA	NA	NA	0.000951045	NA
Gpat3.Mrps18c	mRNA	1	NA	9	NA	NA	NA	NA	4.30663e-05	NA	NA	NA
Gpd1	mRNA	1	NA	55	NA	NA	NA	NA	0	NA	NA	NA
Gpr149	mRNA	1	NA	NA	12	NA	NA	NA	NA	0.00167841	NA	NA
Gprasp1.Gprasp2	mRNA	2	3	NA	NA	33	NA	0	NA	NA	0.0171458	NA
Gpx2	mRNA	1	13	NA	NA	NA	NA	0.0194731	NA	NA	NA	NA
Gpx4	mRNA	1	NA	5	NA	NA	NA	NA	0	NA	NA	NA
Grap	mRNA	1	NA	10	NA	NA	NA	NA	0	NA	NA	NA
Grin2b	mRNA	1	7	NA	NA	NA	NA	0.015086	NA	NA	NA	NA
Hace1	mRNA	1	NA	NA	20	NA	NA	NA	NA	0	NA	NA
Hbb	mRNA	1	NA	82	NA	NA	NA	NA	0	NA	NA	NA
Hdac11	mRNA	1	NA	3	NA	NA	NA	NA	0	NA	NA	NA
Hjurp	mRNA	1	NA	11	NA	NA	NA	NA	0.000516796	NA	NA	NA
Hmgb2l1	mRNA	2	NA	13	22	NA	NA	NA	0.00303725	0.0331453	NA	NA
Hmgcs1	mRNA	1	NA	NA	8	NA	NA	NA	NA	0	NA	NA
Hnrnpa1	mRNA	1	NA	10	NA	NA	NA	NA	0.00237044	NA	NA	NA
Hoxa7	mRNA	1	NA	14	NA	NA	NA	NA	0.00159345	NA	NA	NA
Hpca	mRNA	4	5	4	8	28	NA	0	0	0	0.0079415	NA
Hpcal4	mRNA	2	NA	4	8	NA	NA	NA	0	6.58306e-05	NA	NA
Hsh2d	mRNA	1	NA	NA	10	NA	NA	NA	NA	0.000791038	NA	NA
Htr5b	mRNA	1	NA	14	NA	NA	NA	NA	0.000863839	NA	NA	NA
Ifi27	mRNA	2	NA	47	68	NA	NA	NA	0	0.105491	NA	NA
Il11	mRNA	1	8	NA	NA	NA	NA	0.00303226	NA	NA	NA	NA
Il13ra1	mRNA	1	NA	NA	8	NA	NA	NA	NA	0	NA	NA
Il15ra	mRNA	1	NA	NA	10	NA	NA	NA	NA	4.45728e-05	NA	NA
Il1a	mRNA	2	NA	17	NA	23	NA	NA	0.0073849	NA	0.0461773	NA
Il4i1	mRNA	1	NA	NA	13	NA	NA	NA	NA	0.00292228	NA	NA
Iqgap3	mRNA	1	NA	13	NA	NA	NA	NA	0	NA	NA	NA
Irf8	mRNA	1	NA	NA	12	NA	NA	NA	NA	0.107842	NA	NA
Irgq	mRNA	1	NA	NA	21	NA	NA	NA	NA	2.10292e-05	NA	NA
Isg15	mRNA	3	NA	7	11	19	NA	NA	0	0.00647252	0.00635106	NA
Itga2b	mRNA	1	NA	7	NA	NA	NA	NA	0.000308642	NA	NA	NA
Itgb3	mRNA	1	NA	NA	9	NA	NA	NA	NA	0.00476175	NA	NA
Itm2b	mRNA	1	NA	NA	23	NA	NA	NA	NA	0.00470194	NA	NA
Itm2c	mRNA	1	NA	15	NA	NA	NA	NA	0	NA	NA	NA
Kcnk6	mRNA	1	NA	NA	10	NA	NA	NA	NA	0.0115917	NA	NA
Kcnn4	mRNA	1	NA	NA	15	NA	NA	NA	NA	0	NA	NA
Kcns3	mRNA	1	NA	NA	NA	16	NA	NA	NA	NA	0.00122093	NA
Kif11	mRNA	1	NA	NA	14	NA	NA	NA	NA	0.00036536	NA	NA
Kif18b	mRNA	1	NA	13	NA	NA	NA	NA	0.00187339	NA	NA	NA
Kif1c	mRNA	1	NA	NA	13	NA	NA	NA	NA	0.00359051	NA	NA
Kif2c	mRNA	1	NA	4	NA	NA	NA	NA	0	NA	NA	NA
Kifc1	mRNA	1	NA	13	NA	NA	NA	NA	0	NA	NA	NA
Klhl14	mRNA	1	NA	NA	NA	NA	11	NA	NA	NA	NA	0
Klhl30	mRNA	1	NA	NA	14	NA	NA	NA	NA	0.0196527	NA	NA
Klk11	mRNA	2	2	NA	NA	24	NA	0	NA	NA	0.00754429	NA
Knstrn	mRNA	1	NA	6	NA	NA	NA	NA	0	NA	NA	NA
Kntc1	mRNA	2	2	6	NA	NA	NA	0	9.58226e-05	NA	NA	NA
Krt14.Krt17.Krt19	mRNA	1	NA	NA	14	NA	NA	NA	NA	0.00610432	NA	NA
Lap3	mRNA	2	NA	11	11	NA	NA	NA	0.000215332	0	NA	NA
Lcp1	mRNA	1	NA	NA	17	NA	NA	NA	NA	0.00995177	NA	NA
Ldhb	mRNA	2	NA	90	155	NA	NA	NA	0	0	NA	NA
Lin7b	mRNA	1	NA	NA	14	NA	NA	NA	NA	0.00206955	NA	NA
LOC100359583	mRNA	1	4	NA	NA	NA	NA	0	NA	NA	NA	NA
LOC100359922	mRNA	2	NA	11	18	NA	NA	NA	0.000118432	0.00274653	NA	NA
LOC100360316	mRNA	1	NA	NA	16	NA	NA	NA	NA	0.000119867	NA	NA
LOC100360522	mRNA	2	NA	10	24	NA	NA	NA	8.5056e-05	0.0292577	NA	NA
LOC100361457	mRNA	1	NA	NA	NA	31	NA	NA	NA	NA	0.0165668	NA
LOC100909954	mRNA	1	NA	NA	6	NA	NA	NA	NA	0	NA	NA
LOC100910163	mRNA	1	NA	8	NA	NA	NA	NA	0	NA	NA	NA
LOC102549869	mRNA	1	NA	NA	NA	NA	9	NA	NA	NA	NA	0.00384234
LOC103690086	mRNA	2	NA	NA	14	18	NA	NA	NA	0.0319711	0.00855515	NA
LOC103692087	mRNA	1	4	NA	NA	NA	NA	0	NA	NA	NA	NA
LOC257642	mRNA	2	NA	5	11	NA	NA	NA	0	5.12016e-06	NA	NA
LOC681325	mRNA	1	5	NA	NA	NA	NA	0	NA	NA	NA	NA
LOC689081	mRNA	1	NA	NA	10	NA	NA	NA	NA	0	NA	NA
LOC689499	mRNA	1	NA	NA	6	NA	NA	NA	NA	0	NA	NA
LOC690126	mRNA	1	NA	15	NA	NA	NA	NA	0.000375036	NA	NA	NA
Lrp1	mRNA	1	NA	NA	20	NA	NA	NA	NA	2.05721e-06	NA	NA
Lrrc25	mRNA	2	NA	7	17	NA	NA	NA	0	0.00603814	NA	NA
Lsr	mRNA	1	NA	NA	NA	20	NA	NA	NA	NA	0.00410835	NA
Lst1	mRNA	1	6	NA	NA	NA	NA	0.00558065	NA	NA	NA	NA
Ltc4s	mRNA	1	NA	NA	11	NA	NA	NA	NA	0.0283755	NA	NA
Map1a	mRNA	1	2	NA	NA	NA	NA	0	NA	NA	NA	NA
Map1b	mRNA	1	3	NA	NA	NA	NA	0	NA	NA	NA	NA
Map2k1	mRNA	2	5	NA	NA	28	NA	0.000596774	NA	NA	0.00103566	NA
Map4	mRNA	2	6	NA	NA	37	NA	0.00476882	NA	NA	0.00841414	NA
Marcks	mRNA	1	NA	NA	12	NA	NA	NA	NA	0.0139888	NA	NA
Marcksl1	mRNA	2	NA	86	204	NA	NA	NA	0	0	NA	NA
Mdh1	mRNA	2	NA	8	10	NA	NA	NA	4.30663e-05	0.000432079	NA	NA
Mecom	mRNA	1	NA	12	NA	NA	NA	NA	0.000608431	NA	NA	NA
Mef2c	mRNA	1	NA	NA	14	NA	NA	NA	NA	0.00643771	NA	NA
Mfap3l	mRNA	1	NA	12	NA	NA	NA	NA	0.000543772	NA	NA	NA
Milr1	mRNA	1	NA	NA	10	NA	NA	NA	NA	0	NA	NA
Mir3593.Ralgapa1	mRNA	1	NA	NA	30	NA	NA	NA	NA	0	NA	NA
Mlkl	mRNA	1	NA	NA	9	NA	NA	NA	NA	0	NA	NA
Mlph	mRNA	1	NA	NA	9	NA	NA	NA	NA	0	NA	NA
Mmp2	mRNA	1	NA	NA	11	NA	NA	NA	NA	0.0339838	NA	NA
Mobp.Rpsa	mRNA	1	3	NA	NA	NA	NA	0.000129032	NA	NA	NA	NA
Ms4a6a	mRNA	2	NA	6	13	NA	NA	NA	0	0.00832538	NA	NA
Msn	mRNA	2	NA	11	7	NA	NA	NA	0.000217126	0.000771551	NA	NA
Msr1	mRNA	1	NA	9	NA	NA	NA	NA	0.000453991	NA	NA	NA
Mt2A	mRNA	3	NA	7	9	NA	11	NA	2.35327e-05	0.00829369	NA	0.0220849
Mturn	mRNA	1	NA	NA	15	NA	NA	NA	NA	0.00212944	NA	NA
Mybl2	mRNA	1	NA	14	NA	NA	NA	NA	0.000569552	NA	NA	NA
Naca	mRNA	2	NA	18	23	NA	NA	NA	0.00221612	0.0124751	NA	NA
Napa	mRNA	1	NA	5	NA	NA	NA	NA	3.22997e-05	NA	NA	NA
Nat8l	mRNA	2	NA	9	7	NA	NA	NA	0.000394775	4.11441e-05	NA	NA
Ncald	mRNA	1	2	NA	NA	NA	NA	0	NA	NA	NA	NA
Ncdn	mRNA	2	8	NA	NA	37	NA	0	NA	NA	0.0154392	NA
Ncs1	mRNA	1	NA	NA	11	NA	NA	NA	NA	0.00122077	NA	NA
Ndc80	mRNA	2	5	4	NA	NA	NA	0	0.00080211	NA	NA	NA
Ndrg4	mRNA	2	6	NA	NA	26	NA	0	NA	NA	0.00129688	NA
Necab2	mRNA	2	NA	4	7	NA	NA	NA	0	0	NA	NA
Nefl	mRNA	3	11	NA	9	38	NA	0.00083871	NA	0.00409455	0.0112279	NA
Nek2	mRNA	1	NA	12	NA	NA	NA	NA	0	NA	NA	NA
Neurod6	mRNA	1	NA	NA	13	NA	NA	NA	NA	0.00963779	NA	NA
Ngef	mRNA	1	NA	22	NA	NA	NA	NA	0	NA	NA	NA
Nnat	mRNA	1	NA	NA	NA	119	NA	NA	NA	NA	0.0297612	NA
Notch1	mRNA	1	NA	NA	NA	16	NA	NA	NA	NA	0.00428707	NA
Npc2	mRNA	1	NA	NA	10	NA	NA	NA	NA	0.00354032	NA	NA
Nr1h3	mRNA	1	8	NA	NA	NA	NA	0.000451613	NA	NA	NA	NA
Nrgn	mRNA	1	NA	6	NA	NA	NA	NA	5.0244e-05	NA	NA	NA
Nrip3	mRNA	3	4	NA	22	32	NA	0	NA	0	0.00732321	NA
Nrros	mRNA	1	NA	NA	12	NA	NA	NA	NA	0.000468495	NA	NA
Nsf	mRNA	2	4	NA	NA	39	NA	0	NA	NA	0.00330192	NA
Nsg2	mRNA	1	6	NA	NA	NA	NA	8.60215e-05	NA	NA	NA	NA
Nsmf	mRNA	1	NA	NA	13	NA	NA	NA	NA	0.00238531	NA	NA
Nt5dc3	mRNA	1	NA	NA	6	NA	NA	NA	NA	1.64577e-05	NA	NA
Nuf2	mRNA	1	NA	11	NA	NA	NA	NA	0.00159166	NA	NA	NA
Nusap1	mRNA	1	NA	6	NA	NA	NA	NA	0	NA	NA	NA
Oasl	mRNA	1	NA	NA	12	NA	NA	NA	NA	0.0432406	NA	NA
Oasl2	mRNA	3	NA	11	8	19	NA	NA	0.00328201	0	0.0164852	NA
Olr1877	mRNA	1	NA	NA	10	NA	NA	NA	NA	0.000847569	NA	NA
P2rx4	mRNA	2	NA	NA	16	16	NA	NA	NA	0.0170397	0.00149662	NA
Pabpc1	mRNA	2	NA	NA	7	NA	13	NA	NA	0	NA	0.0373982
Padi2	mRNA	2	NA	NA	16	NA	9	NA	NA	0.00238732	NA	0
Pbk	mRNA	1	NA	14	NA	NA	NA	NA	0.00159345	NA	NA	NA
Pde2a	mRNA	1	NA	5	NA	NA	NA	NA	0	NA	NA	NA
Pebp1	mRNA	1	NA	10	NA	NA	NA	NA	0	NA	NA	NA
Peg3	mRNA	1	3	NA	NA	NA	NA	0	NA	NA	NA	NA
Pgam1	mRNA	1	NA	NA	NA	31	NA	NA	NA	NA	0.00709116	NA
Pgk1.Tlr13	mRNA	1	NA	NA	NA	34	NA	NA	NA	NA	0.00566813	NA
Phf11b	mRNA	1	NA	NA	13	NA	NA	NA	NA	0.00169349	NA	NA
Phf24	mRNA	1	NA	7	NA	NA	NA	NA	0.00081826	NA	NA	NA
Pja2	mRNA	1	7	NA	NA	NA	NA	0.000193548	NA	NA	NA	NA
Pkm	mRNA	1	NA	NA	NA	37	NA	NA	NA	NA	0.00381961	NA
Plat	mRNA	1	NA	NA	NA	21	NA	NA	NA	NA	0.00145067	NA
Plau	mRNA	1	NA	NA	15	NA	NA	NA	NA	0.0056235	NA	NA
Plekhb1	mRNA	1	NA	18	NA	NA	NA	NA	0.000883637	NA	NA	NA
Plk1	mRNA	1	NA	12	NA	NA	NA	NA	0.00194875	NA	NA	NA
Plk4	mRNA	1	NA	9	NA	NA	NA	NA	0.000330175	NA	NA	NA
Plp1	mRNA	2	8	NA	NA	23	NA	0.00130108	NA	NA	0.0135181	NA
Pnmal2	mRNA	2	3	NA	NA	34	NA	0	NA	NA	0.0124308	NA
Pou2f2	mRNA	3	NA	9	10	12	NA	NA	0.00789011	0.0167676	0.000735123	NA
Ppef2	mRNA	1	NA	NA	16	NA	NA	NA	NA	0.0118191	NA	NA
Ppfibp1	mRNA	1	NA	13	NA	NA	NA	NA	0	NA	NA	NA
Ppia	mRNA	1	NA	NA	NA	39	NA	NA	NA	NA	0.0175142	NA
Ppm1e	mRNA	2	5	NA	NA	36	NA	0	NA	NA	0.0069968	NA
Ppp2r1a	mRNA	1	NA	2	NA	NA	NA	NA	0	NA	NA	NA
Ppp3ca	mRNA	2	6	NA	NA	43	NA	0.000193548	NA	NA	0.00731572	NA
Ppp3r1.Rn50_14_1002.4.Wdr92	mRNA	1	4	NA	NA	NA	NA	0	NA	NA	NA	NA
Prkcb	mRNA	2	4	NA	NA	34	NA	0.000270968	NA	NA	0.00376881	NA
Prkcg	mRNA	2	NA	8	4	NA	NA	NA	9.68992e-05	0	NA	NA
Psap	mRNA	1	NA	NA	17	NA	NA	NA	NA	0.00060523	NA	NA
Ptk2b	mRNA	2	3	NA	NA	30	NA	0	NA	NA	0.0020262	NA
Ptms	mRNA	1	NA	NA	NA	34	NA	NA	NA	NA	0.00580533	NA
Pttg1	mRNA	1	NA	8	NA	NA	NA	NA	0.000260192	NA	NA	NA
Pyy	mRNA	1	7	NA	NA	NA	NA	0.00119355	NA	NA	NA	NA
Rab31	mRNA	2	NA	14	13	NA	NA	NA	2.15332e-05	0.00736645	NA	NA
Rab6a	mRNA	1	NA	NA	NA	37	NA	NA	NA	NA	0.00125943	NA
Rab6b	mRNA	2	8	NA	NA	34	NA	0	NA	NA	0.00478933	NA
Rad51	mRNA	1	NA	9	NA	NA	NA	NA	0	NA	NA	NA
Rangap1	mRNA	1	NA	NA	11	NA	NA	NA	NA	0.0109408	NA	NA
Rbck1	mRNA	1	NA	NA	NA	22	NA	NA	NA	NA	0.00458814	NA
Rere	mRNA	2	85	NA	NA	277	NA	0	NA	NA	0	NA
RGD1561145	mRNA	1	NA	6	NA	NA	NA	NA	0	NA	NA	NA
RGD1563222	mRNA	1	NA	NA	NA	16	NA	NA	NA	NA	0.00196737	NA
RGD1563400	mRNA	1	NA	NA	8	NA	NA	NA	NA	0	NA	NA
RGD1564162	mRNA	1	NA	NA	NA	18	NA	NA	NA	NA	0.0024727	NA
RGD1565566	mRNA	1	NA	NA	NA	NA	11	NA	NA	NA	NA	0.0892475
Rhbdf2	mRNA	2	NA	9	17	NA	NA	NA	0.000301464	0.00949008	NA	NA
Rhobtb1	mRNA	2	NA	NA	10	18	NA	NA	NA	4.16927e-05	0.00868423	NA
Rhoh	mRNA	1	NA	NA	14	NA	NA	NA	NA	0.0115629	NA	NA
Rhox5	mRNA	1	6	NA	NA	NA	NA	0.00258065	NA	NA	NA	NA
Rin2	mRNA	1	NA	NA	13	NA	NA	NA	NA	0.000424607	NA	NA
Rmrp	mRNA	1	NA	NA	NA	30	NA	NA	NA	NA	0.0254683	NA
Rn50_10_0701.2	mRNA	1	NA	NA	NA	18	NA	NA	NA	NA	0.0581783	NA
Rn50_14_0474.1	mRNA	1	NA	NA	14	NA	NA	NA	NA	0.0150439	NA	NA
Rn60_7_1214.2	mRNA	1	8	NA	NA	NA	NA	0.00104301	NA	NA	NA	NA
Rnf14	mRNA	2	7	NA	NA	31	NA	0.000322581	NA	NA	0.000607227	NA
Rnf187	mRNA	2	NA	NA	7	29	NA	NA	NA	0.00855665	0.00588622	NA
rno-let-7b-5p	miRNA	1	NA	83	NA	NA	NA	NA	0	NA	NA	NA
rno-let-7c-5p	miRNA	2	NA	95	NA	NA	17	NA	0	NA	NA	0.000207933
rno-let-7d-3p	miRNA	1	NA	NA	NA	24	NA	NA	NA	NA	0.0063339	NA
rno-let-7f-2-3p	miRNA	2	NA	NA	NA	27	15	NA	NA	NA	0.00947618	0.0244187
rno-let-7f-5p	miRNA	1	NA	NA	NA	NA	69	NA	NA	NA	NA	0.00101561
rno-let-7g-5p	miRNA	1	NA	NA	NA	NA	12	NA	NA	NA	NA	0.0023605
rno-let-7i-3p	miRNA	1	NA	NA	NA	153	NA	NA	NA	NA	1.28442e-06	NA
rno-let-7i-5p	miRNA	2	NA	NA	NA	29	5	NA	NA	NA	0.0112876	0
rno-miR-101a-3p	miRNA	1	NA	NA	NA	NA	12	NA	NA	NA	NA	0.0175516
rno-miR-101a-5p	miRNA	1	NA	NA	NA	NA	87	NA	NA	NA	NA	0.00036593
rno-miR-106b-5p	miRNA	1	NA	NA	NA	25	NA	NA	NA	NA	0.00395014	NA
rno-miR-107-3p	miRNA	1	11	NA	NA	NA	NA	0	NA	NA	NA	NA
rno-miR-1224	miRNA	1	NA	NA	NA	NA	34	NA	NA	NA	NA	0.000403075
rno-miR-124-3p	miRNA	2	NA	NA	NA	30	13	NA	NA	NA	0.00470503	0.00674255
rno-miR-1249	miRNA	1	NA	NA	NA	163	NA	NA	NA	NA	1.98601e-05	NA
rno-miR-125a-5p	miRNA	1	NA	NA	NA	19	NA	NA	NA	NA	0.00177386	NA
rno-miR-127-3p	miRNA	2	NA	NA	NA	24	13	NA	NA	NA	0.00861998	0.0224898
rno-miR-127-5p	miRNA	1	NA	NA	NA	31	NA	NA	NA	NA	0.00896879	NA
rno-miR-128-1-5p	miRNA	1	NA	NA	NA	38	NA	NA	NA	NA	0.0314956	NA
rno-miR-129-5p	miRNA	1	30	NA	NA	NA	NA	0	NA	NA	NA	NA
rno-miR-130a-3p	miRNA	3	NA	27	NA	33	9	NA	0	NA	0.000153755	0.000252054
rno-miR-130b-3p	miRNA	4	3	5	7	33	NA	0	2.87109e-05	1.2931e-05	0.00599129	NA
rno-miR-132-3p	miRNA	2	2	7	NA	NA	NA	0	0	NA	NA	NA
rno-miR-133a-3p	miRNA	1	NA	NA	NA	211	NA	NA	NA	NA	9.21574e-06	NA
rno-miR-134-3p	miRNA	1	NA	NA	NA	26	NA	NA	NA	NA	0.00226983	NA
rno-miR-134-5p	miRNA	1	NA	NA	NA	33	NA	NA	NA	NA	0.014308	NA
rno-miR-135a-5p	miRNA	2	NA	NA	NA	28	13	NA	NA	NA	0.00817785	0.00280897
rno-miR-135b-5p	miRNA	2	NA	NA	NA	30	8	NA	NA	NA	0.00244268	0
rno-miR-136-3p	miRNA	2	NA	NA	NA	31	15	NA	NA	NA	0.00494199	0.00523023
rno-miR-136-5p	miRNA	2	NA	NA	NA	33	18	NA	NA	NA	0.00926299	0.0721604
rno-miR-137-3p	miRNA	1	NA	NA	NA	30	NA	NA	NA	NA	0.0117243	NA
rno-miR-138-5p	miRNA	1	NA	NA	NA	29	NA	NA	NA	NA	0.00754322	NA
rno-miR-139-3p	miRNA	1	NA	5	NA	NA	NA	NA	0	NA	NA	NA
rno-miR-140-3p	miRNA	2	NA	6	9	NA	NA	NA	0	0.00174588	NA	NA
rno-miR-140-5p	miRNA	2	NA	NA	NA	24	5	NA	NA	NA	0.00309794	0
rno-miR-141-3p	miRNA	1	NA	NA	NA	31	NA	NA	NA	NA	0.0119976	NA
rno-miR-142-3p	miRNA	3	NA	4	19	27	NA	NA	7.17772e-06	0.00505464	0.00132239	NA
rno-miR-142-5p	miRNA	4	3	5	7	35	NA	0	0	0.00238636	0.00572282	NA
rno-miR-146a-5p	miRNA	3	NA	NA	9	25	11	NA	NA	1.82863e-06	0.00527317	0.0411937
rno-miR-147	miRNA	1	5	NA	NA	NA	NA	9.67742e-05	NA	NA	NA	NA
rno-miR-148a-3p	miRNA	1	NA	NA	NA	120	NA	NA	NA	NA	0	NA
rno-miR-148b-5p	miRNA	1	NA	NA	NA	NA	13	NA	NA	NA	NA	0.00359036
rno-miR-149-5p	miRNA	1	NA	NA	NA	25	NA	NA	NA	NA	0.00640353	NA
rno-miR-153-5p	miRNA	2	NA	NA	NA	30	12	NA	NA	NA	0.00962692	0.00862788
rno-miR-154-3p	miRNA	1	NA	NA	NA	53	NA	NA	NA	NA	0.0353777	NA
rno-miR-155-5p	miRNA	5	2	2	4	32	19	0	0	3.29153e-06	0.000764505	0.0574275
rno-miR-15a-5p	miRNA	1	NA	NA	NA	32	NA	NA	NA	NA	0.0232536	NA
rno-miR-15b-5p	miRNA	1	NA	NA	NA	28	NA	NA	NA	NA	0.0026365	NA
rno-miR-16-5p	miRNA	2	NA	NA	13	26	NA	NA	NA	4.05041e-05	0.00657318	NA
rno-miR-17-1-3p	miRNA	1	NA	NA	NA	28	NA	NA	NA	NA	0.00406687	NA
rno-miR-17-5p	miRNA	2	NA	NA	12	32	NA	NA	NA	0.000295735	0.00744786	NA
rno-miR-181a-1-3p	miRNA	2	NA	NA	NA	27	9	NA	NA	NA	0.00702108	0.00576256
rno-miR-181a-2-3p	miRNA	1	NA	NA	NA	34	NA	NA	NA	NA	0.00835716	NA
rno-miR-181a-5p	miRNA	2	NA	NA	NA	22	13	NA	NA	NA	0.0190854	0.0081064
rno-miR-181c-3p	miRNA	2	NA	NA	NA	31	11	NA	NA	NA	0.00160371	0.0329946
rno-miR-181c-5p	miRNA	2	NA	NA	NA	21	9	NA	NA	NA	0.00401277	0.000109246
rno-miR-181d-5p	miRNA	1	NA	NA	NA	20	NA	NA	NA	NA	0.00434831	NA
rno-miR-1839-5p	miRNA	2	NA	NA	NA	61	12	NA	NA	NA	5.69934e-05	0.0235707
rno-miR-1843b-5p	miRNA	1	NA	NA	NA	122	NA	NA	NA	NA	0.00866315	NA
rno-miR-185-5p	miRNA	1	NA	NA	NA	28	NA	NA	NA	NA	0	NA
rno-miR-186-5p	miRNA	2	NA	NA	NA	23	14	NA	NA	NA	0.00070239	0.0562821
rno-miR-187-3p	miRNA	1	NA	NA	NA	NA	12	NA	NA	NA	NA	5.36781e-05
rno-miR-18a-5p	miRNA	1	NA	NA	NA	35	NA	NA	NA	NA	0.0107551	NA
rno-miR-190a-5p	miRNA	1	NA	NA	NA	30	NA	NA	NA	NA	0.00771232	NA
rno-miR-190b-5p	miRNA	1	NA	NA	NA	20	NA	NA	NA	NA	0.0277744	NA
rno-miR-195-5p	miRNA	2	NA	NA	NA	39	17	NA	NA	NA	0.00698799	0.0415531
rno-miR-19a-3p	miRNA	1	NA	NA	NA	21	NA	NA	NA	NA	0.00911353	NA
rno-miR-19b-3p	miRNA	1	NA	NA	NA	21	NA	NA	NA	NA	0.000182886	NA
rno-miR-200c-3p	miRNA	1	NA	NA	NA	96	NA	NA	NA	NA	0.00430262	NA
rno-miR-20a-5p	miRNA	2	NA	NA	NA	31	8	NA	NA	NA	0.00329546	0
rno-miR-21-3p	miRNA	4	6	4	5	35	NA	0.000451613	0	0.00036344	0.0184079	NA
rno-miR-21-5p	miRNA	3	NA	2	9	27	NA	NA	0	0	0.00339451	NA
rno-miR-211-5p	miRNA	2	NA	NA	18	133	NA	NA	NA	3.67946e-05	0.0017843	NA
rno-miR-212-3p	miRNA	3	7	6	36	NA	NA	0.00525806	0.000521102	0	NA	NA
rno-miR-212-5p	miRNA	1	11	NA	NA	NA	NA	0.0063871	NA	NA	NA	NA
rno-miR-215	miRNA	1	NA	NA	192	NA	NA	NA	NA	0	NA	NA
rno-miR-22-3p	miRNA	2	NA	NA	NA	30	13	NA	NA	NA	0.00585822	0.0531776
rno-miR-22-5p	miRNA	2	NA	NA	NA	35	11	NA	NA	NA	0.00257543	0.00106719
rno-miR-221-5p	miRNA	1	NA	NA	NA	20	NA	NA	NA	NA	0.00134883	NA
rno-miR-222-3p	miRNA	2	NA	NA	NA	30	9	NA	NA	NA	0.021641	0.0667921
rno-miR-223-3p	miRNA	3	7	34	NA	179	NA	0	0	NA	4.49548e-07	NA
rno-miR-23a-3p	miRNA	2	NA	NA	NA	26	15	NA	NA	NA	0.00249309	0.00904126
rno-miR-24-2-5p	miRNA	1	NA	NA	NA	NA	15	NA	NA	NA	NA	0.0126559
rno-miR-24-3p	miRNA	2	NA	NA	NA	25	15	NA	NA	NA	0.00749807	0.016142
rno-miR-25-3p	miRNA	2	NA	NA	15	28	NA	NA	NA	0.00250129	0.0132438	NA
rno-miR-26b-5p	miRNA	1	NA	NA	NA	24	NA	NA	NA	NA	0.000398827	NA
rno-miR-27a-3p	miRNA	4	NA	6	10	33	12	NA	0.000522179	0.000384926	0.00639199	0.0272374
rno-miR-27a-5p	miRNA	1	50	NA	NA	NA	NA	0	NA	NA	NA	NA
rno-miR-28-3p	miRNA	1	NA	NA	NA	28	NA	NA	NA	NA	0.00761112	NA
rno-miR-28-5p	miRNA	2	NA	NA	11	33	NA	NA	NA	1.37147e-05	0.0237971	NA
rno-miR-296-3p	miRNA	1	NA	NA	NA	223	NA	NA	NA	NA	4.49548e-07	NA
rno-miR-298-5p	miRNA	1	NA	NA	NA	223	NA	NA	NA	NA	4.49548e-07	NA
rno-miR-299a-3p	miRNA	1	NA	NA	NA	27	NA	NA	NA	NA	0.110684	NA
rno-miR-29b-3p	miRNA	1	NA	NA	NA	30	NA	NA	NA	NA	0.00138002	NA
rno-miR-29c-5p	miRNA	1	NA	NA	NA	28	NA	NA	NA	NA	0	NA
rno-miR-300-3p	miRNA	2	NA	NA	NA	30	16	NA	NA	NA	0.00240373	0.000404901
rno-miR-3068-3p	miRNA	3	NA	16	NA	26	8	NA	0	NA	0.00314008	0
rno-miR-3068-5p	miRNA	2	NA	NA	NA	24	13	NA	NA	NA	0	0
rno-miR-3085	miRNA	1	NA	NA	NA	26	NA	NA	NA	NA	0.010646	NA
rno-miR-30c-5p	miRNA	1	NA	NA	NA	203	NA	NA	NA	NA	3.22176e-06	NA
rno-miR-32-5p	miRNA	1	NA	NA	NA	27	NA	NA	NA	NA	0.00242952	NA
rno-miR-320-3p	miRNA	2	NA	NA	NA	31	11	NA	NA	NA	0.00328534	0.0237964
rno-miR-323-3p	miRNA	1	NA	NA	NA	22	NA	NA	NA	NA	0.0415931	NA
rno-miR-323-5p	miRNA	1	NA	NA	NA	NA	15	NA	NA	NA	NA	0.032754
rno-miR-324-3p	miRNA	2	NA	NA	NA	23	14	NA	NA	NA	0.00134203	0
rno-miR-324-5p	miRNA	2	NA	NA	NA	27	10	NA	NA	NA	0.00670274	0.00052952
rno-miR-328b-3p	miRNA	4	23	27	NA	53	15	3.44086e-05	0.000396569	NA	0.000209614	0.020413
rno-miR-329-5p	miRNA	1	NA	NA	NA	25	NA	NA	NA	NA	0.00182241	NA
rno-miR-33-5p	miRNA	2	NA	NA	NA	29	9	NA	NA	NA	0.00400221	0.00184332
rno-miR-335	miRNA	2	NA	NA	NA	27	7	NA	NA	NA	0.00494726	0.00250187
rno-miR-337-5p	miRNA	1	NA	NA	NA	29	NA	NA	NA	NA	0.0145333	NA
rno-miR-338-3p	miRNA	1	NA	NA	NA	80	NA	NA	NA	NA	3.627e-05	NA
rno-miR-338-5p	miRNA	1	NA	NA	NA	43	NA	NA	NA	NA	0.015942	NA
rno-miR-339-3p	miRNA	2	NA	NA	7	34	NA	NA	NA	8.22883e-06	0.00874578	NA
rno-miR-339-5p	miRNA	3	NA	NA	6	28	10	NA	NA	0	0.00524734	0
rno-miR-340-5p	miRNA	1	NA	NA	NA	NA	12	NA	NA	NA	NA	0.00278504
rno-miR-341	miRNA	1	NA	NA	NA	33	NA	NA	NA	NA	0.0122117	NA
rno-miR-342-3p	miRNA	2	NA	NA	68	27	NA	NA	NA	0	0.0058491	NA
rno-miR-342-5p	miRNA	2	NA	NA	NA	106	13	NA	NA	NA	0.121774	0.0155519
rno-miR-344b-1-3p	miRNA	1	NA	NA	NA	29	NA	NA	NA	NA	0.0136944	NA
rno-miR-345-5p	miRNA	2	NA	NA	NA	35	14	NA	NA	NA	0.00538082	0.0226536
rno-miR-346	miRNA	2	NA	NA	29	36	NA	NA	NA	1.09718e-05	0.0124196	NA
rno-miR-3473	miRNA	2	21	24	NA	NA	NA	0	8.61326e-05	NA	NA	NA
rno-miR-34a-5p	miRNA	2	NA	NA	NA	30	8	NA	NA	NA	0.0085863	0.00113891
rno-miR-350	miRNA	1	NA	NA	NA	29	NA	NA	NA	NA	0.00619011	NA
rno-miR-351-5p	miRNA	1	NA	NA	NA	156	NA	NA	NA	NA	0.00596484	NA
rno-miR-3577	miRNA	1	NA	NA	NA	31	NA	NA	NA	NA	0.0186607	NA
rno-miR-361-3p	miRNA	2	NA	12	NA	31	NA	NA	0.00129079	NA	0.011465	NA
rno-miR-361-5p	miRNA	2	NA	NA	NA	22	10	NA	NA	NA	0.000327729	0.0184105
rno-miR-363-3p	miRNA	2	NA	NA	6	34	NA	NA	NA	0	0.00946093	NA
rno-miR-365-3p	miRNA	2	NA	NA	NA	26	16	NA	NA	NA	0	0.00337472
rno-miR-369-5p	miRNA	1	NA	NA	NA	38	NA	NA	NA	NA	0.0358349	NA
rno-miR-370-3p	miRNA	1	NA	NA	NA	NA	34	NA	NA	NA	NA	0.000455091
rno-miR-370-5p	miRNA	1	NA	NA	NA	31	NA	NA	NA	NA	0.00188697	NA
rno-miR-374-5p	miRNA	2	NA	NA	NA	23	12	NA	NA	NA	0.00406786	0.0046521
rno-miR-376a-5p	miRNA	2	NA	NA	NA	34	14	NA	NA	NA	0.0316389	0.022898
rno-miR-376c-3p	miRNA	2	NA	NA	NA	24	10	NA	NA	NA	0.000703766	0.00838145
rno-miR-377-3p	miRNA	1	NA	NA	NA	25	NA	NA	NA	NA	0.00542597	NA
rno-miR-378a-5p	miRNA	2	NA	NA	NA	27	19	NA	NA	NA	0.0264216	0.0627302
rno-miR-379-5p	miRNA	2	NA	NA	NA	23	13	NA	NA	NA	0.000364886	0.00112387
rno-miR-380-3p	miRNA	1	NA	NA	NA	28	NA	NA	NA	NA	0.00643008	NA
rno-miR-381-3p	miRNA	3	NA	5	NA	35	15	NA	1.07666e-05	NA	0.00316221	0.0576127
rno-miR-409a-3p	miRNA	1	NA	NA	NA	24	NA	NA	NA	NA	0.00441563	NA
rno-miR-410-3p	miRNA	2	NA	NA	NA	27	22	NA	NA	NA	0.000370967	0.0113456
rno-miR-411-5p	miRNA	1	NA	NA	NA	31	NA	NA	NA	NA	0.0216295	NA
rno-miR-423-3p	miRNA	1	NA	NA	NA	134	NA	NA	NA	NA	8.15214e-05	NA
rno-miR-423-5p	miRNA	1	NA	NA	NA	209	NA	NA	NA	NA	0	NA
rno-miR-425-5p	miRNA	2	NA	NA	33	29	NA	NA	NA	0	5.93267e-06	NA
rno-miR-433-5p	miRNA	4	NA	7	9	28	11	NA	0	0.00149024	0.00611557	0.0193493
rno-miR-434-3p	miRNA	2	NA	NA	NA	28	16	NA	NA	NA	0.00201291	0.000793614
rno-miR-434-5p	miRNA	2	NA	NA	NA	34	15	NA	NA	NA	0.0122459	0.0629861
rno-miR-484	miRNA	1	NA	NA	NA	288	NA	NA	NA	NA	0	NA
rno-miR-485-5p	miRNA	1	NA	NA	NA	27	NA	NA	NA	NA	0.00394214	NA
rno-miR-487b-3p	miRNA	2	NA	NA	NA	29	12	NA	NA	NA	0.00235796	0.00208085
rno-miR-488-3p	miRNA	2	NA	NA	NA	37	16	NA	NA	NA	0.00691133	0.00429618
rno-miR-490-3p	miRNA	1	NA	NA	NA	40	NA	NA	NA	NA	0.0027258	NA
rno-miR-493-5p	miRNA	1	NA	NA	NA	111	NA	NA	NA	NA	0.0335136	NA
rno-miR-496-3p	miRNA	2	NA	10	NA	87	NA	NA	0	NA	0.0182234	NA
rno-miR-500-3p	miRNA	1	NA	NA	NA	31	NA	NA	NA	NA	0.0152601	NA
rno-miR-504	miRNA	1	NA	NA	NA	24	NA	NA	NA	NA	0.0133601	NA
rno-miR-532-3p	miRNA	2	NA	NA	NA	23	14	NA	NA	NA	0.00111434	0
rno-miR-532-5p	miRNA	2	NA	NA	6	32	NA	NA	NA	0	0.00470261	NA
rno-miR-540-3p	miRNA	1	NA	NA	NA	31	NA	NA	NA	NA	0.0489997	NA
rno-miR-582-3p	miRNA	2	NA	NA	NA	29	14	NA	NA	NA	0.00519681	0.0290598
rno-miR-6329	miRNA	1	NA	NA	NA	NA	10	NA	NA	NA	NA	0.0413248
rno-miR-652-3p	miRNA	2	NA	NA	NA	24	10	NA	NA	NA	0.00108366	0
rno-miR-664-3p	miRNA	2	NA	NA	NA	27	16	NA	NA	NA	0.0103222	0.0644099
rno-miR-665	miRNA	4	85	103	NA	238	22	0	0	NA	4.49548e-07	0.000169364
rno-miR-667-3p	miRNA	1	NA	NA	NA	30	NA	NA	NA	NA	0.00335276	NA
rno-miR-672-5p	miRNA	1	NA	9	NA	NA	NA	NA	2.69165e-05	NA	NA	NA
rno-miR-673-3p	miRNA	2	NA	NA	NA	25	11	NA	NA	NA	0.00151382	0.0239623
rno-miR-674-5p	miRNA	1	NA	NA	NA	226	NA	NA	NA	NA	4.54365e-06	NA
rno-miR-708-3p	miRNA	2	NA	NA	NA	30	13	NA	NA	NA	0.00330551	0.0118464
rno-miR-758-3p	miRNA	1	NA	NA	NA	26	NA	NA	NA	NA	0.00409026	NA
rno-miR-764-3p	miRNA	1	NA	NA	NA	129	NA	NA	NA	NA	0.00917766	NA
rno-miR-770-5p	miRNA	1	NA	NA	NA	NA	8	NA	NA	NA	NA	0.000879076
rno-miR-7a-5p	miRNA	1	NA	NA	NA	32	NA	NA	NA	NA	0.000624444	NA
rno-miR-872-3p	miRNA	2	NA	NA	NA	26	9	NA	NA	NA	0.00146029	0
rno-miR-872-5p	miRNA	1	NA	NA	NA	NA	9	NA	NA	NA	NA	0.0202448
rno-miR-873-5p	miRNA	2	NA	NA	NA	24	10	NA	NA	NA	0	0.00520078
rno-miR-874-3p	miRNA	1	NA	NA	NA	NA	13	NA	NA	NA	NA	0.00769523
rno-miR-877	miRNA	1	NA	NA	NA	NA	82	NA	NA	NA	NA	0.000322921
rno-miR-92a-1-5p	miRNA	4	4	4	8	36	NA	0	4.30663e-05	0.0016123	0.0163238	NA
rno-miR-92a-3p	miRNA	4	3	3	8	35	NA	0	0	0.000131661	0.00903118	NA
rno-miR-92b-3p	miRNA	1	NA	NA	NA	25	NA	NA	NA	NA	0.0386178	NA
rno-miR-93-5p	miRNA	2	NA	NA	7	27	NA	NA	NA	1.64577e-05	0.00361066	NA
rno-miR-98-5p	miRNA	2	NA	NA	NA	27	4	NA	NA	NA	0.00274189	0.00157923
rno-miR-99a-5p	miRNA	1	NA	NA	NA	NA	11	NA	NA	NA	NA	0.00335849
rno-miR-9a-3p	miRNA	1	NA	NA	NA	28	NA	NA	NA	NA	0.0134367	NA
Rpl13a	mRNA	2	NA	NA	13	30	NA	NA	NA	0.00219591	0.00429828	NA
Rpl14	mRNA	2	NA	18	19	NA	NA	NA	0.00102283	0.00321994	NA	NA
Rpl17	mRNA	2	NA	10	9	NA	NA	NA	0.00184109	6.58306e-05	NA	NA
Rpl22	mRNA	1	NA	NA	19	NA	NA	NA	NA	0.00831712	NA	NA
Rpl23a	mRNA	2	NA	21	18	NA	NA	NA	0	0.00189373	NA	NA
Rpl26	mRNA	2	NA	12	13	NA	NA	NA	7.53661e-05	0.00019132	NA	NA
Rpl3	mRNA	2	4	NA	NA	26	NA	0	NA	NA	0.000749092	NA
Rpl35	mRNA	2	NA	14	12	NA	NA	NA	0.000506952	0.00196732	NA	NA
Rpl36a	mRNA	2	NA	20	16	NA	NA	NA	0	0	NA	NA
Rpl4	mRNA	1	NA	NA	NA	37	NA	NA	NA	NA	0.0127656	NA
Rpl5	mRNA	2	NA	14	NA	29	NA	NA	0	NA	0.00644953	NA
Rpl7	mRNA	1	NA	NA	NA	19	NA	NA	NA	NA	0.00694147	NA
Rpl9	mRNA	2	NA	31	204	NA	NA	NA	0	0	NA	NA
Rplp0	mRNA	3	NA	6	11	32	NA	NA	0	0.000168985	0.0281838	NA
Rps12	mRNA	2	7	NA	NA	27	NA	0.000322581	NA	NA	0.000548208	NA
Rps23	mRNA	1	NA	11	NA	NA	NA	NA	0.00142119	NA	NA	NA
Rps24	mRNA	2	NA	9	10	NA	NA	NA	3.58886e-05	0.00010478	NA	NA
Rps3a	mRNA	2	NA	14	23	NA	NA	NA	0.000172265	0.00552154	NA	NA
Rps4x	mRNA	3	NA	19	13	32	NA	NA	0	0	0.00632657	NA
Rps7	mRNA	2	NA	13	14	NA	NA	NA	2.15332e-05	0.00102896	NA	NA
Rps8	mRNA	2	NA	20	19	NA	NA	NA	0.000830821	0.00210723	NA	NA
Rrm2	mRNA	1	NA	9	NA	NA	NA	NA	0	NA	NA	NA
Runx1	mRNA	1	NA	NA	NA	NA	14	NA	NA	NA	NA	0.114846
S100b	mRNA	2	NA	NA	22	31	NA	NA	NA	0.0010531	0.016984	NA
Samd9l	mRNA	3	NA	14	11	22	NA	NA	0.00353344	0.040418	0.0110296	NA
Sat1	mRNA	2	NA	13	17	NA	NA	NA	0	0.00835805	NA	NA
Sbpl	mRNA	1	5	NA	NA	NA	NA	0	NA	NA	NA	NA
Scarb2	mRNA	1	NA	NA	15	NA	NA	NA	NA	0.000277586	NA	NA
Scd2	mRNA	2	2	10	NA	NA	NA	0	0.00276342	NA	NA	NA
Scn3b	mRNA	1	NA	36	NA	NA	NA	NA	0	NA	NA	NA
Sdc1	mRNA	1	NA	8	NA	NA	NA	NA	0.00095033	NA	NA	NA
Sdf2l1	mRNA	1	NA	NA	18	NA	NA	NA	NA	0.0478288	NA	NA
Serpine1	mRNA	1	NA	9	NA	NA	NA	NA	6.28051e-05	NA	NA	NA
Sh3glb1	mRNA	2	NA	17	12	NA	NA	NA	0.000150732	0.000445454	NA	NA
Shcbp1	mRNA	1	NA	9	NA	NA	NA	NA	0.00124892	NA	NA	NA
Ski	mRNA	1	NA	9	NA	NA	NA	NA	0	NA	NA	NA
Slamf8	mRNA	1	NA	NA	8	NA	NA	NA	NA	0.00417574	NA	NA
Slc11a1	mRNA	1	NA	NA	13	NA	NA	NA	NA	0.00150958	NA	NA
Slc16a10	mRNA	1	NA	NA	NA	16	NA	NA	NA	NA	0.0103403	NA
Slc25a23	mRNA	1	NA	38	NA	NA	NA	NA	0	NA	NA	NA
Slc25a43	mRNA	2	NA	4	13	NA	NA	NA	0	0.0141972	NA	NA
Slc25a45	mRNA	1	NA	NA	7	NA	NA	NA	NA	0	NA	NA
Slc39a8	mRNA	1	NA	NA	16	NA	NA	NA	NA	0.00902172	NA	NA
Slc7a7	mRNA	3	NA	14	9	22	NA	NA	0.00277879	0.000867318	0.0073717	NA
Snrpd2l	mRNA	1	5	NA	NA	NA	NA	8.06452e-05	NA	NA	NA	NA
Snrpn.Snurf	mRNA	1	NA	NA	NA	30	NA	NA	NA	NA	0.00197414	NA
Snx5	mRNA	2	NA	15	10	NA	NA	NA	0	0	NA	NA
Sox7	mRNA	1	NA	10	NA	NA	NA	NA	0.000129199	NA	NA	NA
Sparc	mRNA	2	NA	15	13	NA	NA	NA	0.000806417	0.0058197	NA	NA
Spata13	mRNA	1	NA	NA	19	NA	NA	NA	NA	0.0131804	NA	NA
Spryd3	mRNA	2	NA	4	4	NA	NA	NA	1.07666e-05	0	NA	NA
Sptan1	mRNA	1	2	NA	NA	NA	NA	0	NA	NA	NA	NA
Sptlc2	mRNA	1	NA	NA	NA	20	NA	NA	NA	NA	0.00107114	NA
Sqstm1	mRNA	1	NA	NA	NA	39	NA	NA	NA	NA	0.00740443	NA
Stab1	mRNA	1	NA	11	NA	NA	NA	NA	0	NA	NA	NA
Steap4	mRNA	1	NA	NA	12	NA	NA	NA	NA	0.00459607	NA	NA
Stmn3	mRNA	2	NA	NA	6	33	NA	NA	NA	0.00250156	0.0249645	NA
Stxbp1	mRNA	1	NA	NA	NA	30	NA	NA	NA	NA	0.00272994	NA
Sult1a1	mRNA	2	8	NA	NA	18	NA	0.00155914	NA	NA	0.0119693	NA
Susd3	mRNA	1	NA	NA	15	NA	NA	NA	NA	0.00637125	NA	NA
Syn2	mRNA	2	4	NA	NA	28	NA	0	NA	NA	0.00151269	NA
Syt1	mRNA	1	3	NA	NA	NA	NA	2.90323e-05	NA	NA	NA	NA
Tecta	mRNA	1	NA	NA	NA	18	NA	NA	NA	NA	0.00204014	NA
Tf	mRNA	4	5	12	12	16	NA	0	0.000977093	0.00257178	0.00124947	NA
Tfpi2	mRNA	1	NA	NA	NA	20	NA	NA	NA	NA	0.0397266	NA
Tgif1	mRNA	1	NA	NA	NA	19	NA	NA	NA	NA	0.00436295	NA
Tie1	mRNA	2	NA	8	11	NA	NA	NA	0	0.00220345	NA	NA
Tln1	mRNA	1	NA	7	NA	NA	NA	NA	6.45995e-05	NA	NA	NA
Tlr10	mRNA	1	NA	NA	NA	17	NA	NA	NA	NA	0.000451189	NA
Tlr6	mRNA	1	NA	NA	8	NA	NA	NA	NA	0	NA	NA
Tlr7	mRNA	1	NA	NA	NA	NA	12	NA	NA	NA	NA	0.026153
Tmem176b	mRNA	1	NA	NA	19	NA	NA	NA	NA	0.0119772	NA	NA
Tmsb10	mRNA	2	NA	7	8	NA	NA	NA	0	0	NA	NA
Tnni2	mRNA	2	4	NA	NA	18	NA	0.00207527	NA	NA	0.00522911	NA
Tnnt1	mRNA	1	NA	NA	15	NA	NA	NA	NA	0.00174599	NA	NA
Tpi1	mRNA	1	NA	NA	10	NA	NA	NA	NA	0	NA	NA
Tppp	mRNA	1	8	NA	NA	NA	NA	0.000722581	NA	NA	NA	NA
Trak2	mRNA	1	NA	24	NA	NA	NA	NA	0	NA	NA	NA
Trim2	mRNA	1	6	NA	NA	NA	NA	0.00298387	NA	NA	NA	NA
Trim47	mRNA	1	6	NA	NA	NA	NA	0.00309677	NA	NA	NA	NA
Trim55	mRNA	1	NA	NA	11	NA	NA	NA	NA	0.000845923	NA	NA
Troap	mRNA	1	NA	3	NA	NA	NA	NA	0	NA	NA	NA
Tspan2	mRNA	1	NA	NA	23	NA	NA	NA	NA	0.11109	NA	NA
Tspan8	mRNA	1	NA	NA	13	NA	NA	NA	NA	0.000123432	NA	NA
Tspo	mRNA	2	NA	7	11	NA	NA	NA	0	6.72021e-05	NA	NA
Tspyl4	mRNA	2	8	NA	NA	42	NA	0.000580645	NA	NA	0.0137698	NA
Ttk	mRNA	1	NA	NA	17	NA	NA	NA	NA	0.0121935	NA	NA
Ttr	mRNA	1	NA	204	NA	NA	NA	NA	0	NA	NA	NA
Tuba1a.Tuba1b	mRNA	1	NA	NA	NA	38	NA	NA	NA	NA	0.0112848	NA
Tuba1c	mRNA	1	NA	7	NA	NA	NA	NA	0	NA	NA	NA
Tuba4a	mRNA	2	6	NA	10	NA	NA	0.000193548	NA	0.00565375	NA	NA
Tubb3	mRNA	1	NA	NA	7	NA	NA	NA	NA	0.000402194	NA	NA
Tubb4a	mRNA	1	3	NA	NA	NA	NA	6.45161e-05	NA	NA	NA	NA
Tubb4b	mRNA	1	NA	NA	NA	31	NA	NA	NA	NA	0.00489886	NA
Ube2c	mRNA	1	NA	10	NA	NA	NA	NA	0.00155757	NA	NA	NA
Uchl1	mRNA	3	12	NA	8	27	NA	0.000709677	NA	8.22883e-05	0.00358813	NA
Ucn2	mRNA	1	8	NA	NA	NA	NA	0.00606452	NA	NA	NA	NA
Uvrag	mRNA	1	NA	NA	50	NA	NA	NA	NA	0	NA	NA
Vamp1	mRNA	2	NA	7	12	NA	NA	NA	1.39966e-05	0.00148372	NA	NA
Vamp2	mRNA	2	4	NA	NA	36	NA	0.000102151	NA	NA	0.00636417	NA
Vim	mRNA	3	NA	14	29	NA	75	NA	0	0	NA	0
Vsig2	mRNA	1	6	NA	NA	NA	NA	0.00108065	NA	NA	NA	NA
Vsnl1	mRNA	2	5	NA	NA	25	NA	3.44086e-05	NA	NA	0.00129986	NA
Wapl	mRNA	2	NA	19	13	NA	NA	NA	0.000236865	0	NA	NA
Wnk1	mRNA	2	NA	16	NA	39	NA	NA	0	NA	0.0325382	NA
Ywhah	mRNA	2	5	NA	NA	30	NA	0	NA	NA	0.00106544	NA
Zc3h12a	mRNA	1	NA	NA	9	NA	NA	NA	NA	0.0114765	NA	NA
Zwint	mRNA	1	NA	NA	NA	33	NA	NA	NA	NA	0.00652295	NA

## Sheet: README
Supp Table 4: Network nodes and their properties (degree and betweenness centrality)
Col heading	Description
Node id	Name of node
Node type	miRNA or mRNA
#timepoints	Number of timepoints in which node is present
24hr_degree	Connectivity degree of node at 24hr timepoint
72hr_degree	Connectivity degree of node at 72hr timepoint
10days_degree	Connectivity degree of node at 10day timepoint
DOFS_degree	Connectivity degree of node at day of first seizure (DOFS) timepoint
Chronic_degree	Connectivity degree of node at Chronic (1m after seizure) timepoint
24hr_betw_cent	Betweenness centrality of node at 24hr timepoint
72hr_betw_cent	Betweenness centrality of node at 72hr timepoint
10days_betw_cent	Betweenness centrality of node at 10day timepoint
DOFS_betw_cent	Betweenness centrality of node at day of first seizure (DOFS) timepoint
Chronic_betw_cent	Betweenness centrality of node at Chronic (1m after seizure) timepoint
	NA values indicate that node is not present at that timepoint
