# Supplementary material for: Integrative network analysis of miRNA-mRNA expression profiles during epileptogenesis in rats reveals therapeutic targets after emergence of first spontaneous seizure
Source: Sci Rep. 2024 Jul 3;14:15313. doi: 10.1038/s41598-024-66117-7 (PMC11222454; doi:10.1038/s41598-024-66117-7)
Supplement: Supplementary file 6 — Supplementary Information 5. [file 41598_2024_66117_MOESM6_ESM.xlsx]

## Sheet: Supp Table 5 miRNA properties
miRNA id	differential expression	# timept	24hr_FC	72hr_FC	10d_FC	DOFS_FC	Chronic_FC	FC_dir	NW properties	24hr_deg	72hr_deg	10d_deg	DOFS_deg	Chronic_deg		24hr_bc	72hr_bc	10d_bc	DOFS_bc	Chronic_bc	miR-mRNA NW	#timept	24hr_deg	72hr_deg	10d_deg	DOFS_deg	Chronic_deg	sequence conservation	Conserved?	seed(1-8) conservation	rno-miR_ID	hsa-miR_ID	Mature_seq_rno	Mature_seq_hsa	family	Filtering	Comment
rno-miR-665		4	0.85	1.09	NA	0.92	1.03	up		85	103	NA	238	22		0	0	NA	4.49548e-07	0.000169364		4	76	96	NA	97	5		diff_seq	TRUE	rno-miR-665	hsa-miR-665	ACCAGGAGGCUGAGGUCCCUUA	ACCAGGAGGCUGAGGCCCCU**	mir-665		Shortlisted 23
rno-miR-484		1	NA	NA	NA	1.23	NA	up		NA	NA	NA	288	NA		NA	NA	NA	0	NA		1	NA	NA	NA	132	NA		Full	TRUE	rno-miR-484	hsa-miR-484	UCAGGCUCAGUCCCCUCCCGAU	UCAGGCUCAGUCCCCUCCCGAU	mir-484		Inferred miRNA-mRNA interactions at 1 timepoint only
rno-miR-674-5p		1	NA	NA	NA	1.05	NA	up		NA	NA	NA	226	NA		NA	NA	NA	4.54365e-06	NA		1	NA	NA	NA	105	NA		No hsa miR	FALSE	rno-miR-674-5p	None	GCACUGAGAUGGGAGUGGUGUA	NA	mir-674		No corresponding human orthologue
rno-miR-296-3p		1	NA	NA	NA	1.43	NA	up		NA	NA	NA	223	NA		NA	NA	NA	4.49548e-07	NA		1	NA	NA	NA	92	NA		Full	TRUE	rno-miR-296-3p	hsa-miR-296-3p	GAGGGUUGGGUGGAGGCUCUCC	GAGGGUUGGGUGGAGGCUCUCC	mir-296		Inferred miRNA-mRNA interactions at 1 timepoint only
rno-miR-298-5p		1	NA	NA	NA	0.59	NA	up		NA	NA	NA	223	NA		NA	NA	NA	4.49548e-07	NA		1	NA	NA	NA	89	NA		diff_name&seq	FALSE	rno-miR-298-5p	hsa-miR-298	GGCAGAGGAGGGCUGUUCUUCCC	AGCAGAAGCAGGGAGGUUCUCCCA	mir-298		Inferred miRNA-mRNA interactions at 1 timepoint only
rno-miR-223-3p		3	3.56	2.35	NA	1.97	NA	up		7	34	NA	179	NA		0	0	NA	4.49548e-07	NA		3	7	33	NA	80	NA		diff_seq	TRUE	rno-miR-223-3p	hsa-miR-223-3p	UGUCAGUUUGUCAAAUACCCC	UGUCAGUUUGUCAAAUACCCCA	mir-223		Shortlisted 23
rno-miR-133a-3p		1	NA	NA	NA	-0.73	NA	down		NA	NA	NA	211	NA		NA	NA	NA	9.21574e-06	NA		1	NA	NA	NA	93	NA		Full	TRUE	rno-miR-133a-3p	hsa-miR-133a-3p	UUUGGUCCCCUUCAACCAGCUG	UUUGGUCCCCUUCAACCAGCUG	mir-133		Inferred miRNA-mRNA interactions at 1 timepoint only
rno-miR-423-5p		1	NA	NA	NA	0.67	NA	up		NA	NA	NA	209	NA		NA	NA	NA	0	NA		1	NA	NA	NA	88	NA		diff_seq	TRUE	rno-miR-423-5p	hsa-miR-423-5p	UGAGGGGCAGAGAGCGAGACUUUU	UGAGGGGCAGAGAGCGAGACUUU*	mir-423		Inferred miRNA-mRNA interactions at 1 timepoint only
rno-miR-30c-5p		1	NA	NA	NA	-0.58	NA	down		NA	NA	NA	203	NA		NA	NA	NA	3.22176e-06	NA		1	NA	NA	NA	82	NA		Full	TRUE	rno-miR-30c-5p	hsa-miR-30c-5p	UGUAAACAUCCUACACUCUCAGC	UGUAAACAUCCUACACUCUCAGC	mir-30		Inferred miRNA-mRNA interactions at 1 timepoint only
rno-miR-215		1	NA	NA	2.75	NA	NA	up		NA	NA	192	NA	NA		NA	NA	0	NA	NA		1	NA	NA	182	NA	NA		diff_name&seq	TRUE	rno-miR-215	hsa-miR-215-5p	AUGACCUAUGAUUUGACAGACA	AUGACCUAUGAAUUGACAGAC*	mir-192		Inferred miRNA-mRNA interactions at 1 timepoint only
rno-miR-1249		1	NA	NA	NA	0.66	NA	up		NA	NA	NA	163	NA		NA	NA	NA	1.98601e-05	NA		1	NA	NA	NA	72	NA		diff_name	TRUE	rno-miR-1249	hsa-miR-1249-3p	ACGCCCUUCCCCCCCUUCUUCA	ACGCCCUUCCCCCCCUUCUUCA	mir-1249		Inferred miRNA-mRNA interactions at 1 timepoint only
rno-miR-351-5p		1	NA	NA	NA	-0.83	NA	down		NA	NA	NA	156	NA		NA	NA	NA	0.00596484	NA		1	NA	NA	NA	62	NA		No hsa miR	FALSE	rno-miR-351-5p	None	UCCCUGAGGAGCCCUUUGAGCCUGA	NA	mir-351		No corresponding human orthologue
rno-let-7i-3p		1	NA	NA	NA	0.92	NA	up		NA	NA	NA	153	NA		NA	NA	NA	1.28442e-06	NA		1	NA	NA	NA	65	NA		Full	TRUE	rno-let-7i-3p	hsa-let-7i-3p	CUGCGCAAGCUACUGCCUUGCU	CUGCGCAAGCUACUGCCUUGCU	let-7		Inferred miRNA-mRNA interactions at 1 timepoint only
rno-miR-211-5p		2	NA	NA	4.59	2.65	NA	up		NA	NA	18	133	NA		NA	NA	3.67946e-05	0.0017843	NA		2	NA	NA	17	61	NA		diff_seq	TRUE	rno-miR-211-5p	hsa-miR-211-5p	UUCCCUUUGUCAUCCUUUGCCU	UUCCCUUUGUCAUCCUUCGCCU	mir-204		Shortlisted 23
rno-miR-423-3p		1	NA	NA	NA	0.54	NA	up		NA	NA	NA	134	NA		NA	NA	NA	8.15214e-05	NA		1	NA	NA	NA	60	NA		Full	TRUE	rno-miR-423-3p	hsa-miR-423-3p	AGCUCGGUCUGAGGCCCCUCAGU	AGCUCGGUCUGAGGCCCCUCAGU	mir-423		Inferred miRNA-mRNA interactions at 1 timepoint only
rno-miR-764-3p		1	NA	NA	NA	-1.39	NA	down		NA	NA	NA	129	NA		NA	NA	NA	0.00917766	NA		1	NA	NA	NA	54	NA		diff_name&seq	FALSE	rno-miR-764-3p	hsa-miR-764	GAGGAGGCCAUAGUGGCAACUGU	GCAGGUGCUCACUUGUCCUCCU	mir-764		Inferred miRNA-mRNA interactions at 1 timepoint only
rno-miR-1843b-5p		1	NA	NA	NA	-0.65	NA	down		NA	NA	NA	122	NA		NA	NA	NA	0.00866315	NA		1	NA	NA	NA	53	NA		diff_name&seq	FALSE	rno-miR-1843b-5p	hsa-miR-1843	AUGGAGGUCUCUGUCUGACUUAG	UAUGGAGGUCUCUGUCUGGC****	mir-1843		Inferred miRNA-mRNA interactions at 1 timepoint only
rno-miR-148a-3p		1	NA	NA	NA	0.51	NA	up		NA	NA	NA	120	NA		NA	NA	NA	0	NA		1	NA	NA	NA	56	NA		diff_seq	TRUE	rno-miR-148a-3p	hsa-miR-148a-3p	UCAGUGCACUACAGAACUUUG	UCAGUGCACUACAGAACUUUGU	mir-148		Inferred miRNA-mRNA interactions at 1 timepoint only
rno-miR-342-5p		2	NA	NA	NA	0.67	0.54	up		NA	NA	NA	106	13		NA	NA	NA	0.121774	0.0155519		1	NA	NA	NA	45	NA		diff_seq	TRUE	rno-miR-342-5p	hsa-miR-342-5p	AGGGGUGCUAUCUGUGAUUGAG	AGGGGUGCUAUCUGUGAUUGA*	mir-342		Inferred miRNA-mRNA interactions at 1 timepoint only
rno-miR-328b-3p		4	1.72	1.69	NA	2.15	2.17	up		23	27	NA	53	15		3.44086e-05	0.000396569	NA	0.000209614	0.020413		4	22	25	NA	17	2		diff_name&seq	TRUE	rno-miR-328b-3p	hsa-miR-328-3p	CUGGCCCUCUCUGCCCUA	CUGGCCCUCUCUGCCCUUCCGU	NA		Shortlisted 23
rno-let-7c-5p		2	NA	-0.62	NA	NA	-0.64	down		NA	95	NA	NA	17		NA	0	NA	NA	0.000207933		2	NA	92	NA	NA	1		Full	TRUE	rno-let-7c-5p	hsa-let-7c-5p	UGAGGUAGUAGGUUGUAUGGUU	UGAGGUAGUAGGUUGUAUGGUU	let-7		Shortlisted 23
rno-miR-493-5p		1	NA	NA	NA	-0.65	NA	down		NA	NA	NA	111	NA		NA	NA	NA	0.0335136	NA		1	NA	NA	NA	61	NA		Full	TRUE	rno-miR-493-5p	hsa-miR-493-5p	UUGUACAUGGUAGGCUUUCAUU	UUGUACAUGGUAGGCUUUCAUU	mir-493		Inferred miRNA-mRNA interactions at 1 timepoint only
rno-miR-496-3p		2	NA	-0.71	NA	-0.61	NA	down		NA	10	NA	87	NA		NA	0	NA	0.0182234	NA		2	NA	9	NA	46	NA		diff_name&seq	FALSE	rno-miR-496-3p	hsa-miR-496	AGUAUUACAUGGCCAAUCUCC	UGAGUAUUACAUGGCCAAUCUC*	mir-154		No conserved seed sequence
rno-miR-200c-3p		1	NA	NA	NA	3.68	NA	up		NA	NA	NA	96	NA		NA	NA	NA	0.00430262	NA		1	NA	NA	NA	41	NA		diff_seq	TRUE	rno-miR-200c-3p	hsa-miR-200c-3p	UAAUACUGCCGGGUAAUGAUG	UAAUACUGCCGGGUAAUGAUGGA	mir-8		Inferred miRNA-mRNA interactions at 1 timepoint only
rno-miR-342-3p		2	NA	NA	1.01	0.94	NA	up		NA	NA	68	27	NA		NA	NA	0	0.0058491	NA		2	NA	NA	68	10	NA		Full	TRUE	rno-miR-342-3p	hsa-miR-342-3p	UCUCACACAGAAAUCGCACCCGU	UCUCACACAGAAAUCGCACCCGU	mir-342		Shortlisted 23
rno-miR-101a-5p		1	NA	NA	NA	NA	0.64	up		NA	NA	NA	NA	87		NA	NA	NA	NA	0.00036593		1	NA	NA	NA	NA	21		diff_name&seq	FALSE	rno-miR-101a-5p	hsa-miR-101-5p	UCAGUUAUCACAGUGCUGAUGC	*CAGUUAUCACAGUGCUGAUGCU	mir-101		Inferred miRNA-mRNA interactions at 1 timepoint only
rno-let-7b-5p		1	NA	-0.6	NA	NA	NA	down		NA	83	NA	NA	NA		NA	0	NA	NA	NA		1	NA	80	NA	NA	NA		Full	TRUE	rno-let-7b-5p	hsa-let-7b-5p	UGAGGUAGUAGGUUGUGUGGUU	UGAGGUAGUAGGUUGUGUGGUU	let-7		Inferred miRNA-mRNA interactions at 1 timepoint only
rno-miR-877		1	NA	NA	NA	NA	1.12	up		NA	NA	NA	NA	82		NA	NA	NA	NA	0.000322921		1	NA	NA	NA	NA	18		diff_name	TRUE	rno-miR-877	hsa-miR-877-5p	GUAGAGGAGAUGGCGCAGGG	GUAGAGGAGAUGGCGCAGGG	mir-877		Inferred miRNA-mRNA interactions at 1 timepoint only
rno-miR-338-3p		1	NA	NA	NA	0.7	NA	up		NA	NA	NA	80	NA		NA	NA	NA	3.627e-05	NA		1	NA	NA	NA	29	NA		diff_seq	TRUE	rno-miR-338-3p	hsa-miR-338-3p	UCCAGCAUCAGUGAUUUUGUUGA	UCCAGCAUCAGUGAUUUUGUUG*	mir-338		Inferred miRNA-mRNA interactions at 1 timepoint only
rno-miR-1839-5p		2	NA	NA	NA	-0.78	-0.76	down		NA	NA	NA	61	12		NA	NA	NA	5.69934e-05	0.0235707		1	NA	NA	NA	28	NA		No hsa miR	FALSE	rno-miR-1839-5p	None	AAGGUAGAUAGAACAGGUCUUG	NA	mir-1839		No corresponding human orthologue
rno-miR-130a-3p		3	NA	0.63	NA	0.63	0.79	up		NA	27	NA	33	9		NA	0	NA	0.000153755	0.000252054		2	NA	25	NA	11	NA		Full	TRUE	rno-miR-130a-3p	hsa-miR-130a-3p	CAGUGCAAUGUUAAAAGGGCAU	CAGUGCAAUGUUAAAAGGGCAU	mir-130		Shortlisted 23
rno-let-7f-5p		1	NA	NA	NA	NA	-0.77	down		NA	NA	NA	NA	69		NA	NA	NA	NA	0.00101561		1	NA	NA	NA	NA	14		Full	TRUE	rno-let-7f-5p	hsa-let-7f-5p	UGAGGUAGUAGAUUGUAUAGUU	UGAGGUAGUAGAUUGUAUAGUU	let-7		Inferred miRNA-mRNA interactions at 1 timepoint only
rno-miR-346		2	NA	NA	-0.84	-0.71	NA	down		NA	NA	29	36	NA		NA	NA	1.09718e-05	0.0124196	NA		2	NA	NA	28	10	NA		diff_seq	TRUE	rno-miR-346	hsa-miR-346	UGUCUGCCUGAGUGCCUGCCUCU	UGUCUGCCCGCAUGCCUGCCUCU	mir-346		Shortlisted 23
rno-miR-425-5p		2	NA	NA	0.76	0.53	NA	up		NA	NA	33	29	NA		NA	NA	0	5.93267e-06	NA		2	NA	NA	33	9	NA		Full	TRUE	rno-miR-425-5p	hsa-miR-425-5p	AAUGACACGAUCACUCCCGUUGA	AAUGACACGAUCACUCCCGUUGA	mir-425		Shortlisted 23
rno-miR-27a-3p		4	NA	1.25	1.23	1.62	0.94	up		NA	6	10	33	12		NA	0.000522179	0.000384926	0.00639199	0.0272374		1	NA	NA	3	NA	NA		Full	TRUE	rno-miR-27a-3p	hsa-miR-27a-3p	UUCACAGUGGCUAAGUUCCGC	UUCACAGUGGCUAAGUUCCGC	mir-27		Inferred miRNA-mRNA interactions at 1 timepoint only
rno-miR-155-5p		5	3.76	3.18	3.07	3.99	2.05	up		2	2	4	32	19		0	0	3.29153e-06	0.000764505	0.0574275		3	NA	NA	2	1	2		diff_seq	TRUE	rno-miR-155-5p	hsa-miR-155-5p	UUAAUGCUAAUUGUGAUAGGGGU	UUAAUGCUAAUCGUGAUAGGGGUU	mir-155		Shortlisted 23
rno-miR-195-5p		2	NA	NA	NA	0.99	0.86	up		NA	NA	NA	39	17		NA	NA	NA	0.00698799	0.0415531		1	NA	NA	NA	2	NA		Full	TRUE	rno-miR-195-5p	hsa-miR-195-5p	UAGCAGCACAGAAAUAUUGGC	UAGCAGCACAGAAAUAUUGGC	mir-15		Inferred miRNA-mRNA interactions at 1 timepoint only
rno-miR-433-5p		4	NA	-0.52	-0.53	-1.35	-0.78	down		NA	7	9	28	11		NA	0	0.00149024	0.00611557	0.0193493		1	NA	NA	2	NA	NA		Full	TRUE	rno-miR-433-5p	hsa-miR-433-5p	UACGGUGAGCCUGUCAUUAUUC	UACGGUGAGCCUGUCAUUAUUC	mir-433		Inferred miRNA-mRNA interactions at 1 timepoint only
rno-miR-381-3p		3	NA	2.25	NA	2.8	2.68	up		NA	5	NA	35	15		NA	1.07666e-05	NA	0.00316221	0.0576127		3	NA	3	NA	7	1		diff_seq	TRUE	rno-miR-381-3p	hsa-miR-381-3p	UAUACAAGGGCAAGCUCU	UAUACAAGGGCAAGCUCUCUGU	mir-154		Shortlisted 23
rno-miR-154-3p		1	NA	NA	NA	3.46	NA	up		NA	NA	NA	53	NA		NA	NA	NA	0.0353777	NA		1	NA	NA	NA	11	NA		Full	TRUE	rno-miR-154-3p	hsa-miR-154-3p	AAUCAUACACGGUUGACCUAUU	AAUCAUACACGGUUGACCUAUU	mir-154		Inferred miRNA-mRNA interactions at 1 timepoint only
rno-miR-488-3p		2	NA	NA	NA	-0.96	-0.7	down		NA	NA	NA	37	16		NA	NA	NA	0.00691133	0.00429618		0	NA	NA	NA	NA	NA		diff_seq	TRUE	rno-miR-488-3p	hsa-miR-488-3p	UUGAAAGGCUGUUUCUUGGUC	UUGAAAGGCUAUUUCUUGGUC	mir-488		No inferred mRNA targets
rno-miR-92a-1-5p		4	3.28	2.04	2.83	1.92	NA	up		4	4	8	36	NA		0	4.30663e-05	0.0016123	0.0163238	NA		3	NA	1	1	3	NA		diff_seq	TRUE	rno-miR-92a-1-5p	hsa-miR-92a-1-5p	AGGUUGGGAUUUGUCGCAAUGCU	AGGUUGGGAUCGGUUGCAAUGCU	mir-25		Shortlisted 23
rno-miR-136-5p		2	NA	NA	NA	-1.32	-1.31	down		NA	NA	NA	33	18		NA	NA	NA	0.00926299	0.0721604		0	NA	NA	NA	NA	NA		Full	TRUE	rno-miR-136-5p	hsa-miR-136-5p	ACUCCAUUUGUUUUGAUGAUGGA	ACUCCAUUUGUUUUGAUGAUGGA	mir-136		No inferred mRNA targets
rno-miR-3068-3p		3	NA	-0.63	NA	-0.92	-0.94	down		NA	16	NA	26	8		NA	0	NA	0.00314008	0		2	NA	15	NA	1	NA		No hsa miR	FALSE	rno-miR-3068-3p	None	GGUGAAUUGCAGUACUCCAACA	NA	mir-3068		No corresponding human orthologue
rno-miR-21-3p		4	3.26	2.61	1.92	2.08	NA	up		6	4	5	35	NA		0.000451613	0	0.00036344	0.0184079	NA		2	NA	NA	1	4	NA		diff_seq	FALSE	rno-miR-21-3p	hsa-miR-21-3p	CAACAGCAGUCGAUGGGCUGUC	CAACACCAGUCGAUGGGCUGU*	mir-21		No conserved seed sequence
rno-miR-142-3p		3	NA	2.31	2.66	4.19	NA	up		NA	4	19	27	NA		NA	7.17772e-06	0.00505464	0.00132239	NA		2	NA	1	3	NA	NA		Full	TRUE	rno-miR-142-3p	hsa-miR-142-3p	UGUAGUGUUUCCUACUUUAUGGA	UGUAGUGUUUCCUACUUUAUGGA	mir-142		Shortlisted 23
rno-miR-142-5p		4	2.03	2.34	3.07	2.71	NA	up		3	5	7	35	NA		0	0	0.00238636	0.00572282	NA		1	NA	NA	1	NA	NA		Full	TRUE	rno-miR-142-5p	hsa-miR-142-5p	CAUAAAGUAGAAAGCACUACU	CAUAAAGUAGAAAGCACUACU	mir-142		Inferred miRNA-mRNA interactions at 1 timepoint only
rno-miR-27a-5p		1	2.44	NA	NA	NA	NA	up		50	NA	NA	NA	NA		0	NA	NA	NA	NA		1	50	NA	NA	NA	NA		Full	TRUE	rno-miR-27a-5p	hsa-miR-27a-5p	AGGGCUUAGCUGCUUGUGAGCA	AGGGCUUAGCUGCUUGUGAGCA	mir-27		Inferred miRNA-mRNA interactions at 1 timepoint only
rno-miR-434-5p		2	NA	NA	NA	-1.12	-0.73	down		NA	NA	NA	34	15		NA	NA	NA	0.0122459	0.0629861		0	NA	NA	NA	NA	NA		No hsa miR	FALSE	rno-miR-434-5p	None	AGCUCGACUCAUGGUUUGAACCA	NA	mir-434		No inferred mRNA targets
rno-miR-92a-3p		4	0.98	0.93	1.37	1.31	NA	up		3	3	8	35	NA		0	0	0.000131661	0.00903118	NA		1	NA	NA	NA	1	NA		diff_seq	TRUE	rno-miR-92a-3p	hsa-miR-92a-3p	UAUUGCACUUGUCCCGGCCUG	UAUUGCACUUGUCCCGGCCUGU	mir-25		Inferred miRNA-mRNA interactions at 1 timepoint only
rno-miR-212-3p		3	1.71	1.47	0.87	NA	NA	up		7	6	36	NA	NA		0.00525806	0.000521102	0	NA	NA		3	3	2	34	NA	NA		diff_seq	TRUE	rno-miR-212-3p	hsa-miR-212-3p	UAACAGUCUCCAGUCACGGCCA	UAACAGUCUCCAGUCACGGCC*	mir-132		Shortlisted 23
rno-miR-345-5p		2	NA	NA	NA	1.41	1.2	up		NA	NA	NA	35	14		NA	NA	NA	0.00538082	0.0226536		1	NA	NA	NA	1	NA		diff_seq	FALSE	rno-miR-345-5p	hsa-miR-345-5p	UGCUGACCCCUAGUCCAGUGC	*GCUGACUCCUAGUCCAGGGCUC	mir-345		Inferred miRNA-mRNA interactions at 1 timepoint only
rno-miR-410-3p		2	NA	NA	NA	-1.25	-0.8	down		NA	NA	NA	27	22		NA	NA	NA	0.000370967	0.0113456		0	NA	NA	NA	NA	NA		Full	TRUE	rno-miR-410-3p	hsa-miR-410-3p	AAUAUAACACAGAUGGCCUGU	AAUAUAACACAGAUGGCCUGU	mir-154		No inferred mRNA targets
rno-miR-376a-5p		2	NA	NA	NA	-2.1	-1.06	down		NA	NA	NA	34	14		NA	NA	NA	0.0316389	0.022898		0	NA	NA	NA	NA	NA		diff_seq	FALSE	rno-miR-376a-5p	hsa-miR-376a-5p	GGUAGAUUCUCCUUCUAUGAG	GUAGAUUCUCCUUCUAUGAGUA	mir-368		No inferred mRNA targets
rno-miR-130b-3p		4	2.26	3.01	3.31	2.7	NA	up		3	5	7	33	NA		0	2.87109e-05	1.2931e-05	0.00599129	NA		4	1	3	3	4	NA		Full	TRUE	rno-miR-130b-3p	hsa-miR-130b-3p	CAGUGCAAUGAUGAAAGGGCAU	CAGUGCAAUGAUGAAAGGGCAU	mir-130		Shortlisted 23
rno-miR-378a-5p		2	NA	NA	NA	1.69	1.3	up		NA	NA	NA	27	19		NA	NA	NA	0.0264216	0.0627302		1	NA	NA	NA	4	NA		Full	TRUE	rno-miR-378a-5p	hsa-miR-378a-5p	CUCCUGACUCCAGGUCCUGUGU	CUCCUGACUCCAGGUCCUGUGU	mir-378		Inferred miRNA-mRNA interactions at 1 timepoint only
rno-miR-136-3p		2	NA	NA	NA	-0.89	-0.53	down		NA	NA	NA	31	15		NA	NA	NA	0.00494199	0.00523023		1	NA	NA	NA	NA	1		Full	TRUE	rno-miR-136-3p	hsa-miR-136-3p	CAUCAUCGUCUCAAAUGAGUCU	CAUCAUCGUCUCAAAUGAGUCU	mir-136		Inferred miRNA-mRNA interactions at 1 timepoint only
rno-miR-22-5p		2	NA	NA	NA	1.61	1.22	up		NA	NA	NA	35	11		NA	NA	NA	0.00257543	0.00106719		0	NA	NA	NA	NA	NA		Full	TRUE	rno-miR-22-5p	hsa-miR-22-5p	AGUUCUUCAGUGGCAAGCUUUA	AGUUCUUCAGUGGCAAGCUUUA	mir-22		No inferred mRNA targets
rno-miR-300-3p		2	NA	NA	NA	-1.2	-0.62	down		NA	NA	NA	30	16		NA	NA	NA	0.00240373	0.000404901		0	NA	NA	NA	NA	NA		diff_name&seq	FALSE	rno-miR-300-3p	hsa-miR-300	UAUGCAAGGGCAAGCUCUCUUC	UAUACAAGGGCAGACUCUCUCU	mir-154		No inferred mRNA targets
rno-miR-146a-5p		3	NA	NA	2.59	4.36	2.29	up		NA	NA	9	25	11		NA	NA	1.82863e-06	0.00527317	0.0411937		2	NA	NA	6	1	NA		Full	TRUE	rno-miR-146a-5p	hsa-miR-146a-5p	UGAGAACUGAAUUCCAUGGGUU	UGAGAACUGAAUUCCAUGGGUU	mir-146		Shortlisted 23
rno-miR-3473		2	4.51	2.21	NA	NA	NA	up		21	24	NA	NA	NA		0	8.61326e-05	NA	NA	NA		2	21	22	NA	NA	NA		No hsa miR	FALSE	rno-miR-3473	None	UCUAGGGCUGGAGAGAUGGCUA	NA	NA		No corresponding human orthologue
rno-miR-28-5p		2	NA	NA	0.74	0.53	NA	up		NA	NA	11	33	NA		NA	NA	1.37147e-05	0.0237971	NA		2	NA	NA	9	4	NA		Full	TRUE	rno-miR-28-5p	hsa-miR-28-5p	AAGGAGCUCACAGUCUAUUGAG	AAGGAGCUCACAGUCUAUUGAG	mir-28		Shortlisted 23
rno-miR-17-5p		2	NA	NA	1.83	3.39	NA	up		NA	NA	12	32	NA		NA	NA	0.000295735	0.00744786	NA		1	NA	NA	4	NA	NA		Full	TRUE	rno-miR-17-5p	hsa-miR-17-5p	CAAAGUGCUUACAGUGCAGGUAG	CAAAGUGCUUACAGUGCAGGUAG	mir-17		Inferred miRNA-mRNA interactions at 1 timepoint only
rno-miR-339-5p		3	NA	NA	2.06	2.21	1.14	up		NA	NA	6	28	10		NA	NA	0	0.00524734	0		1	NA	NA	1	NA	NA		Full	TRUE	rno-miR-339-5p	hsa-miR-339-5p	UCCCUGUCCUCCAGGAGCUCACG	UCCCUGUCCUCCAGGAGCUCACG	mir-339		Inferred miRNA-mRNA interactions at 1 timepoint only
rno-miR-434-3p		2	NA	NA	NA	-1.69	-0.8	down		NA	NA	NA	28	16		NA	NA	NA	0.00201291	0.000793614		1	NA	NA	NA	NA	1		No hsa miR	FALSE	rno-miR-434-3p	None	UUUGAACCAUCACUCGACUCCU	NA	mir-434		No corresponding human orthologue
rno-miR-22-3p		2	NA	NA	NA	-0.54	-0.51	down		NA	NA	NA	30	13		NA	NA	NA	0.00585822	0.0531776		1	NA	NA	NA	3	NA		Full	TRUE	rno-miR-22-3p	hsa-miR-22-3p	AAGCUGCCAGUUGAAGAACUGU	AAGCUGCCAGUUGAAGAACUGU	mir-22		Inferred miRNA-mRNA interactions at 1 timepoint only
rno-miR-664-3p		2	NA	NA	NA	0.7	0.66	up		NA	NA	NA	27	16		NA	NA	NA	0.0103222	0.0644099		1	NA	NA	NA	7	NA		diff_name&seq	TRUE	rno-miR-664-3p	hsa-miR-664a-3p	UAUUCAUUUACUCCCCAGCCUA	UAUUCAUUUA*UCCCCAGCCUACA	mir-664		Inferred miRNA-mRNA interactions at 1 timepoint only
rno-miR-25-3p		2	NA	NA	0.87	0.76	NA	up		NA	NA	15	28	NA		NA	NA	0.00250129	0.0132438	NA		2	NA	NA	12	3	NA		Full	TRUE	rno-miR-25-3p	hsa-miR-25-3p	CAUUGCACUUGUCUCGGUCUGA	CAUUGCACUUGUCUCGGUCUGA	mir-25		Shortlisted 23
rno-miR-361-3p		2	NA	-0.61	NA	-0.56	NA	down		NA	12	NA	31	NA		NA	0.00129079	NA	0.011465	NA		2	NA	9	NA	2	NA		diff_seq	FALSE	rno-miR-361-3p	hsa-miR-361-3p	CCCCCAGGUGUGAUUCUGAUUCGU	UCCCCCAGGUGUGAUUCUGAUUU**	mir-361		No conserved seed sequence
rno-miR-338-5p		1	NA	NA	NA	0.85	NA	up		NA	NA	NA	43	NA		NA	NA	NA	0.015942	NA		1	NA	NA	NA	13	NA		Full	TRUE	rno-miR-338-5p	hsa-miR-338-5p	AACAAUAUCCUGGUGCUGAGUG	AACAAUAUCCUGGUGCUGAGUG	mir-338		Inferred miRNA-mRNA interactions at 1 timepoint only
rno-miR-582-3p		2	NA	NA	NA	-1.29	-0.87	down		NA	NA	NA	29	14		NA	NA	NA	0.00519681	0.0290598		0	NA	NA	NA	NA	NA		diff_seq	FALSE	rno-miR-582-3p	hsa-miR-582-3p	AACCUGUUGAACAACUGAACCC	UAACUGGUUGAACAACUGAACC*	mir-582		No inferred mRNA targets
rno-miR-124-3p		2	NA	NA	NA	1.13	1.06	up		NA	NA	NA	30	13		NA	NA	NA	0.00470503	0.00674255		0	NA	NA	NA	NA	NA		diff_seq	TRUE	rno-miR-124-3p	hsa-miR-124-3p	UAAGGCACGCGGUGAAUGCC	UAAGGCACGCGGUGAAUGCCAA	mir-124		No inferred mRNA targets
rno-miR-708-3p		2	NA	NA	NA	-1.8	-1.06	down		NA	NA	NA	30	13		NA	NA	NA	0.00330551	0.0118464		1	NA	NA	NA	1	NA		Full	TRUE	rno-miR-708-3p	hsa-miR-708-3p	CAACUAGACUGUGAGCUUCUAG	CAACUAGACUGUGAGCUUCUAG	mir-708		Inferred miRNA-mRNA interactions at 1 timepoint only
rno-miR-320-3p		2	NA	NA	NA	0.81	0.71	up		NA	NA	NA	31	11		NA	NA	NA	0.00328534	0.0237964		1	NA	NA	NA	1	NA		diff_name	TRUE	rno-miR-320-3p	hsa-miR-320a-3p	AAAAGCUGGGUUGAGAGGGCGA	AAAAGCUGGGUUGAGAGGGCGA	mir-320		Inferred miRNA-mRNA interactions at 1 timepoint only
rno-let-7f-2-3p		2	NA	NA	NA	-0.83	-0.66	down		NA	NA	NA	27	15		NA	NA	NA	0.00947618	0.0244187		0	NA	NA	NA	NA	NA		diff_seq	TRUE	rno-let-7f-2-3p	hsa-let-7f-2-3p	CUAUACAGUCUACUGUCUUUC	CUAUACAGUCUACUGUCUUUCC	let-7		No inferred mRNA targets
rno-miR-153-5p		2	NA	NA	NA	-1.12	-0.86	down		NA	NA	NA	30	12		NA	NA	NA	0.00962692	0.00862788		1	NA	NA	NA	1	NA		diff_seq	FALSE	rno-miR-153-5p	hsa-miR-153-5p	GUCAUUUUUGUGAUGUUGCAGCU	*UCAUUUUUGUGAUGUUGCAGCU	mir-153		Inferred miRNA-mRNA interactions at 1 timepoint only
rno-miR-181c-3p		2	NA	NA	NA	-1.23	-0.91	down		NA	NA	NA	31	11		NA	NA	NA	0.00160371	0.0329946		1	NA	NA	NA	1	NA		diff_seq	FALSE	rno-miR-181c-3p	hsa-miR-181c-3p	ACCAUCGACCGUUGAGUGGACC	AACCAUCGACCGUUGAGUGGAC*	mir-181		Inferred miRNA-mRNA interactions at 1 timepoint only
rno-miR-365-3p		2	NA	NA	NA	1.9	1.12	up		NA	NA	NA	26	16		NA	NA	NA	0	0.00337472		0	NA	NA	NA	NA	NA		diff_name	TRUE	rno-miR-365-3p	hsa-miR-365a-3p, 365b-3p	UAAUGCCCCUAAAAAUCCUUAU	UAAUGCCCCUAAAAAUCCUUAU	mir-365		No inferred mRNA targets
rno-miR-339-3p		2	NA	NA	1.19	1.08	NA	up		NA	NA	7	34	NA		NA	NA	8.22883e-06	0.00874578	NA		2	NA	NA	3	2	NA		diff_seq	TRUE	rno-miR-339-3p	hsa-miR-339-3p	UGAGCGCCUCGACGACAGAGCCA	UGAGCGCCUCGACGACAGAGCCG	mir-339		Shortlisted 23
rno-miR-135a-5p		2	NA	NA	NA	3.04	2.03	up		NA	NA	NA	28	13		NA	NA	NA	0.00817785	0.00280897		0	NA	NA	NA	NA	NA		Full	TRUE	rno-miR-135a-5p	hsa-miR-135a-5p	UAUGGCUUUUUAUUCCUAUGUGA	UAUGGCUUUUUAUUCCUAUGUGA	mir-135		No inferred mRNA targets
rno-miR-487b-3p		2	NA	NA	NA	-1.04	-0.59	down		NA	NA	NA	29	12		NA	NA	NA	0.00235796	0.00208085		1	NA	NA	NA	NA	1		Full	TRUE	rno-miR-487b-3p	hsa-miR-487b-3p	AAUCGUACAGGGUCAUCCACUU	AAUCGUACAGGGUCAUCCACUU	mir-154		Inferred miRNA-mRNA interactions at 1 timepoint only
rno-miR-23a-3p		2	NA	NA	NA	1.3	0.76	up		NA	NA	NA	26	15		NA	NA	NA	0.00249309	0.00904126		0	NA	NA	NA	NA	NA		Full	TRUE	rno-miR-23a-3p	hsa-miR-23a-3p	AUCACAUUGCCAGGGAUUUCC	AUCACAUUGCCAGGGAUUUCC	mir-23		No inferred mRNA targets
rno-miR-363-3p		2	NA	NA	2.66	2.15	NA	up		NA	NA	6	34	NA		NA	NA	0	0.00946093	NA		2	NA	NA	4	4	NA		diff_seq	TRUE	rno-miR-363-3p	hsa-miR-363-3p	AAUUGCACGGUAUCCAUCUGU	AAUUGCACGGUAUCCAUCUGUA	mir-363		Shortlisted 23
rno-miR-24-3p		2	NA	NA	NA	1.9	1.4	up		NA	NA	NA	25	15		NA	NA	NA	0.00749807	0.016142		0	NA	NA	NA	NA	NA		Full	TRUE	rno-miR-24-3p	hsa-miR-24-3p	UGGCUCAGUUCAGCAGGAACAG	UGGCUCAGUUCAGCAGGAACAG	mir-24		No inferred mRNA targets
rno-miR-490-3p		1	NA	NA	NA	-0.88	NA	down		NA	NA	NA	40	NA		NA	NA	NA	0.0027258	NA		1	NA	NA	NA	14	NA		Full	TRUE	rno-miR-490-3p	hsa-miR-490-3p	CAACCUGGAGGACUCCAUGCUG	CAACCUGGAGGACUCCAUGCUG	mir-490		Inferred miRNA-mRNA interactions at 1 timepoint only
rno-miR-222-3p		2	NA	NA	NA	1.16	1.14	up		NA	NA	NA	30	9		NA	NA	NA	0.021641	0.0667921		0	NA	NA	NA	NA	NA		Full	TRUE	rno-miR-222-3p	hsa-miR-222-3p	AGCUACAUCUGGCUACUGGGU	AGCUACAUCUGGCUACUGGGU	mir-221		No inferred mRNA targets
rno-miR-16-5p		2	NA	NA	0.87	1.37	NA	up		NA	NA	13	26	NA		NA	NA	4.05041e-05	0.00657318	NA		1	NA	NA	5	NA	NA		Full	TRUE	rno-miR-16-5p	hsa-miR-16-5p	UAGCAGCACGUAAAUAUUGGCG	UAGCAGCACGUAAAUAUUGGCG	mir-15		Inferred miRNA-mRNA interactions at 1 timepoint only
rno-miR-20a-5p		2	NA	NA	NA	3.8	1.65	up		NA	NA	NA	31	8		NA	NA	NA	0.00329546	0		0	NA	NA	NA	NA	NA		Full	TRUE	rno-miR-20a-5p	hsa-miR-20a-5p	UAAAGUGCUUAUAGUGCAGGUAG	UAAAGUGCUUAUAGUGCAGGUAG	mir-17		No inferred mRNA targets
rno-miR-369-5p		1	NA	NA	NA	-0.65	NA	down		NA	NA	NA	38	NA		NA	NA	NA	0.0358349	NA		1	NA	NA	NA	1	NA		Full	TRUE	rno-miR-369-5p	hsa-miR-369-5p	AGAUCGACCGUGUUAUAUUCGC	AGAUCGACCGUGUUAUAUUCGC	mir-154		Inferred miRNA-mRNA interactions at 1 timepoint only
rno-miR-128-1-5p		1	NA	NA	NA	-0.97	NA	down		NA	NA	NA	38	NA		NA	NA	NA	0.0314956	NA		1	NA	NA	NA	2	NA		diff_seq	TRUE	rno-miR-128-1-5p	hsa-miR-128-1-5p	CGGGGCCGUAGCACUGUCUGA	CGGGGCCGUAGCACUGUCUGAGA	mir-128		Inferred miRNA-mRNA interactions at 1 timepoint only
rno-miR-532-5p		2	NA	NA	1.22	0.81	NA	up		NA	NA	6	32	NA		NA	NA	0	0.00470261	NA		1	NA	NA	NA	3	NA		diff_seq	TRUE	rno-miR-532-5p	hsa-miR-532-5p	CAUGCCUUGAGUGUAGGACUGU	CAUGCCUUGAGUGUAGGACCGU	mir-188		Inferred miRNA-mRNA interactions at 1 timepoint only
rno-miR-34a-5p		2	NA	NA	NA	2.22	1.69	up		NA	NA	NA	30	8		NA	NA	NA	0.0085863	0.00113891		0	NA	NA	NA	NA	NA		Full	TRUE	rno-miR-34a-5p	hsa-miR-34a-5p	UGGCAGUGUCUUAGCUGGUUGU	UGGCAGUGUCUUAGCUGGUUGU	mir-34		No inferred mRNA targets
rno-miR-21-5p		3	NA	1.5	1.71	1.6	NA	up		NA	2	9	27	NA		NA	0	0	0.00339451	NA		1	NA	NA	8	NA	NA		Full	TRUE	rno-miR-21-5p	hsa-miR-21-5p	UAGCUUAUCAGACUGAUGUUGA	UAGCUUAUCAGACUGAUGUUGA	mir-21		Inferred miRNA-mRNA interactions at 1 timepoint only
rno-miR-33-5p		2	NA	NA	NA	-1.62	-1.18	down		NA	NA	NA	29	9		NA	NA	NA	0.00400221	0.00184332		0	NA	NA	NA	NA	NA		diff_name	TRUE	rno-miR-33-5p	hsa-miR-33a-5p	GUGCAUUGUAGUUGCAUUGCA	GUGCAUUGUAGUUGCAUUGCA	mir-33		No inferred mRNA targets
rno-miR-135b-5p		2	NA	NA	NA	2.02	1.68	up		NA	NA	NA	30	8		NA	NA	NA	0.00244268	0		1	NA	NA	NA	1	NA		Full	TRUE	rno-miR-135b-5p	hsa-miR-135b-5p	UAUGGCUUUUCAUUCCUAUGUGA	UAUGGCUUUUCAUUCCUAUGUGA	mir-135		Inferred miRNA-mRNA interactions at 1 timepoint only
rno-miR-127-3p		2	NA	NA	NA	1.59	1.7	up		NA	NA	NA	24	13		NA	NA	NA	0.00861998	0.0224898		2	NA	NA	NA	3	1		Full	TRUE	rno-miR-127-3p	hsa-miR-127-3p	UCGGAUCCGUCUGAGCUUGGCU	UCGGAUCCGUCUGAGCUUGGCU	mir-127		Shortlisted 23
rno-miR-324-5p		2	NA	NA	NA	1.26	1.01	up		NA	NA	NA	27	10		NA	NA	NA	0.00670274	0.00052952		1	NA	NA	NA	2	NA		diff_seq	TRUE	rno-miR-324-5p	hsa-miR-324-5p	CGCAUCCCCUAGGGCAUUGGUGU	CGCAUCCCCUAGGGCAUUGGUG*	mir-324		Inferred miRNA-mRNA interactions at 1 timepoint only
rno-miR-186-5p		2	NA	NA	NA	-0.65	-0.91	down		NA	NA	NA	23	14		NA	NA	NA	0.00070239	0.0562821		1	NA	NA	NA	NA	1		Full	TRUE	rno-miR-186-5p	hsa-miR-186-5p	CAAAGAAUUCUCCUUUUGGGCU	CAAAGAAUUCUCCUUUUGGGCU	mir-186		Inferred miRNA-mRNA interactions at 1 timepoint only
rno-miR-532-3p		2	NA	NA	NA	2.18	1.34	up		NA	NA	NA	23	14		NA	NA	NA	0.00111434	0		0	NA	NA	NA	NA	NA		Full	TRUE	rno-miR-532-3p	hsa-miR-532-3p	CCUCCCACACCCAAGGCUUGCA	CCUCCCACACCCAAGGCUUGCA	mir-188		No inferred mRNA targets
rno-miR-324-3p		2	NA	NA	NA	0.7	0.91	up		NA	NA	NA	23	14		NA	NA	NA	0.00134203	0		1	NA	NA	NA	1	NA		diff_seq	FALSE	rno-miR-324-3p	hsa-miR-324-3p	CCACUGCCCCAGGUGCUGCUGG	CCCACUGCCCCAGGUGCUGCUGG	mir-324		Inferred miRNA-mRNA interactions at 1 timepoint only
rno-miR-3068-5p		2	NA	NA	NA	2.35	1.81	up		NA	NA	NA	24	13		NA	NA	NA	0	0		0	NA	NA	NA	NA	NA		No hsa miR	FALSE	rno-miR-3068-5p	None	UUGGAGUUCAUGCAAGUUCUAACCA	NA	mir-3068		No inferred mRNA targets
rno-miR-673-3p		2	NA	NA	NA	-1.2	-0.69	down		NA	NA	NA	25	11		NA	NA	NA	0.00151382	0.0239623		0	NA	NA	NA	NA	NA		No hsa miR	FALSE	rno-miR-673-3p	None	UCCGGGACUGAGUUCUGUGCAC	NA	mir-673		No inferred mRNA targets
rno-miR-181a-1-3p		2	NA	NA	NA	-1.2	-1.26	down		NA	NA	NA	27	9		NA	NA	NA	0.00702108	0.00576256		0	NA	NA	NA	NA	NA		diff_name	TRUE	rno-miR-181a-1-3p	hsa-miR-181a-3p	ACCAUCGACCGUUGAUUGUACC	ACCAUCGACCGUUGAUUGUACC	mir-181		No inferred mRNA targets
rno-miR-379-5p		2	NA	NA	NA	1.94	1.48	up		NA	NA	NA	23	13		NA	NA	NA	0.000364886	0.00112387		0	NA	NA	NA	NA	NA		Full	TRUE	rno-miR-379-5p	hsa-miR-379-5p	UGGUAGACUAUGGAACGUAGG	UGGUAGACUAUGGAACGUAGG	mir-379		No inferred mRNA targets
rno-miR-181a-5p		2	NA	NA	NA	-0.55	-0.7	down		NA	NA	NA	22	13		NA	NA	NA	0.0190854	0.0081064		1	NA	NA	NA	4	NA		Full	TRUE	rno-miR-181a-5p	hsa-miR-181a-5p	AACAUUCAACGCUGUCGGUGAGU	AACAUUCAACGCUGUCGGUGAGU	mir-181		Inferred miRNA-mRNA interactions at 1 timepoint only
rno-miR-18a-5p		1	NA	NA	NA	3.88	NA	up		NA	NA	NA	35	NA		NA	NA	NA	0.0107551	NA		0	NA	NA	NA	NA	NA		Full	TRUE	rno-miR-18a-5p	hsa-miR-18a-5p	UAAGGUGCAUCUAGUGCAGAUAG	UAAGGUGCAUCUAGUGCAGAUAG	mir-17		No inferred mRNA targets
rno-miR-374-5p		2	NA	NA	NA	2.9	1.7	up		NA	NA	NA	23	12		NA	NA	NA	0.00406786	0.0046521		0	NA	NA	NA	NA	NA		diff_name	TRUE	rno-miR-374-5p	hsa-miR-374b-5p	AUAUAAUACAACCUGCUAAGUG	AUAUAAUACAACCUGCUAAGUG	mir-374		No inferred mRNA targets
rno-miR-872-3p		2	NA	NA	NA	-0.78	-0.52	down		NA	NA	NA	26	9		NA	NA	NA	0.00146029	0		1	NA	NA	NA	2	NA		No hsa miR	FALSE	rno-miR-872-3p	None	UGAACUAUUGCAGUAGCCUCCU	NA	mir-872		No corresponding human orthologue
rno-let-7i-5p		2	NA	NA	NA	-0.58	-0.62	down		NA	NA	NA	29	5		NA	NA	NA	0.0112876	0		1	NA	NA	NA	1	NA		Full	TRUE	rno-let-7i-5p	hsa-let-7i-5p	UGAGGUAGUAGUUUGUGCUGUU	UGAGGUAGUAGUUUGUGCUGUU	let-7		Inferred miRNA-mRNA interactions at 1 timepoint only
rno-miR-181a-2-3p		1	NA	NA	NA	1.42	NA	up		NA	NA	NA	34	NA		NA	NA	NA	0.00835716	NA		1	NA	NA	NA	4	NA		diff_seq	FALSE	rno-miR-181a-2-3p	hsa-miR-181a-2-3p	ACCACCAACCGUUGACUGU	ACCACUGACCGUUGACUGUACC	mir-181		Inferred miRNA-mRNA interactions at 1 timepoint only
rno-miR-93-5p		2	NA	NA	0.85	0.87	NA	up		NA	NA	7	27	NA		NA	NA	1.64577e-05	0.00361066	NA		0	NA	NA	NA	NA	NA		Full	TRUE	rno-miR-93-5p	hsa-miR-93-5p	CAAAGUGCUGUUCGUGCAGGUAG	CAAAGUGCUGUUCGUGCAGGUAG	mir-17		No inferred mRNA targets
rno-miR-335		2	NA	NA	NA	-0.57	-0.81	down		NA	NA	NA	27	7		NA	NA	NA	0.00494726	0.00250187		1	NA	NA	NA	8	NA		diff_name	TRUE	rno-miR-335	hsa-miR-335-5p	UCAAGAGCAAUAACGAAAAAUGU	UCAAGAGCAAUAACGAAAAAUGU	mir-335		Inferred miRNA-mRNA interactions at 1 timepoint only
rno-miR-873-5p		2	NA	NA	NA	-1.63	-0.99	down		NA	NA	NA	24	10		NA	NA	NA	0	0.00520078		0	NA	NA	NA	NA	NA		Full	TRUE	rno-miR-873-5p	hsa-miR-873-5p	GCAGGAACUUGUGAGUCUCCU	GCAGGAACUUGUGAGUCUCCU	mir-873		No inferred mRNA targets
rno-miR-376c-3p		2	NA	NA	NA	-0.92	-1.32	down		NA	NA	NA	24	10		NA	NA	NA	0.000703766	0.00838145		0	NA	NA	NA	NA	NA		diff_seq	TRUE	rno-miR-376c-3p	hsa-miR-376c-3p	AACAUAGAGGAAAUUUCACGU	AACAUAGAGGAAAUUCCACGU	mir-368		No inferred mRNA targets
rno-miR-652-3p		2	NA	NA	NA	1.15	0.7	up		NA	NA	NA	24	10		NA	NA	NA	0.00108366	0		0	NA	NA	NA	NA	NA		Full	TRUE	rno-miR-652-3p	hsa-miR-652-3p	AAUGGCGCCACUAGGGUUGUG	AAUGGCGCCACUAGGGUUGUG	mir-652		No inferred mRNA targets
rno-miR-1224		1	NA	NA	NA	NA	0.76	up		NA	NA	NA	NA	34		NA	NA	NA	NA	0.000403075		1	NA	NA	NA	NA	5		diff_name&seq	TRUE	rno-miR-1224	hsa-miR-1224-5p	GUGAGGACUGGGGAGGUGGAG	GUGAGGACUCGGGAGGUGG**	mir-1224		Inferred miRNA-mRNA interactions at 1 timepoint only
rno-miR-370-3p		1	NA	NA	NA	NA	0.75	up		NA	NA	NA	NA	34		NA	NA	NA	NA	0.000455091		1	NA	NA	NA	NA	6		Full	TRUE	rno-miR-370-3p	hsa-miR-370-3p	GCCUGCUGGGGUGGAACCUGGU	GCCUGCUGGGGUGGAACCUGGU	mir-370		Inferred miRNA-mRNA interactions at 1 timepoint only
rno-miR-341		1	NA	NA	NA	-1.38	NA	down		NA	NA	NA	33	NA		NA	NA	NA	0.0122117	NA		0	NA	NA	NA	NA	NA		No hsa miR	FALSE	rno-miR-341	None	UCGGUCGAUCGGUCGGUCGGU	NA	mir-341		No inferred mRNA targets
rno-miR-134-5p		1	NA	NA	NA	-0.56	NA	down		NA	NA	NA	33	NA		NA	NA	NA	0.014308	NA		1	NA	NA	NA	4	NA		Full	TRUE	rno-miR-134-5p	hsa-miR-134-5p	UGUGACUGGUUGACCAGAGGGG	UGUGACUGGUUGACCAGAGGGG	mir-134		Inferred miRNA-mRNA interactions at 1 timepoint only
rno-miR-15a-5p		1	NA	NA	NA	2.72	NA	up		NA	NA	NA	32	NA		NA	NA	NA	0.0232536	NA		1	NA	NA	NA	1	NA		diff_seq	TRUE	rno-miR-15a-5p	hsa-miR-15a-5p	UAGCAGCACAUAAUGGUUU	UAGCAGCACAUAAUGGUUUGUG	mir-15		Inferred miRNA-mRNA interactions at 1 timepoint only
rno-miR-361-5p		2	NA	NA	NA	0.71	0.58	up		NA	NA	NA	22	10		NA	NA	NA	0.000327729	0.0184105		1	NA	NA	NA	NA	2		Full	TRUE	rno-miR-361-5p	hsa-miR-361-5p	UUAUCAGAAUCUCCAGGGGUAC	UUAUCAGAAUCUCCAGGGGUAC	mir-361		Inferred miRNA-mRNA interactions at 1 timepoint only
rno-miR-7a-5p		1	NA	NA	NA	1.98	NA	up		NA	NA	NA	32	NA		NA	NA	NA	0.000624444	NA		0	NA	NA	NA	NA	NA		diff_name&seq	TRUE	rno-miR-7a-5p	hsa-miR-7-5p	UGGAAGACUAGUGAUUUUGUUGU	UGGAAGACUAGUGAUUUUGUUGUU	mir-7		No inferred mRNA targets
rno-miR-540-3p		1	NA	NA	NA	-1.17	NA	down		NA	NA	NA	31	NA		NA	NA	NA	0.0489997	NA		1	NA	NA	NA	1	NA		No hsa miR	FALSE	rno-miR-540-3p	None	AGGUCAGAGGUCGAUCCUGGGC	NA	mir-540		No corresponding human orthologue
rno-miR-411-5p		1	NA	NA	NA	-0.77	NA	down		NA	NA	NA	31	NA		NA	NA	NA	0.0216295	NA		0	NA	NA	NA	NA	NA		Full	TRUE	rno-miR-411-5p	hsa-miR-411-5p	UAGUAGACCGUAUAGCGUACG	UAGUAGACCGUAUAGCGUACG	mir-379		No inferred mRNA targets
rno-miR-3577		1	NA	NA	NA	-1.11	NA	down		NA	NA	NA	31	NA		NA	NA	NA	0.0186607	NA		1	NA	NA	NA	2	NA		No hsa miR	FALSE	rno-miR-3577	None	UCUGUCCCUCUUGGCCCUUAG	NA	NA		No corresponding human orthologue
rno-miR-500-3p		1	NA	NA	NA	1.42	NA	up		NA	NA	NA	31	NA		NA	NA	NA	0.0152601	NA		1	NA	NA	NA	1	NA		diff_name&seq	FALSE	rno-miR-500-3p	hsa-miR-500a-3p	AAUGCACCUGGGCAAGGGUUCA	*AUGCACCUGGGCAAGGAUUCUG	mir-500		Inferred miRNA-mRNA interactions at 1 timepoint only
rno-miR-141-3p		1	NA	NA	NA	2.2	NA	up		NA	NA	NA	31	NA		NA	NA	NA	0.0119976	NA		1	NA	NA	NA	10	NA		Full	TRUE	rno-miR-141-3p	hsa-miR-141-3p	UAACACUGUCUGGUAAAGAUGG	UAACACUGUCUGGUAAAGAUGG	mir-8		Inferred miRNA-mRNA interactions at 1 timepoint only
rno-miR-127-5p		1	NA	NA	NA	-0.96	NA	down		NA	NA	NA	31	NA		NA	NA	NA	0.00896879	NA		1	NA	NA	NA	1	NA		diff_seq	TRUE	rno-miR-127-5p	hsa-miR-127-5p	CUGAAGCUCAGAGGGCUCUGAUU	CUGAAGCUCAGAGGGCUCUGAU*	mir-127		Inferred miRNA-mRNA interactions at 1 timepoint only
rno-miR-98-5p		2	NA	NA	NA	-0.82	-0.82	down		NA	NA	NA	27	4		NA	NA	NA	0.00274189	0.00157923		1	NA	NA	NA	1	NA		Full	TRUE	rno-miR-98-5p	hsa-miR-98-5p	UGAGGUAGUAAGUUGUAUUGUU	UGAGGUAGUAAGUUGUAUUGUU	let-7		Inferred miRNA-mRNA interactions at 1 timepoint only
rno-miR-370-5p		1	NA	NA	NA	-1.42	NA	down		NA	NA	NA	31	NA		NA	NA	NA	0.00188697	NA		0	NA	NA	NA	NA	NA		diff_seq	TRUE	rno-miR-370-5p	hsa-miR-370-5p	CAGGUCACGUCUCUGCAGUUACAC	CAGGUCACGUCUCUGCAGUUAC**	mir-370		No inferred mRNA targets
rno-miR-667-3p		1	NA	NA	NA	-1.39	NA	down		NA	NA	NA	30	NA		NA	NA	NA	0.00335276	NA		0	NA	NA	NA	NA	NA		No hsa miR	FALSE	rno-miR-667-3p	None	UGACACCUGCCACCCAGCCCAA	NA	mir-667		No inferred mRNA targets
rno-miR-137-3p		1	NA	NA	NA	1.61	NA	up		NA	NA	NA	30	NA		NA	NA	NA	0.0117243	NA		1	NA	NA	NA	1	NA		Full	TRUE	rno-miR-137-3p	hsa-miR-137-3p	UUAUUGCUUAAGAAUACGCGUAG	UUAUUGCUUAAGAAUACGCGUAG	mir-137		Inferred miRNA-mRNA interactions at 1 timepoint only
rno-miR-190a-5p		1	NA	NA	NA	2.17	NA	up		NA	NA	NA	30	NA		NA	NA	NA	0.00771232	NA		1	NA	NA	NA	2	NA		Full	TRUE	rno-miR-190a-5p	hsa-miR-190a-5p	UGAUAUGUUUGAUAUAUUAGGU	UGAUAUGUUUGAUAUAUUAGGU	mir-190		Inferred miRNA-mRNA interactions at 1 timepoint only
rno-miR-181c-5p		2	NA	NA	NA	-1.16	-0.62	down		NA	NA	NA	21	9		NA	NA	NA	0.00401277	0.000109246		0	NA	NA	NA	NA	NA		Full	TRUE	rno-miR-181c-5p	hsa-miR-181c-5p	AACAUUCAACCUGUCGGUGAGU	AACAUUCAACCUGUCGGUGAGU	mir-181		No inferred mRNA targets
rno-miR-29b-3p		1	NA	NA	NA	1.28	NA	up		NA	NA	NA	30	NA		NA	NA	NA	0.00138002	NA		1	NA	NA	NA	1	NA		Full	TRUE	rno-miR-29b-3p	hsa-miR-29b-3p	UAGCACCAUUUGAAAUCAGUGUU	UAGCACCAUUUGAAAUCAGUGUU	mir-29		Inferred miRNA-mRNA interactions at 1 timepoint only
rno-miR-129-5p		1	0.64	NA	NA	NA	NA	up		30	NA	NA	NA	NA		0	NA	NA	NA	NA		1	29	NA	NA	NA	NA		Full	TRUE	rno-miR-129-5p	hsa-miR-129-5p	CUUUUUGCGGUCUGGGCUUGC	CUUUUUGCGGUCUGGGCUUGC	mir-129		Inferred miRNA-mRNA interactions at 1 timepoint only
rno-miR-337-5p		1	NA	NA	NA	-0.75	NA	down		NA	NA	NA	29	NA		NA	NA	NA	0.0145333	NA		1	NA	NA	NA	2	NA		diff_seq	FALSE	rno-miR-337-5p	hsa-miR-337-5p	CGGCGUCAUGCAGGAGUUGAU	GAACGGCUUCAUACAGGAGUU***	mir-337		Inferred miRNA-mRNA interactions at 1 timepoint only
rno-miR-344b-1-3p		1	NA	NA	NA	-0.67	NA	down		NA	NA	NA	29	NA		NA	NA	NA	0.0136944	NA		1	NA	NA	NA	3	NA		No hsa miR	FALSE	rno-miR-344b-1-3p	None	GAUAUAACCAAAGCCCGACUGU	NA	mir-344		No corresponding human orthologue
rno-miR-138-5p		1	NA	NA	NA	-1.16	NA	down		NA	NA	NA	29	NA		NA	NA	NA	0.00754322	NA		1	NA	NA	NA	3	NA		Full	TRUE	rno-miR-138-5p	hsa-miR-138-5p	AGCUGGUGUUGUGAAUCAGGCCG	AGCUGGUGUUGUGAAUCAGGCCG	mir-138		Inferred miRNA-mRNA interactions at 1 timepoint only
rno-miR-350		1	NA	NA	NA	1.89	NA	up		NA	NA	NA	29	NA		NA	NA	NA	0.00619011	NA		1	NA	NA	NA	6	NA		No hsa miR	FALSE	rno-miR-350	None	UUCACAAAGCCCAUACACUUUCAC	NA	mir-350		No corresponding human orthologue
rno-miR-140-5p		2	NA	NA	NA	1.86	1.27	up		NA	NA	NA	24	5		NA	NA	NA	0.00309794	0		1	NA	NA	NA	1	NA		Full	TRUE	rno-miR-140-5p	hsa-miR-140-5p	CAGUGGUUUUACCCUAUGGUAG	CAGUGGUUUUACCCUAUGGUAG	mir-140		Inferred miRNA-mRNA interactions at 1 timepoint only
rno-miR-9a-3p		1	NA	NA	NA	1.29	NA	up		NA	NA	NA	28	NA		NA	NA	NA	0.0134367	NA		0	NA	NA	NA	NA	NA		diff_name	TRUE	rno-miR-9a-3p	hsa-miR-9-3p	AUAAAGCUAGAUAACCGAAAGU	AUAAAGCUAGAUAACCGAAAGU	mir-9		No inferred mRNA targets
rno-miR-380-3p		1	NA	NA	NA	-0.59	NA	down		NA	NA	NA	28	NA		NA	NA	NA	0.00643008	NA		1	NA	NA	NA	6	NA		diff_seq	FALSE	rno-miR-380-3p	hsa-miR-380-3p	UAUGUAGUAUGGUCCACAUCU	UAUGUAAUAUGGUCCACAUCUU	mir-379		Inferred miRNA-mRNA interactions at 1 timepoint only
rno-miR-28-3p		1	NA	NA	NA	0.68	NA	up		NA	NA	NA	28	NA		NA	NA	NA	0.00761112	NA		1	NA	NA	NA	8	NA		Full	TRUE	rno-miR-28-3p	hsa-miR-28-3p	CACUAGAUUGUGAGCUCCUGGA	CACUAGAUUGUGAGCUCCUGGA	mir-28		Inferred miRNA-mRNA interactions at 1 timepoint only
rno-miR-17-1-3p		1	NA	NA	NA	2.45	NA	up		NA	NA	NA	28	NA		NA	NA	NA	0.00406687	NA		0	NA	NA	NA	NA	NA		diff_name&seq	TRUE	rno-miR-17-1-3p	hsa-miR-17-3p	ACUGCAGUGAAGGCACUUGUGG	ACUGCAGUGAAGGCACUUGUAG	mir-17		No inferred mRNA targets
rno-miR-15b-5p		1	NA	NA	NA	2.5	NA	up		NA	NA	NA	28	NA		NA	NA	NA	0.0026365	NA		0	NA	NA	NA	NA	NA		Full	TRUE	rno-miR-15b-5p	hsa-miR-15b-5p	UAGCAGCACAUCAUGGUUUACA	UAGCAGCACAUCAUGGUUUACA	mir-15		No inferred mRNA targets
rno-miR-185-5p		1	NA	NA	NA	1.33	NA	up		NA	NA	NA	28	NA		NA	NA	NA	0	NA		0	NA	NA	NA	NA	NA		Full	TRUE	rno-miR-185-5p	hsa-miR-185-5p	UGGAGAGAAAGGCAGUUCCUGA	UGGAGAGAAAGGCAGUUCCUGA	mir-185		No inferred mRNA targets
rno-miR-29c-5p		1	NA	NA	NA	0.87	NA	up		NA	NA	NA	28	NA		NA	NA	NA	0	NA		0	NA	NA	NA	NA	NA		Full	TRUE	rno-miR-29c-5p	hsa-miR-29c-5p	UGACCGAUUUCUCCUGGUGUUC	UGACCGAUUUCUCCUGGUGUUC	mir-29		No inferred mRNA targets
rno-miR-299a-3p		1	NA	NA	NA	-0.77	NA	down		NA	NA	NA	27	NA		NA	NA	NA	0.110684	NA		1	NA	NA	NA	2	NA		diff_name&seq	TRUE	rno-miR-299a-3p	hsa-miR-299-3p	UAUGUGGGACGGUAAACCGCU	UAUGUGGGAUGGUAAACCGCUU	mir-299		Inferred miRNA-mRNA interactions at 1 timepoint only
rno-miR-485-5p		1	NA	NA	NA	-0.75	NA	down		NA	NA	NA	27	NA		NA	NA	NA	0.00394214	NA		0	NA	NA	NA	NA	NA		Full	TRUE	rno-miR-485-5p	hsa-miR-485-5p	AGAGGCUGGCCGUGAUGAAUUC	AGAGGCUGGCCGUGAUGAAUUC	mir-485		No inferred mRNA targets
rno-miR-32-5p		1	NA	NA	NA	2.56	NA	up		NA	NA	NA	27	NA		NA	NA	NA	0.00242952	NA		0	NA	NA	NA	NA	NA		Full	TRUE	rno-miR-32-5p	hsa-miR-32-5p	UAUUGCACAUUACUAAGUUGCA	UAUUGCACAUUACUAAGUUGCA	mir-32		No inferred mRNA targets
rno-miR-3085		1	NA	NA	NA	-1.11	NA	down		NA	NA	NA	26	NA		NA	NA	NA	0.010646	NA		1	NA	NA	NA	5	NA		diff_name	TRUE	rno-miR-3085	hsa-miR-3085-3p	UCUGGCUGCUAUGGCCCCCUC	UCUGGCUGCUAUGGCCCCCUC	mir-3085		Inferred miRNA-mRNA interactions at 1 timepoint only
rno-miR-758-3p		1	NA	NA	NA	-0.67	NA	down		NA	NA	NA	26	NA		NA	NA	NA	0.00409026	NA		0	NA	NA	NA	NA	NA		Full	TRUE	rno-miR-758-3p	hsa-miR-758-3p	UUUGUGACCUGGUCCACUAACC	UUUGUGACCUGGUCCACUAACC	mir-379		No inferred mRNA targets
rno-miR-134-3p		1	NA	NA	NA	-0.82	NA	down		NA	NA	NA	26	NA		NA	NA	NA	0.00226983	NA		0	NA	NA	NA	NA	NA		diff_seq	FALSE	rno-miR-134-3p	hsa-miR-134-3p	CUGUGGGCCACCUAGUCACCAA	CCUGUGGGCCACCUAGUCACCAA	mir-134		No inferred mRNA targets
rno-miR-92b-3p		1	NA	NA	NA	0.72	NA	up		NA	NA	NA	25	NA		NA	NA	NA	0.0386178	NA		1	NA	NA	NA	1	NA		Full	TRUE	rno-miR-92b-3p	hsa-miR-92b-3p	UAUUGCACUCGUCCCGGCCUCC	UAUUGCACUCGUCCCGGCCUCC	mir-25		Inferred miRNA-mRNA interactions at 1 timepoint only
rno-miR-149-5p		1	NA	NA	NA	-0.81	NA	down		NA	NA	NA	25	NA		NA	NA	NA	0.00640353	NA		1	NA	NA	NA	4	NA		Full	TRUE	rno-miR-149-5p	hsa-miR-149-5p	UCUGGCUCCGUGUCUUCACUCCC	UCUGGCUCCGUGUCUUCACUCCC	mir-149		Inferred miRNA-mRNA interactions at 1 timepoint only
rno-miR-106b-5p		1	NA	NA	NA	1.49	NA	up		NA	NA	NA	25	NA		NA	NA	NA	0.00395014	NA		0	NA	NA	NA	NA	NA		Full	TRUE	rno-miR-106b-5p	hsa-miR-106b-5p	UAAAGUGCUGACAGUGCAGAU	UAAAGUGCUGACAGUGCAGAU	mir-17		No inferred mRNA targets
rno-miR-377-3p		1	NA	NA	NA	-0.87	NA	down		NA	NA	NA	25	NA		NA	NA	NA	0.00542597	NA		0	NA	NA	NA	NA	NA		diff_seq	FALSE	rno-miR-377-3p	hsa-miR-377-3p	UGAAUCACACAAAGGCAACUUUU	***AUCACACAAAGGCAACUUUUGU	mir-154		No inferred mRNA targets
rno-miR-329-5p		1	NA	NA	NA	-0.68	NA	down		NA	NA	NA	25	NA		NA	NA	NA	0.00182241	NA		0	NA	NA	NA	NA	NA		diff_seq	FALSE	rno-miR-329-5p	hsa-miR-329-5p	AGAGGUUUUCUGGGUCUCUGUUUC	*GAGGUUUUCUGGGUUUCUGUUUC	mir-329		No inferred mRNA targets
rno-miR-504		1	NA	NA	NA	-0.67	NA	down		NA	NA	NA	24	NA		NA	NA	NA	0.0133601	NA		1	NA	NA	NA	2	NA		diff_name&seq	TRUE	rno-miR-504	hsa-miR-504-5p	AGACCCUGGUCUGCACUCUGUC	AGACCCUGGUCUGCACUCUAUC	mir-504		Inferred miRNA-mRNA interactions at 1 timepoint only
rno-miR-409a-3p		1	NA	NA	NA	-0.8	NA	down		NA	NA	NA	24	NA		NA	NA	NA	0.00441563	NA		0	NA	NA	NA	NA	NA		diff_name&seq	FALSE	rno-miR-409a-3p	hsa-miR-409-3p	AAUGUUGCUCGGUGAACCCC	GAAUGUUGCUCGGUGAACCCCU	mir-154		No inferred mRNA targets
rno-let-7d-3p		1	NA	NA	NA	0.56	NA	up		NA	NA	NA	24	NA		NA	NA	NA	0.0063339	NA		1	NA	NA	NA	5	NA		Full	TRUE	rno-let-7d-3p	hsa-let-7d-3p	CUAUACGACCUGCUGCCUUUCU	CUAUACGACCUGCUGCCUUUCU	let-7		Inferred miRNA-mRNA interactions at 1 timepoint only
rno-miR-26b-5p		1	NA	NA	NA	0.77	NA	up		NA	NA	NA	24	NA		NA	NA	NA	0.000398827	NA		0	NA	NA	NA	NA	NA		Full	TRUE	rno-miR-26b-5p	hsa-miR-26b-5p	UUCAAGUAAUUCAGGAUAGGU	UUCAAGUAAUUCAGGAUAGGU	mir-26		No inferred mRNA targets
rno-miR-323-3p		1	NA	NA	NA	-0.72	NA	down		NA	NA	NA	22	NA		NA	NA	NA	0.0415931	NA		1	NA	NA	NA	3	NA		diff_name	TRUE	rno-miR-323-3p	hsa-miR-323a-3p	CACAUUACACGGUCGACCUCU	CACAUUACACGGUCGACCUCU	mir-154		Inferred miRNA-mRNA interactions at 1 timepoint only
rno-miR-19a-3p		1	NA	NA	NA	3.54	NA	up		NA	NA	NA	21	NA		NA	NA	NA	0.00911353	NA		0	NA	NA	NA	NA	NA		Full	TRUE	rno-miR-19a-3p	hsa-miR-19a-3p	UGUGCAAAUCUAUGCAAAACUGA	UGUGCAAAUCUAUGCAAAACUGA	mir-19		No inferred mRNA targets
rno-miR-19b-3p		1	NA	NA	NA	2.82	NA	up		NA	NA	NA	21	NA		NA	NA	NA	0.000182886	NA		0	NA	NA	NA	NA	NA		Full	TRUE	rno-miR-19b-3p	hsa-miR-19b-3p	UGUGCAAAUCCAUGCAAAACUGA	UGUGCAAAUCCAUGCAAAACUGA	mir-19		No inferred mRNA targets
rno-miR-190b-5p		1	NA	NA	NA	3.77	NA	up		NA	NA	NA	20	NA		NA	NA	NA	0.0277744	NA		1	NA	NA	NA	4	NA		diff_seq	TRUE	rno-miR-190b-5p	hsa-miR-190b-5p	UGAUAUGUUUGAUAUUAGGUU	UGAUAUGUUUGAUAUUGGGUUG	mir-190		Inferred miRNA-mRNA interactions at 1 timepoint only
rno-miR-181d-5p		1	NA	NA	NA	-0.56	NA	down		NA	NA	NA	20	NA		NA	NA	NA	0.00434831	NA		1	NA	NA	NA	1	NA		Full	TRUE	rno-miR-181d-5p	hsa-miR-181d-5p	AACAUUCAUUGUUGUCGGUGGGU	AACAUUCAUUGUUGUCGGUGGGU	mir-181		Inferred miRNA-mRNA interactions at 1 timepoint only
rno-miR-221-5p		1	NA	NA	NA	-1	NA	down		NA	NA	NA	20	NA		NA	NA	NA	0.00134883	NA		0	NA	NA	NA	NA	NA		diff_seq	TRUE	rno-miR-221-5p	hsa-miR-221-5p	ACCUGGCAUACAAUGUAGAUUUC	ACCUGGCAUACAAUGUAGAUUU*	mir-221		No inferred mRNA targets
rno-miR-125a-5p		1	NA	NA	NA	-0.51	NA	down		NA	NA	NA	19	NA		NA	NA	NA	0.00177386	NA		1	NA	NA	NA	4	NA		Full	TRUE	rno-miR-125a-5p	hsa-miR-125a-5p	UCCCUGAGACCCUUUAACCUGUGA	UCCCUGAGACCCUUUAACCUGUGA	mir-10		Inferred miRNA-mRNA interactions at 1 timepoint only
rno-miR-323-5p		1	NA	NA	NA	NA	0.8	up		NA	NA	NA	NA	15		NA	NA	NA	NA	0.032754		1	NA	NA	NA	NA	3		diff_name	TRUE	rno-miR-323-5p	hsa-miR-323a-5p	AGGUGGUCCGUGGCGCGUUCGC	AGGUGGUCCGUGGCGCGUUCGC	mir-154		Inferred miRNA-mRNA interactions at 1 timepoint only
rno-miR-24-2-5p		1	NA	NA	NA	NA	-0.71	down		NA	NA	NA	NA	15		NA	NA	NA	NA	0.0126559		1	NA	NA	NA	NA	1		diff_seq	FALSE	rno-miR-24-2-5p	hsa-miR-24-2-5p	GUGCCUACUGAGCUGAAACAGU	*UGCCUACUGAGCUGAAACACAG	mir-24		Inferred miRNA-mRNA interactions at 1 timepoint only
rno-miR-140-3p		2	NA	0.55	0.67	NA	NA	up		NA	6	9	NA	NA		NA	0	0.00174588	NA	NA		2	NA	5	6	NA	NA		Full	TRUE	rno-miR-140-3p	hsa-miR-140-3p	UACCACAGGGUAGAACCACGG	UACCACAGGGUAGAACCACGG	mir-140		Shortlisted 23
rno-miR-874-3p		1	NA	NA	NA	NA	0.7	up		NA	NA	NA	NA	13		NA	NA	NA	NA	0.00769523		1	NA	NA	NA	NA	2		Full	TRUE	rno-miR-874-3p	hsa-miR-874-3p	CUGCCCUGGCCCGAGGGACCGA	CUGCCCUGGCCCGAGGGACCGA	mir-874		Inferred miRNA-mRNA interactions at 1 timepoint only
rno-miR-148b-5p		1	NA	NA	NA	NA	-1.02	down		NA	NA	NA	NA	13		NA	NA	NA	NA	0.00359036		0	NA	NA	NA	NA	NA		diff_seq	FALSE	rno-miR-148b-5p	hsa-miR-148b-5p	GAAGUUCUGUUAUACACUCAGG	*AAGUUCUGUUAUACACUCAGGC	mir-148		No inferred mRNA targets
rno-miR-101a-3p		1	NA	NA	NA	NA	-0.52	down		NA	NA	NA	NA	12		NA	NA	NA	NA	0.0175516		1	NA	NA	NA	NA	2		diff_name	TRUE	rno-miR-101a-3p	hsa-miR-101-3p	UACAGUACUGUGAUAACUGAA	UACAGUACUGUGAUAACUGAA	mir-101		Inferred miRNA-mRNA interactions at 1 timepoint only
rno-miR-340-5p		1	NA	NA	NA	NA	-0.57	down		NA	NA	NA	NA	12		NA	NA	NA	NA	0.00278504		1	NA	NA	NA	NA	1		Full	TRUE	rno-miR-340-5p	hsa-miR-340-5p	UUAUAAAGCAAUGAGACUGAUU	UUAUAAAGCAAUGAGACUGAUU	mir-340		Inferred miRNA-mRNA interactions at 1 timepoint only
rno-let-7g-5p		1	NA	NA	NA	NA	-0.65	down		NA	NA	NA	NA	12		NA	NA	NA	NA	0.0023605		1	NA	NA	NA	NA	1		Full	TRUE	rno-let-7g-5p	hsa-let-7g-5p	UGAGGUAGUAGUUUGUACAGUU	UGAGGUAGUAGUUUGUACAGUU	let-7		Inferred miRNA-mRNA interactions at 1 timepoint only
rno-miR-187-3p		1	NA	NA	NA	NA	0.52	up		NA	NA	NA	NA	12		NA	NA	NA	NA	5.36781e-05		0	NA	NA	NA	NA	NA		Full	TRUE	rno-miR-187-3p	hsa-miR-187-3p	UCGUGUCUUGUGUUGCAGCCGG	UCGUGUCUUGUGUUGCAGCCGG	mir-187		No inferred mRNA targets
rno-miR-99a-5p		1	NA	NA	NA	NA	-0.53	down		NA	NA	NA	NA	11		NA	NA	NA	NA	0.00335849		1	NA	NA	NA	NA	2		Full	TRUE	rno-miR-99a-5p	hsa-miR-99a-5p	AACCCGUAGAUCCGAUCUUGUG	AACCCGUAGAUCCGAUCUUGUG	mir-10		Inferred miRNA-mRNA interactions at 1 timepoint only
rno-miR-212-5p		1	1.18	NA	NA	NA	NA	up		11	NA	NA	NA	NA		0.0063871	NA	NA	NA	NA		1	10	NA	NA	NA	NA		diff_seq	TRUE	rno-miR-212-5p	hsa-miR-212-5p	ACCUUGGCUCUAGACUGCUUACUG	ACCUUGGCUCUAGACUGCUUACU*	mir-132		Inferred miRNA-mRNA interactions at 1 timepoint only
rno-miR-107-3p		1	0.61	NA	NA	NA	NA	up		11	NA	NA	NA	NA		0	NA	NA	NA	NA		1	11	NA	NA	NA	NA		diff_name	TRUE	rno-miR-107-3p	hsa-miR-107	AGCAGCAUUGUACAGGGCUAUCA	AGCAGCAUUGUACAGGGCUAUCA	mir-103		Inferred miRNA-mRNA interactions at 1 timepoint only
rno-miR-6329		1	NA	NA	NA	NA	-1.01	down		NA	NA	NA	NA	10		NA	NA	NA	NA	0.0413248		1	NA	NA	NA	NA	1		No hsa miR	FALSE	rno-miR-6329	None	AAUGUGACUCAGCUAUCUGAACA	NA	NA		No corresponding human orthologue
rno-miR-872-5p		1	NA	NA	NA	NA	-0.69	down		NA	NA	NA	NA	9		NA	NA	NA	NA	0.0202448		0	NA	NA	NA	NA	NA		No hsa miR	FALSE	rno-miR-872-5p	None	AAGGUUACUUGUUAGUUCAGG	NA	mir-872		No inferred mRNA targets
rno-miR-672-5p		1	NA	-0.91	NA	NA	NA	down		NA	9	NA	NA	NA		NA	2.69165e-05	NA	NA	NA		1	NA	7	NA	NA	NA		No hsa miR	FALSE	rno-miR-672-5p	None	UGAGGUUGGUGUACUGUGUGUGA	NA	mir-672		No corresponding human orthologue
rno-miR-132-3p		2	1.26	0.83	NA	NA	NA	up		2	7	NA	NA	NA		0	0	NA	NA	NA		2	1	6	NA	NA	NA		Full	TRUE	rno-miR-132-3p	hsa-miR-132-3p	UAACAGUCUACAGCCAUGGUCG	UAACAGUCUACAGCCAUGGUCG	mir-132		Shortlisted 23
rno-miR-770-5p		1	NA	NA	NA	NA	0.59	up		NA	NA	NA	NA	8		NA	NA	NA	NA	0.000879076		1	NA	NA	NA	NA	1		diff_seq	FALSE	rno-miR-770-5p	hsa-miR-770-5p	AGCACCACGUGUCUGGGCCACG	UCCAGUACCACGUGUCAGGGCCA**	mir-770		Inferred miRNA-mRNA interactions at 1 timepoint only
rno-miR-147		1	3.65	NA	NA	NA	NA	up		5	NA	NA	NA	NA		9.67742e-05	NA	NA	NA	NA		1	4	NA	NA	NA	NA		diff_name&seq	FALSE	rno-miR-147	hsa-miR-147a	GUGUGCGGAAAUGCUUCUGCUA	GUGUGUGGAAAUGCUUCUGC**	mir-147		Inferred miRNA-mRNA interactions at 1 timepoint only
rno-miR-139-3p		1	NA	-1.09	NA	NA	NA	down		NA	5	NA	NA	NA		NA	0	NA	NA	NA		1	NA	4	NA	NA	NA		diff_seq	TRUE	rno-miR-139-3p	hsa-miR-139-3p	UGGAGACGCGGCCCUGUUGGAG	UGGAGACGCGGCCCUGUUGGAGU	mir-139		Inferred miRNA-mRNA interactions at 1 timepoint only

## Sheet: README
Supp Table 5: miRNA properties and filtering to determine miRNA shortlist
Column	Description
A	miRNA id
B-I	foldchange information from differential expression analysis
B	number of timepoints at which miRNA is differentially expressed
J-U	miRNA properties from network analysis
K-O	miRNA degree from network created at each timepoint
Q-U	miRNA betweeness centrality from network created at each timepoint
V-AB	miRNA-mRNA interactions only (extracted from full network)
W	number of timepoints at which miRNA has inferred mRNA interactions
X-AB	number of mRNA targets at each timepoint
AC-AJ	information on miRNA sequence, conservation across species, and family
AK-AL	filtering criteria to extract 23 short-listed miRNA
