# Supplementary material for: Integrative network analysis of miRNA-mRNA expression profiles during epileptogenesis in rats reveals therapeutic targets after emergence of first spontaneous seizure
Source: Sci Rep. 2024 Jul 3;14:15313. doi: 10.1038/s41598-024-66117-7 (PMC11222454; doi:10.1038/s41598-024-66117-7)
Supplement: Supplementary file 7 — Supplementary Information 6. [file 41598_2024_66117_MOESM7_ESM.xlsx]

## Sheet: Supp Table6a 23miRNA-mRNAtarget
to	from	type	strength_th24	strength_th72	strength_td10	strength_DOFS	strength_Chronic	direction_th24	direction_th72	direction_td10	direction_DOFS	direction_Chronic	num_t	gene_count	Comparison	Comment	to.lower	rno.miR	Score_Class	Expt_ev	iCLIP
AABR07008334.1	rno-let-7c-5p	miRNA mRNA	NA	0.113238	NA	NA	NA	NA	0.867071	NA	NA	NA	1	4	to publicly	Excluded from hsa comparison
AABR07030019.1.Ssh2	rno-let-7c-5p	miRNA mRNA	NA	0.107556	NA	NA	NA	NA	0.898262	NA	NA	NA	1	2	available	Excluded from hsa comparison
AABR07035341.1	rno-let-7c-5p	miRNA mRNA	NA	0.111643	NA	NA	NA	NA	0.990882	NA	NA	NA	1	3	resources	Excluded from hsa comparison
AABR07050391.1	rno-let-7c-5p	miRNA mRNA	NA	0.111144	NA	NA	NA	NA	0.956129	NA	NA	NA	1	5	(Fig 6)	Excluded from hsa comparison
Acp5	rno-let-7c-5p	miRNA mRNA	NA	0.105762	NA	NA	NA	NA	0.996701	NA	NA	NA	1	8			Acp5	rno-let-7c-5p	Low	N	N
Akap13	rno-let-7c-5p	miRNA mRNA	NA	0.140949	NA	NA	NA	NA	0.886786	NA	NA	NA	1	3			Akap13	rno-let-7c-5p	Medium	N	N
Anxa3	rno-let-7c-5p	miRNA mRNA	NA	0.123505	NA	NA	NA	NA	0.84279	NA	NA	NA	1	5			Anxa3	rno-let-7c-5p	Low	Y	N
Apbb1	rno-let-7c-5p	miRNA mRNA	NA	0.16567	NA	NA	NA	NA	0.835317	NA	NA	NA	1	4			Apbb1	rno-let-7c-5p	Low	N	N
B2m	rno-let-7c-5p	miRNA mRNA	NA	0.115431	NA	NA	NA	NA	0.884408	NA	NA	NA	1	3			B2m	rno-let-7c-5p	Low	Y	N
Bak1	rno-let-7c-5p	miRNA mRNA	NA	0.110546	NA	NA	NA	NA	0.958341	NA	NA	NA	1	3			Bak1	rno-let-7c-5p	Low	N	N
Camkv	rno-let-7c-5p	miRNA mRNA	NA	0.130084	NA	NA	NA	NA	0.858801	NA	NA	NA	1	2			Camkv	rno-let-7c-5p	Low	Y	N
Ccdc50	rno-let-7c-5p	miRNA mRNA	NA	0.117923	NA	NA	NA	NA	0.889624	NA	NA	NA	1	6			Ccdc50	rno-let-7c-5p	Medium	Y	N
Cecr6	rno-let-7c-5p	miRNA mRNA	NA	0.105961	NA	NA	NA	NA	0.99273	NA	NA	NA	1	5		Synonym Tmem121b used in comparison	Tmem121b	rno-let-7c-5p	High	N	N
Clnk	rno-let-7c-5p	miRNA mRNA	NA	0.122608	NA	NA	NA	NA	0.995412	NA	NA	NA	1	3			Clnk	rno-let-7c-5p	Low	N	N
Cpne4	rno-let-7c-5p	miRNA mRNA	NA	0.166168	NA	NA	NA	NA	0.831399	NA	NA	NA	1	2			Cpne4	rno-let-7c-5p	Low	N	N
Ctsb	rno-let-7c-5p	miRNA mRNA	NA	0.135467	NA	NA	NA	NA	0.860324	NA	NA	NA	1	6			Ctsb	rno-let-7c-5p	Low	Y	N
Cux1	rno-let-7c-5p	miRNA mRNA	NA	0.165171	NA	NA	NA	NA	0.86306	NA	NA	NA	1	2			Cux1	rno-let-7c-5p	Medium	Y	N
Dnm1	rno-let-7c-5p	miRNA mRNA	NA	0.154506	NA	NA	NA	NA	0.831386	NA	NA	NA	1	5			Dnm1	rno-let-7c-5p	Medium	N	N
Eef1a1	rno-let-7c-5p	miRNA mRNA	NA	0.139952	NA	NA	NA	NA	0.891945	NA	NA	NA	1	3			Eef1a1	rno-let-7c-5p	Medium	N	N
Fabp7	rno-let-7c-5p	miRNA mRNA	NA	0.142843	NA	NA	NA	NA	0.869753	NA	NA	NA	1	3			Fabp7	rno-let-7c-5p	Low	N	N
Fmnl2	rno-let-7c-5p	miRNA mRNA	NA	0.131778	NA	NA	NA	NA	0.896712	NA	NA	NA	1	5			Fmnl2	rno-let-7c-5p	Medium	N	N
Fth1	rno-let-7c-5p	miRNA mRNA	NA	0.128888	NA	NA	NA	NA	0.877608	NA	NA	NA	1	5			Fth1	rno-let-7c-5p	Low	N	N
Ftl1.Ubxn11	rno-let-7c-5p	miRNA mRNA	NA	0.139653	NA	NA	NA	NA	0.870724	NA	NA	NA	1	3		Excluded from hsa comparison
Fut7	rno-let-7c-5p	miRNA mRNA	NA	0.108752	NA	NA	NA	NA	0.990283	NA	NA	NA	1	4			Fut7	rno-let-7c-5p	Low	N	N
Gfap	rno-let-7c-5p	miRNA mRNA	NA	0.134071	NA	NA	NA	NA	0.842757	NA	NA	NA	1	7			Gfap	rno-let-7c-5p	Low	N	N
Gna12	rno-let-7c-5p	miRNA mRNA	NA	0.158892	NA	NA	NA	NA	0.861382	NA	NA	NA	1	4			Gna12	rno-let-7c-5p	Medium	Y	N
Gnai2	rno-let-7c-5p	miRNA mRNA	NA	0.202751	NA	NA	NA	NA	0.909743	NA	NA	NA	1	6			Gnai2	rno-let-7c-5p	Medium	N	N
Il1a	rno-let-7c-5p	miRNA mRNA	NA	0.111742	NA	NA	NA	NA	0.992794	NA	NA	NA	1	2			Il1a	rno-let-7c-5p	Low	Y	N
Lap3	rno-let-7c-5p	miRNA mRNA	NA	0.121411	NA	NA	NA	NA	0.867453	NA	NA	NA	1	3			Lap3	rno-let-7c-5p	Low	Y	N
LOC100359922	rno-let-7c-5p	miRNA mRNA	NA	0.177532	NA	NA	NA	NA	0.871227	NA	NA	NA	1	4		Excluded from hsa comparison
Msn	rno-let-7c-5p	miRNA mRNA	NA	0.144438	NA	NA	NA	NA	0.824819	NA	NA	NA	1	1			Msn	rno-let-7c-5p	High	Y	N
Mt2A	rno-let-7c-5p	miRNA mRNA	NA	0.156001	NA	NA	NA	NA	0.858529	NA	NA	NA	1	2			Mt2A	rno-let-7c-5p	Low	N	N
Naca	rno-let-7c-5p	miRNA mRNA	NA	0.150219	NA	NA	NA	NA	0.892981	NA	NA	NA	1	8			Naca	rno-let-7c-5p	Low	Y	N
Nat8l	rno-let-7c-5p	miRNA mRNA	NA	0.164972	NA	NA	NA	NA	0.82365	NA	NA	NA	1	2			Nat8l	rno-let-7c-5p	High	Y	N
Necab2	rno-let-7c-5p	miRNA mRNA	NA	0.171651	NA	NA	NA	NA	0.854412	NA	NA	NA	1	1			Necab2	rno-let-7c-5p	Low	N	N
Oasl2	rno-let-7c-5p	miRNA mRNA	NA	0.10925	NA	NA	NA	NA	0.984537	NA	NA	NA	1	5		hsa orthologue Oasl used in comparison	Oasl	rno-let-7c-5p	Low	N	N
Rab31	rno-let-7c-5p	miRNA mRNA	NA	0.174741	NA	NA	NA	NA	0.926114	NA	NA	NA	1	4			Rab31	rno-let-7c-5p	Medium	N	N
Rhbdf2	rno-let-7c-5p	miRNA mRNA	NA	0.111344	NA	NA	NA	NA	0.984459	NA	NA	NA	1	5			Rhbdf2	rno-let-7c-5p	Medium	Y	N
Rpl14	rno-let-7c-5p	miRNA mRNA	NA	0.153409	NA	NA	NA	NA	0.898559	NA	NA	NA	1	7			Rpl14	rno-let-7c-5p	Medium	N	N
Rpl17	rno-let-7c-5p	miRNA mRNA	NA	0.129187	NA	NA	NA	NA	0.833061	NA	NA	NA	1	4			Rpl17	rno-let-7c-5p	Low	N	N
Rpl23a	rno-let-7c-5p	miRNA mRNA	NA	0.140849	NA	NA	NA	NA	0.909929	NA	NA	NA	1	8			Rpl23a	rno-let-7c-5p	Medium	N	N
Rpl26	rno-let-7c-5p	miRNA mRNA	NA	0.154805	NA	NA	NA	NA	0.890407	NA	NA	NA	1	5			Rpl26	rno-let-7c-5p	Low	N	N
Rpl35	rno-let-7c-5p	miRNA mRNA	NA	0.125897	NA	NA	NA	NA	0.850953	NA	NA	NA	1	3			Rpl35	rno-let-7c-5p	Low	N	N
Rpl36a	rno-let-7c-5p	miRNA mRNA	NA	0.117225	NA	NA	NA	NA	0.887506	NA	NA	NA	1	6			Rpl36a	rno-let-7c-5p	None	N	N
Rpl5	rno-let-7c-5p	miRNA mRNA	NA	0.111742	NA	NA	NA	NA	0.94006	NA	NA	NA	1	6			Rpl5	rno-let-7c-5p	Low	N	N
Rps24	rno-let-7c-5p	miRNA mRNA	NA	0.149422	NA	NA	NA	NA	0.826337	NA	NA	NA	1	2			Rps24	rno-let-7c-5p	Medium	Y	N
Rps3a	rno-let-7c-5p	miRNA mRNA	NA	0.124502	NA	NA	NA	NA	0.8809	NA	NA	NA	1	3			Rps3a	rno-let-7c-5p	Low	N	N
Rps4x	rno-let-7c-5p	miRNA mRNA	NA	0.133074	NA	NA	NA	NA	0.914872	NA	NA	NA	1	7			Rps4x	rno-let-7c-5p	Low	Y	N
Rps7	rno-let-7c-5p	miRNA mRNA	NA	0.154705	NA	NA	NA	NA	0.875297	NA	NA	NA	1	3			Rps7	rno-let-7c-5p	Low	N	N
Rps8	rno-let-7c-5p	miRNA mRNA	NA	0.145435	NA	NA	NA	NA	0.902766	NA	NA	NA	1	6			Rps8	rno-let-7c-5p	Low	N	N
Samd9l	rno-let-7c-5p	miRNA mRNA	NA	0.108652	NA	NA	NA	NA	0.99809	NA	NA	NA	1	5			Samd9l	rno-let-7c-5p	Medium	N	N
Sat1	rno-let-7c-5p	miRNA mRNA	NA	0.14703	NA	NA	NA	NA	0.924422	NA	NA	NA	1	5			Sat1	rno-let-7c-5p	Low	Y	N
Sh3glb1	rno-let-7c-5p	miRNA mRNA	NA	0.144438	NA	NA	NA	NA	0.891899	NA	NA	NA	1	6			Sh3glb1	rno-let-7c-5p	Medium	Y	N
Snx5	rno-let-7c-5p	miRNA mRNA	NA	0.152811	NA	NA	NA	NA	0.932249	NA	NA	NA	1	4			Snx5	rno-let-7c-5p	Medium	Y	N
Sparc	rno-let-7c-5p	miRNA mRNA	NA	0.119119	NA	NA	NA	NA	0.821283	NA	NA	NA	1	2			Sparc	rno-let-7c-5p	Low	N	N
Tf	rno-let-7c-5p	miRNA mRNA	NA	0.133274	NA	NA	NA	NA	0.982589	NA	NA	NA	1	3			Tf	rno-let-7c-5p	Low	N	N
Tmsb10	rno-let-7c-5p	miRNA mRNA	NA	0.15002	NA	NA	NA	NA	0.837924	NA	NA	NA	1	2			Tmsb10	rno-let-7c-5p	Low	N	N
Wapl	rno-let-7c-5p	miRNA mRNA	NA	0.158293	NA	NA	NA	NA	0.9054	NA	NA	NA	1	6			Wapl	rno-let-7c-5p	High	N	N
Wnk1	rno-let-7c-5p	miRNA mRNA	NA	0.125399	NA	NA	NA	NA	0.897036	NA	NA	NA	1	6			Wnk1	rno-let-7c-5p	Medium	N	N
Nefl	rno-miR-127-3p	miRNA mRNA	NA	NA	NA	0.0766547	NA	NA	NA	NA	0.69705	NA	1	6			Nefl	rno-miR-127-3p	Medium	N	N
AABR07019356.1	rno-miR-130a-3p	miRNA mRNA	NA	0.12191	NA	NA	NA	NA	0.944268	NA	NA	NA	1	3		Excluded from hsa comparison
Akap13	rno-miR-130a-3p	miRNA mRNA	NA	0.123206	NA	NA	NA	NA	0.832242	NA	NA	NA	1	3			Akap13	rno-miR-130a-3p	Medium	Y	N
Camk2a	rno-miR-130a-3p	miRNA mRNA	NA	NA	NA	0.0955941	NA	NA	NA	NA	0.747808	NA	1	5			Camk2a	rno-miR-130a-3p	Medium	N	N
Ccdc50	rno-miR-130a-3p	miRNA mRNA	NA	0.108254	NA	NA	NA	NA	0.863981	NA	NA	NA	1	6			Ccdc50	rno-miR-130a-3p	Medium	N	N
Fabp7	rno-miR-130a-3p	miRNA mRNA	NA	0.14374	NA	NA	NA	NA	0.838106	NA	NA	NA	1	3			Fabp7	rno-miR-130a-3p	Low	N	N
Fmnl2	rno-miR-130a-3p	miRNA mRNA	NA	0.11573	NA	NA	NA	NA	0.850932	NA	NA	NA	1	5			Fmnl2	rno-miR-130a-3p	Medium	N	N
Gapdh	rno-miR-130a-3p	miRNA mRNA	NA	NA	NA	0.0752592	NA	NA	NA	NA	0.786222	NA	1	4			Gapdh	rno-miR-130a-3p	Low	N	N
Gfap	rno-miR-130a-3p	miRNA mRNA	NA	0.107656	NA	NA	NA	NA	0.829815	NA	NA	NA	1	7			Gfap	rno-miR-130a-3p	Medium	N	N
Gnai2	rno-miR-130a-3p	miRNA mRNA	NA	0.130582	NA	NA	NA	NA	0.872042	NA	NA	NA	1	6			Gnai2	rno-miR-130a-3p	Low	Y	N
Naca	rno-miR-130a-3p	miRNA mRNA	NA	0.121411	NA	NA	NA	NA	0.841152	NA	NA	NA	1	8			Naca	rno-miR-130a-3p	Medium	N	N
Nefl	rno-miR-130a-3p	miRNA mRNA	NA	NA	NA	0.0742624	NA	NA	NA	NA	0.710503	NA	1	6			Nefl	rno-miR-130a-3p	Medium	N	N
Pnmal2	rno-miR-130a-3p	miRNA mRNA	NA	NA	NA	0.0760566	NA	NA	NA	NA	0.665232	NA	1	7		Synonym Pnma8b used in comparison	Pnma8b	rno-miR-130a-3p	Low	N	N
Ptk2b	rno-miR-130a-3p	miRNA mRNA	NA	NA	NA	0.0822368	NA	NA	NA	NA	0.678638	NA	1	3			Ptk2b	rno-miR-130a-3p	Medium	N	N
Rab31	rno-miR-130a-3p	miRNA mRNA	NA	0.117823	NA	NA	NA	NA	0.821681	NA	NA	NA	1	4			Rab31	rno-miR-130a-3p	Medium	N	N
Rpl14	rno-miR-130a-3p	miRNA mRNA	NA	0.120514	NA	NA	NA	NA	0.838809	NA	NA	NA	1	7			Rpl14	rno-miR-130a-3p	Low	N	N
Rpl23a	rno-miR-130a-3p	miRNA mRNA	NA	0.110746	NA	NA	NA	NA	0.868797	NA	NA	NA	1	8			Rpl23a	rno-miR-130a-3p	Low	N	N
Rpl36a	rno-miR-130a-3p	miRNA mRNA	NA	0.109549	NA	NA	NA	NA	0.831789	NA	NA	NA	1	6			Rpl36a	rno-miR-130a-3p	None	N	N
Rps4x	rno-miR-130a-3p	miRNA mRNA	NA	0.111045	NA	NA	NA	NA	0.887726	NA	NA	NA	1	7			Rps4x	rno-miR-130a-3p	Medium	N	N
Rps8	rno-miR-130a-3p	miRNA mRNA	NA	0.12201	NA	NA	NA	NA	0.840466	NA	NA	NA	1	6			Rps8	rno-miR-130a-3p	Low	N	N
Sat1	rno-miR-130a-3p	miRNA mRNA	NA	0.116826	NA	NA	NA	NA	0.862196	NA	NA	NA	1	5			Sat1	rno-miR-130a-3p	Low	Y	N
Sh3glb1	rno-miR-130a-3p	miRNA mRNA	NA	0.115431	NA	NA	NA	NA	0.834506	NA	NA	NA	1	6			Sh3glb1	rno-miR-130a-3p	Medium	N	N
Syn2	rno-miR-130a-3p	miRNA mRNA	NA	NA	NA	0.0867225	NA	NA	NA	NA	0.807001	NA	1	4			Syn2	rno-miR-130a-3p	Medium	N	N
Wapl	rno-miR-130a-3p	miRNA mRNA	NA	0.113038	NA	NA	NA	NA	0.828974	NA	NA	NA	1	6			Wapl	rno-miR-130a-3p	Medium	N	N
Wnk1	rno-miR-130a-3p	miRNA mRNA	NA	0.129785	NA	0.128788	NA	NA	0.856192	NA	0.882065	NA	2	6			Wnk1	rno-miR-130a-3p	High	Y	N
Acp5	rno-miR-130b-3p	miRNA mRNA	NA	0.133274	0.169059	NA	NA	NA	0.993742	0.985445	NA	NA	2	8			Acp5	rno-miR-130b-3p	Low	N	N
Hpca	rno-miR-130b-3p	miRNA mRNA	NA	NA	0.1874	0.0942982	NA	NA	NA	0.764726	0.717911	NA	2	5			Hpca	rno-miR-130b-3p	Low	N	N
Pnmal2	rno-miR-130b-3p	miRNA mRNA	NA	NA	NA	0.0752592	NA	NA	NA	NA	0.666726	NA	1	7		Synonym Pnma8b used in comparison	Pnma8b	rno-miR-130b-3p	Low	N	N
Rpl13a	rno-miR-130b-3p	miRNA mRNA	NA	NA	NA	0.158593	NA	NA	NA	NA	0.893373	NA	1	7			Rpl13a	rno-miR-130b-3p	Medium	Y	N
Gfap	rno-miR-132-3p	miRNA mRNA	0.246411	NA	NA	NA	NA	0.810741	NA	NA	NA	NA	1	7			Gfap	rno-miR-132-3p	Low	N	N
Rpl5	rno-miR-132-3p	miRNA mRNA	NA	0.183612	NA	NA	NA	NA	0.951401	NA	NA	NA	1	6			Rpl5	rno-miR-132-3p	None	N	N
Tf	rno-miR-132-3p	miRNA mRNA	NA	0.144637	NA	NA	NA	NA	0.982675	NA	NA	NA	1	3			Tf	rno-miR-132-3p	Low	N	N
Tspo	rno-miR-132-3p	miRNA mRNA	NA	0.105762	NA	NA	NA	NA	0.97042	NA	NA	NA	1	2			Tspo	rno-miR-132-3p	None	N	N
Acp5	rno-miR-140-3p	miRNA mRNA	NA	0.145734	NA	NA	NA	NA	0.99514	NA	NA	NA	1	8			Acp5	rno-miR-140-3p	Medium	N	N
Fut7	rno-miR-140-3p	miRNA mRNA	NA	0.105562	NA	NA	NA	NA	0.980673	NA	NA	NA	1	4			Fut7	rno-miR-140-3p	Medium	N	N
Pabpc1	rno-miR-140-3p	miRNA mRNA	NA	NA	0.10636	NA	NA	NA	NA	0.76826	NA	NA	1	2			Pabpc1	rno-miR-140-3p	Medium	N	N
Rps8	rno-miR-140-3p	miRNA mRNA	NA	NA	0.10317	NA	NA	NA	NA	0.806125	NA	NA	1	6			Rps8	rno-miR-140-3p	Low	N	N
Sh3glb1	rno-miR-140-3p	miRNA mRNA	NA	NA	0.126296	NA	NA	NA	NA	0.863854	NA	NA	1	6			Sh3glb1	rno-miR-140-3p	High	N	N
Acp5	rno-miR-142-3p	miRNA mRNA	NA	0.149123	0.118122	NA	NA	NA	0.994802	0.989398	NA	NA	2	8			Acp5	rno-miR-142-3p	Low	N	N
Bak1	rno-miR-146a-5p	miRNA mRNA	NA	NA	0.105363	NA	NA	NA	NA	0.964335	NA	NA	1	3			Bak1	rno-miR-146a-5p	Medium	N	N
Hpca	rno-miR-146a-5p	miRNA mRNA	NA	NA	NA	0.094697	NA	NA	NA	NA	0.917637	NA	1	5			Hpca	rno-miR-146a-5p	Low	N	N
Gfap	rno-miR-155-5p	miRNA mRNA	NA	NA	NA	0.0836324	NA	NA	NA	NA	0.694389	NA	1	7			Gfap	rno-miR-155-5p	Low	Y	N
AABR07025272.1	rno-miR-211-5p	miRNA mRNA	NA	NA	0.108951	NA	NA	NA	NA	0.977263	NA	NA	1	2		Excluded from hsa comparison
AABR07050391.1	rno-miR-211-5p	miRNA mRNA	NA	NA	NA	0.0832337	NA	NA	NA	NA	0.92942	NA	1	5		Excluded from hsa comparison
AC109112.1	rno-miR-211-5p	miRNA mRNA	NA	NA	NA	0.123405	NA	NA	NA	NA	0.719509	NA	1	4		Excluded from hsa comparison
Atp6v1a	rno-miR-211-5p	miRNA mRNA	NA	NA	NA	0.0908094	NA	NA	NA	NA	0.722221	NA	1	3			Atp6v1a	rno-miR-211-5p	Low	N	N
Camk2a	rno-miR-211-5p	miRNA mRNA	NA	NA	NA	0.0754585	NA	NA	NA	NA	0.682268	NA	1	5			Camk2a	rno-miR-211-5p	Medium	N	N
Camk2b	rno-miR-211-5p	miRNA mRNA	NA	NA	NA	0.101575	NA	NA	NA	NA	0.669608	NA	1	2			Camk2b	rno-miR-211-5p	Medium	N	N
Cecr6	rno-miR-211-5p	miRNA mRNA	NA	NA	NA	0.261463	NA	NA	NA	NA	0.989976	NA	1	5		Synonym Tmem121b used in comparison	Tmem121b	rno-miR-211-5p	Low	N	N
Chn1	rno-miR-211-5p	miRNA mRNA	NA	NA	NA	0.0908094	NA	NA	NA	NA	0.767216	NA	1	4			Chn1	rno-miR-211-5p	Low	N	N
Ctsb	rno-miR-211-5p	miRNA mRNA	NA	NA	0.100977	NA	NA	NA	NA	0.816664	NA	NA	1	6			Ctsb	rno-miR-211-5p	Medium	N	N
Dnm1	rno-miR-211-5p	miRNA mRNA	NA	NA	NA	0.0918062	NA	NA	NA	NA	0.790002	NA	1	5			Dnm1	rno-miR-211-5p	Medium	N	N
Eef1a1	rno-miR-211-5p	miRNA mRNA	NA	NA	NA	0.092504	NA	NA	NA	NA	0.808228	NA	1	3			Eef1a1	rno-miR-211-5p	Low	N	N
Fth1	rno-miR-211-5p	miRNA mRNA	NA	NA	NA	0.0972887	NA	NA	NA	NA	0.771032	NA	1	5			Fth1	rno-miR-211-5p	Low	N	N
Map4	rno-miR-211-5p	miRNA mRNA	NA	NA	NA	0.0952951	NA	NA	NA	NA	0.709154	NA	1	5			Map4	rno-miR-211-5p	Medium	N	N
Ndrg4	rno-miR-211-5p	miRNA mRNA	NA	NA	NA	0.0756579	NA	NA	NA	NA	0.804146	NA	1	4			Ndrg4	rno-miR-211-5p	Medium	N	N
Nefl	rno-miR-211-5p	miRNA mRNA	NA	NA	NA	0.0804426	NA	NA	NA	NA	0.71719	NA	1	6			Nefl	rno-miR-211-5p	Medium	N	N
Nrip3	rno-miR-211-5p	miRNA mRNA	NA	NA	NA	0.120215	NA	NA	NA	NA	0.736534	NA	1	3			Nrip3	rno-miR-211-5p	Low	N	N
P2rx4	rno-miR-211-5p	miRNA mRNA	NA	NA	NA	0.143242	NA	NA	NA	NA	0.995454	NA	1	5			P2rx4	rno-miR-211-5p	Low	N	N
Pnmal2	rno-miR-211-5p	miRNA mRNA	NA	NA	NA	0.0745614	NA	NA	NA	NA	0.710707	NA	1	7		Synonym Pnma8b used in comparison	Pnma8b	rno-miR-211-5p	Medium	N	N
Pou2f2	rno-miR-211-5p	miRNA mRNA	NA	NA	NA	0.0783493	NA	NA	NA	NA	0.964427	NA	1	2			Pou2f2	rno-miR-211-5p	High	Y	N
Ppm1e	rno-miR-211-5p	miRNA mRNA	NA	NA	NA	0.0894139	NA	NA	NA	NA	0.678414	NA	1	4			Ppm1e	rno-miR-211-5p	Very High	N	N
Ppp3ca	rno-miR-211-5p	miRNA mRNA	NA	NA	NA	0.0797448	NA	NA	NA	NA	0.708125	NA	1	4			Ppp3ca	rno-miR-211-5p	Low	N	N
Prkcb	rno-miR-211-5p	miRNA mRNA	NA	NA	NA	0.0789474	NA	NA	NA	NA	0.663942	NA	1	2			Prkcb	rno-miR-211-5p	Medium	N	N
Rab6b	rno-miR-211-5p	miRNA mRNA	NA	NA	NA	0.131679	NA	NA	NA	NA	0.822088	NA	1	5			Rab6b	rno-miR-211-5p	Medium	N	N
Rpl17	rno-miR-211-5p	miRNA mRNA	NA	NA	0.216707	NA	NA	NA	NA	0.857543	NA	NA	1	4			Rpl17	rno-miR-211-5p	Low	N	N
Rpl5	rno-miR-211-5p	miRNA mRNA	NA	NA	NA	0.0816388	NA	NA	NA	NA	0.899407	NA	1	6			Rpl5	rno-miR-211-5p	Low	N	N
Rplp0	rno-miR-211-5p	miRNA mRNA	NA	NA	0.0950957	0.076256	NA	NA	NA	0.783481	0.759249	NA	2	3			Rplp0	rno-miR-211-5p	Low	N	N
Rps12	rno-miR-211-5p	miRNA mRNA	NA	NA	NA	0.0863238	NA	NA	NA	NA	0.794174	NA	1	3			Rps12	rno-miR-211-5p	Low	N	N
Samd9l	rno-miR-211-5p	miRNA mRNA	NA	NA	NA	0.0877193	NA	NA	NA	NA	0.991855	NA	1	5			Samd9l	rno-miR-211-5p	Medium	N	N
Syn2	rno-miR-211-5p	miRNA mRNA	NA	NA	NA	0.0761563	NA	NA	NA	NA	0.669222	NA	1	4			Syn2	rno-miR-211-5p	Low	N	N
Tspyl4	rno-miR-211-5p	miRNA mRNA	NA	NA	NA	0.0841308	NA	NA	NA	NA	0.729229	NA	1	3			Tspyl4	rno-miR-211-5p	Medium	N	N
Tuba4a	rno-miR-211-5p	miRNA mRNA	NA	NA	0.114434	NA	NA	NA	NA	0.769156	NA	NA	1	3			Tuba4a	rno-miR-211-5p	Low	N	N
Uchl1	rno-miR-211-5p	miRNA mRNA	NA	NA	NA	0.0774522	NA	NA	NA	NA	0.804569	NA	1	5			Uchl1	rno-miR-211-5p	Low	N	N
Vamp2	rno-miR-211-5p	miRNA mRNA	NA	NA	NA	0.101874	NA	NA	NA	NA	0.728854	NA	1	4			Vamp2	rno-miR-211-5p	Low	N	N
Wnk1	rno-miR-211-5p	miRNA mRNA	NA	NA	NA	0.0770534	NA	NA	NA	NA	0.823234	NA	1	6			Wnk1	rno-miR-211-5p	High	N	N
Ywhah	rno-miR-211-5p	miRNA mRNA	NA	NA	NA	0.0745614	NA	NA	NA	NA	0.768872	NA	1	4			Ywhah	rno-miR-211-5p	Medium	N	N
Anxa3	rno-miR-212-3p	miRNA mRNA	NA	NA	0.132277	NA	NA	NA	NA	0.848854	NA	NA	1	5			Anxa3	rno-miR-212-3p	Medium	N	N
Bak1	rno-miR-212-3p	miRNA mRNA	NA	0.116726	NA	NA	NA	NA	0.964226	NA	NA	NA	1	3			Bak1	rno-miR-212-3p	Low	N	N
Cecr6	rno-miR-212-3p	miRNA mRNA	NA	0.117026	NA	NA	NA	NA	0.987612	NA	NA	NA	1	5		Synonym Tmem121b used in comparison	Tmem121b	rno-miR-212-3p	Medium	N	N
Ctsd	rno-miR-212-3p	miRNA mRNA	NA	NA	0.118222	NA	NA	NA	NA	0.768737	NA	NA	1	1			Ctsd	rno-miR-212-3p	Low	N	N
Fmnl2	rno-miR-212-3p	miRNA mRNA	NA	NA	0.114733	NA	NA	NA	NA	0.764025	NA	NA	1	5			Fmnl2	rno-miR-212-3p	Medium	N	N
LOC100359922	rno-miR-212-3p	miRNA mRNA	NA	NA	0.11563	NA	NA	NA	NA	0.77206	NA	NA	1	4		Excluded from hsa comparison
Plp1	rno-miR-212-3p	miRNA mRNA	0.281998	NA	NA	NA	NA	0.796923	NA	NA	NA	NA	1	2			Plp1	rno-miR-212-3p	High	N	N
Rhbdf2	rno-miR-212-3p	miRNA mRNA	NA	NA	0.0950957	NA	NA	NA	NA	0.955705	NA	NA	1	5			Rhbdf2	rno-miR-212-3p	Low	N	N
Rpl13a	rno-miR-212-3p	miRNA mRNA	NA	NA	0.110945	NA	NA	NA	NA	0.84747	NA	NA	1	7			Rpl13a	rno-miR-212-3p	High	N	N
Rpl14	rno-miR-212-3p	miRNA mRNA	NA	NA	0.10636	NA	NA	NA	NA	0.808095	NA	NA	1	7			Rpl14	rno-miR-212-3p	Medium	N	N
Rpl26	rno-miR-212-3p	miRNA mRNA	NA	NA	0.0912081	NA	NA	NA	NA	0.803574	NA	NA	1	5			Rpl26	rno-miR-212-3p	Low	N	N
Rps24	rno-miR-212-3p	miRNA mRNA	NA	NA	0.152313	NA	NA	NA	NA	0.788991	NA	NA	1	2			Rps24	rno-miR-212-3p	Medium	N	N
Rps8	rno-miR-212-3p	miRNA mRNA	NA	NA	0.0953947	NA	NA	NA	NA	0.865896	NA	NA	1	6			Rps8	rno-miR-212-3p	Medium	N	N
Sh3glb1	rno-miR-212-3p	miRNA mRNA	NA	NA	0.0964912	NA	NA	NA	NA	0.829932	NA	NA	1	6			Sh3glb1	rno-miR-212-3p	High	N	N
Tspo	rno-miR-212-3p	miRNA mRNA	NA	NA	0.147129	NA	NA	NA	NA	0.960679	NA	NA	1	2			Tspo	rno-miR-212-3p	Low	N	N
Tuba4a	rno-miR-212-3p	miRNA mRNA	NA	NA	0.148525	NA	NA	NA	NA	0.818637	NA	NA	1	3			Tuba4a	rno-miR-212-3p	Low	N	N
AABR07008334.1	rno-miR-223-3p	miRNA mRNA	NA	0.12809	NA	NA	NA	NA	0.824433	NA	NA	NA	1	4		Excluded from hsa comparison
AABR07025272.1	rno-miR-223-3p	miRNA mRNA	NA	NA	NA	0.0832337	NA	NA	NA	NA	0.981916	NA	1	2		Excluded from hsa comparison
AABR07030019.1.Ssh2	rno-miR-223-3p	miRNA mRNA	NA	0.189892	NA	NA	NA	NA	0.942528	NA	NA	NA	1	2		Excluded from hsa comparison
AABR07045454.1	rno-miR-223-3p	miRNA mRNA	NA	0.221093	NA	0.151515	NA	NA	0.998674	NA	0.993668	NA	2	1		Excluded from hsa comparison
AABR07050391.1	rno-miR-223-3p	miRNA mRNA	NA	0.104964	NA	NA	NA	NA	0.97353	NA	NA	NA	1	5		Excluded from hsa comparison
AC109112.1	rno-miR-223-3p	miRNA mRNA	NA	NA	NA	0.0869218	NA	NA	NA	NA	0.68193	NA	1	4		Excluded from hsa comparison
Apbb1	rno-miR-223-3p	miRNA mRNA	NA	NA	NA	0.0955941	NA	NA	NA	NA	0.848269	NA	1	4			Apbb1	rno-miR-223-3p	Low	N	N
Apoe	rno-miR-223-3p	miRNA mRNA	NA	NA	NA	0.0844298	NA	NA	NA	NA	0.746281	NA	1	2			Apoe	rno-miR-223-3p	Low	Y	N
Atp6v1a	rno-miR-223-3p	miRNA mRNA	NA	NA	NA	0.0966906	NA	NA	NA	NA	0.693283	NA	1	3			Atp6v1a	rno-miR-223-3p	Medium	N	N
Calm1	rno-miR-223-3p	miRNA mRNA	NA	NA	NA	0.0877193	NA	NA	NA	NA	0.783478	NA	1	2			Calm1	rno-miR-223-3p	High	N	N
Camk2a	rno-miR-223-3p	miRNA mRNA	NA	NA	NA	0.113138	NA	NA	NA	NA	0.684226	NA	1	5			Camk2a	rno-miR-223-3p	Low	N	N
Ccdc50	rno-miR-223-3p	miRNA mRNA	NA	0.138656	NA	NA	NA	NA	0.852029	NA	NA	NA	1	6			Ccdc50	rno-miR-223-3p	Medium	N	N
Chn1	rno-miR-223-3p	miRNA mRNA	NA	NA	NA	0.108553	NA	NA	NA	NA	0.734851	NA	1	4			Chn1	rno-miR-223-3p	Low	N	N
Clnk	rno-miR-223-3p	miRNA mRNA	NA	0.131978	NA	0.165371	NA	NA	0.995201	NA	0.992022	NA	2	3			Clnk	rno-miR-223-3p	Low	N	N
Ctsb	rno-miR-223-3p	miRNA mRNA	NA	0.151914	NA	NA	NA	NA	0.855852	NA	NA	NA	1	6			Ctsb	rno-miR-223-3p	Medium	N	N
Dnm1	rno-miR-223-3p	miRNA mRNA	NA	NA	NA	0.0951954	NA	NA	NA	NA	0.732066	NA	1	5			Dnm1	rno-miR-223-3p	Medium	N	N
Fcgr1a	rno-miR-223-3p	miRNA mRNA	NA	NA	NA	0.0939992	NA	NA	NA	NA	0.988302	NA	1	2			Fcgr1a	rno-miR-223-3p	High	N	N
Fth1	rno-miR-223-3p	miRNA mRNA	NA	NA	NA	0.0910088	NA	NA	NA	NA	0.818185	NA	1	5			Fth1	rno-miR-223-3p	Medium	Y	N
Gabarapl1	rno-miR-223-3p	miRNA mRNA	NA	NA	NA	0.0896132	NA	NA	NA	NA	0.775794	NA	1	2			Gabarapl1	rno-miR-223-3p	Medium	N	N
Gapdh	rno-miR-223-3p	miRNA mRNA	NA	NA	NA	0.0876196	NA	NA	NA	NA	0.761274	NA	1	4			Gapdh	rno-miR-223-3p	Low	N	N
Gdi1	rno-miR-223-3p	miRNA mRNA	NA	NA	NA	0.0955941	NA	NA	NA	NA	0.811404	NA	1	3			Gdi1	rno-miR-223-3p	Medium	Y	N
Gfap	rno-miR-223-3p	miRNA mRNA	NA	NA	NA	0.0866228	NA	NA	NA	NA	0.819214	NA	1	7			Gfap	rno-miR-223-3p	Medium	N	N
Gh1	rno-miR-223-3p	miRNA mRNA	NA	0.128289	NA	NA	NA	NA	0.974842	NA	NA	NA	1	4			Gh1	rno-miR-223-3p	Low	N	N
Gnai2	rno-miR-223-3p	miRNA mRNA	NA	0.138258	NA	NA	NA	NA	0.825246	NA	NA	NA	1	6			Gnai2	rno-miR-223-3p	Low	N	N
Hpca	rno-miR-223-3p	miRNA mRNA	NA	NA	NA	0.0915072	NA	NA	NA	NA	0.790212	NA	1	5			Hpca	rno-miR-223-3p	Low	N	N
Map2k1	rno-miR-223-3p	miRNA mRNA	NA	NA	NA	0.0917065	NA	NA	NA	NA	0.76152	NA	1	2			Map2k1	rno-miR-223-3p	Low	N	N
Map4	rno-miR-223-3p	miRNA mRNA	NA	NA	NA	0.1249	NA	NA	NA	NA	0.729279	NA	1	5			Map4	rno-miR-223-3p	High	N	N
Ncdn	rno-miR-223-3p	miRNA mRNA	NA	NA	NA	0.0805423	NA	NA	NA	NA	0.74703	NA	1	5			Ncdn	rno-miR-223-3p	Low	N	N
Ndrg4	rno-miR-223-3p	miRNA mRNA	NA	NA	NA	0.105263	NA	NA	NA	NA	0.829646	NA	1	4			Ndrg4	rno-miR-223-3p	Low	N	N
Nefl	rno-miR-223-3p	miRNA mRNA	NA	NA	NA	0.10008	NA	NA	NA	NA	0.747188	NA	1	6			Nefl	rno-miR-223-3p	Medium	N	N
Nrip3	rno-miR-223-3p	miRNA mRNA	NA	NA	NA	0.110447	NA	NA	NA	NA	0.720181	NA	1	3			Nrip3	rno-miR-223-3p	Low	N	N
Nsf	rno-miR-223-3p	miRNA mRNA	NA	NA	NA	0.127392	NA	NA	NA	NA	0.734414	NA	1	3			Nsf	rno-miR-223-3p	Medium	N	Y
Pnmal2	rno-miR-223-3p	miRNA mRNA	NA	NA	NA	0.0897129	NA	NA	NA	NA	0.734169	NA	1	7		Synonym Pnma8b used in comparison	Pnma8b	rno-miR-223-3p	Low	N	N
Ppm1e	rno-miR-223-3p	miRNA mRNA	NA	NA	NA	0.115431	NA	NA	NA	NA	0.691577	NA	1	4			Ppm1e	rno-miR-223-3p	Medium	Y	Y
Ppp3ca	rno-miR-223-3p	miRNA mRNA	NA	NA	NA	0.122508	NA	NA	NA	NA	0.682961	NA	1	4			Ppp3ca	rno-miR-223-3p	Medium	N	N
Ptk2b	rno-miR-223-3p	miRNA mRNA	NA	NA	NA	0.10925	NA	NA	NA	NA	0.677186	NA	1	3			Ptk2b	rno-miR-223-3p	Medium	N	N
Rab6b	rno-miR-223-3p	miRNA mRNA	NA	NA	NA	0.0984848	NA	NA	NA	NA	0.761312	NA	1	5			Rab6b	rno-miR-223-3p	Low	Y	N
Rnf14	rno-miR-223-3p	miRNA mRNA	NA	NA	NA	0.0988836	NA	NA	NA	NA	0.791949	NA	1	2			Rnf14	rno-miR-223-3p	High	Y	N
Rnf187	rno-miR-223-3p	miRNA mRNA	NA	NA	NA	0.0888158	NA	NA	NA	NA	0.724802	NA	1	3			Rnf187	rno-miR-223-3p	Medium	N	N
Rpl13a	rno-miR-223-3p	miRNA mRNA	NA	NA	NA	0.102372	NA	NA	NA	NA	0.688968	NA	1	7			Rpl13a	rno-miR-223-3p	Low	N	N
Rpl23a	rno-miR-223-3p	miRNA mRNA	NA	0.127891	NA	NA	NA	NA	0.842746	NA	NA	NA	1	8			Rpl23a	rno-miR-223-3p	Medium	Y	N
Rpl3	rno-miR-223-3p	miRNA mRNA	NA	NA	NA	0.0757576	NA	NA	NA	NA	0.801607	NA	1	3			Rpl3	rno-miR-223-3p	Low	N	N
Rpl5	rno-miR-223-3p	miRNA mRNA	NA	NA	NA	0.111643	NA	NA	NA	NA	0.901674	NA	1	6			Rpl5	rno-miR-223-3p	Low	N	N
Rps12	rno-miR-223-3p	miRNA mRNA	NA	NA	NA	0.122109	NA	NA	NA	NA	0.663539	NA	1	3			Rps12	rno-miR-223-3p	Low	Y	N
Rps4x	rno-miR-223-3p	miRNA mRNA	NA	0.119318	NA	0.0892145	NA	NA	0.850023	NA	0.799182	NA	2	7			Rps4x	rno-miR-223-3p	Low	Y	N
Slc7a7	rno-miR-223-3p	miRNA mRNA	NA	0.107955	NA	NA	NA	NA	0.987696	NA	NA	NA	1	1			Slc7a7	rno-miR-223-3p	Low	N	N
Stmn3	rno-miR-223-3p	miRNA mRNA	NA	NA	NA	0.0838317	NA	NA	NA	NA	0.813606	NA	1	3			Stmn3	rno-miR-223-3p	Medium	N	N
Syn2	rno-miR-223-3p	miRNA mRNA	NA	NA	NA	0.0945973	NA	NA	NA	NA	0.735279	NA	1	4			Syn2	rno-miR-223-3p	Low	N	N
Tf	rno-miR-223-3p	miRNA mRNA	0.179426	0.116826	NA	0.0746611	NA	0.977137	0.9841	NA	0.970987	NA	3	3			Tf	rno-miR-223-3p	Medium	N	N
Tspyl4	rno-miR-223-3p	miRNA mRNA	NA	NA	NA	0.101376	NA	NA	NA	NA	0.663776	NA	1	3			Tspyl4	rno-miR-223-3p	Medium	Y	N
Uchl1	rno-miR-223-3p	miRNA mRNA	0.265949	NA	NA	0.0951954	NA	0.855182	NA	NA	0.85351	NA	2	5			Uchl1	rno-miR-223-3p	Low	Y	N
Vamp2	rno-miR-223-3p	miRNA mRNA	NA	NA	NA	0.094697	NA	NA	NA	NA	0.699292	NA	1	4			Vamp2	rno-miR-223-3p	Very High	Y	Y
Vsnl1	rno-miR-223-3p	miRNA mRNA	NA	NA	NA	0.113038	NA	NA	NA	NA	0.677284	NA	1	2			Vsnl1	rno-miR-223-3p	Medium	N	N
Wnk1	rno-miR-223-3p	miRNA mRNA	NA	NA	NA	0.097488	NA	NA	NA	NA	0.765679	NA	1	6			Wnk1	rno-miR-223-3p	Medium	N	N
Ywhah	rno-miR-223-3p	miRNA mRNA	0.189294	NA	NA	0.092803	NA	0.821397	NA	NA	0.808849	NA	2	4			Ywhah	rno-miR-223-3p	Medium	N	N
Ccdc50	rno-miR-25-3p	miRNA mRNA	NA	NA	0.0987839	NA	NA	NA	NA	0.80573	NA	NA	1	6			Ccdc50	rno-miR-25-3p	Medium	Y	N
Lap3	rno-miR-25-3p	miRNA mRNA	NA	NA	0.122209	NA	NA	NA	NA	0.766493	NA	NA	1	3			Lap3	rno-miR-25-3p	Low	N	N
LOC100360522	rno-miR-25-3p	miRNA mRNA	NA	NA	0.0913078	NA	NA	NA	NA	0.79244	NA	NA	1	4		Excluded from hsa comparison
Naca	rno-miR-25-3p	miRNA mRNA	NA	NA	0.092803	NA	NA	NA	NA	0.786569	NA	NA	1	8			Naca	rno-miR-25-3p	Low	N	N
Oasl2	rno-miR-25-3p	miRNA mRNA	NA	NA	0.180323	NA	NA	NA	NA	0.987356	NA	NA	1	5		hsa orthologue Oasl used in comparison	Oasl	rno-miR-25-3p	Low	N	N
Snx5	rno-miR-25-3p	miRNA mRNA	NA	NA	0.0985845	NA	NA	NA	NA	0.79933	NA	NA	1	4			Snx5	rno-miR-25-3p	Low	N	N
Stmn3	rno-miR-25-3p	miRNA mRNA	NA	NA	NA	0.0939992	NA	NA	NA	NA	0.813065	NA	1	3			Stmn3	rno-miR-25-3p	Low	N	N
Uchl1	rno-miR-25-3p	miRNA mRNA	NA	NA	NA	0.0990829	NA	NA	NA	NA	0.785611	NA	1	5			Uchl1	rno-miR-25-3p	Medium	N	N
Wapl	rno-miR-25-3p	miRNA mRNA	NA	NA	0.0978868	NA	NA	NA	NA	0.773402	NA	NA	1	6			Wapl	rno-miR-25-3p	Medium	N	N
Acp5	rno-miR-28-5p	miRNA mRNA	NA	NA	0.105961	NA	NA	NA	NA	0.978397	NA	NA	1	8			Acp5	rno-miR-28-5p	Low	N	N
Hpca	rno-miR-28-5p	miRNA mRNA	NA	NA	NA	0.0827352	NA	NA	NA	NA	0.686799	NA	1	5			Hpca	rno-miR-28-5p	Low	N	N
Isg15	rno-miR-28-5p	miRNA mRNA	NA	NA	0.0899123	NA	NA	NA	NA	0.961331	NA	NA	1	2			Isg15	rno-miR-28-5p	Low	N	N
Oasl2	rno-miR-28-5p	miRNA mRNA	NA	NA	0.101276	NA	NA	NA	NA	0.979665	NA	NA	1	5		hsa orthologue Oasl used in comparison	Oasl	rno-miR-28-5p	Low	N	N
P2rx4	rno-miR-28-5p	miRNA mRNA	NA	NA	0.0926037	NA	NA	NA	NA	0.969344	NA	NA	1	5			P2rx4	rno-miR-28-5p	Medium	N	N
Sat1	rno-miR-28-5p	miRNA mRNA	NA	NA	0.0943979	NA	NA	NA	NA	0.787657	NA	NA	1	5			Sat1	rno-miR-28-5p	Low	N	N
AABR07019356.1	rno-miR-328b-3p	miRNA mRNA	NA	0.324362	NA	NA	NA	NA	0.956313	NA	NA	NA	1	3		Excluded from hsa comparison
AABR07050391.1	rno-miR-328b-3p	miRNA mRNA	0.1876	NA	NA	NA	NA	0.962825	NA	NA	NA	NA	1	5		Excluded from hsa comparison
Anxa3	rno-miR-328b-3p	miRNA mRNA	NA	0.144637	NA	NA	NA	NA	0.845486	NA	NA	NA	1	5			Anxa3	rno-miR-328b-3p	Low	N	N
Apbb1	rno-miR-328b-3p	miRNA mRNA	0.204944	NA	NA	NA	NA	0.86923	NA	NA	NA	NA	1	4			Apbb1	rno-miR-328b-3p	Low	N	Y
Cecr6	rno-miR-328b-3p	miRNA mRNA	NA	0.178529	NA	0.114932	NA	NA	0.988385	NA	0.969526	NA	2	5		Synonym Tmem121b used in comparison	Tmem121b	rno-miR-328b-3p	High	N	N
Chn1	rno-miR-328b-3p	miRNA mRNA	0.219498	NA	NA	NA	NA	0.831259	NA	NA	NA	NA	1	4			Chn1	rno-miR-328b-3p	Medium	N	N
Dnm1	rno-miR-328b-3p	miRNA mRNA	0.287679	NA	NA	0.122309	NA	0.845696	NA	NA	0.805502	NA	2	5			Dnm1	rno-miR-328b-3p	Medium	N	N
Fmnl2	rno-miR-328b-3p	miRNA mRNA	NA	0.128589	NA	NA	NA	NA	0.822589	NA	NA	NA	1	5			Fmnl2	rno-miR-328b-3p	Low	N	N
Fut7	rno-miR-328b-3p	miRNA mRNA	NA	0.135467	NA	NA	NA	NA	0.974791	NA	NA	NA	1	4			Fut7	rno-miR-328b-3p	Low	N	N
Gapdh	rno-miR-328b-3p	miRNA mRNA	0.20953	NA	NA	NA	NA	0.795617	NA	NA	NA	NA	1	4			Gapdh	rno-miR-328b-3p	Low	N	N
Gdi1	rno-miR-328b-3p	miRNA mRNA	0.255383	NA	NA	NA	NA	0.814287	NA	NA	NA	NA	1	3			Gdi1	rno-miR-328b-3p	Low	N	N
Gh1	rno-miR-328b-3p	miRNA mRNA	NA	0.121711	NA	NA	0.180821	NA	0.952232	NA	NA	0.822357	2	4			Gh1	rno-miR-328b-3p	Low	N	N
Gna12	rno-miR-328b-3p	miRNA mRNA	NA	0.13128	NA	NA	NA	NA	0.858132	NA	NA	NA	1	4			Gna12	rno-miR-328b-3p	Medium	N	N
Gnai2	rno-miR-328b-3p	miRNA mRNA	NA	0.110347	NA	NA	NA	NA	0.82304	NA	NA	NA	1	6			Gnai2	rno-miR-328b-3p	Medium	Y	N
Map4	rno-miR-328b-3p	miRNA mRNA	NA	NA	NA	0.0880183	NA	NA	NA	NA	0.668693	NA	1	5			Map4	rno-miR-328b-3p	Medium	Y	Y
Naca	rno-miR-328b-3p	miRNA mRNA	NA	0.180622	NA	NA	NA	NA	0.870202	NA	NA	NA	1	8			Naca	rno-miR-328b-3p	Low	N	N
Ncdn	rno-miR-328b-3p	miRNA mRNA	0.242424	NA	NA	NA	NA	0.869739	NA	NA	NA	NA	1	5			Ncdn	rno-miR-328b-3p	Medium	N	N
Nefl	rno-miR-328b-3p	miRNA mRNA	0.230562	NA	NA	NA	NA	0.867837	NA	NA	NA	NA	1	6			Nefl	rno-miR-328b-3p	Low	N	N
Nsf	rno-miR-328b-3p	miRNA mRNA	0.211324	NA	NA	0.108453	NA	0.800317	NA	NA	0.821053	NA	2	3			Nsf	rno-miR-328b-3p	Low	N	N
Oasl2	rno-miR-328b-3p	miRNA mRNA	NA	0.117823	NA	NA	NA	NA	0.966423	NA	NA	NA	1	5		hsa orthologue Oasl used in comparison	Oasl	rno-miR-328b-3p	Medium	N	N
Pnmal2	rno-miR-328b-3p	miRNA mRNA	NA	NA	NA	0.0748604	NA	NA	NA	NA	0.686573	NA	1	7		Synonym Pnma8b used in comparison	Pnma8b	rno-miR-328b-3p	Medium	N	N
Ppp3ca	rno-miR-328b-3p	miRNA mRNA	0.189992	NA	NA	NA	NA	0.808064	NA	NA	NA	NA	1	4			Ppp3ca	rno-miR-328b-3p	Medium	N	N
Rab6b	rno-miR-328b-3p	miRNA mRNA	0.232456	NA	NA	0.133473	NA	0.855614	NA	NA	0.854506	NA	2	5			Rab6b	rno-miR-328b-3p	High	N	N
Rpl23a	rno-miR-328b-3p	miRNA mRNA	NA	0.133373	NA	NA	NA	NA	0.869708	NA	NA	NA	1	8			Rpl23a	rno-miR-328b-3p	Low	N	N
Rpl36a	rno-miR-328b-3p	miRNA mRNA	NA	0.10935	NA	NA	NA	NA	0.8518	NA	NA	NA	1	6			Rpl36a	rno-miR-328b-3p	Low	Y	N
Rplp0	rno-miR-328b-3p	miRNA mRNA	NA	NA	NA	0.0833333	NA	NA	NA	NA	0.681722	NA	1	3			Rplp0	rno-miR-328b-3p	Low	N	N
Rps4x	rno-miR-328b-3p	miRNA mRNA	NA	0.121411	NA	NA	NA	NA	0.858216	NA	NA	NA	1	7			Rps4x	rno-miR-328b-3p	Low	N	N
Uchl1	rno-miR-328b-3p	miRNA mRNA	0.206439	NA	NA	0.0984848	NA	0.868516	NA	NA	0.853816	NA	2	5			Uchl1	rno-miR-328b-3p	Medium	N	N
Wnk1	rno-miR-328b-3p	miRNA mRNA	NA	NA	NA	0.0913078	NA	NA	NA	NA	0.812323	NA	1	6			Wnk1	rno-miR-328b-3p	Medium	N	N
Naca	rno-miR-339-3p	miRNA mRNA	NA	NA	0.0904107	NA	NA	NA	NA	0.772299	NA	NA	1	8			Naca	rno-miR-339-3p	Low	N	N
Pou2f2	rno-miR-339-3p	miRNA mRNA	NA	NA	NA	0.0927033	NA	NA	NA	NA	0.965592	NA	1	2			Pou2f2	rno-miR-339-3p	Medium	N	N
Rpl13a	rno-miR-339-3p	miRNA mRNA	NA	NA	0.123405	NA	NA	NA	NA	0.774698	NA	NA	1	7			Rpl13a	rno-miR-339-3p	Low	N	N
Samd9l	rno-miR-339-3p	miRNA mRNA	NA	NA	NA	0.090311	NA	NA	NA	NA	0.993148	NA	1	5			Samd9l	rno-miR-339-3p	Low	N	N
AABR07008334.1	rno-miR-342-3p	miRNA mRNA	NA	NA	0.0986842	NA	NA	NA	NA	0.76565	NA	NA	1	4		Excluded from hsa comparison
AC109112.1	rno-miR-342-3p	miRNA mRNA	NA	NA	NA	0.109848	NA	NA	NA	NA	0.787835	NA	1	4		Excluded from hsa comparison
Acp5	rno-miR-342-3p	miRNA mRNA	NA	NA	0.0913078	NA	NA	NA	NA	0.978129	NA	NA	1	8			Acp5	rno-miR-342-3p	Low	N	N
Anxa3	rno-miR-342-3p	miRNA mRNA	NA	NA	0.0898126	NA	NA	NA	NA	0.760034	NA	NA	1	5			Anxa3	rno-miR-342-3p	Low	N	N
Aqp4	rno-miR-342-3p	miRNA mRNA	NA	NA	0.0912081	NA	NA	NA	NA	0.805717	NA	NA	1	1			Aqp4	rno-miR-342-3p	High	N	Y
B2m	rno-miR-342-3p	miRNA mRNA	NA	NA	0.107057	NA	NA	NA	NA	0.823548	NA	NA	1	3			B2m	rno-miR-342-3p	Low	N	N
Ctsb	rno-miR-342-3p	miRNA mRNA	NA	NA	0.0893142	NA	NA	NA	NA	0.78194	NA	NA	1	6			Ctsb	rno-miR-342-3p	Medium	N	N
Fth1	rno-miR-342-3p	miRNA mRNA	NA	NA	0.0915072	NA	NA	NA	NA	0.795383	NA	NA	1	5			Fth1	rno-miR-342-3p	Low	N	N
Gfap	rno-miR-342-3p	miRNA mRNA	NA	NA	0.119019	NA	NA	NA	NA	0.80613	NA	NA	1	7			Gfap	rno-miR-342-3p	Low	N	N
Gna12	rno-miR-342-3p	miRNA mRNA	NA	NA	0.0955941	NA	NA	NA	NA	0.760032	NA	NA	1	4			Gna12	rno-miR-342-3p	Medium	N	N
LOC103690086	rno-miR-342-3p	miRNA mRNA	NA	NA	0.114932	NA	NA	NA	NA	0.988742	NA	NA	1	1		Excluded from hsa comparison
Naca	rno-miR-342-3p	miRNA mRNA	NA	NA	0.0937998	NA	NA	NA	NA	0.796403	NA	NA	1	8			Naca	rno-miR-342-3p	Low	N	N
P2rx4	rno-miR-342-3p	miRNA mRNA	NA	NA	0.10636	NA	NA	NA	NA	0.98463	NA	NA	1	5			P2rx4	rno-miR-342-3p	Low	N	N
Padi2	rno-miR-342-3p	miRNA mRNA	NA	NA	0.100379	NA	NA	NA	NA	0.798663	NA	NA	1	1			Padi2	rno-miR-342-3p	Medium	N	N
Rab31	rno-miR-342-3p	miRNA mRNA	NA	NA	0.0910088	NA	NA	NA	NA	0.791165	NA	NA	1	4			Rab31	rno-miR-342-3p	Medium	N	N
Rab6b	rno-miR-342-3p	miRNA mRNA	NA	NA	NA	0.0970893	NA	NA	NA	NA	0.676094	NA	1	5			Rab6b	rno-miR-342-3p	High	Y	N
Rhbdf2	rno-miR-342-3p	miRNA mRNA	NA	NA	0.144338	NA	NA	NA	NA	0.965015	NA	NA	1	5			Rhbdf2	rno-miR-342-3p	Medium	N	N
Rpl13a	rno-miR-342-3p	miRNA mRNA	NA	NA	0.105662	NA	NA	NA	NA	0.803834	NA	NA	1	7			Rpl13a	rno-miR-342-3p	Medium	N	N
Rpl14	rno-miR-342-3p	miRNA mRNA	NA	NA	0.097189	NA	NA	NA	NA	0.789087	NA	NA	1	7			Rpl14	rno-miR-342-3p	Medium	N	N
Rpl17	rno-miR-342-3p	miRNA mRNA	NA	NA	0.164673	NA	NA	NA	NA	0.775798	NA	NA	1	4			Rpl17	rno-miR-342-3p	Low	N	N
Rpl23a	rno-miR-342-3p	miRNA mRNA	NA	NA	0.0904107	NA	NA	NA	NA	0.815645	NA	NA	1	8			Rpl23a	rno-miR-342-3p	Low	N	N
Rpl26	rno-miR-342-3p	miRNA mRNA	NA	NA	0.138856	NA	NA	NA	NA	0.864323	NA	NA	1	5			Rpl26	rno-miR-342-3p	Low	Y	N
Rpl3	rno-miR-342-3p	miRNA mRNA	NA	NA	NA	0.0780502	NA	NA	NA	NA	0.802577	NA	1	3			Rpl3	rno-miR-342-3p	Low	N	N
Rpl35	rno-miR-342-3p	miRNA mRNA	NA	NA	0.0915072	NA	NA	NA	NA	0.77167	NA	NA	1	3			Rpl35	rno-miR-342-3p	Low	N	N
Rpl36a	rno-miR-342-3p	miRNA mRNA	NA	NA	0.115929	NA	NA	NA	NA	0.820912	NA	NA	1	6			Rpl36a	rno-miR-342-3p	None	N	N
Rps3a	rno-miR-342-3p	miRNA mRNA	NA	NA	0.0921053	NA	NA	NA	NA	0.832486	NA	NA	1	3			Rps3a	rno-miR-342-3p	Low	Y	N
Rps4x	rno-miR-342-3p	miRNA mRNA	NA	NA	0.133971	NA	NA	NA	NA	0.896795	NA	NA	1	7			Rps4x	rno-miR-342-3p	Low	N	N
Rps7	rno-miR-342-3p	miRNA mRNA	NA	NA	0.0936005	NA	NA	NA	NA	0.759606	NA	NA	1	3			Rps7	rno-miR-342-3p	Low	N	N
S100b	rno-miR-342-3p	miRNA mRNA	NA	NA	0.110148	NA	NA	NA	NA	0.797247	NA	NA	1	3			S100b	rno-miR-342-3p	Low	N	N
Sh3glb1	rno-miR-342-3p	miRNA mRNA	NA	NA	0.090012	NA	NA	NA	NA	0.83397	NA	NA	1	6			Sh3glb1	rno-miR-342-3p	Medium	N	N
Snx5	rno-miR-342-3p	miRNA mRNA	NA	NA	0.0983852	NA	NA	NA	NA	0.810243	NA	NA	1	4			Snx5	rno-miR-342-3p	Low	N	N
Vamp2	rno-miR-342-3p	miRNA mRNA	NA	NA	NA	0.100379	NA	NA	NA	NA	0.670764	NA	1	4			Vamp2	rno-miR-342-3p	Medium	N	Y
Wapl	rno-miR-342-3p	miRNA mRNA	NA	NA	0.100678	NA	NA	NA	NA	0.794617	NA	NA	1	6			Wapl	rno-miR-342-3p	Low	N	N
AABR07035341.1	rno-miR-346	miRNA mRNA	NA	NA	0.0987839	NA	NA	NA	NA	0.979263	NA	NA	1	3		Excluded from hsa comparison
Acp5	rno-miR-346	miRNA mRNA	NA	NA	0.09689	NA	NA	NA	NA	0.980089	NA	NA	1	8			Acp5	rno-miR-346	Low	N	N
Camk2a	rno-miR-346	miRNA mRNA	NA	NA	NA	0.0916069	NA	NA	NA	NA	0.734822	NA	1	5			Camk2a	rno-miR-346	Medium	N	N
Ccdc50	rno-miR-346	miRNA mRNA	NA	NA	0.146332	NA	NA	NA	NA	0.862956	NA	NA	1	6			Ccdc50	rno-miR-346	Low	N	N
Ctsb	rno-miR-346	miRNA mRNA	NA	NA	0.0960925	NA	NA	NA	NA	0.782485	NA	NA	1	6			Ctsb	rno-miR-346	Medium	N	N
LOC100360522	rno-miR-346	miRNA mRNA	NA	NA	0.102472	NA	NA	NA	NA	0.775995	NA	NA	1	4		Excluded from hsa comparison
Naca	rno-miR-346	miRNA mRNA	NA	NA	0.109948	NA	NA	NA	NA	0.779886	NA	NA	1	8			Naca	rno-miR-346	Medium	N	N
P2rx4	rno-miR-346	miRNA mRNA	NA	NA	0.0890152	NA	NA	NA	NA	0.977678	NA	NA	1	5			P2rx4	rno-miR-346	Low	N	N
Ppm1e	rno-miR-346	miRNA mRNA	NA	NA	NA	0.0960925	NA	NA	NA	NA	0.689499	NA	1	4			Ppm1e	rno-miR-346	Medium	N	N
Rhbdf2	rno-miR-346	miRNA mRNA	NA	NA	0.0919059	NA	NA	NA	NA	0.952461	NA	NA	1	5			Rhbdf2	rno-miR-346	Low	N	N
Rhobtb1	rno-miR-346	miRNA mRNA	NA	NA	0.0891148	NA	NA	NA	NA	0.970139	NA	NA	1	3			Rhobtb1	rno-miR-346	High	N	N
Rpl14	rno-miR-346	miRNA mRNA	NA	NA	0.0916069	NA	NA	NA	NA	0.774075	NA	NA	1	7			Rpl14	rno-miR-346	High	N	N
Rpl23a	rno-miR-346	miRNA mRNA	NA	NA	0.0927033	NA	NA	NA	NA	0.772824	NA	NA	1	8			Rpl23a	rno-miR-346	Low	N	N
Rpl5	rno-miR-346	miRNA mRNA	NA	NA	NA	0.10317	NA	NA	NA	NA	0.863833	NA	1	6			Rpl5	rno-miR-346	Low	N	N
Samd9l	rno-miR-346	miRNA mRNA	NA	NA	NA	0.0739633	NA	NA	NA	NA	0.990404	NA	1	5			Samd9l	rno-miR-346	Low	N	N
Cst3	rno-miR-363-3p	miRNA mRNA	NA	NA	0.133373	NA	NA	NA	NA	0.804142	NA	NA	1	2			Cst3	rno-miR-363-3p	Medium	N	N
Ncdn	rno-miR-363-3p	miRNA mRNA	NA	NA	NA	0.0747608	NA	NA	NA	NA	0.667613	NA	1	5			Ncdn	rno-miR-363-3p	Low	N	N
Rpl36a	rno-miR-363-3p	miRNA mRNA	NA	NA	0.0894139	NA	NA	NA	NA	0.781384	NA	NA	1	6			Rpl36a	rno-miR-363-3p	None	N	N
S100b	rno-miR-363-3p	miRNA mRNA	NA	NA	0.104466	NA	NA	NA	NA	0.836905	NA	NA	1	3			S100b	rno-miR-363-3p	Low	N	N
Gh1	rno-miR-381-3p	miRNA mRNA	NA	0.112241	NA	NA	NA	NA	0.968028	NA	NA	NA	1	4			Gh1	rno-miR-381-3p	Low	N	N
Ncdn	rno-miR-381-3p	miRNA mRNA	NA	NA	NA	0.0813397	NA	NA	NA	NA	0.818495	NA	1	5			Ncdn	rno-miR-381-3p	Low	N	N
Rnf187	rno-miR-381-3p	miRNA mRNA	NA	NA	NA	0.0807416	NA	NA	NA	NA	0.67418	NA	1	3			Rnf187	rno-miR-381-3p	Medium	Y	N
Rps4x	rno-miR-381-3p	miRNA mRNA	NA	NA	NA	0.0751595	NA	NA	NA	NA	0.731748	NA	1	7			Rps4x	rno-miR-381-3p	Low	N	N
Ftl1.Ubxn11	rno-miR-425-5p	miRNA mRNA	NA	NA	0.0893142	NA	NA	NA	NA	0.77938	NA	NA	1	3		Excluded from hsa comparison
Gnai2	rno-miR-425-5p	miRNA mRNA	NA	NA	0.0914075	NA	NA	NA	NA	0.76125	NA	NA	1	6			Gnai2	rno-miR-425-5p	Low	N	N
LOC100359922	rno-miR-425-5p	miRNA mRNA	NA	NA	0.0894139	NA	NA	NA	NA	0.787021	NA	NA	1	4		Excluded from hsa comparison
LOC100360522	rno-miR-425-5p	miRNA mRNA	NA	NA	0.0951954	NA	NA	NA	NA	0.829867	NA	NA	1	4		Excluded from hsa comparison
Map4	rno-miR-425-5p	miRNA mRNA	NA	NA	NA	0.0948963	NA	NA	NA	NA	0.668046	NA	1	5			Map4	rno-miR-425-5p	Medium	N	N
Ndrg4	rno-miR-425-5p	miRNA mRNA	NA	NA	NA	0.0832337	NA	NA	NA	NA	0.767606	NA	1	4			Ndrg4	rno-miR-425-5p	Low	N	N
Oasl2	rno-miR-425-5p	miRNA mRNA	NA	NA	0.114234	NA	NA	NA	NA	0.979994	NA	NA	1	5		hsa orthologue Oasl used in comparison	Oasl	rno-miR-425-5p	Low	N	N
P2rx4	rno-miR-425-5p	miRNA mRNA	NA	NA	0.0984848	NA	NA	NA	NA	0.980808	NA	NA	1	5			P2rx4	rno-miR-425-5p	Low	N	N
Rhobtb1	rno-miR-425-5p	miRNA mRNA	NA	NA	0.105961	NA	NA	NA	NA	0.972872	NA	NA	1	3			Rhobtb1	rno-miR-425-5p	Low	N	N
Rpl13a	rno-miR-425-5p	miRNA mRNA	NA	NA	0.0959928	NA	NA	NA	NA	0.76881	NA	NA	1	7			Rpl13a	rno-miR-425-5p	Medium	N	N
Rpl14	rno-miR-425-5p	miRNA mRNA	NA	NA	0.122109	NA	NA	NA	NA	0.866774	NA	NA	1	7			Rpl14	rno-miR-425-5p	Low	N	N
Rpl23a	rno-miR-425-5p	miRNA mRNA	NA	NA	0.0940989	NA	NA	NA	NA	0.816914	NA	NA	1	8			Rpl23a	rno-miR-425-5p	Low	N	N
Rpl26	rno-miR-425-5p	miRNA mRNA	NA	NA	0.0947967	NA	NA	NA	NA	0.772123	NA	NA	1	5			Rpl26	rno-miR-425-5p	Low	N	N
Rps8	rno-miR-425-5p	miRNA mRNA	NA	NA	0.0937002	NA	NA	NA	NA	0.853654	NA	NA	1	6			Rps8	rno-miR-425-5p	None	N	N
Samd9l	rno-miR-425-5p	miRNA mRNA	NA	NA	NA	0.129187	NA	NA	NA	NA	0.997703	NA	1	5			Samd9l	rno-miR-425-5p	Low	N	N
Sat1	rno-miR-425-5p	miRNA mRNA	NA	NA	0.0944976	NA	NA	NA	NA	0.778465	NA	NA	1	5			Sat1	rno-miR-425-5p	Low	Y	N
Wapl	rno-miR-425-5p	miRNA mRNA	NA	NA	0.109749	NA	NA	NA	NA	0.760151	NA	NA	1	6			Wapl	rno-miR-425-5p	High	N	N
Ywhah	rno-miR-425-5p	miRNA mRNA	NA	NA	NA	0.0883174	NA	NA	NA	NA	0.705495	NA	1	4			Ywhah	rno-miR-425-5p	Low	N	N
AABR07008334.1	rno-miR-665	miRNA mRNA	NA	0.121411	NA	NA	NA	NA	0.880314	NA	NA	NA	1	4		Excluded from hsa comparison
AABR07019356.1	rno-miR-665	miRNA mRNA	NA	0.166766	NA	NA	NA	NA	0.970496	NA	NA	NA	1	3		Excluded from hsa comparison
AABR07035341.1	rno-miR-665	miRNA mRNA	NA	0.169258	NA	NA	NA	NA	0.991201	NA	NA	NA	1	3		Excluded from hsa comparison
AABR07050391.1	rno-miR-665	miRNA mRNA	0.390052	0.142544	NA	0.0889155	NA	0.99737	0.982802	NA	0.909174	NA	3	5		Excluded from hsa comparison
AABR07068030.1.Bard1	rno-miR-665	miRNA mRNA	NA	0.106758	NA	NA	NA	NA	0.979677	NA	NA	NA	1	1		Excluded from hsa comparison
AC109112.1	rno-miR-665	miRNA mRNA	0.220494	NA	NA	0.0965909	NA	0.879539	NA	NA	0.764848	NA	2	4		Excluded from hsa comparison
Acp5	rno-miR-665	miRNA mRNA	NA	0.131978	NA	NA	NA	NA	0.994586	NA	NA	NA	1	8			Acp5	rno-miR-665	Low	N	N
Akap13	rno-miR-665	miRNA mRNA	NA	0.124502	NA	NA	NA	NA	0.914612	NA	NA	NA	1	3			Akap13	rno-miR-665	High	N	N
Anxa3	rno-miR-665	miRNA mRNA	NA	0.166168	NA	NA	NA	NA	0.871429	NA	NA	NA	1	5			Anxa3	rno-miR-665	Low	N	N
Apbb1	rno-miR-665	miRNA mRNA	0.341806	0.185407	NA	0.134171	NA	0.924639	0.859065	NA	0.905054	NA	3	4			Apbb1	rno-miR-665	High	N	N
Apoe	rno-miR-665	miRNA mRNA	NA	NA	NA	0.141746	NA	NA	NA	NA	0.853721	NA	1	2			Apoe	rno-miR-665	Medium	N	N
Atp6v1a	rno-miR-665	miRNA mRNA	0.258174	NA	NA	0.130781	NA	0.891667	NA	NA	0.827778	NA	2	3			Atp6v1a	rno-miR-665	Medium	N	N
B2m	rno-miR-665	miRNA mRNA	NA	0.151116	NA	NA	NA	NA	0.878403	NA	NA	NA	1	3			B2m	rno-miR-665	Low	N	N
Calm1	rno-miR-665	miRNA mRNA	0.198864	NA	NA	0.0977871	NA	0.883371	NA	NA	0.900517	NA	2	2			Calm1	rno-miR-665	Medium	Y	N
Camk2a	rno-miR-665	miRNA mRNA	0.20943	NA	NA	0.119318	NA	0.916194	NA	NA	0.795789	NA	2	5			Camk2a	rno-miR-665	High	N	N
Camk2b	rno-miR-665	miRNA mRNA	0.232057	NA	NA	0.135865	NA	0.871295	NA	NA	0.76043	NA	2	2			Camk2b	rno-miR-665	Medium	N	N
Camkv	rno-miR-665	miRNA mRNA	NA	0.167265	NA	NA	NA	NA	0.847809	NA	NA	NA	1	2			Camkv	rno-miR-665	Medium	N	N
Ccdc50	rno-miR-665	miRNA mRNA	NA	0.129087	NA	NA	NA	NA	0.887471	NA	NA	NA	1	6			Ccdc50	rno-miR-665	High	N	N
Cecr6	rno-miR-665	miRNA mRNA	NA	0.108453	NA	0.0980861	NA	NA	0.987352	NA	0.97153	NA	2	5		Synonym Tmem121b used in comparison	Tmem121b	rno-miR-665	Medium	N	N
Chn1	rno-miR-665	miRNA mRNA	0.245016	NA	NA	0.133573	NA	0.933281	NA	NA	0.881436	NA	2	4			Chn1	rno-miR-665	Medium	N	N
Clnk	rno-miR-665	miRNA mRNA	0.199462	0.175837	NA	0.0955941	NA	0.991914	0.997607	NA	0.983763	NA	3	3			Clnk	rno-miR-665	Low	N	N
Cpne4	rno-miR-665	miRNA mRNA	NA	0.149322	NA	NA	NA	NA	0.823517	NA	NA	NA	1	2			Cpne4	rno-miR-665	Low	N	N
Cst3	rno-miR-665	miRNA mRNA	NA	NA	NA	NA	0.181519	NA	NA	NA	NA	0.762083	1	2			Cst3	rno-miR-665	Low	N	N
Ctsb	rno-miR-665	miRNA mRNA	NA	0.124502	NA	NA	NA	NA	0.878033	NA	NA	NA	1	6			Ctsb	rno-miR-665	Medium	Y	N
Cux1	rno-miR-665	miRNA mRNA	NA	0.16866	NA	NA	NA	NA	0.889087	NA	NA	NA	1	2			Cux1	rno-miR-665	Medium	Y	N
Ddn	rno-miR-665	miRNA mRNA	0.241228	NA	NA	0.117125	NA	0.843156	NA	NA	0.736273	NA	2	1			Ddn	rno-miR-665	Medium	N	N
Dnm1	rno-miR-665	miRNA mRNA	0.311802	NA	NA	0.168062	NA	0.802289	NA	NA	0.752005	NA	2	5			Dnm1	rno-miR-665	Medium	N	N
Dync1i1	rno-miR-665	miRNA mRNA	NA	0.164374	NA	NA	NA	NA	0.825727	NA	NA	NA	1	1			Dync1i1	rno-miR-665	Medium	N	N
Eef1a1	rno-miR-665	miRNA mRNA	NA	0.135267	NA	0.0805423	NA	NA	0.89357	NA	0.878153	NA	2	3			Eef1a1	rno-miR-665	Medium	Y	N
Fabp7	rno-miR-665	miRNA mRNA	NA	0.139155	NA	NA	NA	NA	0.858717	NA	NA	NA	1	3			Fabp7	rno-miR-665	Low	N	N
Fcgr1a	rno-miR-665	miRNA mRNA	0.16876	NA	NA	0.0775518	NA	0.989852	NA	NA	0.980412	NA	2	2			Fcgr1a	rno-miR-665	Low	N	N
Fmnl2	rno-miR-665	miRNA mRNA	NA	0.160785	NA	NA	NA	NA	0.88328	NA	NA	NA	1	5			Fmnl2	rno-miR-665	Medium	N	N
Foxn3	rno-miR-665	miRNA mRNA	NA	NA	NA	0.0835327	NA	NA	NA	NA	0.950032	NA	1	1			Foxn3	rno-miR-665	Medium	N	N
Fth1	rno-miR-665	miRNA mRNA	NA	0.140849	NA	0.0962919	NA	NA	0.884885	NA	0.913416	NA	2	5			Fth1	rno-miR-665	Low	N	N
Ftl1.Ubxn11	rno-miR-665	miRNA mRNA	NA	0.126196	NA	NA	NA	NA	0.881436	NA	NA	NA	1	3		Excluded from hsa comparison
Fut7	rno-miR-665	miRNA mRNA	NA	0.115431	NA	NA	NA	NA	0.993304	NA	NA	NA	1	4			Fut7	rno-miR-665	Low	N	N
Gabarapl1	rno-miR-665	miRNA mRNA	0.175538	NA	NA	0.100179	NA	0.936533	NA	NA	0.859	NA	2	2			Gabarapl1	rno-miR-665	Medium	N	N
Gapdh	rno-miR-665	miRNA mRNA	0.230263	NA	NA	0.0902113	NA	0.929309	NA	NA	0.88969	NA	2	4			Gapdh	rno-miR-665	Low	N	N
Gdi1	rno-miR-665	miRNA mRNA	0.276116	NA	NA	0.119518	NA	0.894477	NA	NA	0.870957	NA	2	3			Gdi1	rno-miR-665	Low	N	N
Gfap	rno-miR-665	miRNA mRNA	0.220295	0.136563	NA	0.0758573	NA	0.925543	0.868963	NA	0.90648	NA	3	7			Gfap	rno-miR-665	Medium	N	N
Gh1	rno-miR-665	miRNA mRNA	NA	NA	NA	NA	0.232057	NA	NA	NA	NA	0.920709	1	4			Gh1	rno-miR-665	Medium	N	N
Gna12	rno-miR-665	miRNA mRNA	NA	0.236045	NA	NA	NA	NA	0.934058	NA	NA	NA	1	4			Gna12	rno-miR-665	Medium	Y	N
Gnai2	rno-miR-665	miRNA mRNA	NA	0.157396	NA	NA	NA	NA	0.910332	NA	NA	NA	1	6			Gnai2	rno-miR-665	Medium	N	N
Gprasp1.Gprasp2	rno-miR-665	miRNA mRNA	0.245016	NA	NA	NA	NA	0.86345	NA	NA	NA	NA	1	1		Excluded from hsa comparison
Hpca	rno-miR-665	miRNA mRNA	0.220494	0.192085	NA	0.0818381	NA	0.919691	0.854343	NA	0.916963	NA	3	5			Hpca	rno-miR-665	Low	N	N
Il1a	rno-miR-665	miRNA mRNA	NA	0.153409	NA	0.154207	NA	NA	0.997961	NA	0.994368	NA	2	2			Il1a	rno-miR-665	Low	N	N
Isg15	rno-miR-665	miRNA mRNA	NA	NA	NA	0.0744617	NA	NA	NA	NA	0.969753	NA	1	2			Isg15	rno-miR-665	Low	N	N
Lap3	rno-miR-665	miRNA mRNA	NA	0.136364	NA	NA	NA	NA	0.887207	NA	NA	NA	1	3			Lap3	rno-miR-665	Low	N	N
LOC100359922	rno-miR-665	miRNA mRNA	NA	0.137161	NA	NA	NA	NA	0.848228	NA	NA	NA	1	4		Excluded from hsa comparison
LOC100360522	rno-miR-665	miRNA mRNA	NA	0.13427	NA	NA	NA	NA	0.845047	NA	NA	NA	1	4		Excluded from hsa comparison
Map2k1	rno-miR-665	miRNA mRNA	0.239434	NA	NA	0.101077	NA	0.899681	NA	NA	0.842974	NA	2	2			Map2k1	rno-miR-665	Medium	N	N
Map4	rno-miR-665	miRNA mRNA	0.220893	NA	NA	0.120016	NA	0.920771	NA	NA	0.822677	NA	2	5			Map4	rno-miR-665	High	Y	N
Mt2A	rno-miR-665	miRNA mRNA	NA	0.131679	NA	NA	NA	NA	0.834373	NA	NA	NA	1	2			Mt2A	rno-miR-665	Low	N	N
Naca	rno-miR-665	miRNA mRNA	NA	0.161483	NA	NA	NA	NA	0.888965	NA	NA	NA	1	8			Naca	rno-miR-665	Low	N	N
Nat8l	rno-miR-665	miRNA mRNA	NA	0.208433	NA	NA	NA	NA	0.830698	NA	NA	NA	1	2			Nat8l	rno-miR-665	High	N	N
Ncdn	rno-miR-665	miRNA mRNA	0.323365	NA	NA	0.14683	NA	0.937318	NA	NA	0.905048	NA	2	5			Ncdn	rno-miR-665	Low	N	N
Ndrg4	rno-miR-665	miRNA mRNA	0.23116	NA	NA	0.10636	NA	0.913775	NA	NA	0.887783	NA	2	4			Ndrg4	rno-miR-665	High	N	N
Nefl	rno-miR-665	miRNA mRNA	0.42803	NA	NA	0.26884	NA	0.958881	NA	NA	0.954089	NA	2	6			Nefl	rno-miR-665	Low	N	N
Nrip3	rno-miR-665	miRNA mRNA	0.197169	NA	NA	0.14065	NA	0.90176	NA	NA	0.829678	NA	2	3			Nrip3	rno-miR-665	Medium	Y	N
Nsf	rno-miR-665	miRNA mRNA	0.229067	NA	NA	0.126794	NA	0.896351	NA	NA	0.8278	NA	2	3			Nsf	rno-miR-665	Medium	N	N
Pabpc1	rno-miR-665	miRNA mRNA	NA	NA	NA	NA	0.214215	NA	NA	NA	NA	0.817217	1	2			Pabpc1	rno-miR-665	Low	N	N
Plp1	rno-miR-665	miRNA mRNA	0.219597	NA	NA	0.120714	NA	0.896178	NA	NA	0.808992	NA	2	2			Plp1	rno-miR-665	Low	N	N
Pnmal2	rno-miR-665	miRNA mRNA	0.238138	NA	NA	0.111842	NA	0.879002	NA	NA	0.803623	NA	2	7		Synonym Pnma8b used in comparison	Pnma8b	rno-miR-665	Low	N	N
Ppm1e	rno-miR-665	miRNA mRNA	0.259769	NA	NA	0.124203	NA	0.937855	NA	NA	0.857066	NA	2	4			Ppm1e	rno-miR-665	Medium	N	N
Ppp3ca	rno-miR-665	miRNA mRNA	0.256878	NA	NA	0.138058	NA	0.912138	NA	NA	0.884041	NA	2	4			Ppp3ca	rno-miR-665	Medium	N	N
Prkcb	rno-miR-665	miRNA mRNA	0.245514	NA	NA	0.121112	NA	0.880975	NA	NA	0.835419	NA	2	2			Prkcb	rno-miR-665	Medium	N	N
Ptk2b	rno-miR-665	miRNA mRNA	0.354266	NA	NA	0.189394	NA	0.89194	NA	NA	0.835577	NA	2	3			Ptk2b	rno-miR-665	Medium	N	N
Rab31	rno-miR-665	miRNA mRNA	NA	0.138955	NA	NA	NA	NA	0.90109	NA	NA	NA	1	4			Rab31	rno-miR-665	Low	N	N
Rab6b	rno-miR-665	miRNA mRNA	0.227771	NA	NA	0.119717	NA	0.918176	NA	NA	0.870284	NA	2	5			Rab6b	rno-miR-665	Medium	N	N
Rhbdf2	rno-miR-665	miRNA mRNA	NA	0.105163	NA	NA	NA	NA	0.988796	NA	NA	NA	1	5			Rhbdf2	rno-miR-665	Medium	N	N
Rhobtb1	rno-miR-665	miRNA mRNA	NA	NA	NA	0.0810407	NA	NA	NA	NA	0.976672	NA	1	3			Rhobtb1	rno-miR-665	Low	N	N
Rnf14	rno-miR-665	miRNA mRNA	0.244019	NA	NA	0.111344	NA	0.92103	NA	NA	0.858009	NA	2	2			Rnf14	rno-miR-665	Low	Y	N
Rnf187	rno-miR-665	miRNA mRNA	NA	NA	NA	0.120813	NA	NA	NA	NA	0.863273	NA	1	3			Rnf187	rno-miR-665	Low	N	N
Rpl13a	rno-miR-665	miRNA mRNA	NA	NA	NA	0.0937998	NA	NA	NA	NA	0.862122	NA	1	7			Rpl13a	rno-miR-665	Low	N	N
Rpl14	rno-miR-665	miRNA mRNA	NA	0.176635	NA	NA	NA	NA	0.904321	NA	NA	NA	1	7			Rpl14	rno-miR-665	Medium	N	N
Rpl17	rno-miR-665	miRNA mRNA	NA	0.13736	NA	NA	NA	NA	0.883297	NA	NA	NA	1	4			Rpl17	rno-miR-665	Low	N	N
Rpl23a	rno-miR-665	miRNA mRNA	NA	0.189992	NA	NA	NA	NA	0.939971	NA	NA	NA	1	8			Rpl23a	rno-miR-665	Low	N	N
Rpl26	rno-miR-665	miRNA mRNA	NA	0.130084	NA	NA	NA	NA	0.861363	NA	NA	NA	1	5			Rpl26	rno-miR-665	Low	N	N
Rpl3	rno-miR-665	miRNA mRNA	0.211224	NA	NA	0.0754585	NA	0.891147	NA	NA	0.897198	NA	2	3			Rpl3	rno-miR-665	Low	N	N
Rpl35	rno-miR-665	miRNA mRNA	NA	0.143242	NA	NA	NA	NA	0.866269	NA	NA	NA	1	3			Rpl35	rno-miR-665	Low	N	N
Rpl36a	rno-miR-665	miRNA mRNA	NA	0.1249	NA	NA	NA	NA	0.893781	NA	NA	NA	1	6			Rpl36a	rno-miR-665	None	N	N
Rpl5	rno-miR-665	miRNA mRNA	NA	0.120714	NA	0.119717	NA	NA	0.962142	NA	0.958546	NA	2	6			Rpl5	rno-miR-665	Low	N	N
Rplp0	rno-miR-665	miRNA mRNA	NA	NA	NA	0.124203	NA	NA	NA	NA	0.851074	NA	1	3			Rplp0	rno-miR-665	Low	N	N
Rps12	rno-miR-665	miRNA mRNA	0.251196	NA	NA	0.126794	NA	0.909571	NA	NA	0.918502	NA	2	3			Rps12	rno-miR-665	Low	N	N
Rps3a	rno-miR-665	miRNA mRNA	NA	0.123206	NA	NA	NA	NA	0.876992	NA	NA	NA	1	3			Rps3a	rno-miR-665	Low	N	N
Rps4x	rno-miR-665	miRNA mRNA	NA	0.150518	NA	0.145534	NA	NA	0.922796	NA	0.915289	NA	2	7			Rps4x	rno-miR-665	Low	N	N
Rps7	rno-miR-665	miRNA mRNA	NA	0.161683	NA	NA	NA	NA	0.874089	NA	NA	NA	1	3			Rps7	rno-miR-665	Low	N	N
Rps8	rno-miR-665	miRNA mRNA	NA	0.151216	NA	NA	NA	NA	0.891358	NA	NA	NA	1	6			Rps8	rno-miR-665	Low	Y	N
S100b	rno-miR-665	miRNA mRNA	NA	NA	NA	0.0769537	NA	NA	NA	NA	0.863937	NA	1	3			S100b	rno-miR-665	Medium	N	N
Sat1	rno-miR-665	miRNA mRNA	NA	0.128489	NA	NA	NA	NA	0.876	NA	NA	NA	1	5			Sat1	rno-miR-665	Low	N	N
Sh3glb1	rno-miR-665	miRNA mRNA	NA	0.133971	NA	NA	NA	NA	0.866225	NA	NA	NA	1	6			Sh3glb1	rno-miR-665	Medium	N	N
Snx5	rno-miR-665	miRNA mRNA	NA	0.13118	NA	NA	NA	NA	0.910037	NA	NA	NA	1	4			Snx5	rno-miR-665	Medium	N	N
Sparc	rno-miR-665	miRNA mRNA	NA	0.135367	NA	NA	NA	NA	0.822961	NA	NA	NA	1	2			Sparc	rno-miR-665	Low	N	N
Stmn3	rno-miR-665	miRNA mRNA	NA	NA	NA	0.102572	NA	NA	NA	NA	0.896958	NA	1	3			Stmn3	rno-miR-665	Low	N	N
Sult1a1	rno-miR-665	miRNA mRNA	0.186104	NA	NA	0.0852273	NA	0.994512	NA	NA	0.961353	NA	2	1			Sult1a1	rno-miR-665	Medium	N	N
Syn2	rno-miR-665	miRNA mRNA	0.266447	NA	NA	0.130283	NA	0.913699	NA	NA	0.851351	NA	2	4			Syn2	rno-miR-665	High	N	N
Tmsb10	rno-miR-665	miRNA mRNA	NA	0.191687	NA	NA	NA	NA	0.846424	NA	NA	NA	1	2			Tmsb10	rno-miR-665	Low	N	N
Tnni2	rno-miR-665	miRNA mRNA	0.176734	NA	NA	NA	NA	0.99504	NA	NA	NA	NA	1	1			Tnni2	rno-miR-665	Low	N	N
Tspyl4	rno-miR-665	miRNA mRNA	0.239533	NA	NA	0.130183	NA	0.856114	NA	NA	0.783894	NA	2	3			Tspyl4	rno-miR-665	Medium	Y	N
Tuba4a	rno-miR-665	miRNA mRNA	0.23764	NA	NA	NA	NA	0.901206	NA	NA	NA	NA	1	3			Tuba4a	rno-miR-665	Low	N	N
Uchl1	rno-miR-665	miRNA mRNA	0.213118	NA	NA	0.110447	NA	0.917288	NA	NA	0.91547	NA	2	5			Uchl1	rno-miR-665	Low	N	N
Vamp2	rno-miR-665	miRNA mRNA	0.212719	NA	NA	0.10008	NA	0.897462	NA	NA	0.816998	NA	2	4			Vamp2	rno-miR-665	Low	N	N
Vsnl1	rno-miR-665	miRNA mRNA	0.217703	NA	NA	0.127492	NA	0.898721	NA	NA	0.756727	NA	2	2			Vsnl1	rno-miR-665	Low	N	N
Wapl	rno-miR-665	miRNA mRNA	NA	0.138357	NA	NA	NA	NA	0.890754	NA	NA	NA	1	6			Wapl	rno-miR-665	Low	N	N
Wnk1	rno-miR-665	miRNA mRNA	NA	0.141348	NA	0.113537	NA	NA	0.930357	NA	0.922368	NA	2	6			Wnk1	rno-miR-665	Low	Y	N
Ywhah	rno-miR-665	miRNA mRNA	0.20943	NA	NA	0.107556	NA	0.947446	NA	NA	0.86888	NA	2	4			Ywhah	rno-miR-665	Low	N	N
Pnmal2	rno-miR-92a-1-5p	miRNA mRNA	NA	NA	NA	0.0864234	NA	NA	NA	NA	0.670611	NA	1	7		Synonym Pnma8b used in comparison	Pnma8b	rno-miR-92a-1-5p	Low	N	N

## Sheet: Supp Table 6b mRNAtargets
node id	h24	h72	d10	h24AS	m1AS	#miRNA	num_t	epilepsy
AABR07008334.1	0	3	1	0	0	4	2	N
AABR07019356.1	0	3	0	0	0	3	1	N
AABR07025272.1	0	0	1	1	0	2	2	N
AABR07030019.1.Ssh2	0	2	0	0	0	2	1	N
AABR07035341.1	0	2	1	0	0	3	2	N
AABR07045454.1	0	1	0	1	0	1	2	N
AABR07050391.1	2	3	0	2	0	5	3	N
AABR07068030.1.Bard1	0	1	0	0	0	1	1	N
AC109112.1	1	0	0	4	0	4	2	N
Acp5	0	5	5	0	0	8	2	N
Akap13	0	3	0	0	0	3	1	N
Anxa3	0	3	2	0	0	5	2	N
Apbb1	2	2	0	2	0	4	3	N
Apoe	0	0	0	2	0	2	1	Y
Aqp4	0	0	1	0	0	1	1	Y
Atp6v1a	1	0	0	3	0	3	2	Y
B2m	0	2	1	0	0	3	2	N
Bak1	0	2	1	0	0	3	2	N
Calm1	1	0	0	2	0	2	2	N
Camk2a	1	0	0	5	0	5	2	Y
Camk2b	1	0	0	2	0	2	2	Y
Camkv	0	2	0	0	0	2	1	N
Ccdc50	0	4	2	0	0	6	2	N
Cecr6	0	4	0	3	0	5	2	N
Chn1	2	0	0	3	0	4	2	Y
Clnk	1	3	0	2	0	3	3	N
Cpne4	0	2	0	0	0	2	1	N
Cst3	0	0	1	0	1	2	2	Y
Ctsb	0	3	3	0	0	6	2	Y
Ctsd	0	0	1	0	0	1	1	Y
Cux1	0	2	0	0	0	2	1	Y
Ddn	1	0	0	1	0	1	2	N
Dnm1	2	1	0	4	0	5	3	Y
Dync1i1	0	1	0	0	0	1	1	N
Eef1a1	0	2	0	2	0	3	2	N
Fabp7	0	3	0	0	0	3	1	Y
Fcgr1a	1	0	0	2	0	2	2	N
Fmnl2	0	4	1	0	0	5	2	N
Foxn3	0	0	0	1	0	1	1	N
Fth1	0	2	1	3	0	5	3	N
Ftl1.Ubxn11	0	2	1	0	0	3	2	N
Fut7	0	4	0	0	0	4	1	N
Gabarapl1	1	0	0	2	0	2	2	N
Gapdh	2	0	0	3	0	4	2	Y
Gdi1	2	0	0	2	0	3	2	Y
Gfap	2	3	1	3	0	7	4	Y
Gh1	0	3	0	0	2	4	2	N
Gna12	0	3	1	0	0	4	2	N
Gnai2	0	5	1	0	0	6	2	N
Gprasp1.Gprasp2	1	0	0	0	0	1	1	N
Hpca	1	1	1	5	0	5	4	N
Il1a	0	2	0	1	0	2	2	Y
Isg15	0	0	1	1	0	2	2	Y
Lap3	0	2	1	0	0	3	2	N
LOC100359922	0	2	2	0	0	4	2	N
LOC100360522	0	1	3	0	0	4	2	N
LOC103690086	0	0	1	0	0	1	1	N
Map2k1	1	0	0	2	0	2	2	N
Map4	1	0	0	5	0	5	2	N
Msn	0	1	0	0	0	1	1	N
Mt2A	0	2	0	0	0	2	1	N
Naca	0	4	4	0	0	8	2	N
Nat8l	0	2	0	0	0	2	1	Y
Ncdn	2	0	0	4	0	5	2	N
Ndrg4	1	0	0	4	0	4	2	Y
Necab2	0	1	0	0	0	1	1	N
Nefl	2	0	0	5	0	6	2	Y
Nrip3	1	0	0	3	0	3	2	N
Nsf	2	0	0	3	0	3	2	Y
Oasl2	0	2	3	0	0	5	2	N
P2rx4	0	0	4	1	0	5	2	Y
Pabpc1	0	0	1	0	1	2	2	N
Padi2	0	0	1	0	0	1	1	N
Plp1	2	0	0	1	0	2	2	Y
Pnmal2	1	0	0	7	0	7	2	N
Pou2f2	0	0	0	2	0	2	1	N
Ppm1e	1	0	0	4	0	4	2	N
Ppp3ca	2	0	0	3	0	4	2	Y
Prkcb	1	0	0	2	0	2	2	Y
Ptk2b	1	0	0	3	0	3	2	Y
Rab31	0	3	1	0	0	4	2	N
Rab6b	2	0	0	5	0	5	2	N
Rhbdf2	0	2	3	0	0	5	2	N
Rhobtb1	0	0	2	1	0	3	2	N
Rnf14	1	0	0	2	0	2	2	N
Rnf187	0	0	0	3	0	3	1	N
Rpl13a	0	0	4	3	0	7	2	N
Rpl14	0	3	4	0	0	7	2	N
Rpl17	0	2	2	0	0	4	2	N
Rpl23a	0	5	3	0	0	8	2	N
Rpl26	0	2	3	0	0	5	2	N
Rpl3	1	0	0	3	0	3	2	N
Rpl35	0	2	1	0	0	3	2	N
Rpl36a	0	4	2	0	0	6	2	N
Rpl5	0	3	0	4	0	6	2	N
Rplp0	0	0	1	3	0	3	2	N
Rps12	1	0	0	3	0	3	2	N
Rps24	0	1	1	0	0	2	2	N
Rps3a	0	2	1	0	0	3	2	N
Rps4x	0	5	1	3	0	7	3	N
Rps7	0	2	1	0	0	3	2	N
Rps8	0	3	3	0	0	6	2	N
S100b	0	0	2	1	0	3	2	Y
Samd9l	0	1	0	4	0	5	2	N
Sat1	0	3	2	0	0	5	2	N
Sh3glb1	0	3	3	0	0	6	2	N
Slc7a7	0	1	0	0	0	1	1	N
Snx5	0	2	2	0	0	4	2	N
Sparc	0	2	0	0	0	2	1	N
Stmn3	0	0	0	3	0	3	1	N
Sult1a1	1	0	0	1	0	1	2	N
Syn2	1	0	0	4	0	4	2	Y
Tf	1	3	0	1	0	3	3	N
Tmsb10	0	2	0	0	0	2	1	N
Tnni2	1	0	0	0	0	1	1	N
Tspo	0	1	1	0	0	2	2	Y
Tspyl4	1	0	0	3	0	3	2	Y
Tuba4a	1	0	2	0	0	3	2	N
Uchl1	3	0	0	5	0	5	2	Y
Vamp2	1	0	0	4	0	4	2	Y
Vsnl1	1	0	0	2	0	2	2	N
Wapl	0	3	3	0	0	6	2	N
Wnk1	0	3	0	5	0	6	2	Y
Ywhah	2	0	0	4	0	4	2	N

## Sheet: README
Supp Table 6a: 23 shortlisted miRNA and their inferred mRNA targets at each timepoint
Col heading	Description
to	mRNA target node
from	miRNA source node
type	miRNA mRNA interaction
strength_th24	strength of the inferred interaction at 24h timepoint
strength_th72	strength of the inferred interaction at 72h timepoint
strength_td10	strength of the inferred interaction at 10d timepoint
strength_DOFS	strength of the inferred interaction at DOFS timepoint
strength_Chronic	strength of the inferred interaction at Chronic timepoint
direction_th24	direction of the inferred interaction at 24h timepoint
direction_th72	direction of the inferred interaction at 72h timepoint
direction_td10	direction of the inferred interaction at 10d timepoint
direction_DOFS	direction of the inferred interaction at DOFS timepoint
direction_Chronic	direction of the inferred interaction at Chronic timepoint
num_t	Number of timepoints at which interaction occurs
gene_count	Number of times mRNA is targeted by any miRNA at any timepoint
Comparison	Comparison of filtered network to several publicly available resources as described in text
Comment
to.lower	mRNA target node (name used in comparison)
rno.miR	miRNA source node (rat name)
Score_Class	miRDIP score class
Expt_ev	Does MTI exist in miRTarBase or TarBase (Y/N)?
iCLIP	Does MTI exist in iCLIP database (Y/N)?
Supp Table 6b: 124 mRNA targeted by shortlisted miRNA
Col heading	Description
node id	mRNA target node
h24	#miRNA targeting the mRNA at 24h timepoint
h72	#miRNA targeting the mRNA at 72h timepoint
d10	#miRNA targeting the mRNA at 10d timepoint
h24AS	#miRNA targeting the mRNA at DOFS timepoint
m1AS	#miRNA targeting the mRNA at Chronic timepoint
#miRNA	Total # unique miRNA targeting the mRNA across all timepoints
num_t	Number of timepoints at which mRNA is targeted
epilepsy	Has target been implicated in epilepsy (Y/N)?
